# Supplementary material for: Multi-Edge Gene Set Networks Reveal Novel Insights into Global Relationships between Biological Themes
Source: PLoS One. 2012 Sep 13;7(9):e45211. doi: 10.1371/journal.pone.0045211 (PMC3441533; doi:10.1371/journal.pone.0045211)
Supplement: File S1 — Archived gene set networks. A zip archive of tab-delimited text files containing edges and associate p-values per gene set network. (ZIP) [file pone.0045211.s006.zip]

Archive with 21 entries (21 files):
- Chromosome Map Co-enrichment: Differential Expression.txt
- GO Biological Process Trim50 Co-enrichment: Differential Expression.txt
- GO Biological Process Trim50 Co-membership.txt
- GO Biological Process Trim50 Linkage: PPI.txt
- GO Cellular Component Trim50 Co-enrichment: Differential Expression.txt
- GO Cellular Component Trim50 Co-membership.txt
- GO Cellular Component Trim50 Linkage: PPI.txt
- GO Molecular Function Trim50 Co-enrichment: Differential Expression.txt
- GO Molecular Function Trim50 Co-membership.txt
- GO Molecular Function Trim50 Linkage: PPI.txt
- KEGG Pathway Co-enrichment: Differential Expression.txt
- KEGG Pathway Co-membership.txt
- KEGG Pathway Linkage: PPI.txt
- Phosphorylation Substrates Co-enrichment: Differential Expression.txt
- Phosphorylation Substrates Co-membership.txt
- Phosphorylation Substrates Linkage: PPI.txt
- VirusMINT Co-membership.txt
- VirusMINT Linkage: PPI.txt
- WikiPathways Co-enrichment: Differential Expression.txt
- WikiPathways Co-membership.txt
- WikiPathways Linkage: PPI.txt
