# Supplementary material for: Multi-Edge Gene Set Networks Reveal Novel Insights into Global Relationships between Biological Themes
Source: PLoS One. 2012 Sep 13;7(9):e45211. doi: 10.1371/journal.pone.0045211 (PMC3441533; doi:10.1371/journal.pone.0045211)
Supplement: File S1 — Archived gene set networks. A zip archive of tab-delimited text files containing edges and associate p-values per gene set network. (ZIP) [file pone.0045211.s006.zip › Chromosome Map Co-enrichment: Differential Expression.txt]

MetaNet Name	Gene Set 1 ID	Gene Set 2 ID	Gene Set 1 Name	Gene Set 2 Name	P-Value	Benjamini P-Value
Chromosome Map Co-enrichment: Differential Expression	Chromosome map:chr2p14	Chromosome map:chr2p15	Chromosome location chr2p14	Chromosome location chr2p15	9.4814e-06	0.0070387
Chromosome Map Co-enrichment: Differential Expression	Chromosome map:chr16q12	Chromosome map:chr16q24	Chromosome location chr16q12	Chromosome location chr16q24	3.1605e-05	0.017241
Chromosome Map Co-enrichment: Differential Expression	Chromosome map:chr8q12	Chromosome map:chr8q13	Chromosome location chr8q12	Chromosome location chr8q13	6.0573e-13	1.0905e-08
Chromosome Map Co-enrichment: Differential Expression	Chromosome map:chr8p11	Chromosome map:chr8q24	Chromosome location chr8p11	Chromosome location chr8q24	7.7414e-06	0.0060593
Chromosome Map Co-enrichment: Differential Expression	Chromosome map:chr8q12	Chromosome map:chr8q24	Chromosome location chr8q12	Chromosome location chr8q24	8.6619e-12	8.9106e-08
Chromosome Map Co-enrichment: Differential Expression	Chromosome map:chr1q32	Chromosome map:chr1q41	Chromosome location chr1q32	Chromosome location chr1q41	3.3509e-05	0.017874
Chromosome Map Co-enrichment: Differential Expression	Chromosome map:chr21q	Chromosome map:chr21q21	Chromosome location chr21q	Chromosome location chr21q21	4.7407e-05	0.023223
Chromosome Map Co-enrichment: Differential Expression	Chromosome map:chr6q21	Chromosome map:chr8q22	Chromosome location chr6q21	Chromosome location chr8q22	6.8226e-05	0.031095
Chromosome Map Co-enrichment: Differential Expression	Chromosome map:chr11q21	Chromosome map:chr11q24	Chromosome location chr11q21	Chromosome location chr11q24	0.00011339	0.046133
Chromosome Map Co-enrichment: Differential Expression	Chromosome map:chr8p11	Chromosome map:chr8p12	Chromosome location chr8p11	Chromosome location chr8p12	3.9781e-20	2.8646e-15
Chromosome Map Co-enrichment: Differential Expression	Chromosome map:chr2q35	Chromosome map:chr9p13	Chromosome location chr2q35	Chromosome location chr9p13	0.00010622	0.04346
Chromosome Map Co-enrichment: Differential Expression	Chromosome map:chr5q32	Chromosome map:chr5q33	Chromosome location chr5q32	Chromosome location chr5q33	3.1605e-05	0.016984
Chromosome Map Co-enrichment: Differential Expression	Chromosome map:chr8p22	Chromosome map:chr8q21	Chromosome location chr8p22	Chromosome location chr8q21	2.9064e-06	0.0027538
Chromosome Map Co-enrichment: Differential Expression	Chromosome map:chr6q23	Chromosome map:chr6q24	Chromosome location chr6q23	Chromosome location chr6q24	9.4575e-05	0.040061
Chromosome Map Co-enrichment: Differential Expression	Chromosome map:chr11q13	Chromosome map:chr8p11	Chromosome location chr11q13	Chromosome location chr8p11	3.0894e-06	0.0028892
Chromosome Map Co-enrichment: Differential Expression	Chromosome map:chr8p22	Chromosome map:chr8q12	Chromosome location chr8p22	Chromosome location chr8q12	2.9116e-09	8.0641e-06
Chromosome Map Co-enrichment: Differential Expression	Chromosome map:chr6q21	Chromosome map:chr6q25	Chromosome location chr6q21	Chromosome location chr6q25	1.414e-05	0.0094282
Chromosome Map Co-enrichment: Differential Expression	Chromosome map:chr1q41	Chromosome map:chr8q12	Chromosome location chr1q41	Chromosome location chr8q12	2.3747e-06	0.0024429
Chromosome Map Co-enrichment: Differential Expression	Chromosome map:chrxq13	Chromosome map:chrxq22	Chromosome location chrxq13	Chromosome location chrxq22	1.9722e-05	0.012138
Chromosome Map Co-enrichment: Differential Expression	Chromosome map:chr5p15	Chromosome map:chr5q14	Chromosome location chr5p15	Chromosome location chr5q14	9.4575e-05	0.040538
Chromosome Map Co-enrichment: Differential Expression	Chromosome map:chr8p21	Chromosome map:chr8q22	Chromosome location chr8p21	Chromosome location chr8q22	1.3289e-05	0.0092905
Chromosome Map Co-enrichment: Differential Expression	Chromosome map:chr1q42	Chromosome map:chr8q12	Chromosome location chr1q42	Chromosome location chr8q12	1.3185e-05	0.0093085
Chromosome Map Co-enrichment: Differential Expression	Chromosome map:chr15q22	Chromosome map:chr15q24	Chromosome location chr15q22	Chromosome location chr15q24	5.6793e-05	0.027084
Chromosome Map Co-enrichment: Differential Expression	Chromosome map:chr13q32	Chromosome map:chr9p24	Chromosome location chr13q32	Chromosome location chr9p24	2.9395e-07	0.00044099
Chromosome Map Co-enrichment: Differential Expression	Chromosome map:chr8p21	Chromosome map:chr8p23	Chromosome location chr8p21	Chromosome location chr8p23	2.9842e-07	0.00043856
Chromosome Map Co-enrichment: Differential Expression	Chromosome map:chrxp22	Chromosome map:chrxq13	Chromosome location chrxp22	Chromosome location chrxq13	5.9609e-08	0.00011296
Chromosome Map Co-enrichment: Differential Expression	Chromosome map:chr22q11	Chromosome map:chr22q13	Chromosome location chr22q11	Chromosome location chr22q13	7.3132e-08	0.00012539
Chromosome Map Co-enrichment: Differential Expression	Chromosome map:chr13q21	Chromosome map:chr13q22	Chromosome location chr13q21	Chromosome location chr13q22	9.4814e-06	0.0072633
Chromosome Map Co-enrichment: Differential Expression	Chromosome map:chr8p22	Chromosome map:chr8q24	Chromosome location chr8p22	Chromosome location chr8q24	1.3981e-08	3.1463e-05
Chromosome Map Co-enrichment: Differential Expression	Chromosome map:chr7q	Chromosome map:chr7q22	Chromosome location chr7q	Chromosome location chr7q22	4.7359e-06	0.0039655
Chromosome Map Co-enrichment: Differential Expression	Chromosome map:chr8q22	Chromosome map:chr8q23	Chromosome location chr8q22	Chromosome location chr8q23	1.5652e-10	7.514e-07
Chromosome Map Co-enrichment: Differential Expression	Chromosome map:chrxq13	Chromosome map:chrxq21	Chromosome location chrxq13	Chromosome location chrxq21	1.0031e-06	0.0011465
Chromosome Map Co-enrichment: Differential Expression	Chromosome map:chr17q11	Chromosome map:chr2q35	Chromosome location chr17q11	Chromosome location chr2q35	6.6186e-06	0.005416
Chromosome Map Co-enrichment: Differential Expression	Chromosome map:chr8q23	Chromosome map:chr8q24	Chromosome location chr8q23	Chromosome location chr8q24	4.5244e-09	1.1636e-05
Chromosome Map Co-enrichment: Differential Expression	Chromosome map:chr8p11	Chromosome map:chr8q22	Chromosome location chr8p11	Chromosome location chr8q22	7.0855e-05	0.03209
Chromosome Map Co-enrichment: Differential Expression	Chromosome map:chr8q13	Chromosome map:chr8q24	Chromosome location chr8q13	Chromosome location chr8q24	1.7566e-09	5.7496e-06
Chromosome Map Co-enrichment: Differential Expression	Chromosome map:chr15q22	Chromosome map:chr4q31	Chromosome location chr15q22	Chromosome location chr4q31	1.8963e-05	0.012192
Chromosome Map Co-enrichment: Differential Expression	Chromosome map:chr10q26	Chromosome map:chr13q33	Chromosome location chr10q26	Chromosome location chr13q33	5.6793e-05	0.027264
Chromosome Map Co-enrichment: Differential Expression	Chromosome map:chr1q31	Chromosome map:chr1q32	Chromosome location chr1q31	Chromosome location chr1q32	2.6718e-08	5.6588e-05
Chromosome Map Co-enrichment: Differential Expression	Chromosome map:chr17q11	Chromosome map:chr3p21	Chromosome location chr17q11	Chromosome location chr3p21	1.2774e-10	9.1988e-07
Chromosome Map Co-enrichment: Differential Expression	Chromosome map:chrxq21	Chromosome map:chrxq28	Chromosome location chrxq21	Chromosome location chrxq28	9.7441e-06	0.0070167
Chromosome Map Co-enrichment: Differential Expression	Chromosome map:chr5q23	Chromosome map:chr5q31	Chromosome location chr5q23	Chromosome location chr5q31	5.7338e-07	0.00076461
Chromosome Map Co-enrichment: Differential Expression	Chromosome map:chr10q25	Chromosome map:chr8q13	Chromosome location chr10q25	Chromosome location chr8q13	2.8093e-05	0.016184
Chromosome Map Co-enrichment: Differential Expression	Chromosome map:chr17q11	Chromosome map:chr4q21	Chromosome location chr17q11	Chromosome location chr4q21	2.7352e-10	1.1586e-06
Chromosome Map Co-enrichment: Differential Expression	Chromosome map:chr7p12	Chromosome map:chr7q36	Chromosome location chr7p12	Chromosome location chr7q36	9.4575e-05	0.039827
Chromosome Map Co-enrichment: Differential Expression	Chromosome map:chr8q22	Chromosome map:chr8q24	Chromosome location chr8q22	Chromosome location chr8q24	1.4489e-10	8.026e-07
Chromosome Map Co-enrichment: Differential Expression	Chromosome map:chr5q12	Chromosome map:chr5q22	Chromosome location chr5q12	Chromosome location chr5q22	0.00011339	0.045618
Chromosome Map Co-enrichment: Differential Expression	Chromosome map:chr13q13	Chromosome map:chr13q21	Chromosome location chr13q13	Chromosome location chr13q21	4.7407e-05	0.023707
Chromosome Map Co-enrichment: Differential Expression	Chromosome map:chr8q21	Chromosome map:chr8q23	Chromosome location chr8q21	Chromosome location chr8q23	6.2735e-08	0.00011294
Chromosome Map Co-enrichment: Differential Expression	Chromosome map:chr8p21	Chromosome map:chr8q13	Chromosome location chr8p21	Chromosome location chr8q13	1.1912e-05	0.0084931
Chromosome Map Co-enrichment: Differential Expression	Chromosome map:chr8q13	Chromosome map:chr8q21	Chromosome location chr8q13	Chromosome location chr8q21	8.6414e-07	0.0010729
Chromosome Map Co-enrichment: Differential Expression	Chromosome map:chr8p21	Chromosome map:chr8q24	Chromosome location chr8p21	Chromosome location chr8q24	1.3985e-06	0.0015258
Chromosome Map Co-enrichment: Differential Expression	Chromosome map:chr1q42	Chromosome map:chr8q22	Chromosome location chr1q42	Chromosome location chr8q22	4.1177e-07	0.00059303
Chromosome Map Co-enrichment: Differential Expression	Chromosome map:chr1q31	Chromosome map:chr1q41	Chromosome location chr1q31	Chromosome location chr1q41	6.624e-06	0.0053595
Chromosome Map Co-enrichment: Differential Expression	Chromosome map:chrxq21	Chromosome map:chrxq26	Chromosome location chrxq21	Chromosome location chrxq26	9.4814e-06	0.0068965
Chromosome Map Co-enrichment: Differential Expression	Chromosome map:chr9p21	Chromosome map:chr9p24	Chromosome location chr9p21	Chromosome location chr9p24	8.5913e-05	0.037723
Chromosome Map Co-enrichment: Differential Expression	Chromosome map:chr16q12	Chromosome map:chr16q23	Chromosome location chr16q12	Chromosome location chr16q23	9.4814e-06	0.0071869
Chromosome Map Co-enrichment: Differential Expression	Chromosome map:chr12q14	Chromosome map:chr12q15	Chromosome location chr12q14	Chromosome location chr12q15	1.0105e-08	2.3472e-05
Chromosome Map Co-enrichment: Differential Expression	Chromosome map:chr11p11	Chromosome map:chr11p12	Chromosome location chr11p11	Chromosome location chr11p12	2.842e-05	0.015989
Chromosome Map Co-enrichment: Differential Expression	Chromosome map:chr17q21	Chromosome map:chr17q23	Chromosome location chr17q21	Chromosome location chr17q23	4.7278e-07	0.00065471
Chromosome Map Co-enrichment: Differential Expression	Chromosome map:chr11p15	Chromosome map:chr11q12	Chromosome location chr11p15	Chromosome location chr11q12	9.4696e-05	0.039416
Chromosome Map Co-enrichment: Differential Expression	Chromosome map:chr12q13	Chromosome map:chr12q15	Chromosome location chr12q13	Chromosome location chr12q15	3.7542e-06	0.0033792
Chromosome Map Co-enrichment: Differential Expression	Chromosome map:chr8q13	Chromosome map:chr8q22	Chromosome location chr8q13	Chromosome location chr8q22	1.3265e-17	4.7761e-13
Chromosome Map Co-enrichment: Differential Expression	Chromosome map:chr2q35	Chromosome map:chr4q21	Chromosome location chr2q35	Chromosome location chr4q21	1.4674e-05	0.0096064
Chromosome Map Co-enrichment: Differential Expression	Chromosome map:chr1q31	Chromosome map:chr1q42	Chromosome location chr1q31	Chromosome location chr1q42	3.657e-05	0.019222
Chromosome Map Co-enrichment: Differential Expression	Chromosome map:chr8p23	Chromosome map:chr8q21	Chromosome location chr8p23	Chromosome location chr8q21	6.624e-06	0.0052999
Chromosome Map Co-enrichment: Differential Expression	Chromosome map:chr2p21	Chromosome map:chr2p22	Chromosome location chr2p21	Chromosome location chr2p22	2.8093e-05	0.015929
Chromosome Map Co-enrichment: Differential Expression	Chromosome map:chr17q	Chromosome map:chr17q22	Chromosome location chr17q	Chromosome location chr17q22	1.6699e-10	7.5155e-07
Chromosome Map Co-enrichment: Differential Expression	Chromosome map:chr8q21	Chromosome map:chr8q22	Chromosome location chr8q21	Chromosome location chr8q22	4.1177e-07	0.0005814
Chromosome Map Co-enrichment: Differential Expression	Chromosome map:chrxq22	Chromosome map:chrxq26	Chromosome location chrxq22	Chromosome location chrxq26	4.7407e-05	0.022911
Chromosome Map Co-enrichment: Differential Expression	Chromosome map:chr8p23	Chromosome map:chr8q12	Chromosome location chr8p23	Chromosome location chr8q12	2.3747e-06	0.002375
Chromosome Map Co-enrichment: Differential Expression	Chromosome map:chr17q23	Chromosome map:chr17q25	Chromosome location chr17q23	Chromosome location chr17q25	2.7512e-05	0.015977
Chromosome Map Co-enrichment: Differential Expression	Chromosome map:chr8p22	Chromosome map:chr8q13	Chromosome location chr8p22	Chromosome location chr8q13	5.1584e-12	6.191e-08
Chromosome Map Co-enrichment: Differential Expression	Chromosome map:chr8p	Chromosome map:chr8p21	Chromosome location chr8p	Chromosome location chr8p21	4.3466e-06	0.0037262
Chromosome Map Co-enrichment: Differential Expression	Chromosome map:chr8p21	Chromosome map:chr8q12	Chromosome location chr8p21	Chromosome location chr8q12	8.8622e-07	0.0010816
Chromosome Map Co-enrichment: Differential Expression	Chromosome map:chr8q21	Chromosome map:chr8q24	Chromosome location chr8q21	Chromosome location chr8q24	4.143e-08	8.2871e-05
Chromosome Map Co-enrichment: Differential Expression	Chromosome map:chr12q21	Chromosome map:chr12q22	Chromosome location chr12q21	Chromosome location chr12q22	9.4575e-05	0.04078
Chromosome Map Co-enrichment: Differential Expression	Chromosome map:chr13q33	Chromosome map:chr13q34	Chromosome location chr13q33	Chromosome location chr13q34	2.6271e-06	0.0025223
Chromosome Map Co-enrichment: Differential Expression	Chromosome map:chr8p21	Chromosome map:chr8q23	Chromosome location chr8p21	Chromosome location chr8q23	8.4247e-05	0.037218
Chromosome Map Co-enrichment: Differential Expression	Chromosome map:chr1q42	Chromosome map:chr8q13	Chromosome location chr1q42	Chromosome location chr8q13	8.6414e-07	0.0010917
Chromosome Map Co-enrichment: Differential Expression	Chromosome map:chr11q13	Chromosome map:chr11q14	Chromosome location chr11q13	Chromosome location chr11q14	2.6138e-09	7.5289e-06
Chromosome Map Co-enrichment: Differential Expression	Chromosome map:chr1q42	Chromosome map:chr8q24	Chromosome location chr1q42	Chromosome location chr8q24	4.0524e-06	0.0035587
Chromosome Map Co-enrichment: Differential Expression	Chromosome map:chrxq13	Chromosome map:chrxq26	Chromosome location chrxq13	Chromosome location chrxq26	0.00011378	0.045265
Chromosome Map Co-enrichment: Differential Expression	Chromosome map:chr8p21	Chromosome map:chr8p22	Chromosome location chr8p21	Chromosome location chr8p22	1.4363e-10	8.6188e-07
Chromosome Map Co-enrichment: Differential Expression	Chromosome map:chr22q11	Chromosome map:chr22q12	Chromosome location chr22q11	Chromosome location chr22q12	6.2315e-09	1.4958e-05
Chromosome Map Co-enrichment: Differential Expression	Chromosome map:chr2p14	Chromosome map:chr2p16	Chromosome location chr2p14	Chromosome location chr2p16	5.6793e-05	0.02673
Chromosome Map Co-enrichment: Differential Expression	Chromosome map:chr12q11	Chromosome map:chr12q13	Chromosome location chr12q11	Chromosome location chr12q13	2.1626e-05	0.01287
Chromosome Map Co-enrichment: Differential Expression	Chromosome map:chr8p23	Chromosome map:chr8q13	Chromosome location chr8p23	Chromosome location chr8q13	1.414e-05	0.0093417
Chromosome Map Co-enrichment: Differential Expression	Chromosome map:chr1q21	Chromosome map:chr1q23	Chromosome location chr1q21	Chromosome location chr1q23	2.6492e-05	0.01551
Chromosome Map Co-enrichment: Differential Expression	Chromosome map:chr3q27	Chromosome map:chr3q28	Chromosome location chr3q27	Chromosome location chr3q28	1.4787e-07	0.00023663
Chromosome Map Co-enrichment: Differential Expression	Chromosome map:chr11p15	Chromosome map:chr15q11	Chromosome location chr11p15	Chromosome location chr15q11	2.1626e-05	0.012977
Chromosome Map Co-enrichment: Differential Expression	Chromosome map:chrxp22	Chromosome map:chrxq22	Chromosome location chrxp22	Chromosome location chrxq22	6.3431e-07	0.00083048
Chromosome Map Co-enrichment: Differential Expression	Chromosome map:chr12q22	Chromosome map:chr12q23	Chromosome location chr12q22	Chromosome location chr12q23	1.1941e-07	0.00019997
Chromosome Map Co-enrichment: Differential Expression	Chromosome map:chrxq13	Chromosome map:chrxq28	Chromosome location chrxq13	Chromosome location chrxq28	2.1626e-05	0.012765
Chromosome Map Co-enrichment: Differential Expression	Chromosome map:chr21q21	Chromosome map:chr21q22	Chromosome location chr21q21	Chromosome location chr21q22	5.1083e-10	1.936e-06
Chromosome Map Co-enrichment: Differential Expression	Chromosome map:chr8p22	Chromosome map:chr8p23	Chromosome location chr8p22	Chromosome location chr8p23	2.1338e-07	0.00032692
Chromosome Map Co-enrichment: Differential Expression	Chromosome map:chr3q25	Chromosome map:chr3q29	Chromosome location chr3q25	Chromosome location chr3q29	0.00011339	0.045874
Chromosome Map Co-enrichment: Differential Expression	Chromosome map:chr3p22	Chromosome map:chr3p23	Chromosome location chr3p22	Chromosome location chr3p23	1.8963e-05	0.011978
Chromosome Map Co-enrichment: Differential Expression	Chromosome map:chr7q11	Chromosome map:chr7q22	Chromosome location chr7q11	Chromosome location chr7q22	1.8744e-07	0.00029343
Chromosome Map Co-enrichment: Differential Expression	Chromosome map:chr9p22	Chromosome map:chr9p24	Chromosome location chr9p22	Chromosome location chr9p24	2.4171e-06	0.0023521
Chromosome Map Co-enrichment: Differential Expression	Chromosome map:chr11q22	Chromosome map:chr11q23	Chromosome location chr11q22	Chromosome location chr11q23	1.2319e-06	0.0013648
Chromosome Map Co-enrichment: Differential Expression	Chromosome map:chr1q41	Chromosome map:chr8q24	Chromosome location chr1q41	Chromosome location chr8q24	4.2566e-05	0.021894
Chromosome Map Co-enrichment: Differential Expression	Chromosome map:chr13q12	Chromosome map:chr13q21	Chromosome location chr13q12	Chromosome location chr13q21	4.7407e-05	0.023872
Chromosome Map Co-enrichment: Differential Expression	Chromosome map:chr18q11	Chromosome map:chr18q12	Chromosome location chr18q11	Chromosome location chr18q12	1.414e-05	0.0096061
Chromosome Map Co-enrichment: Differential Expression	Chromosome map:chr6q21	Chromosome map:chr6q22	Chromosome location chr6q21	Chromosome location chr6q22	4.2887e-08	8.3468e-05
Chromosome Map Co-enrichment: Differential Expression	Chromosome map:chr8q12	Chromosome map:chr8q23	Chromosome location chr8q12	Chromosome location chr8q23	1.3675e-11	1.2309e-07
Chromosome Map Co-enrichment: Differential Expression	Chromosome map:chr2p24	Chromosome map:chr2p25	Chromosome location chr2p24	Chromosome location chr2p25	1.9912e-09	5.9744e-06
Chromosome Map Co-enrichment: Differential Expression	Chromosome map:chr17q12	Chromosome map:chr17q21	Chromosome location chr17q12	Chromosome location chr17q21	7.8078e-05	0.034922
Chromosome Map Co-enrichment: Differential Expression	Chromosome map:chrxp22	Chromosome map:chrxq21	Chromosome location chrxp22	Chromosome location chrxq21	3.4152e-06	0.003113
Chromosome Map Co-enrichment: Differential Expression	Chromosome map:chr2p13	Chromosome map:chr2p14	Chromosome location chr2p13	Chromosome location chr2p14	5.6793e-05	0.026906
Chromosome Map Co-enrichment: Differential Expression	Chromosome map:chr5q	Chromosome map:chr5q21	Chromosome location chr5q	Chromosome location chr5q21	9.4575e-05	0.040298
Chromosome Map Co-enrichment: Differential Expression	Chromosome map:chrxp11	Chromosome map:chrxq28	Chromosome location chrxp11	Chromosome location chrxq28	4.7429e-09	1.1777e-05
Chromosome Map Co-enrichment: Differential Expression	Chromosome map:chr12q21	Chromosome map:chr12q23	Chromosome location chr12q21	Chromosome location chr12q23	2.842e-05	0.015865
Chromosome Map Co-enrichment: Differential Expression	Chromosome map:chrxp11	Chromosome map:chrxp22	Chromosome location chrxp11	Chromosome location chrxp22	2.0626e-12	2.9706e-08
Chromosome Map Co-enrichment: Differential Expression	Chromosome map:chr9q33	Chromosome map:chr9q34	Chromosome location chr9q33	Chromosome location chr9q34	8.8493e-05	0.038388
Chromosome Map Co-enrichment: Differential Expression	Chromosome map:chr12q12	Chromosome map:chr12q13	Chromosome location chr12q12	Chromosome location chr12q13	3.1807e-11	2.5449e-07
Chromosome Map Co-enrichment: Differential Expression	Chromosome map:chrxp11	Chromosome map:chrxq22	Chromosome location chrxp11	Chromosome location chrxq22	1.206e-06	0.001357
Chromosome Map Co-enrichment: Differential Expression	Chromosome map:chr11q21	Chromosome map:chr11q22	Chromosome location chr11q21	Chromosome location chr11q22	5.3337e-07	0.00072467
Chromosome Map Co-enrichment: Differential Expression	Chromosome map:chr13q14	Chromosome map:chr13q32	Chromosome location chr13q14	Chromosome location chr13q32	2.8093e-05	0.016056
Chromosome Map Co-enrichment: Differential Expression	Chromosome map:chr12q13	Chromosome map:chr12q14	Chromosome location chr12q13	Chromosome location chr12q14	6.6558e-08	0.0001169
Chromosome Map Co-enrichment: Differential Expression	Chromosome map:chr1p13	Chromosome map:chr6p12	Chromosome location chr1p13	Chromosome location chr6p12	4.7359e-06	0.0040122
Chromosome Map Co-enrichment: Differential Expression	Chromosome map:chr17q11	Chromosome map:chr9p13	Chromosome location chr17q11	Chromosome location chr9p13	1.8134e-05	0.011764
Chromosome Map Co-enrichment: Differential Expression	Chromosome map:chr12q11	Chromosome map:chr12q12	Chromosome location chr12q11	Chromosome location chr12q12	7.2205e-06	0.0057137
Chromosome Map Co-enrichment: Differential Expression	Chromosome map:chr8q13	Chromosome map:chr8q23	Chromosome location chr8q13	Chromosome location chr8q23	5.7193e-10	2.0592e-06
Chromosome Map Co-enrichment: Differential Expression	Chromosome map:chrxp11	Chromosome map:chrxq24	Chromosome location chrxp11	Chromosome location chrxq24	2.1486e-05	0.013002
Chromosome Map Co-enrichment: Differential Expression	Chromosome map:chr3p21	Chromosome map:chr4q21	Chromosome location chr3p21	Chromosome location chr4q21	9.8037e-05	0.040573
Chromosome Map Co-enrichment: Differential Expression	Chromosome map:chr5p12	Chromosome map:chr5p13	Chromosome location chr5p12	Chromosome location chr5p13	1.0031e-06	0.001165
Chromosome Map Co-enrichment: Differential Expression	Chromosome map:chr17q	Chromosome map:chr17q23	Chromosome location chr17q	Chromosome location chr17q23	2.0469e-06	0.0021676
Chromosome Map Co-enrichment: Differential Expression	Chromosome map:chr1q23	Chromosome map:chr1q42	Chromosome location chr1q23	Chromosome location chr1q42	7.7621e-05	0.034934
Chromosome Map Co-enrichment: Differential Expression	Chromosome map:chr1q42	Chromosome map:chr8p21	Chromosome location chr1q42	Chromosome location chr8p21	4.0524e-06	0.0036027
Chromosome Map Co-enrichment: Differential Expression	Chromosome map:chr8p22	Chromosome map:chr8q23	Chromosome location chr8p22	Chromosome location chr8q23	2.9116e-09	7.7654e-06
Chromosome Map Co-enrichment: Differential Expression	Chromosome map:chr2q35	Chromosome map:chr3p21	Chromosome location chr2q35	Chromosome location chr3p21	1.5358e-06	0.0016507
Chromosome Map Co-enrichment: Differential Expression	Chromosome map:chr8p	Chromosome map:chr8p22	Chromosome location chr8p	Chromosome location chr8p22	3.4152e-06	0.0031529
Chromosome Map Co-enrichment: Differential Expression	Chromosome map:chr5p14	Chromosome map:chr5p15	Chromosome location chr5p14	Chromosome location chr5p15	5.6793e-05	0.026556
Chromosome Map Co-enrichment: Differential Expression	Chromosome map:chr2p15	Chromosome map:chr2p16	Chromosome location chr2p15	Chromosome location chr2p16	1.8963e-05	0.012084
Chromosome Map Co-enrichment: Differential Expression	Chromosome map:chr1q41	Chromosome map:chr8p22	Chromosome location chr1q41	Chromosome location chr8p22	3.3509e-05	0.017743
Chromosome Map Co-enrichment: Differential Expression	Chromosome map:chr1p36	Chromosome map:chr5q35	Chromosome location chr1p36	Chromosome location chr5q35	1.3532e-05	0.0093693
Chromosome Map Co-enrichment: Differential Expression	Chromosome map:chr8p11	Chromosome map:chr8q13	Chromosome location chr8p11	Chromosome location chr8q13	4.4732e-05	0.022684
Chromosome Map Co-enrichment: Differential Expression	Chromosome map:chrxp11	Chromosome map:chrxq21	Chromosome location chrxp11	Chromosome location chrxq21	5.4333e-06	0.0044971
Chromosome Map Co-enrichment: Differential Expression	Chromosome map:chr21q	Chromosome map:chr21q11	Chromosome location chr21q	Chromosome location chr21q11	9.4814e-06	0.007112
Chromosome Map Co-enrichment: Differential Expression	Chromosome map:chr17q22	Chromosome map:chr17q23	Chromosome location chr17q22	Chromosome location chr17q23	2.0469e-06	0.0021362
Chromosome Map Co-enrichment: Differential Expression	Chromosome map:chr1q41	Chromosome map:chr1q42	Chromosome location chr1q41	Chromosome location chr1q42	2.0997e-08	4.5817e-05
Chromosome Map Co-enrichment: Differential Expression	Chromosome map:chr1q21	Chromosome map:chr1q22	Chromosome location chr1q21	Chromosome location chr1q22	1.3241e-10	8.6679e-07
Chromosome Map Co-enrichment: Differential Expression	Chromosome map:chr8p23	Chromosome map:chr8q23	Chromosome location chr8p23	Chromosome location chr8q23	2.3747e-06	0.0023425
Chromosome Map Co-enrichment: Differential Expression	Chromosome map:chr13q12	Chromosome map:chr9p24	Chromosome location chr13q12	Chromosome location chr9p24	3.8518e-05	0.020099
Chromosome Map Co-enrichment: Differential Expression	Chromosome map:chrxp11	Chromosome map:chrxq13	Chromosome location chrxp11	Chromosome location chrxq13	1.1775e-09	4.0375e-06
Chromosome Map Co-enrichment: Differential Expression	Chromosome map:chr1q41	Chromosome map:chr8q13	Chromosome location chr1q41	Chromosome location chr8q13	1.414e-05	0.0095163
Chromosome Map Co-enrichment: Differential Expression	Chromosome map:chr1q41	Chromosome map:chr8p21	Chromosome location chr1q41	Chromosome location chr8p21	4.2566e-05	0.022052
Chromosome Map Co-enrichment: Differential Expression	Chromosome map:chrxq22	Chromosome map:chrxq25	Chromosome location chrxq22	Chromosome location chrxq25	4.7407e-05	0.023066
Chromosome Map Co-enrichment: Differential Expression	Chromosome map:chr14q32	Chromosome map:chr2p11	Chromosome location chr14q32	Chromosome location chr2p11	2.7381e-10	1.0954e-06
Chromosome Map Co-enrichment: Differential Expression	Chromosome map:chr16q23	Chromosome map:chr16q24	Chromosome location chr16q23	Chromosome location chr16q24	1.1941e-07	0.00019543
Chromosome Map Co-enrichment: Differential Expression	Chromosome map:chr2q35	Chromosome map:chr4q12	Chromosome location chr2q35	Chromosome location chr4q12	6.6896e-05	0.030683
Chromosome Map Co-enrichment: Differential Expression	Chromosome map:chr15q25	Chromosome map:chr7q	Chromosome location chr15q25	Chromosome location chr7q	4.7407e-05	0.023543
Chromosome Map Co-enrichment: Differential Expression	Chromosome map:chr8p	Chromosome map:chr8p23	Chromosome location chr8p	Chromosome location chr8p23	9.4575e-05	0.039595
Chromosome Map Co-enrichment: Differential Expression	Chromosome map:chr11q22	Chromosome map:chr11q24	Chromosome location chr11q22	Chromosome location chr11q24	8.2992e-05	0.03689
Chromosome Map Co-enrichment: Differential Expression	Chromosome map:chr7q22	Chromosome map:chr7q36	Chromosome location chr7q22	Chromosome location chr7q36	2.3747e-06	0.0024085
Chromosome Map Co-enrichment: Differential Expression	Chromosome map:chr8q12	Chromosome map:chr8q22	Chromosome location chr8q12	Chromosome location chr8q22	1.5652e-10	8.0507e-07
Chromosome Map Co-enrichment: Differential Expression	Chromosome map:chr5q13	Chromosome map:chr5q21	Chromosome location chr5q13	Chromosome location chr5q21	4.1479e-06	0.0035987
Chromosome Map Co-enrichment: Differential Expression	Chromosome map:chr12q24	Chromosome map:chr9q33	Chromosome location chr12q24	Chromosome location chr9q33	8.8493e-05	0.03862
Chromosome Map Co-enrichment: Differential Expression	Chromosome map:chr20q11	Chromosome map:chr20q13	Chromosome location chr20q11	Chromosome location chr20q13	8.33e-06	0.0064499
Chromosome Map Co-enrichment: Differential Expression	Chromosome map:chr16q13	Chromosome map:chr2q35	Chromosome location chr16q13	Chromosome location chr2q35	6.2335e-05	0.02896
Chromosome Map Co-enrichment: Differential Expression	Chromosome map:chr8p23	Chromosome map:chr8q24	Chromosome location chr8p23	Chromosome location chr8q24	4.2566e-05	0.021739
Chromosome Map Co-enrichment: Differential Expression	Chromosome map:chr2q21	Chromosome map:chr2q22	Chromosome location chr2q21	Chromosome location chr2q22	3.1605e-05	0.017112
Chromosome Map Co-enrichment: Differential Expression	Chromosome map:chr15q23	Chromosome map:chr15q24	Chromosome location chr15q23	Chromosome location chr15q24	2.842e-05	0.015622
Chromosome Map Co-enrichment: Differential Expression	Chromosome map:chr4p15	Chromosome map:chr4p16	Chromosome location chr4p15	Chromosome location chr4p16	6.637e-05	0.030636
Chromosome Map Co-enrichment: Differential Expression	Chromosome map:chr6q22	Chromosome map:chr6q25	Chromosome location chr6q22	Chromosome location chr6q25	1.9406e-05	0.012047
Chromosome Map Co-enrichment: Differential Expression	Chromosome map:chr11q23	Chromosome map:chr11q24	Chromosome location chr11q23	Chromosome location chr11q24	2.1486e-05	0.013112
Chromosome Map Co-enrichment: Differential Expression	Chromosome map:chr7p14	Chromosome map:chr7p21	Chromosome location chr7p14	Chromosome location chr7p21	9.4814e-06	0.0069669
Chromosome Map Co-enrichment: Differential Expression	Chromosome map:chr22q12	Chromosome map:chr22q13	Chromosome location chr22q12	Chromosome location chr22q13	1.9912e-09	6.2342e-06
Chromosome Map Co-enrichment: Differential Expression	Chromosome map:chrxp22	Chromosome map:chrxq24	Chromosome location chrxp22	Chromosome location chrxq24	1.3532e-05	0.0092801
Chromosome Map Co-enrichment: Differential Expression	Chromosome map:chr15q25	Chromosome map:chr7q22	Chromosome location chr15q25	Chromosome location chr7q22	4.7407e-05	0.023382
Chromosome Map Co-enrichment: Differential Expression	Chromosome map:chr8q12	Chromosome map:chr8q21	Chromosome location chr8q12	Chromosome location chr8q21	6.2735e-08	0.00011583
Chromosome Map Co-enrichment: Differential Expression	Chromosome map:chr15q11	Chromosome map:chr15q12	Chromosome location chr15q11	Chromosome location chr15q12	1.0031e-06	0.0011841
Chromosome Map Co-enrichment: Differential Expression	Chromosome map:chr11q14	Chromosome map:chr11q23	Chromosome location chr11q14	Chromosome location chr11q23	0.00010501	0.043209
Chromosome Map Co-enrichment: Differential Expression	Chromosome map:chr1q42	Chromosome map:chr8p22	Chromosome location chr1q42	Chromosome location chr8p22	2.6718e-08	5.4971e-05
Chromosome Map Co-enrichment: Differential Expression	Chromosome map:chr5q31	Chromosome map:chr5q33	Chromosome location chr5q31	Chromosome location chr5q33	7.0737e-07	0.0009096
Chromosome Map Co-enrichment: Differential Expression	Chromosome map:chr16q13	Chromosome map:chr4q12	Chromosome location chr16q13	Chromosome location chr4q12	0.00012577	0.049764
Chromosome Map Co-enrichment: Differential Expression	Chromosome map:chrxq13	Chromosome map:chrxq25	Chromosome location chrxq13	Chromosome location chrxq25	0.00011378	0.045517
Chromosome Map Co-enrichment: Differential Expression	Chromosome map:chr15q12	Chromosome map:chr15q13	Chromosome location chr15q12	Chromosome location chr15q13	2.842e-05	0.015743
Chromosome Map Co-enrichment: Differential Expression	Chromosome map:chr7p13	Chromosome map:chr7p22	Chromosome location chr7p13	Chromosome location chr7p22	1.8963e-05	0.011874
Chromosome Map Co-enrichment: Differential Expression	Chromosome map:chrxq22	Chromosome map:chrxq24	Chromosome location chrxq22	Chromosome location chrxq24	9.5259e-07	0.0011433
Chromosome Map Co-enrichment: Differential Expression	Chromosome map:chr8p22	Chromosome map:chr8q22	Chromosome location chr8p22	Chromosome location chr8q22	5.8853e-13	1.4127e-08
