# Supplementary material for: Multi-Edge Gene Set Networks Reveal Novel Insights into Global Relationships between Biological Themes
Source: PLoS One. 2012 Sep 13;7(9):e45211. doi: 10.1371/journal.pone.0045211 (PMC3441533; doi:10.1371/journal.pone.0045211)
Supplement: File S1 — Archived gene set networks. A zip archive of tab-delimited text files containing edges and associate p-values per gene set network. (ZIP) [file pone.0045211.s006.zip › GO Biological Process Trim50 Co-enrichment: Differential Expression.txt]

MetaNet Name	Gene Set 1 ID	Gene Set 2 ID	Gene Set 1 Name	Gene Set 2 Name	P-Value	Benjamini P-Value
GO Biological Process Trim50 Co-enrichment: Differential Expression	GO:0002756	GO:0006919	MyD88-independent toll-like receptor signaling pathway	activation of caspase activity	0.00014157	0.010396
GO Biological Process Trim50 Co-enrichment: Differential Expression	GO:0002088	GO:0051496	lens development in camera-type eye	positive regulation of stress fiber assembly	0.00027425	0.017023
GO Biological Process Trim50 Co-enrichment: Differential Expression	GO:0051403	GO:0060749	stress-activated MAPK cascade	mammary gland alveolus development	0.00027728	0.01713
GO Biological Process Trim50 Co-enrichment: Differential Expression	GO:0010628	GO:0030324	positive regulation of gene expression	lung development	0.00028253	0.017358
GO Biological Process Trim50 Co-enrichment: Differential Expression	GO:0019221	GO:0050930	cytokine-mediated signaling pathway	induction of positive chemotaxis	0.00080819	0.037872
GO Biological Process Trim50 Co-enrichment: Differential Expression	GO:0006968	GO:0032720	cellular defense response	negative regulation of tumor necrosis factor production	4.8172e-07	0.00012232
GO Biological Process Trim50 Co-enrichment: Differential Expression	GO:0009880	GO:0048286	embryonic pattern specification	lung alveolus development	0.00071844	0.034493
GO Biological Process Trim50 Co-enrichment: Differential Expression	GO:0017157	GO:0030900	regulation of exocytosis	forebrain development	0.00082241	0.0384
GO Biological Process Trim50 Co-enrichment: Differential Expression	GO:0007409	GO:0042733	axonogenesis	embryonic digit morphogenesis	0.00017895	0.012309
GO Biological Process Trim50 Co-enrichment: Differential Expression	GO:0006869	GO:0070328	lipid transport	triglyceride homeostasis	0.00082543	0.03845
GO Biological Process Trim50 Co-enrichment: Differential Expression	GO:0030326	GO:0030879	embryonic limb morphogenesis	mammary gland development	0.00067857	0.032984
GO Biological Process Trim50 Co-enrichment: Differential Expression	GO:0019221	GO:0031100	cytokine-mediated signaling pathway	organ regeneration	0.00096869	0.043144
GO Biological Process Trim50 Co-enrichment: Differential Expression	GO:0010628	GO:0042730	positive regulation of gene expression	fibrinolysis	0.00077567	0.036567
GO Biological Process Trim50 Co-enrichment: Differential Expression	GO:0001541	GO:0010628	ovarian follicle development	positive regulation of gene expression	4.5185e-06	0.00071393
GO Biological Process Trim50 Co-enrichment: Differential Expression	GO:0007368	GO:0060445	determination of left/right symmetry	branching involved in salivary gland morphogenesis	0.00063637	0.031243
GO Biological Process Trim50 Co-enrichment: Differential Expression	GO:0008629	GO:0048661	induction of apoptosis by intracellular signals	positive regulation of smooth muscle cell proliferation	0.00070735	0.034065
GO Biological Process Trim50 Co-enrichment: Differential Expression	GO:0001934	GO:0009798	positive regulation of protein amino acid phosphorylation	axis specification	0.00014246	0.010423
GO Biological Process Trim50 Co-enrichment: Differential Expression	GO:0001657	GO:0030324	ureteric bud development	lung development	0.00025342	0.01592
GO Biological Process Trim50 Co-enrichment: Differential Expression	GO:0032720	GO:0042102	negative regulation of tumor necrosis factor production	positive regulation of T cell proliferation	1.1865e-06	0.00025148
GO Biological Process Trim50 Co-enrichment: Differential Expression	GO:0031016	GO:0042472	pancreas development	inner ear morphogenesis	0.00012514	0.0095204
GO Biological Process Trim50 Co-enrichment: Differential Expression	GO:0003007	GO:0051897	heart morphogenesis	positive regulation of protein kinase B signaling cascade	3.6613e-05	0.0035929
GO Biological Process Trim50 Co-enrichment: Differential Expression	GO:0030097	GO:0060749	hemopoiesis	mammary gland alveolus development	8.3596e-05	0.0069776
GO Biological Process Trim50 Co-enrichment: Differential Expression	GO:0045766	GO:0045768	positive regulation of angiogenesis	positive regulation of anti-apoptosis	0.00042828	0.023489
GO Biological Process Trim50 Co-enrichment: Differential Expression	GO:0008585	GO:0030182	female gonad development	neuron differentiation	5.1356e-08	2.0493e-05
GO Biological Process Trim50 Co-enrichment: Differential Expression	GO:0006919	GO:0050731	activation of caspase activity	positive regulation of peptidyl-tyrosine phosphorylation	0.00016561	0.011669
GO Biological Process Trim50 Co-enrichment: Differential Expression	GO:0007179	GO:0048469	transforming growth factor beta receptor signaling pathway	cell maturation	0.00073155	0.035058
GO Biological Process Trim50 Co-enrichment: Differential Expression	GO:0032722	GO:0032735	positive regulation of chemokine production	positive regulation of interleukin-12 production	0.00037704	0.021399
GO Biological Process Trim50 Co-enrichment: Differential Expression	GO:0001656	GO:0051216	metanephros development	cartilage development	0.00033547	0.019609
GO Biological Process Trim50 Co-enrichment: Differential Expression	GO:0030501	GO:0051781	positive regulation of bone mineralization	positive regulation of cell division	0.00091622	0.041517
GO Biological Process Trim50 Co-enrichment: Differential Expression	GO:0030819	GO:0051930	positive regulation of cAMP biosynthetic process	regulation of sensory perception of pain	0.00070778	0.034065
GO Biological Process Trim50 Co-enrichment: Differential Expression	GO:0000723	GO:0051865	telomere maintenance	protein autoubiquitination	0.00013138	0.0098043
GO Biological Process Trim50 Co-enrichment: Differential Expression	GO:0032755	GO:0050728	positive regulation of interleukin-6 production	negative regulation of inflammatory response	5.6515e-12	8.8401e-09
GO Biological Process Trim50 Co-enrichment: Differential Expression	GO:0030879	GO:0043525	mammary gland development	positive regulation of neuron apoptosis	2.0003e-05	0.0022191
GO Biological Process Trim50 Co-enrichment: Differential Expression	GO:0001541	GO:0043525	ovarian follicle development	positive regulation of neuron apoptosis	8.8495e-06	0.0011831
GO Biological Process Trim50 Co-enrichment: Differential Expression	GO:0001541	GO:0045768	ovarian follicle development	positive regulation of anti-apoptosis	5.571e-06	0.00082677
GO Biological Process Trim50 Co-enrichment: Differential Expression	GO:0001756	GO:0030325	somitogenesis	adrenal gland development	1.5266e-05	0.0018063
GO Biological Process Trim50 Co-enrichment: Differential Expression	GO:0001541	GO:0045740	ovarian follicle development	positive regulation of DNA replication	0.00042202	0.023195
GO Biological Process Trim50 Co-enrichment: Differential Expression	GO:0030326	GO:0035121	embryonic limb morphogenesis	tail morphogenesis	1.6479e-05	0.0019151
GO Biological Process Trim50 Co-enrichment: Differential Expression	GO:0001657	GO:0009798	ureteric bud development	axis specification	4.2367e-07	0.00011119
GO Biological Process Trim50 Co-enrichment: Differential Expression	GO:0002756	GO:0031100	MyD88-independent toll-like receptor signaling pathway	organ regeneration	0.00041158	0.022862
GO Biological Process Trim50 Co-enrichment: Differential Expression	GO:0021766	GO:0030326	hippocampus development	embryonic limb morphogenesis	1.3275e-05	0.0016298
GO Biological Process Trim50 Co-enrichment: Differential Expression	GO:0014823	GO:0045086	response to activity	positive regulation of interleukin-2 biosynthetic process	0.0011714	0.04971
GO Biological Process Trim50 Co-enrichment: Differential Expression	GO:0032729	GO:0045086	positive regulation of interferon-gamma production	positive regulation of interleukin-2 biosynthetic process	1.5103e-09	1.1249e-06
GO Biological Process Trim50 Co-enrichment: Differential Expression	GO:0000723	GO:0009411	telomere maintenance	response to UV	1.7079e-12	3.5152e-09
GO Biological Process Trim50 Co-enrichment: Differential Expression	GO:0060070	GO:0060445	Wnt receptor signaling pathway through beta-catenin	branching involved in salivary gland morphogenesis	1.5048e-06	0.000301
GO Biological Process Trim50 Co-enrichment: Differential Expression	GO:0030901	GO:0048839	midbrain development	inner ear development	6.775e-09	3.9543e-06
GO Biological Process Trim50 Co-enrichment: Differential Expression	GO:0030901	GO:0060021	midbrain development	palate development	2.2848e-08	1.0389e-05
GO Biological Process Trim50 Co-enrichment: Differential Expression	GO:0034097	GO:0060749	response to cytokine stimulus	mammary gland alveolus development	2.808e-08	1.2269e-05
GO Biological Process Trim50 Co-enrichment: Differential Expression	GO:0008543	GO:0042060	fibroblast growth factor receptor signaling pathway	wound healing	0.00070991	0.034146
GO Biological Process Trim50 Co-enrichment: Differential Expression	GO:0001657	GO:0042475	ureteric bud development	odontogenesis of dentine-containing tooth	6.7963e-06	0.00095945
GO Biological Process Trim50 Co-enrichment: Differential Expression	GO:0008625	GO:0009636	induction of apoptosis via death domain receptors	response to toxin	1.9842e-07	6.0618e-05
GO Biological Process Trim50 Co-enrichment: Differential Expression	GO:0006874	GO:0007187	cellular calcium ion homeostasis	G-protein signaling, coupled to cyclic nucleotide second messenger	2.7367e-06	0.00047565
GO Biological Process Trim50 Co-enrichment: Differential Expression	GO:0045078	GO:0045429	positive regulation of interferon-gamma biosynthetic process	positive regulation of nitric oxide biosynthetic process	6.5176e-08	2.4507e-05
GO Biological Process Trim50 Co-enrichment: Differential Expression	GO:0019221	GO:0030183	cytokine-mediated signaling pathway	B cell differentiation	1.9894e-08	9.2615e-06
GO Biological Process Trim50 Co-enrichment: Differential Expression	GO:0048565	GO:0070374	gut development	positive regulation of ERK1 and ERK2 cascade	0.00013294	0.009893
GO Biological Process Trim50 Co-enrichment: Differential Expression	GO:0030324	GO:0060749	lung development	mammary gland alveolus development	0.00061755	0.030685
GO Biological Process Trim50 Co-enrichment: Differential Expression	GO:0001702	GO:0009880	gastrulation with mouth forming second	embryonic pattern specification	1.1505e-05	0.0014513
GO Biological Process Trim50 Co-enrichment: Differential Expression	GO:0009798	GO:0060445	axis specification	branching involved in salivary gland morphogenesis	0.00061426	0.03058
GO Biological Process Trim50 Co-enrichment: Differential Expression	GO:0008217	GO:0042102	regulation of blood pressure	positive regulation of T cell proliferation	0.00012508	0.0095255
GO Biological Process Trim50 Co-enrichment: Differential Expression	GO:0001569	GO:0032967	patterning of blood vessels	positive regulation of collagen biosynthetic process	7.1557e-07	0.00016806
GO Biological Process Trim50 Co-enrichment: Differential Expression	GO:0006302	GO:0006469	double-strand break repair	negative regulation of protein kinase activity	2.0754e-07	6.243e-05
GO Biological Process Trim50 Co-enrichment: Differential Expression	GO:0000723	GO:0000910	telomere maintenance	cytokinesis	2.5083e-10	2.4521e-07
GO Biological Process Trim50 Co-enrichment: Differential Expression	GO:0008203	GO:0070328	cholesterol metabolic process	triglyceride homeostasis	6.9041e-11	8.437e-08
GO Biological Process Trim50 Co-enrichment: Differential Expression	GO:0007224	GO:0030182	smoothened signaling pathway	neuron differentiation	3.536e-05	0.003483
GO Biological Process Trim50 Co-enrichment: Differential Expression	GO:0001782	GO:0019221	B cell homeostasis	cytokine-mediated signaling pathway	8.5425e-05	0.0070924
GO Biological Process Trim50 Co-enrichment: Differential Expression	GO:0050852	GO:0050999	T cell receptor signaling pathway	regulation of nitric-oxide synthase activity	0.00016177	0.011523
GO Biological Process Trim50 Co-enrichment: Differential Expression	GO:0001656	GO:0030326	metanephros development	embryonic limb morphogenesis	4.1627e-08	1.6956e-05
GO Biological Process Trim50 Co-enrichment: Differential Expression	GO:0045740	GO:0045768	positive regulation of DNA replication	positive regulation of anti-apoptosis	0.00010935	0.0085016
GO Biological Process Trim50 Co-enrichment: Differential Expression	GO:0030335	GO:0031100	positive regulation of cell migration	organ regeneration	5.6562e-08	2.223e-05
GO Biological Process Trim50 Co-enrichment: Differential Expression	GO:0032729	GO:0032755	positive regulation of interferon-gamma production	positive regulation of interleukin-6 production	1.0241e-10	1.1608e-07
GO Biological Process Trim50 Co-enrichment: Differential Expression	GO:0045078	GO:0050830	positive regulation of interferon-gamma biosynthetic process	defense response to Gram-positive bacterium	2.7625e-06	0.000478
GO Biological Process Trim50 Co-enrichment: Differential Expression	GO:0048839	GO:0060445	inner ear development	branching involved in salivary gland morphogenesis	0.00035254	0.020333
GO Biological Process Trim50 Co-enrichment: Differential Expression	GO:0007190	GO:0019722	activation of adenylate cyclase activity	calcium-mediated signaling	0.00024438	0.015463
GO Biological Process Trim50 Co-enrichment: Differential Expression	GO:0001541	GO:0060749	ovarian follicle development	mammary gland alveolus development	5.3603e-06	0.00080932
GO Biological Process Trim50 Co-enrichment: Differential Expression	GO:0032720	GO:0050830	negative regulation of tumor necrosis factor production	defense response to Gram-positive bacterium	0.00010527	0.0082416
GO Biological Process Trim50 Co-enrichment: Differential Expression	GO:0009798	GO:0035121	axis specification	tail morphogenesis	3.3961e-09	2.232e-06
GO Biological Process Trim50 Co-enrichment: Differential Expression	GO:0032729	GO:0051930	positive regulation of interferon-gamma production	regulation of sensory perception of pain	1.3263e-09	1.0584e-06
GO Biological Process Trim50 Co-enrichment: Differential Expression	GO:0007190	GO:0007611	activation of adenylate cyclase activity	learning or memory	8.2492e-06	0.0011201
GO Biological Process Trim50 Co-enrichment: Differential Expression	GO:0045086	GO:0051403	positive regulation of interleukin-2 biosynthetic process	stress-activated MAPK cascade	0.00023554	0.015149
GO Biological Process Trim50 Co-enrichment: Differential Expression	GO:0031100	GO:0048146	organ regeneration	positive regulation of fibroblast proliferation	0.00010236	0.0081111
GO Biological Process Trim50 Co-enrichment: Differential Expression	GO:0001938	GO:0019221	positive regulation of endothelial cell proliferation	cytokine-mediated signaling pathway	0.00016942	0.011852
GO Biological Process Trim50 Co-enrichment: Differential Expression	GO:0032760	GO:0050715	positive regulation of tumor necrosis factor production	positive regulation of cytokine secretion	8.5157e-05	0.0070777
GO Biological Process Trim50 Co-enrichment: Differential Expression	GO:0000216	GO:0007126	M/G1 transition of mitotic cell cycle	meiosis	0.00022349	0.01459
GO Biological Process Trim50 Co-enrichment: Differential Expression	GO:0030501	GO:0060070	positive regulation of bone mineralization	Wnt receptor signaling pathway through beta-catenin	2.1265e-05	0.0023164
GO Biological Process Trim50 Co-enrichment: Differential Expression	GO:0000186	GO:0007160	activation of MAPKK activity	cell-matrix adhesion	0.00024212	0.015408
GO Biological Process Trim50 Co-enrichment: Differential Expression	GO:0000186	GO:0018108	activation of MAPKK activity	peptidyl-tyrosine phosphorylation	3.3969e-13	9.4882e-10
GO Biological Process Trim50 Co-enrichment: Differential Expression	GO:0030325	GO:0042733	adrenal gland development	embryonic digit morphogenesis	9.3587e-07	0.00020913
GO Biological Process Trim50 Co-enrichment: Differential Expression	GO:0002088	GO:0010628	lens development in camera-type eye	positive regulation of gene expression	1.1483e-08	6.1512e-06
GO Biological Process Trim50 Co-enrichment: Differential Expression	GO:0009953	GO:0045669	dorsal/ventral pattern formation	positive regulation of osteoblast differentiation	0.0008335	0.038641
GO Biological Process Trim50 Co-enrichment: Differential Expression	GO:0006869	GO:0050715	lipid transport	positive regulation of cytokine secretion	0.00091072	0.041291
GO Biological Process Trim50 Co-enrichment: Differential Expression	GO:0034097	GO:0051726	response to cytokine stimulus	regulation of cell cycle	0.00062484	0.030793
GO Biological Process Trim50 Co-enrichment: Differential Expression	GO:0008543	GO:0051403	fibroblast growth factor receptor signaling pathway	stress-activated MAPK cascade	0.00033716	0.019664
GO Biological Process Trim50 Co-enrichment: Differential Expression	GO:0060445	GO:0070374	branching involved in salivary gland morphogenesis	positive regulation of ERK1 and ERK2 cascade	0.00026805	0.016691
GO Biological Process Trim50 Co-enrichment: Differential Expression	GO:0016525	GO:0045766	negative regulation of angiogenesis	positive regulation of angiogenesis	9.4431e-05	0.0076852
GO Biological Process Trim50 Co-enrichment: Differential Expression	GO:0021766	GO:0045669	hippocampus development	positive regulation of osteoblast differentiation	2.4186e-05	0.0025632
GO Biological Process Trim50 Co-enrichment: Differential Expression	GO:0007179	GO:0050930	transforming growth factor beta receptor signaling pathway	induction of positive chemotaxis	5.5313e-05	0.0050716
GO Biological Process Trim50 Co-enrichment: Differential Expression	GO:0034138	GO:0043524	toll-like receptor 3 signaling pathway	negative regulation of neuron apoptosis	8.3509e-05	0.0069853
GO Biological Process Trim50 Co-enrichment: Differential Expression	GO:0030574	GO:0051781	collagen catabolic process	positive regulation of cell division	0.00017692	0.012245
GO Biological Process Trim50 Co-enrichment: Differential Expression	GO:0030501	GO:0042472	positive regulation of bone mineralization	inner ear morphogenesis	5.6974e-05	0.0051813
GO Biological Process Trim50 Co-enrichment: Differential Expression	GO:0030901	GO:0050680	midbrain development	negative regulation of epithelial cell proliferation	1.6902e-05	0.0019411
GO Biological Process Trim50 Co-enrichment: Differential Expression	GO:0001707	GO:0007179	mesoderm formation	transforming growth factor beta receptor signaling pathway	0.00044565	0.024188
GO Biological Process Trim50 Co-enrichment: Differential Expression	GO:0031100	GO:0045768	organ regeneration	positive regulation of anti-apoptosis	0.00070078	0.033811
GO Biological Process Trim50 Co-enrichment: Differential Expression	GO:0001974	GO:0048666	blood vessel remodeling	neuron development	3.3819e-05	0.0033566
GO Biological Process Trim50 Co-enrichment: Differential Expression	GO:0021915	GO:0042475	neural tube development	odontogenesis of dentine-containing tooth	1.4011e-06	0.00028837
GO Biological Process Trim50 Co-enrichment: Differential Expression	GO:0001974	GO:0007179	blood vessel remodeling	transforming growth factor beta receptor signaling pathway	1.4391e-07	4.6702e-05
GO Biological Process Trim50 Co-enrichment: Differential Expression	GO:0032715	GO:0045078	negative regulation of interleukin-6 production	positive regulation of interferon-gamma biosynthetic process	9.2405e-07	0.00020767
GO Biological Process Trim50 Co-enrichment: Differential Expression	GO:0043525	GO:0050731	positive regulation of neuron apoptosis	positive regulation of peptidyl-tyrosine phosphorylation	3.3425e-06	0.00055978
GO Biological Process Trim50 Co-enrichment: Differential Expression	GO:0019722	GO:0042632	calcium-mediated signaling	cholesterol homeostasis	0.00013951	0.010284
GO Biological Process Trim50 Co-enrichment: Differential Expression	GO:0001656	GO:0009880	metanephros development	embryonic pattern specification	8.8658e-06	0.0011833
GO Biological Process Trim50 Co-enrichment: Differential Expression	GO:0001934	GO:0032582	positive regulation of protein amino acid phosphorylation	negative regulation of gene-specific transcription	2.5689e-06	0.0004515
GO Biological Process Trim50 Co-enrichment: Differential Expression	GO:0006959	GO:0050852	humoral immune response	T cell receptor signaling pathway	1.7527e-06	0.0003393
GO Biological Process Trim50 Co-enrichment: Differential Expression	GO:0007409	GO:0030501	axonogenesis	positive regulation of bone mineralization	0.00067153	0.032764
GO Biological Process Trim50 Co-enrichment: Differential Expression	GO:0008217	GO:0009409	regulation of blood pressure	response to cold	0.00047769	0.025398
GO Biological Process Trim50 Co-enrichment: Differential Expression	GO:0030324	GO:0060070	lung development	Wnt receptor signaling pathway through beta-catenin	7.2408e-05	0.0063345
GO Biological Process Trim50 Co-enrichment: Differential Expression	GO:0050679	GO:0060749	positive regulation of epithelial cell proliferation	mammary gland alveolus development	1.5273e-05	0.0018017
GO Biological Process Trim50 Co-enrichment: Differential Expression	GO:0001568	GO:0030336	blood vessel development	negative regulation of cell migration	0.00086393	0.039536
GO Biological Process Trim50 Co-enrichment: Differential Expression	GO:0001657	GO:0030539	ureteric bud development	male genitalia development	6.9702e-06	0.00097521
GO Biological Process Trim50 Co-enrichment: Differential Expression	GO:0007422	GO:0031069	peripheral nervous system development	hair follicle morphogenesis	0.0004962	0.026133
GO Biological Process Trim50 Co-enrichment: Differential Expression	GO:0001938	GO:0045766	positive regulation of endothelial cell proliferation	positive regulation of angiogenesis	0.00087581	0.03994
GO Biological Process Trim50 Co-enrichment: Differential Expression	GO:0030326	GO:0048565	embryonic limb morphogenesis	gut development	0.00018998	0.012898
GO Biological Process Trim50 Co-enrichment: Differential Expression	GO:0007368	GO:0009880	determination of left/right symmetry	embryonic pattern specification	0.00063637	0.031263
GO Biological Process Trim50 Co-enrichment: Differential Expression	GO:0045768	GO:0060749	positive regulation of anti-apoptosis	mammary gland alveolus development	1.2241e-06	0.00025667
GO Biological Process Trim50 Co-enrichment: Differential Expression	GO:0030501	GO:0042475	positive regulation of bone mineralization	odontogenesis of dentine-containing tooth	2.7426e-05	0.0028411
GO Biological Process Trim50 Co-enrichment: Differential Expression	GO:0009880	GO:0010628	embryonic pattern specification	positive regulation of gene expression	2.6236e-12	4.8855e-09
GO Biological Process Trim50 Co-enrichment: Differential Expression	GO:0031100	GO:0034097	organ regeneration	response to cytokine stimulus	2.5631e-09	1.7584e-06
GO Biological Process Trim50 Co-enrichment: Differential Expression	GO:0000910	GO:0006302	cytokinesis	double-strand break repair	1.065e-08	5.8656e-06
GO Biological Process Trim50 Co-enrichment: Differential Expression	GO:0008629	GO:0051726	induction of apoptosis by intracellular signals	regulation of cell cycle	0.00029146	0.017712
GO Biological Process Trim50 Co-enrichment: Differential Expression	GO:0010628	GO:0048469	positive regulation of gene expression	cell maturation	2.2231e-05	0.0023949
GO Biological Process Trim50 Co-enrichment: Differential Expression	GO:0006919	GO:0043524	activation of caspase activity	negative regulation of neuron apoptosis	0.00013942	0.010297
GO Biological Process Trim50 Co-enrichment: Differential Expression	GO:0030902	GO:0045666	hindbrain development	positive regulation of neuron differentiation	0.00034815	0.020185
GO Biological Process Trim50 Co-enrichment: Differential Expression	GO:0001934	GO:0048661	positive regulation of protein amino acid phosphorylation	positive regulation of smooth muscle cell proliferation	1.4521e-05	0.0017473
GO Biological Process Trim50 Co-enrichment: Differential Expression	GO:0045086	GO:0050728	positive regulation of interleukin-2 biosynthetic process	negative regulation of inflammatory response	2.3935e-05	0.0025435
GO Biological Process Trim50 Co-enrichment: Differential Expression	GO:0017157	GO:0050796	regulation of exocytosis	regulation of insulin secretion	1.167e-06	0.00024937
GO Biological Process Trim50 Co-enrichment: Differential Expression	GO:0007254	GO:0018105	JNK cascade	peptidyl-serine phosphorylation	0.00017369	0.012054
GO Biological Process Trim50 Co-enrichment: Differential Expression	GO:0010628	GO:0048286	positive regulation of gene expression	lung alveolus development	1.4835e-06	0.00030059
GO Biological Process Trim50 Co-enrichment: Differential Expression	GO:0007194	GO:0007218	negative regulation of adenylate cyclase activity	neuropeptide signaling pathway	0.00032861	0.019397
GO Biological Process Trim50 Co-enrichment: Differential Expression	GO:0045429	GO:0050852	positive regulation of nitric oxide biosynthetic process	T cell receptor signaling pathway	3.4867e-06	0.00058021
GO Biological Process Trim50 Co-enrichment: Differential Expression	GO:0032735	GO:0050715	positive regulation of interleukin-12 production	positive regulation of cytokine secretion	0.0001264	0.0095518
GO Biological Process Trim50 Co-enrichment: Differential Expression	GO:0030335	GO:0032755	positive regulation of cell migration	positive regulation of interleukin-6 production	0.00018822	0.012789
GO Biological Process Trim50 Co-enrichment: Differential Expression	GO:0002088	GO:0042472	lens development in camera-type eye	inner ear morphogenesis	2.6806e-06	0.00046797
GO Biological Process Trim50 Co-enrichment: Differential Expression	GO:0032722	GO:0045785	positive regulation of chemokine production	positive regulation of cell adhesion	0.00050747	0.026584
GO Biological Process Trim50 Co-enrichment: Differential Expression	GO:0006939	GO:0007205	smooth muscle contraction	activation of protein kinase C activity by G-protein coupled receptor protein signaling pathway	0.0011086	0.047746
GO Biological Process Trim50 Co-enrichment: Differential Expression	GO:0007173	GO:0030097	epidermal growth factor receptor signaling pathway	hemopoiesis	0.00069938	0.033785
GO Biological Process Trim50 Co-enrichment: Differential Expression	GO:0001974	GO:0007565	blood vessel remodeling	female pregnancy	6.2034e-05	0.0055831
GO Biological Process Trim50 Co-enrichment: Differential Expression	GO:0000080	GO:0008629	G1 phase of mitotic cell cycle	induction of apoptosis by intracellular signals	7.0534e-08	2.5899e-05
GO Biological Process Trim50 Co-enrichment: Differential Expression	GO:0019221	GO:0032722	cytokine-mediated signaling pathway	positive regulation of chemokine production	0.00011188	0.0086549
GO Biological Process Trim50 Co-enrichment: Differential Expression	GO:0001707	GO:0009791	mesoderm formation	post-embryonic development	0.00019226	0.013019
GO Biological Process Trim50 Co-enrichment: Differential Expression	GO:0001656	GO:0060070	metanephros development	Wnt receptor signaling pathway through beta-catenin	0.0010283	0.045055
GO Biological Process Trim50 Co-enrichment: Differential Expression	GO:0001702	GO:0002088	gastrulation with mouth forming second	lens development in camera-type eye	0.00057252	0.028888
GO Biological Process Trim50 Co-enrichment: Differential Expression	GO:0001843	GO:0045669	neural tube closure	positive regulation of osteoblast differentiation	2.0429e-05	0.0022472
GO Biological Process Trim50 Co-enrichment: Differential Expression	GO:0030183	GO:0050830	B cell differentiation	defense response to Gram-positive bacterium	7.6598e-05	0.0065832
GO Biological Process Trim50 Co-enrichment: Differential Expression	GO:0019221	GO:0043525	cytokine-mediated signaling pathway	positive regulation of neuron apoptosis	0.00020309	0.013599
GO Biological Process Trim50 Co-enrichment: Differential Expression	GO:0001702	GO:0007179	gastrulation with mouth forming second	transforming growth factor beta receptor signaling pathway	1.7169e-05	0.0019689
GO Biological Process Trim50 Co-enrichment: Differential Expression	GO:0030539	GO:0031175	male genitalia development	neuron projection development	0.00047569	0.025412
GO Biological Process Trim50 Co-enrichment: Differential Expression	GO:0048661	GO:0050731	positive regulation of smooth muscle cell proliferation	positive regulation of peptidyl-tyrosine phosphorylation	0.00070583	0.034013
GO Biological Process Trim50 Co-enrichment: Differential Expression	GO:0032868	GO:0051403	response to insulin stimulus	stress-activated MAPK cascade	0.00039595	0.022183
GO Biological Process Trim50 Co-enrichment: Differential Expression	GO:0009880	GO:0060021	embryonic pattern specification	palate development	1.277e-10	1.4067e-07
GO Biological Process Trim50 Co-enrichment: Differential Expression	GO:0000186	GO:0048015	activation of MAPKK activity	phosphoinositide-mediated signaling	0.00012563	0.0095487
GO Biological Process Trim50 Co-enrichment: Differential Expression	GO:0007187	GO:0007611	G-protein signaling, coupled to cyclic nucleotide second messenger	learning or memory	0.00063637	0.031302
GO Biological Process Trim50 Co-enrichment: Differential Expression	GO:0008629	GO:0030521	induction of apoptosis by intracellular signals	androgen receptor signaling pathway	0.00092581	0.041782
GO Biological Process Trim50 Co-enrichment: Differential Expression	GO:0009791	GO:0030326	post-embryonic development	embryonic limb morphogenesis	0.00019838	0.013352
GO Biological Process Trim50 Co-enrichment: Differential Expression	GO:0002088	GO:0035121	lens development in camera-type eye	tail morphogenesis	1.9897e-06	0.00037408
GO Biological Process Trim50 Co-enrichment: Differential Expression	GO:0001541	GO:0001569	ovarian follicle development	patterning of blood vessels	0.00043328	0.023714
GO Biological Process Trim50 Co-enrichment: Differential Expression	GO:0007229	GO:0048146	integrin-mediated signaling pathway	positive regulation of fibroblast proliferation	0.00013603	0.010104
GO Biological Process Trim50 Co-enrichment: Differential Expression	GO:0048661	GO:0060445	positive regulation of smooth muscle cell proliferation	branching involved in salivary gland morphogenesis	8.9398e-06	0.0011871
GO Biological Process Trim50 Co-enrichment: Differential Expression	GO:0006959	GO:0045429	humoral immune response	positive regulation of nitric oxide biosynthetic process	0.00023323	0.015013
GO Biological Process Trim50 Co-enrichment: Differential Expression	GO:0018108	GO:0030879	peptidyl-tyrosine phosphorylation	mammary gland development	0.00033424	0.019596
GO Biological Process Trim50 Co-enrichment: Differential Expression	GO:0045768	GO:0051897	positive regulation of anti-apoptosis	positive regulation of protein kinase B signaling cascade	0.0010827	0.046992
GO Biological Process Trim50 Co-enrichment: Differential Expression	GO:0016049	GO:0030879	cell growth	mammary gland development	2.4497e-05	0.0025891
GO Biological Process Trim50 Co-enrichment: Differential Expression	GO:0030890	GO:0050731	positive regulation of B cell proliferation	positive regulation of peptidyl-tyrosine phosphorylation	1.4988e-07	4.7847e-05
GO Biological Process Trim50 Co-enrichment: Differential Expression	GO:0030182	GO:0042733	neuron differentiation	embryonic digit morphogenesis	1.0595e-12	2.4372e-09
GO Biological Process Trim50 Co-enrichment: Differential Expression	GO:0006968	GO:0045086	cellular defense response	positive regulation of interleukin-2 biosynthetic process	7.9773e-06	0.0010907
GO Biological Process Trim50 Co-enrichment: Differential Expression	GO:0008543	GO:0048839	fibroblast growth factor receptor signaling pathway	inner ear development	2.5542e-06	0.00044991
GO Biological Process Trim50 Co-enrichment: Differential Expression	GO:0042102	GO:0050715	positive regulation of T cell proliferation	positive regulation of cytokine secretion	7.4768e-10	6.5703e-07
GO Biological Process Trim50 Co-enrichment: Differential Expression	GO:0032755	GO:0051591	positive regulation of interleukin-6 production	response to cAMP	0.00046548	0.025038
GO Biological Process Trim50 Co-enrichment: Differential Expression	GO:0006874	GO:0032735	cellular calcium ion homeostasis	positive regulation of interleukin-12 production	8.2886e-05	0.0069555
GO Biological Process Trim50 Co-enrichment: Differential Expression	GO:0030097	GO:0050930	hemopoiesis	induction of positive chemotaxis	0.00034761	0.020183
GO Biological Process Trim50 Co-enrichment: Differential Expression	GO:0006968	GO:0014823	cellular defense response	response to activity	8.9623e-05	0.0073784
GO Biological Process Trim50 Co-enrichment: Differential Expression	GO:0002756	GO:0007173	MyD88-independent toll-like receptor signaling pathway	epidermal growth factor receptor signaling pathway	0.00019594	0.013234
GO Biological Process Trim50 Co-enrichment: Differential Expression	GO:0032729	GO:0051091	positive regulation of interferon-gamma production	positive regulation of transcription factor activity	4.0785e-07	0.00010776
GO Biological Process Trim50 Co-enrichment: Differential Expression	GO:0014823	GO:0070374	response to activity	positive regulation of ERK1 and ERK2 cascade	1.0565e-05	0.0013613
GO Biological Process Trim50 Co-enrichment: Differential Expression	GO:0032760	GO:0051607	positive regulation of tumor necrosis factor production	defense response to virus	0.00033601	0.019612
GO Biological Process Trim50 Co-enrichment: Differential Expression	GO:0007519	GO:0045165	skeletal muscle tissue development	cell fate commitment	0.00050925	0.026606
GO Biological Process Trim50 Co-enrichment: Differential Expression	GO:0032582	GO:0051781	negative regulation of gene-specific transcription	positive regulation of cell division	0.00010363	0.0081868
GO Biological Process Trim50 Co-enrichment: Differential Expression	GO:0007202	GO:0031295	activation of phospholipase C activity	T cell costimulation	3.2587e-05	0.0032508
GO Biological Process Trim50 Co-enrichment: Differential Expression	GO:0030574	GO:0042060	collagen catabolic process	wound healing	0.0004435	0.024087
GO Biological Process Trim50 Co-enrichment: Differential Expression	GO:0007179	GO:0060395	transforming growth factor beta receptor signaling pathway	SMAD protein signal transduction	1.3368e-07	4.4115e-05
GO Biological Process Trim50 Co-enrichment: Differential Expression	GO:0045078	GO:0070374	positive regulation of interferon-gamma biosynthetic process	positive regulation of ERK1 and ERK2 cascade	0.00015904	0.011349
GO Biological Process Trim50 Co-enrichment: Differential Expression	GO:0043525	GO:0048146	positive regulation of neuron apoptosis	positive regulation of fibroblast proliferation	1.4849e-05	0.0017731
GO Biological Process Trim50 Co-enrichment: Differential Expression	GO:0001934	GO:0051091	positive regulation of protein amino acid phosphorylation	positive regulation of transcription factor activity	0.00055184	0.028172
GO Biological Process Trim50 Co-enrichment: Differential Expression	GO:0007173	GO:0018108	epidermal growth factor receptor signaling pathway	peptidyl-tyrosine phosphorylation	1.2952e-08	6.7532e-06
GO Biological Process Trim50 Co-enrichment: Differential Expression	GO:0008543	GO:0010628	fibroblast growth factor receptor signaling pathway	positive regulation of gene expression	0.00074508	0.03551
GO Biological Process Trim50 Co-enrichment: Differential Expression	GO:0009880	GO:0042475	embryonic pattern specification	odontogenesis of dentine-containing tooth	0.00035197	0.02033
GO Biological Process Trim50 Co-enrichment: Differential Expression	GO:0007229	GO:0016337	integrin-mediated signaling pathway	cell-cell adhesion	4.1376e-05	0.003956
GO Biological Process Trim50 Co-enrichment: Differential Expression	GO:0050729	GO:0051930	positive regulation of inflammatory response	regulation of sensory perception of pain	0.0010617	0.046236
GO Biological Process Trim50 Co-enrichment: Differential Expression	GO:0045740	GO:0045785	positive regulation of DNA replication	positive regulation of cell adhesion	0.00023743	0.015221
GO Biological Process Trim50 Co-enrichment: Differential Expression	GO:0006874	GO:0019221	cellular calcium ion homeostasis	cytokine-mediated signaling pathway	2.0544e-07	6.2277e-05
GO Biological Process Trim50 Co-enrichment: Differential Expression	GO:0030326	GO:0060021	embryonic limb morphogenesis	palate development	1.4044e-07	4.5957e-05
GO Biological Process Trim50 Co-enrichment: Differential Expression	GO:0045429	GO:0050729	positive regulation of nitric oxide biosynthetic process	positive regulation of inflammatory response	5.7275e-06	0.00084359
GO Biological Process Trim50 Co-enrichment: Differential Expression	GO:0003007	GO:0008543	heart morphogenesis	fibroblast growth factor receptor signaling pathway	0.00031894	0.018969
GO Biological Process Trim50 Co-enrichment: Differential Expression	GO:0006968	GO:0051930	cellular defense response	regulation of sensory perception of pain	1.0678e-08	5.84e-06
GO Biological Process Trim50 Co-enrichment: Differential Expression	GO:0007409	GO:0042472	axonogenesis	inner ear morphogenesis	0.00021103	0.014023
GO Biological Process Trim50 Co-enrichment: Differential Expression	GO:0001541	GO:0048015	ovarian follicle development	phosphoinositide-mediated signaling	0.00056533	0.028618
GO Biological Process Trim50 Co-enrichment: Differential Expression	GO:0001649	GO:0008584	osteoblast differentiation	male gonad development	4.9983e-06	0.00076952
GO Biological Process Trim50 Co-enrichment: Differential Expression	GO:0002756	GO:0043491	MyD88-independent toll-like receptor signaling pathway	protein kinase B signaling cascade	1.1272e-05	0.0014242
GO Biological Process Trim50 Co-enrichment: Differential Expression	GO:0007126	GO:0008156	meiosis	negative regulation of DNA replication	2.1973e-06	0.00040153
GO Biological Process Trim50 Co-enrichment: Differential Expression	GO:0000216	GO:0006283	M/G1 transition of mitotic cell cycle	transcription-coupled nucleotide-excision repair	1.1455e-12	2.4886e-09
GO Biological Process Trim50 Co-enrichment: Differential Expression	GO:0030326	GO:0048706	embryonic limb morphogenesis	embryonic skeletal system development	0.00036034	0.020722
GO Biological Process Trim50 Co-enrichment: Differential Expression	GO:0030501	GO:0050680	positive regulation of bone mineralization	negative regulation of epithelial cell proliferation	0.00051173	0.026682
GO Biological Process Trim50 Co-enrichment: Differential Expression	GO:0007179	GO:0060070	transforming growth factor beta receptor signaling pathway	Wnt receptor signaling pathway through beta-catenin	1.1747e-06	0.00024966
GO Biological Process Trim50 Co-enrichment: Differential Expression	GO:0030509	GO:0048286	BMP signaling pathway	lung alveolus development	0.00040761	0.02269
GO Biological Process Trim50 Co-enrichment: Differential Expression	GO:0006363	GO:0043525	termination of RNA polymerase I transcription	positive regulation of neuron apoptosis	0.0006119	0.03056
GO Biological Process Trim50 Co-enrichment: Differential Expression	GO:0009408	GO:0032722	response to heat	positive regulation of chemokine production	0.0004011	0.022439
GO Biological Process Trim50 Co-enrichment: Differential Expression	GO:0001541	GO:0007422	ovarian follicle development	peripheral nervous system development	0.00091896	0.041617
GO Biological Process Trim50 Co-enrichment: Differential Expression	GO:0014823	GO:0050731	response to activity	positive regulation of peptidyl-tyrosine phosphorylation	5.3946e-06	0.00081293
GO Biological Process Trim50 Co-enrichment: Differential Expression	GO:0008629	GO:0030879	induction of apoptosis by intracellular signals	mammary gland development	0.00017332	0.01205
GO Biological Process Trim50 Co-enrichment: Differential Expression	GO:0019221	GO:0032735	cytokine-mediated signaling pathway	positive regulation of interleukin-12 production	2.4875e-08	1.1181e-05
GO Biological Process Trim50 Co-enrichment: Differential Expression	GO:0001656	GO:0007368	metanephros development	determination of left/right symmetry	0.0004962	0.026151
GO Biological Process Trim50 Co-enrichment: Differential Expression	GO:0042475	GO:0045666	odontogenesis of dentine-containing tooth	positive regulation of neuron differentiation	0.00033493	0.019621
GO Biological Process Trim50 Co-enrichment: Differential Expression	GO:0001934	GO:0009636	positive regulation of protein amino acid phosphorylation	response to toxin	1.4277e-05	0.0017232
GO Biological Process Trim50 Co-enrichment: Differential Expression	GO:0001649	GO:0031100	osteoblast differentiation	organ regeneration	3.4633e-05	0.0034244
GO Biological Process Trim50 Co-enrichment: Differential Expression	GO:0030879	GO:0045669	mammary gland development	positive regulation of osteoblast differentiation	0.00038006	0.021524
GO Biological Process Trim50 Co-enrichment: Differential Expression	GO:0009612	GO:0031100	response to mechanical stimulus	organ regeneration	0.00030455	0.018252
GO Biological Process Trim50 Co-enrichment: Differential Expression	GO:0050715	GO:0050766	positive regulation of cytokine secretion	positive regulation of phagocytosis	0.00015557	0.011162
GO Biological Process Trim50 Co-enrichment: Differential Expression	GO:0001934	GO:0016049	positive regulation of protein amino acid phosphorylation	cell growth	0.00015213	0.010986
GO Biological Process Trim50 Co-enrichment: Differential Expression	GO:0008203	GO:0009409	cholesterol metabolic process	response to cold	9.4281e-08	3.3215e-05
GO Biological Process Trim50 Co-enrichment: Differential Expression	GO:0007215	GO:0045666	glutamate signaling pathway	positive regulation of neuron differentiation	0.00076391	0.0361
GO Biological Process Trim50 Co-enrichment: Differential Expression	GO:0009612	GO:0042730	response to mechanical stimulus	fibrinolysis	0.00072479	0.034755
GO Biological Process Trim50 Co-enrichment: Differential Expression	GO:0034097	GO:0051091	response to cytokine stimulus	positive regulation of transcription factor activity	0.00037745	0.021407
GO Biological Process Trim50 Co-enrichment: Differential Expression	GO:0043525	GO:0045768	positive regulation of neuron apoptosis	positive regulation of anti-apoptosis	0.00024886	0.015709
GO Biological Process Trim50 Co-enrichment: Differential Expression	GO:0006869	GO:0009409	lipid transport	response to cold	2.7486e-05	0.0028435
GO Biological Process Trim50 Co-enrichment: Differential Expression	GO:0008584	GO:0048146	male gonad development	positive regulation of fibroblast proliferation	0.00010537	0.0082408
GO Biological Process Trim50 Co-enrichment: Differential Expression	GO:0006361	GO:0009411	transcription initiation from RNA polymerase I promoter	response to UV	1.7573e-05	0.0020006
GO Biological Process Trim50 Co-enrichment: Differential Expression	GO:0007190	GO:0007194	activation of adenylate cyclase activity	negative regulation of adenylate cyclase activity	6.6232e-07	0.00015793
GO Biological Process Trim50 Co-enrichment: Differential Expression	GO:0007422	GO:0060445	peripheral nervous system development	branching involved in salivary gland morphogenesis	0.0004962	0.026116
GO Biological Process Trim50 Co-enrichment: Differential Expression	GO:0021915	GO:0060395	neural tube development	SMAD protein signal transduction	0.00086394	0.039468
GO Biological Process Trim50 Co-enrichment: Differential Expression	GO:0009411	GO:0051726	response to UV	regulation of cell cycle	2.8086e-05	0.0028903
GO Biological Process Trim50 Co-enrichment: Differential Expression	GO:0000186	GO:0009612	activation of MAPKK activity	response to mechanical stimulus	6.3945e-05	0.0057353
GO Biological Process Trim50 Co-enrichment: Differential Expression	GO:0008585	GO:0032582	female gonad development	negative regulation of gene-specific transcription	2.1148e-05	0.0023069
GO Biological Process Trim50 Co-enrichment: Differential Expression	GO:0043029	GO:0045768	T cell homeostasis	positive regulation of anti-apoptosis	7.3333e-07	0.0001712
GO Biological Process Trim50 Co-enrichment: Differential Expression	GO:0007187	GO:0007218	G-protein signaling, coupled to cyclic nucleotide second messenger	neuropeptide signaling pathway	0.00092418	0.04178
GO Biological Process Trim50 Co-enrichment: Differential Expression	GO:0032735	GO:0051091	positive regulation of interleukin-12 production	positive regulation of transcription factor activity	1.3389e-09	1.0472e-06
GO Biological Process Trim50 Co-enrichment: Differential Expression	GO:0016525	GO:0030335	negative regulation of angiogenesis	positive regulation of cell migration	6.9239e-05	0.0061051
GO Biological Process Trim50 Co-enrichment: Differential Expression	GO:0007179	GO:0030326	transforming growth factor beta receptor signaling pathway	embryonic limb morphogenesis	2.0844e-05	0.0022832
GO Biological Process Trim50 Co-enrichment: Differential Expression	GO:0018149	GO:0030855	peptide cross-linking	epithelial cell differentiation	0.0011706	0.049702
GO Biological Process Trim50 Co-enrichment: Differential Expression	GO:0046777	GO:0060445	protein amino acid autophosphorylation	branching involved in salivary gland morphogenesis	0.00095337	0.042779
GO Biological Process Trim50 Co-enrichment: Differential Expression	GO:0042060	GO:0045768	wound healing	positive regulation of anti-apoptosis	0.00025962	0.01627
GO Biological Process Trim50 Co-enrichment: Differential Expression	GO:0045429	GO:0050731	positive regulation of nitric oxide biosynthetic process	positive regulation of peptidyl-tyrosine phosphorylation	1.4246e-07	4.6423e-05
GO Biological Process Trim50 Co-enrichment: Differential Expression	GO:0001947	GO:0030325	heart looping	adrenal gland development	6.9296e-06	0.00097475
GO Biological Process Trim50 Co-enrichment: Differential Expression	GO:0000186	GO:0043029	activation of MAPKK activity	T cell homeostasis	0.00097334	0.043278
GO Biological Process Trim50 Co-enrichment: Differential Expression	GO:0030335	GO:0048661	positive regulation of cell migration	positive regulation of smooth muscle cell proliferation	0.00050012	0.026287
GO Biological Process Trim50 Co-enrichment: Differential Expression	GO:0030890	GO:0050830	positive regulation of B cell proliferation	defense response to Gram-positive bacterium	3.7285e-10	3.5134e-07
GO Biological Process Trim50 Co-enrichment: Differential Expression	GO:0000186	GO:0030097	activation of MAPKK activity	hemopoiesis	3.0517e-08	1.3187e-05
GO Biological Process Trim50 Co-enrichment: Differential Expression	GO:0010628	GO:0030509	positive regulation of gene expression	BMP signaling pathway	0.00034801	0.020191
GO Biological Process Trim50 Co-enrichment: Differential Expression	GO:0001934	GO:0008585	positive regulation of protein amino acid phosphorylation	female gonad development	2.959e-06	0.00050528
GO Biological Process Trim50 Co-enrichment: Differential Expression	GO:0000723	GO:0006418	telomere maintenance	tRNA aminoacylation for protein translation	0.00038152	0.021591
GO Biological Process Trim50 Co-enrichment: Differential Expression	GO:0032715	GO:0050729	negative regulation of interleukin-6 production	positive regulation of inflammatory response	5.7181e-08	2.2249e-05
GO Biological Process Trim50 Co-enrichment: Differential Expression	GO:0051781	GO:0070374	positive regulation of cell division	positive regulation of ERK1 and ERK2 cascade	0.00021398	0.014134
GO Biological Process Trim50 Co-enrichment: Differential Expression	GO:0006968	GO:0032755	cellular defense response	positive regulation of interleukin-6 production	3.089e-08	1.3274e-05
GO Biological Process Trim50 Co-enrichment: Differential Expression	GO:0051781	GO:0060395	positive regulation of cell division	SMAD protein signal transduction	1.2672e-07	4.2535e-05
GO Biological Process Trim50 Co-enrichment: Differential Expression	GO:0008629	GO:0051403	induction of apoptosis by intracellular signals	stress-activated MAPK cascade	1.3463e-05	0.0016478
GO Biological Process Trim50 Co-enrichment: Differential Expression	GO:0008543	GO:0030501	fibroblast growth factor receptor signaling pathway	positive regulation of bone mineralization	0.00016371	0.011608
GO Biological Process Trim50 Co-enrichment: Differential Expression	GO:0006302	GO:0008156	double-strand break repair	negative regulation of DNA replication	1.9548e-07	6.019e-05
GO Biological Process Trim50 Co-enrichment: Differential Expression	GO:0006921	GO:0008625	cell structure disassembly during apoptosis	induction of apoptosis via death domain receptors	1.2064e-09	9.9318e-07
GO Biological Process Trim50 Co-enrichment: Differential Expression	GO:0031100	GO:0050930	organ regeneration	induction of positive chemotaxis	0.00013721	0.010181
GO Biological Process Trim50 Co-enrichment: Differential Expression	GO:0030539	GO:0030879	male genitalia development	mammary gland development	0.00029421	0.017865
GO Biological Process Trim50 Co-enrichment: Differential Expression	GO:0007179	GO:0048286	transforming growth factor beta receptor signaling pathway	lung alveolus development	2.9096e-05	0.0029669
GO Biological Process Trim50 Co-enrichment: Differential Expression	GO:0042060	GO:0045216	wound healing	cell-cell junction organization	7.4028e-05	0.0064117
GO Biological Process Trim50 Co-enrichment: Differential Expression	GO:0030218	GO:0042060	erythrocyte differentiation	wound healing	0.0006647	0.032491
GO Biological Process Trim50 Co-enrichment: Differential Expression	GO:0045165	GO:0050680	cell fate commitment	negative regulation of epithelial cell proliferation	5.7556e-08	2.2175e-05
GO Biological Process Trim50 Co-enrichment: Differential Expression	GO:0042472	GO:0042733	inner ear morphogenesis	embryonic digit morphogenesis	8.3089e-05	0.0069576
GO Biological Process Trim50 Co-enrichment: Differential Expression	GO:0031069	GO:0048839	hair follicle morphogenesis	inner ear development	0.00043118	0.023632
GO Biological Process Trim50 Co-enrichment: Differential Expression	GO:0030097	GO:0043525	hemopoiesis	positive regulation of neuron apoptosis	0.00090392	0.041054
GO Biological Process Trim50 Co-enrichment: Differential Expression	GO:0000186	GO:0048839	activation of MAPKK activity	inner ear development	0.00029747	0.017938
GO Biological Process Trim50 Co-enrichment: Differential Expression	GO:0009880	GO:0021915	embryonic pattern specification	neural tube development	9.5937e-05	0.0077513
GO Biological Process Trim50 Co-enrichment: Differential Expression	GO:0009953	GO:0030878	dorsal/ventral pattern formation	thyroid gland development	0.00032898	0.019374
GO Biological Process Trim50 Co-enrichment: Differential Expression	GO:0030182	GO:0030326	neuron differentiation	embryonic limb morphogenesis	2.3065e-13	6.9381e-10
GO Biological Process Trim50 Co-enrichment: Differential Expression	GO:0001569	GO:0048839	patterning of blood vessels	inner ear development	7.7176e-05	0.0066111
GO Biological Process Trim50 Co-enrichment: Differential Expression	GO:0045666	GO:0048469	positive regulation of neuron differentiation	cell maturation	0.00099246	0.043829
GO Biological Process Trim50 Co-enrichment: Differential Expression	GO:0000186	GO:0048146	activation of MAPKK activity	positive regulation of fibroblast proliferation	1.7788e-06	0.00034267
GO Biological Process Trim50 Co-enrichment: Differential Expression	GO:0051091	GO:0060021	positive regulation of transcription factor activity	palate development	0.00054823	0.028043
GO Biological Process Trim50 Co-enrichment: Differential Expression	GO:0001503	GO:0030198	ossification	extracellular matrix organization	3.2082e-05	0.0032086
GO Biological Process Trim50 Co-enrichment: Differential Expression	GO:0042474	GO:0045665	middle ear morphogenesis	negative regulation of neuron differentiation	0.00049565	0.02614
GO Biological Process Trim50 Co-enrichment: Differential Expression	GO:0030335	GO:0051781	positive regulation of cell migration	positive regulation of cell division	5.7205e-08	2.2148e-05
GO Biological Process Trim50 Co-enrichment: Differential Expression	GO:0007179	GO:0048146	transforming growth factor beta receptor signaling pathway	positive regulation of fibroblast proliferation	0.00046746	0.02511
GO Biological Process Trim50 Co-enrichment: Differential Expression	GO:0000186	GO:0042475	activation of MAPKK activity	odontogenesis of dentine-containing tooth	2.2439e-05	0.002414
GO Biological Process Trim50 Co-enrichment: Differential Expression	GO:0016049	GO:0045165	cell growth	cell fate commitment	1.2377e-05	0.0015341
GO Biological Process Trim50 Co-enrichment: Differential Expression	GO:0002756	GO:0019221	MyD88-independent toll-like receptor signaling pathway	cytokine-mediated signaling pathway	2.742e-05	0.0028442
GO Biological Process Trim50 Co-enrichment: Differential Expression	GO:0032755	GO:0050729	positive regulation of interleukin-6 production	positive regulation of inflammatory response	1.473e-06	0.00030237
GO Biological Process Trim50 Co-enrichment: Differential Expression	GO:0042475	GO:0048565	odontogenesis of dentine-containing tooth	gut development	2.2897e-06	0.00041453
GO Biological Process Trim50 Co-enrichment: Differential Expression	GO:0007597	GO:0042157	blood coagulation, intrinsic pathway	lipoprotein metabolic process	9.4003e-05	0.0076663
GO Biological Process Trim50 Co-enrichment: Differential Expression	GO:0010628	GO:0030097	positive regulation of gene expression	hemopoiesis	2.1808e-05	0.0023623
GO Biological Process Trim50 Co-enrichment: Differential Expression	GO:0001756	GO:0030324	somitogenesis	lung development	0.00052584	0.0272
GO Biological Process Trim50 Co-enrichment: Differential Expression	GO:0060021	GO:0060395	palate development	SMAD protein signal transduction	1.7816e-05	0.0020253
GO Biological Process Trim50 Co-enrichment: Differential Expression	GO:0006413	GO:0019058	translational initiation	viral infectious cycle	4.8726e-05	0.0045694
GO Biological Process Trim50 Co-enrichment: Differential Expression	GO:0009612	GO:0048286	response to mechanical stimulus	lung alveolus development	0.00018141	0.012435
GO Biological Process Trim50 Co-enrichment: Differential Expression	GO:0006521	GO:0070979	regulation of cellular amino acid metabolic process	protein K11-linked ubiquitination	0.0008335	0.038664
GO Biological Process Trim50 Co-enrichment: Differential Expression	GO:0006921	GO:0008633	cell structure disassembly during apoptosis	activation of pro-apoptotic gene products	5.0298e-12	8.1954e-09
GO Biological Process Trim50 Co-enrichment: Differential Expression	GO:0030182	GO:0045669	neuron differentiation	positive regulation of osteoblast differentiation	1.7219e-05	0.0019688
GO Biological Process Trim50 Co-enrichment: Differential Expression	GO:0001649	GO:0060070	osteoblast differentiation	Wnt receptor signaling pathway through beta-catenin	0.00073661	0.03515
GO Biological Process Trim50 Co-enrichment: Differential Expression	GO:0048661	GO:0050679	positive regulation of smooth muscle cell proliferation	positive regulation of epithelial cell proliferation	0.00045665	0.024682
GO Biological Process Trim50 Co-enrichment: Differential Expression	GO:0032526	GO:0060021	response to retinoic acid	palate development	0.00012851	0.0096362
GO Biological Process Trim50 Co-enrichment: Differential Expression	GO:0018108	GO:0051897	peptidyl-tyrosine phosphorylation	positive regulation of protein kinase B signaling cascade	0.00047699	0.025395
GO Biological Process Trim50 Co-enrichment: Differential Expression	GO:0060070	GO:0060395	Wnt receptor signaling pathway through beta-catenin	SMAD protein signal transduction	9.8066e-08	3.4393e-05
GO Biological Process Trim50 Co-enrichment: Differential Expression	GO:0007229	GO:0030574	integrin-mediated signaling pathway	collagen catabolic process	0.00085926	0.039485
GO Biological Process Trim50 Co-enrichment: Differential Expression	GO:0007223	GO:0032582	Wnt receptor signaling pathway, calcium modulating pathway	negative regulation of gene-specific transcription	1.4187e-05	0.0017176
GO Biological Process Trim50 Co-enrichment: Differential Expression	GO:0048469	GO:0050679	cell maturation	positive regulation of epithelial cell proliferation	6.1008e-06	0.00088853
GO Biological Process Trim50 Co-enrichment: Differential Expression	GO:0007179	GO:0031069	transforming growth factor beta receptor signaling pathway	hair follicle morphogenesis	8.8875e-05	0.0073322
GO Biological Process Trim50 Co-enrichment: Differential Expression	GO:0030097	GO:0045785	hemopoiesis	positive regulation of cell adhesion	9.08e-05	0.0074205
GO Biological Process Trim50 Co-enrichment: Differential Expression	GO:0006521	GO:0070936	regulation of cellular amino acid metabolic process	protein K48-linked ubiquitination	6.1832e-06	0.00089553
GO Biological Process Trim50 Co-enrichment: Differential Expression	GO:0006968	GO:0019221	cellular defense response	cytokine-mediated signaling pathway	9.2331e-11	1.0619e-07
GO Biological Process Trim50 Co-enrichment: Differential Expression	GO:0007059	GO:0009411	chromosome segregation	response to UV	0.00078269	0.036876
GO Biological Process Trim50 Co-enrichment: Differential Expression	GO:0048146	GO:0050930	positive regulation of fibroblast proliferation	induction of positive chemotaxis	7.6598e-05	0.006576
GO Biological Process Trim50 Co-enrichment: Differential Expression	GO:0030335	GO:0050679	positive regulation of cell migration	positive regulation of epithelial cell proliferation	0.00022987	0.014883
GO Biological Process Trim50 Co-enrichment: Differential Expression	GO:0000186	GO:0007254	activation of MAPKK activity	JNK cascade	8.0405e-06	0.0010956
GO Biological Process Trim50 Co-enrichment: Differential Expression	GO:0000186	GO:0002756	activation of MAPKK activity	MyD88-independent toll-like receptor signaling pathway	1.6725e-06	0.00032783
GO Biological Process Trim50 Co-enrichment: Differential Expression	GO:0030325	GO:0030326	adrenal gland development	embryonic limb morphogenesis	8.3089e-05	0.0069651
GO Biological Process Trim50 Co-enrichment: Differential Expression	GO:0000186	GO:0051781	activation of MAPKK activity	positive regulation of cell division	3.3173e-06	0.00056035
GO Biological Process Trim50 Co-enrichment: Differential Expression	GO:0030335	GO:0045768	positive regulation of cell migration	positive regulation of anti-apoptosis	0.00031017	0.018518
GO Biological Process Trim50 Co-enrichment: Differential Expression	GO:0007173	GO:0034138	epidermal growth factor receptor signaling pathway	toll-like receptor 3 signaling pathway	0.00019594	0.013222
GO Biological Process Trim50 Co-enrichment: Differential Expression	GO:0030182	GO:0042475	neuron differentiation	odontogenesis of dentine-containing tooth	3.744e-05	0.0036648
GO Biological Process Trim50 Co-enrichment: Differential Expression	GO:0042632	GO:0070328	cholesterol homeostasis	triglyceride homeostasis	1.2465e-11	1.8395e-08
GO Biological Process Trim50 Co-enrichment: Differential Expression	GO:0001657	GO:0060070	ureteric bud development	Wnt receptor signaling pathway through beta-catenin	2.7809e-08	1.2219e-05
GO Biological Process Trim50 Co-enrichment: Differential Expression	GO:0030901	GO:0042733	midbrain development	embryonic digit morphogenesis	2.4553e-05	0.0025914
GO Biological Process Trim50 Co-enrichment: Differential Expression	GO:0001658	GO:0021766	branching involved in ureteric bud morphogenesis	hippocampus development	9.3316e-06	0.0012225
GO Biological Process Trim50 Co-enrichment: Differential Expression	GO:0002756	GO:0018105	MyD88-independent toll-like receptor signaling pathway	peptidyl-serine phosphorylation	1.8424e-09	1.31e-06
GO Biological Process Trim50 Co-enrichment: Differential Expression	GO:0008629	GO:0031100	induction of apoptosis by intracellular signals	organ regeneration	0.00036479	0.020901
GO Biological Process Trim50 Co-enrichment: Differential Expression	GO:0016049	GO:0030335	cell growth	positive regulation of cell migration	0.00027932	0.017228
GO Biological Process Trim50 Co-enrichment: Differential Expression	GO:0019059	GO:0019221	initiation of viral infection	cytokine-mediated signaling pathway	6.0069e-08	2.2806e-05
GO Biological Process Trim50 Co-enrichment: Differential Expression	GO:0030183	GO:0032755	B cell differentiation	positive regulation of interleukin-6 production	1.5326e-09	1.1308e-06
GO Biological Process Trim50 Co-enrichment: Differential Expression	GO:0031069	GO:0032526	hair follicle morphogenesis	response to retinoic acid	0.00015529	0.011173
GO Biological Process Trim50 Co-enrichment: Differential Expression	GO:0001782	GO:0051291	B cell homeostasis	protein heterooligomerization	3.95e-05	0.0038187
GO Biological Process Trim50 Co-enrichment: Differential Expression	GO:0032715	GO:0045766	negative regulation of interleukin-6 production	positive regulation of angiogenesis	0.00014735	0.010691
GO Biological Process Trim50 Co-enrichment: Differential Expression	GO:0048146	GO:0048286	positive regulation of fibroblast proliferation	lung alveolus development	0.0006362	0.031314
GO Biological Process Trim50 Co-enrichment: Differential Expression	GO:0045785	GO:0048661	positive regulation of cell adhesion	positive regulation of smooth muscle cell proliferation	9.2836e-09	5.2236e-06
GO Biological Process Trim50 Co-enrichment: Differential Expression	GO:0006874	GO:0019059	cellular calcium ion homeostasis	initiation of viral infection	0.00063254	0.031153
GO Biological Process Trim50 Co-enrichment: Differential Expression	GO:0045785	GO:0048146	positive regulation of cell adhesion	positive regulation of fibroblast proliferation	0.00013886	0.010285
GO Biological Process Trim50 Co-enrichment: Differential Expression	GO:0002756	GO:0048661	MyD88-independent toll-like receptor signaling pathway	positive regulation of smooth muscle cell proliferation	6.5094e-05	0.0058116
GO Biological Process Trim50 Co-enrichment: Differential Expression	GO:0030501	GO:0031069	positive regulation of bone mineralization	hair follicle morphogenesis	9.6375e-05	0.0077546
GO Biological Process Trim50 Co-enrichment: Differential Expression	GO:0009636	GO:0042542	response to toxin	response to hydrogen peroxide	0.00030065	0.01806
GO Biological Process Trim50 Co-enrichment: Differential Expression	GO:0034097	GO:0070374	response to cytokine stimulus	positive regulation of ERK1 and ERK2 cascade	0.00094284	0.042476
GO Biological Process Trim50 Co-enrichment: Differential Expression	GO:0045665	GO:0048839	negative regulation of neuron differentiation	inner ear development	2.4193e-07	7.0079e-05
GO Biological Process Trim50 Co-enrichment: Differential Expression	GO:0002756	GO:0010575	MyD88-independent toll-like receptor signaling pathway	positive regulation vascular endothelial growth factor production	6.6716e-05	0.0059227
GO Biological Process Trim50 Co-enrichment: Differential Expression	GO:0032729	GO:0050729	positive regulation of interferon-gamma production	positive regulation of inflammatory response	0.00011162	0.0086431
GO Biological Process Trim50 Co-enrichment: Differential Expression	GO:0030097	GO:0060021	hemopoiesis	palate development	0.00046745	0.025127
GO Biological Process Trim50 Co-enrichment: Differential Expression	GO:0008625	GO:0032868	induction of apoptosis via death domain receptors	response to insulin stimulus	0.00085776	0.039439
GO Biological Process Trim50 Co-enrichment: Differential Expression	GO:0008633	GO:0030890	activation of pro-apoptotic gene products	positive regulation of B cell proliferation	9.765e-05	0.007817
GO Biological Process Trim50 Co-enrichment: Differential Expression	GO:0007368	GO:0030326	determination of left/right symmetry	embryonic limb morphogenesis	0.0011766	0.049847
GO Biological Process Trim50 Co-enrichment: Differential Expression	GO:0032868	GO:0045785	response to insulin stimulus	positive regulation of cell adhesion	0.00099246	0.043853
GO Biological Process Trim50 Co-enrichment: Differential Expression	GO:0001934	GO:0042733	positive regulation of protein amino acid phosphorylation	embryonic digit morphogenesis	0.00085512	0.039433
GO Biological Process Trim50 Co-enrichment: Differential Expression	GO:0001782	GO:0008625	B cell homeostasis	induction of apoptosis via death domain receptors	1.9692e-06	0.00037111
GO Biological Process Trim50 Co-enrichment: Differential Expression	GO:0001503	GO:0030501	ossification	positive regulation of bone mineralization	0.00083329	0.038724
GO Biological Process Trim50 Co-enrichment: Differential Expression	GO:0001649	GO:0007179	osteoblast differentiation	transforming growth factor beta receptor signaling pathway	0.00015607	0.011178
GO Biological Process Trim50 Co-enrichment: Differential Expression	GO:0007219	GO:0009880	Notch signaling pathway	embryonic pattern specification	0.00052031	0.027021
GO Biological Process Trim50 Co-enrichment: Differential Expression	GO:0009612	GO:0050930	response to mechanical stimulus	induction of positive chemotaxis	2.2093e-05	0.0023866
GO Biological Process Trim50 Co-enrichment: Differential Expression	GO:0008585	GO:0010628	female gonad development	positive regulation of gene expression	3.0903e-16	2.0141e-12
GO Biological Process Trim50 Co-enrichment: Differential Expression	GO:0034097	GO:0051781	response to cytokine stimulus	positive regulation of cell division	0.00034665	0.020142
GO Biological Process Trim50 Co-enrichment: Differential Expression	GO:0014823	GO:0051591	response to activity	response to cAMP	0.0011687	0.049731
GO Biological Process Trim50 Co-enrichment: Differential Expression	GO:0009880	GO:0032967	embryonic pattern specification	positive regulation of collagen biosynthetic process	7.7176e-05	0.0065895
GO Biological Process Trim50 Co-enrichment: Differential Expression	GO:0030509	GO:0048839	BMP signaling pathway	inner ear development	1.9439e-05	0.002175
GO Biological Process Trim50 Co-enrichment: Differential Expression	GO:0031100	GO:0032755	organ regeneration	positive regulation of interleukin-6 production	0.0011447	0.048894
GO Biological Process Trim50 Co-enrichment: Differential Expression	GO:0007223	GO:0021915	Wnt receptor signaling pathway, calcium modulating pathway	neural tube development	9.7208e-05	0.0078136
GO Biological Process Trim50 Co-enrichment: Differential Expression	GO:0032755	GO:0051403	positive regulation of interleukin-6 production	stress-activated MAPK cascade	0.00068881	0.033419
GO Biological Process Trim50 Co-enrichment: Differential Expression	GO:0007187	GO:0007190	G-protein signaling, coupled to cyclic nucleotide second messenger	activation of adenylate cyclase activity	1.5195e-10	1.6506e-07
GO Biological Process Trim50 Co-enrichment: Differential Expression	GO:0030097	GO:0048146	hemopoiesis	positive regulation of fibroblast proliferation	4.9054e-07	0.00012416
GO Biological Process Trim50 Co-enrichment: Differential Expression	GO:0009798	GO:0030326	axis specification	embryonic limb morphogenesis	4.3238e-09	2.7271e-06
GO Biological Process Trim50 Co-enrichment: Differential Expression	GO:0031663	GO:0032755	lipopolysaccharide-mediated signaling pathway	positive regulation of interleukin-6 production	0.0006626	0.032409
GO Biological Process Trim50 Co-enrichment: Differential Expression	GO:0030501	GO:0045165	positive regulation of bone mineralization	cell fate commitment	4.1347e-06	0.00067511
GO Biological Process Trim50 Co-enrichment: Differential Expression	GO:0006898	GO:0070328	receptor-mediated endocytosis	triglyceride homeostasis	4.8909e-13	1.2751e-09
GO Biological Process Trim50 Co-enrichment: Differential Expression	GO:0030509	GO:0042475	BMP signaling pathway	odontogenesis of dentine-containing tooth	0.00030987	0.018514
GO Biological Process Trim50 Co-enrichment: Differential Expression	GO:0008203	GO:0051258	cholesterol metabolic process	protein polymerization	0.00075727	0.035938
GO Biological Process Trim50 Co-enrichment: Differential Expression	GO:0001764	GO:0007409	neuron migration	axonogenesis	0.00098578	0.043682
GO Biological Process Trim50 Co-enrichment: Differential Expression	GO:0045086	GO:0050731	positive regulation of interleukin-2 biosynthetic process	positive regulation of peptidyl-tyrosine phosphorylation	1.5409e-08	7.5793e-06
GO Biological Process Trim50 Co-enrichment: Differential Expression	GO:0001938	GO:0007179	positive regulation of endothelial cell proliferation	transforming growth factor beta receptor signaling pathway	4.4502e-08	1.7941e-05
GO Biological Process Trim50 Co-enrichment: Differential Expression	GO:0006874	GO:0032755	cellular calcium ion homeostasis	positive regulation of interleukin-6 production	0.00023312	0.015031
GO Biological Process Trim50 Co-enrichment: Differential Expression	GO:0010628	GO:0042060	positive regulation of gene expression	wound healing	4.9805e-05	0.0046482
GO Biological Process Trim50 Co-enrichment: Differential Expression	GO:0030198	GO:0050999	extracellular matrix organization	regulation of nitric-oxide synthase activity	1.4251e-05	0.0017227
GO Biological Process Trim50 Co-enrichment: Differential Expression	GO:0007548	GO:0030326	sex differentiation	embryonic limb morphogenesis	0.00033548	0.019595
GO Biological Process Trim50 Co-enrichment: Differential Expression	GO:0008217	GO:0050729	regulation of blood pressure	positive regulation of inflammatory response	0.00061755	0.030724
GO Biological Process Trim50 Co-enrichment: Differential Expression	GO:0000723	GO:0008156	telomere maintenance	negative regulation of DNA replication	5.6718e-05	0.00517
GO Biological Process Trim50 Co-enrichment: Differential Expression	GO:0007259	GO:0032722	JAK-STAT cascade	positive regulation of chemokine production	0.00017784	0.012276
GO Biological Process Trim50 Co-enrichment: Differential Expression	GO:0019079	GO:0032720	viral genome replication	negative regulation of tumor necrosis factor production	2.2103e-05	0.0023844
GO Biological Process Trim50 Co-enrichment: Differential Expression	GO:0001570	GO:0016525	vasculogenesis	negative regulation of angiogenesis	0.00076278	0.03609
GO Biological Process Trim50 Co-enrichment: Differential Expression	GO:0001657	GO:0001707	ureteric bud development	mesoderm formation	0.00017048	0.011905
GO Biological Process Trim50 Co-enrichment: Differential Expression	GO:0006919	GO:0008629	activation of caspase activity	induction of apoptosis by intracellular signals	1.5759e-14	6.4871e-11
GO Biological Process Trim50 Co-enrichment: Differential Expression	GO:0007219	GO:0060445	Notch signaling pathway	branching involved in salivary gland morphogenesis	0.00043613	0.023836
GO Biological Process Trim50 Co-enrichment: Differential Expression	GO:0007409	GO:0048146	axonogenesis	positive regulation of fibroblast proliferation	0.00034296	0.019972
GO Biological Process Trim50 Co-enrichment: Differential Expression	GO:0006413	GO:0016071	translational initiation	mRNA metabolic process	8.8658e-06	0.0011812
GO Biological Process Trim50 Co-enrichment: Differential Expression	GO:0010575	GO:0050930	positive regulation vascular endothelial growth factor production	induction of positive chemotaxis	2.6659e-06	0.00046645
GO Biological Process Trim50 Co-enrichment: Differential Expression	GO:0032582	GO:0048565	negative regulation of gene-specific transcription	gut development	8.1933e-06	0.0011144
GO Biological Process Trim50 Co-enrichment: Differential Expression	GO:0001756	GO:0042472	somitogenesis	inner ear morphogenesis	0.00096091	0.04292
GO Biological Process Trim50 Co-enrichment: Differential Expression	GO:0030335	GO:0051897	positive regulation of cell migration	positive regulation of protein kinase B signaling cascade	1.9469e-05	0.0021753
GO Biological Process Trim50 Co-enrichment: Differential Expression	GO:0001656	GO:0045165	metanephros development	cell fate commitment	2.9342e-05	0.0029842
GO Biological Process Trim50 Co-enrichment: Differential Expression	GO:0032728	GO:0051091	positive regulation of interferon-beta production	positive regulation of transcription factor activity	0.000202	0.013549
GO Biological Process Trim50 Co-enrichment: Differential Expression	GO:0007254	GO:0031295	JNK cascade	T cell costimulation	0.0006119	0.03054
GO Biological Process Trim50 Co-enrichment: Differential Expression	GO:0008543	GO:0045740	fibroblast growth factor receptor signaling pathway	positive regulation of DNA replication	5.4291e-07	0.00013395
GO Biological Process Trim50 Co-enrichment: Differential Expression	GO:0048661	GO:0051897	positive regulation of smooth muscle cell proliferation	positive regulation of protein kinase B signaling cascade	3.8711e-07	0.00010298
GO Biological Process Trim50 Co-enrichment: Differential Expression	GO:0031295	GO:0050830	T cell costimulation	defense response to Gram-positive bacterium	0.0001155	0.0088823
GO Biological Process Trim50 Co-enrichment: Differential Expression	GO:0032760	GO:0045785	positive regulation of tumor necrosis factor production	positive regulation of cell adhesion	0.00085603	0.039429
GO Biological Process Trim50 Co-enrichment: Differential Expression	GO:0014823	GO:0050930	response to activity	induction of positive chemotaxis	0.00026492	0.016549
GO Biological Process Trim50 Co-enrichment: Differential Expression	GO:0008543	GO:0045725	fibroblast growth factor receptor signaling pathway	positive regulation of glycogen biosynthetic process	0.00041837	0.023108
GO Biological Process Trim50 Co-enrichment: Differential Expression	GO:0000186	GO:0070374	activation of MAPKK activity	positive regulation of ERK1 and ERK2 cascade	0.00044323	0.024089
GO Biological Process Trim50 Co-enrichment: Differential Expression	GO:0032729	GO:0032760	positive regulation of interferon-gamma production	positive regulation of tumor necrosis factor production	0.00075906	0.035979
GO Biological Process Trim50 Co-enrichment: Differential Expression	GO:0006874	GO:0050830	cellular calcium ion homeostasis	defense response to Gram-positive bacterium	0.0011568	0.049305
GO Biological Process Trim50 Co-enrichment: Differential Expression	GO:0009636	GO:0048015	response to toxin	phosphoinositide-mediated signaling	0.00011361	0.0087626
GO Biological Process Trim50 Co-enrichment: Differential Expression	GO:0032582	GO:0060445	negative regulation of gene-specific transcription	branching involved in salivary gland morphogenesis	5.1084e-05	0.0047507
GO Biological Process Trim50 Co-enrichment: Differential Expression	GO:0045785	GO:0051091	positive regulation of cell adhesion	positive regulation of transcription factor activity	0.00038418	0.021663
GO Biological Process Trim50 Co-enrichment: Differential Expression	GO:0043525	GO:0050999	positive regulation of neuron apoptosis	regulation of nitric-oxide synthase activity	0.00041924	0.023123
GO Biological Process Trim50 Co-enrichment: Differential Expression	GO:0016049	GO:0042060	cell growth	wound healing	1.6252e-05	0.0019028
GO Biological Process Trim50 Co-enrichment: Differential Expression	GO:0042060	GO:0050731	wound healing	positive regulation of peptidyl-tyrosine phosphorylation	0.00062297	0.030779
GO Biological Process Trim50 Co-enrichment: Differential Expression	GO:0007224	GO:0042475	smoothened signaling pathway	odontogenesis of dentine-containing tooth	0.00049565	0.026157
GO Biological Process Trim50 Co-enrichment: Differential Expression	GO:0007368	GO:0032582	determination of left/right symmetry	negative regulation of gene-specific transcription	1.3253e-05	0.0016297
GO Biological Process Trim50 Co-enrichment: Differential Expression	GO:0001702	GO:0035121	gastrulation with mouth forming second	tail morphogenesis	0.00057252	0.02887
GO Biological Process Trim50 Co-enrichment: Differential Expression	GO:0007597	GO:0051258	blood coagulation, intrinsic pathway	protein polymerization	0.00041645	0.023035
GO Biological Process Trim50 Co-enrichment: Differential Expression	GO:0009612	GO:0030335	response to mechanical stimulus	positive regulation of cell migration	0.0010957	0.047372
GO Biological Process Trim50 Co-enrichment: Differential Expression	GO:0045429	GO:0050930	positive regulation of nitric oxide biosynthetic process	induction of positive chemotaxis	5.5286e-06	0.00082517
GO Biological Process Trim50 Co-enrichment: Differential Expression	GO:0031069	GO:0060070	hair follicle morphogenesis	Wnt receptor signaling pathway through beta-catenin	0.00015612	0.011171
GO Biological Process Trim50 Co-enrichment: Differential Expression	GO:0032735	GO:0050830	positive regulation of interleukin-12 production	defense response to Gram-positive bacterium	9.1265e-06	0.0012057
GO Biological Process Trim50 Co-enrichment: Differential Expression	GO:0001541	GO:0048661	ovarian follicle development	positive regulation of smooth muscle cell proliferation	0.00087505	0.039928
GO Biological Process Trim50 Co-enrichment: Differential Expression	GO:0007602	GO:0009755	phototransduction	hormone-mediated signaling pathway	6.7338e-07	0.00015911
GO Biological Process Trim50 Co-enrichment: Differential Expression	GO:0030890	GO:0043525	positive regulation of B cell proliferation	positive regulation of neuron apoptosis	3.5365e-07	9.6039e-05
GO Biological Process Trim50 Co-enrichment: Differential Expression	GO:0016049	GO:0060749	cell growth	mammary gland alveolus development	0.0010899	0.047198
GO Biological Process Trim50 Co-enrichment: Differential Expression	GO:0006968	GO:0045078	cellular defense response	positive regulation of interferon-gamma biosynthetic process	5.4869e-05	0.0050486
GO Biological Process Trim50 Co-enrichment: Differential Expression	GO:0051930	GO:0070328	regulation of sensory perception of pain	triglyceride homeostasis	0.00022439	0.0146
GO Biological Process Trim50 Co-enrichment: Differential Expression	GO:0030326	GO:0032967	embryonic limb morphogenesis	positive regulation of collagen biosynthetic process	0.00047013	0.025219
GO Biological Process Trim50 Co-enrichment: Differential Expression	GO:0007229	GO:0045785	integrin-mediated signaling pathway	positive regulation of cell adhesion	0.00021899	0.01438
GO Biological Process Trim50 Co-enrichment: Differential Expression	GO:0014065	GO:0051592	phosphoinositide 3-kinase cascade	response to calcium ion	0.00052584	0.027182
GO Biological Process Trim50 Co-enrichment: Differential Expression	GO:0007409	GO:0035121	axonogenesis	tail morphogenesis	0.00045887	0.02475
GO Biological Process Trim50 Co-enrichment: Differential Expression	GO:0030901	GO:0042472	midbrain development	inner ear morphogenesis	6.7578e-05	0.0059788
GO Biological Process Trim50 Co-enrichment: Differential Expression	GO:0009409	GO:0042632	response to cold	cholesterol homeostasis	2.0409e-06	0.00037825
GO Biological Process Trim50 Co-enrichment: Differential Expression	GO:0032760	GO:0042102	positive regulation of tumor necrosis factor production	positive regulation of T cell proliferation	0.00039307	0.022116
GO Biological Process Trim50 Co-enrichment: Differential Expression	GO:0000723	GO:0006302	telomere maintenance	double-strand break repair	1.0696e-16	9.2947e-13
GO Biological Process Trim50 Co-enrichment: Differential Expression	GO:0008585	GO:0051496	female gonad development	positive regulation of stress fiber assembly	0.00040134	0.022421
GO Biological Process Trim50 Co-enrichment: Differential Expression	GO:0001657	GO:0030501	ureteric bud development	positive regulation of bone mineralization	7.9938e-06	0.0010911
GO Biological Process Trim50 Co-enrichment: Differential Expression	GO:0009411	GO:0048015	response to UV	phosphoinositide-mediated signaling	0.00046425	0.024989
GO Biological Process Trim50 Co-enrichment: Differential Expression	GO:0009409	GO:0032715	response to cold	negative regulation of interleukin-6 production	0.00010527	0.0082493
GO Biological Process Trim50 Co-enrichment: Differential Expression	GO:0003007	GO:0048565	heart morphogenesis	gut development	2.2163e-06	0.00040404
GO Biological Process Trim50 Co-enrichment: Differential Expression	GO:0042060	GO:0045785	wound healing	positive regulation of cell adhesion	0.0010652	0.046332
GO Biological Process Trim50 Co-enrichment: Differential Expression	GO:0008217	GO:0032755	regulation of blood pressure	positive regulation of interleukin-6 production	0.00053	0.027361
GO Biological Process Trim50 Co-enrichment: Differential Expression	GO:0009798	GO:0051091	axis specification	positive regulation of transcription factor activity	0.00050625	0.026538
GO Biological Process Trim50 Co-enrichment: Differential Expression	GO:0006959	GO:0010575	humoral immune response	positive regulation vascular endothelial growth factor production	2.2428e-07	6.6191e-05
GO Biological Process Trim50 Co-enrichment: Differential Expression	GO:0007566	GO:0042060	embryo implantation	wound healing	1.1657e-05	0.0014681
GO Biological Process Trim50 Co-enrichment: Differential Expression	GO:0000902	GO:0060445	cell morphogenesis	branching involved in salivary gland morphogenesis	5.6457e-05	0.0051522
GO Biological Process Trim50 Co-enrichment: Differential Expression	GO:0001889	GO:0034097	liver development	response to cytokine stimulus	9.4863e-07	0.00021077
GO Biological Process Trim50 Co-enrichment: Differential Expression	GO:0006898	GO:0042102	receptor-mediated endocytosis	positive regulation of T cell proliferation	0.0006738	0.032834
GO Biological Process Trim50 Co-enrichment: Differential Expression	GO:0001656	GO:0060445	metanephros development	branching involved in salivary gland morphogenesis	0.00029526	0.017859
GO Biological Process Trim50 Co-enrichment: Differential Expression	GO:0060445	GO:0060749	branching involved in salivary gland morphogenesis	mammary gland alveolus development	0.0001275	0.0095882
GO Biological Process Trim50 Co-enrichment: Differential Expression	GO:0006919	GO:0009636	activation of caspase activity	response to toxin	0.0007575	0.035927
GO Biological Process Trim50 Co-enrichment: Differential Expression	GO:0031100	GO:0070374	organ regeneration	positive regulation of ERK1 and ERK2 cascade	0.00054318	0.027857
GO Biological Process Trim50 Co-enrichment: Differential Expression	GO:0007173	GO:0017157	epidermal growth factor receptor signaling pathway	regulation of exocytosis	5.4054e-06	0.00081144
GO Biological Process Trim50 Co-enrichment: Differential Expression	GO:0045785	GO:0051930	positive regulation of cell adhesion	regulation of sensory perception of pain	0.00022439	0.014612
GO Biological Process Trim50 Co-enrichment: Differential Expression	GO:0031069	GO:0051897	hair follicle morphogenesis	positive regulation of protein kinase B signaling cascade	0.00011115	0.0086152
GO Biological Process Trim50 Co-enrichment: Differential Expression	GO:0001889	GO:0060445	liver development	branching involved in salivary gland morphogenesis	0.00029498	0.017898
GO Biological Process Trim50 Co-enrichment: Differential Expression	GO:0032755	GO:0050731	positive regulation of interleukin-6 production	positive regulation of peptidyl-tyrosine phosphorylation	5.644e-05	0.0051567
GO Biological Process Trim50 Co-enrichment: Differential Expression	GO:0016049	GO:0048469	cell growth	cell maturation	0.00045937	0.024761
GO Biological Process Trim50 Co-enrichment: Differential Expression	GO:0001657	GO:0030901	ureteric bud development	midbrain development	7.4227e-05	0.0064218
GO Biological Process Trim50 Co-enrichment: Differential Expression	GO:0010628	GO:0051496	positive regulation of gene expression	positive regulation of stress fiber assembly	0.0011475	0.048962
GO Biological Process Trim50 Co-enrichment: Differential Expression	GO:0000080	GO:0043524	G1 phase of mitotic cell cycle	negative regulation of neuron apoptosis	0.0010476	0.045747
GO Biological Process Trim50 Co-enrichment: Differential Expression	GO:0019722	GO:0050731	calcium-mediated signaling	positive regulation of peptidyl-tyrosine phosphorylation	0.00088198	0.040198
GO Biological Process Trim50 Co-enrichment: Differential Expression	GO:0031100	GO:0045740	organ regeneration	positive regulation of DNA replication	8.6962e-06	0.0011666
GO Biological Process Trim50 Co-enrichment: Differential Expression	GO:0048146	GO:0050680	positive regulation of fibroblast proliferation	negative regulation of epithelial cell proliferation	0.00016862	0.011817
GO Biological Process Trim50 Co-enrichment: Differential Expression	GO:0001702	GO:0001947	gastrulation with mouth forming second	heart looping	0.00019247	0.013022
GO Biological Process Trim50 Co-enrichment: Differential Expression	GO:0009791	GO:0009953	post-embryonic development	dorsal/ventral pattern formation	6.7794e-06	0.0009588
GO Biological Process Trim50 Co-enrichment: Differential Expression	GO:0007368	GO:0030901	determination of left/right symmetry	midbrain development	8.2492e-06	0.0011181
GO Biological Process Trim50 Co-enrichment: Differential Expression	GO:0001938	GO:0060445	positive regulation of endothelial cell proliferation	branching involved in salivary gland morphogenesis	0.00013956	0.010278
GO Biological Process Trim50 Co-enrichment: Differential Expression	GO:0006869	GO:0050728	lipid transport	negative regulation of inflammatory response	0.00036128	0.020761
GO Biological Process Trim50 Co-enrichment: Differential Expression	GO:0030901	GO:0045666	midbrain development	positive regulation of neuron differentiation	7.2724e-07	0.00017029
GO Biological Process Trim50 Co-enrichment: Differential Expression	GO:0030335	GO:0060445	positive regulation of cell migration	branching involved in salivary gland morphogenesis	6.9894e-05	0.006149
GO Biological Process Trim50 Co-enrichment: Differential Expression	GO:0042730	GO:0050930	fibrinolysis	induction of positive chemotaxis	5.8819e-06	0.00086308
GO Biological Process Trim50 Co-enrichment: Differential Expression	GO:0019722	GO:0030183	calcium-mediated signaling	B cell differentiation	2.6212e-05	0.0027334
GO Biological Process Trim50 Co-enrichment: Differential Expression	GO:0007173	GO:0043491	epidermal growth factor receptor signaling pathway	protein kinase B signaling cascade	1.4546e-07	4.6818e-05
GO Biological Process Trim50 Co-enrichment: Differential Expression	GO:0018105	GO:0051403	peptidyl-serine phosphorylation	stress-activated MAPK cascade	3.9351e-11	5.3063e-08
GO Biological Process Trim50 Co-enrichment: Differential Expression	GO:0001656	GO:0030182	metanephros development	neuron differentiation	0.00010475	0.0082421
GO Biological Process Trim50 Co-enrichment: Differential Expression	GO:0030097	GO:0030335	hemopoiesis	positive regulation of cell migration	0.00029511	0.017864
GO Biological Process Trim50 Co-enrichment: Differential Expression	GO:0048286	GO:0051897	lung alveolus development	positive regulation of protein kinase B signaling cascade	7.2814e-09	4.1873e-06
GO Biological Process Trim50 Co-enrichment: Differential Expression	GO:0045766	GO:0050679	positive regulation of angiogenesis	positive regulation of epithelial cell proliferation	0.0010949	0.047361
GO Biological Process Trim50 Co-enrichment: Differential Expression	GO:0007202	GO:0051403	activation of phospholipase C activity	stress-activated MAPK cascade	0.00082477	0.038442
GO Biological Process Trim50 Co-enrichment: Differential Expression	GO:0019722	GO:0051781	calcium-mediated signaling	positive regulation of cell division	0.00020833	0.013855
GO Biological Process Trim50 Co-enrichment: Differential Expression	GO:0001649	GO:0042475	osteoblast differentiation	odontogenesis of dentine-containing tooth	1.0609e-06	0.00023047
GO Biological Process Trim50 Co-enrichment: Differential Expression	GO:0006367	GO:0006521	transcription initiation from RNA polymerase II promoter	regulation of cellular amino acid metabolic process	0.00044669	0.024227
GO Biological Process Trim50 Co-enrichment: Differential Expression	GO:0045768	GO:0048286	positive regulation of anti-apoptosis	lung alveolus development	0.00027004	0.016802
GO Biological Process Trim50 Co-enrichment: Differential Expression	GO:0034097	GO:0045086	response to cytokine stimulus	positive regulation of interleukin-2 biosynthetic process	3.3188e-06	0.00055941
GO Biological Process Trim50 Co-enrichment: Differential Expression	GO:0030901	GO:0045669	midbrain development	positive regulation of osteoblast differentiation	1.6819e-07	5.3042e-05
GO Biological Process Trim50 Co-enrichment: Differential Expression	GO:0030335	GO:0031295	positive regulation of cell migration	T cell costimulation	1.0328e-13	3.512e-10
GO Biological Process Trim50 Co-enrichment: Differential Expression	GO:0032722	GO:0051930	positive regulation of chemokine production	regulation of sensory perception of pain	4.6927e-06	0.00073257
GO Biological Process Trim50 Co-enrichment: Differential Expression	GO:0007611	GO:0048469	learning or memory	cell maturation	0.00092418	0.041756
GO Biological Process Trim50 Co-enrichment: Differential Expression	GO:0001649	GO:0050679	osteoblast differentiation	positive regulation of epithelial cell proliferation	0.0010327	0.045174
GO Biological Process Trim50 Co-enrichment: Differential Expression	GO:0030509	GO:0048469	BMP signaling pathway	cell maturation	0.00016203	0.01151
GO Biological Process Trim50 Co-enrichment: Differential Expression	GO:0032526	GO:0042475	response to retinoic acid	odontogenesis of dentine-containing tooth	0.00015529	0.011163
GO Biological Process Trim50 Co-enrichment: Differential Expression	GO:0043524	GO:0060749	negative regulation of neuron apoptosis	mammary gland alveolus development	0.00044244	0.02408
GO Biological Process Trim50 Co-enrichment: Differential Expression	GO:0006919	GO:0060749	activation of caspase activity	mammary gland alveolus development	0.00072241	0.034663
GO Biological Process Trim50 Co-enrichment: Differential Expression	GO:0002756	GO:0045429	MyD88-independent toll-like receptor signaling pathway	positive regulation of nitric oxide biosynthetic process	4.6739e-10	4.2505e-07
GO Biological Process Trim50 Co-enrichment: Differential Expression	GO:0042102	GO:0050729	positive regulation of T cell proliferation	positive regulation of inflammatory response	2.603e-07	7.4845e-05
GO Biological Process Trim50 Co-enrichment: Differential Expression	GO:0006919	GO:0006921	activation of caspase activity	cell structure disassembly during apoptosis	1.9794e-05	0.002199
GO Biological Process Trim50 Co-enrichment: Differential Expression	GO:0001756	GO:0009798	somitogenesis	axis specification	2.994e-07	8.393e-05
GO Biological Process Trim50 Co-enrichment: Differential Expression	GO:0034138	GO:0046777	toll-like receptor 3 signaling pathway	protein amino acid autophosphorylation	5.493e-06	0.00082301
GO Biological Process Trim50 Co-enrichment: Differential Expression	GO:0001569	GO:0001657	patterning of blood vessels	ureteric bud development	4.6002e-06	0.00072391
GO Biological Process Trim50 Co-enrichment: Differential Expression	GO:0006874	GO:0016525	cellular calcium ion homeostasis	negative regulation of angiogenesis	2.4153e-05	0.0025631
GO Biological Process Trim50 Co-enrichment: Differential Expression	GO:0000186	GO:0050999	activation of MAPKK activity	regulation of nitric-oxide synthase activity	8.6501e-06	0.0011624
GO Biological Process Trim50 Co-enrichment: Differential Expression	GO:0006898	GO:0030183	receptor-mediated endocytosis	B cell differentiation	0.00061421	0.030617
GO Biological Process Trim50 Co-enrichment: Differential Expression	GO:0030900	GO:0045666	forebrain development	positive regulation of neuron differentiation	0.00043684	0.023858
GO Biological Process Trim50 Co-enrichment: Differential Expression	GO:0007254	GO:0050852	JNK cascade	T cell receptor signaling pathway	0.0006861	0.033308
GO Biological Process Trim50 Co-enrichment: Differential Expression	GO:0018105	GO:0018108	peptidyl-serine phosphorylation	peptidyl-tyrosine phosphorylation	2.7641e-06	0.00047721
GO Biological Process Trim50 Co-enrichment: Differential Expression	GO:0001947	GO:0050680	heart looping	negative regulation of epithelial cell proliferation	0.00050976	0.026614
GO Biological Process Trim50 Co-enrichment: Differential Expression	GO:0008217	GO:0042157	regulation of blood pressure	lipoprotein metabolic process	6.5326e-06	0.00092894
GO Biological Process Trim50 Co-enrichment: Differential Expression	GO:0008584	GO:0008625	male gonad development	induction of apoptosis via death domain receptors	0.00083804	0.038829
GO Biological Process Trim50 Co-enrichment: Differential Expression	GO:0007422	GO:0031175	peripheral nervous system development	neuron projection development	7.719e-05	0.0065763
GO Biological Process Trim50 Co-enrichment: Differential Expression	GO:0032720	GO:0032735	negative regulation of tumor necrosis factor production	positive regulation of interleukin-12 production	7.3787e-05	0.0064121
GO Biological Process Trim50 Co-enrichment: Differential Expression	GO:0001702	GO:0060021	gastrulation with mouth forming second	palate development	0.00016929	0.011853
GO Biological Process Trim50 Co-enrichment: Differential Expression	GO:0016049	GO:0030324	cell growth	lung development	9.7527e-05	0.0078152
GO Biological Process Trim50 Co-enrichment: Differential Expression	GO:0007190	GO:0030819	activation of adenylate cyclase activity	positive regulation of cAMP biosynthetic process	0.00027395	0.017018
GO Biological Process Trim50 Co-enrichment: Differential Expression	GO:0030326	GO:0042472	embryonic limb morphogenesis	inner ear morphogenesis	2.9676e-10	2.8305e-07
GO Biological Process Trim50 Co-enrichment: Differential Expression	GO:0043491	GO:0050930	protein kinase B signaling cascade	induction of positive chemotaxis	0.00061421	0.030597
GO Biological Process Trim50 Co-enrichment: Differential Expression	GO:0048146	GO:0050679	positive regulation of fibroblast proliferation	positive regulation of epithelial cell proliferation	2.7037e-09	1.8388e-06
GO Biological Process Trim50 Co-enrichment: Differential Expression	GO:0045666	GO:0048704	positive regulation of neuron differentiation	embryonic skeletal system morphogenesis	0.00026728	0.016657
GO Biological Process Trim50 Co-enrichment: Differential Expression	GO:0043524	GO:0051403	negative regulation of neuron apoptosis	stress-activated MAPK cascade	0.00062314	0.030768
GO Biological Process Trim50 Co-enrichment: Differential Expression	GO:0008585	GO:0009880	female gonad development	embryonic pattern specification	4.108e-08	1.6821e-05
GO Biological Process Trim50 Co-enrichment: Differential Expression	GO:0010628	GO:0031069	positive regulation of gene expression	hair follicle morphogenesis	1.7908e-12	3.5912e-09
GO Biological Process Trim50 Co-enrichment: Differential Expression	GO:0045429	GO:0051403	positive regulation of nitric oxide biosynthetic process	stress-activated MAPK cascade	1.6294e-05	0.0019021
GO Biological Process Trim50 Co-enrichment: Differential Expression	GO:0007269	GO:0017157	neurotransmitter secretion	regulation of exocytosis	6.1557e-06	0.00089321
GO Biological Process Trim50 Co-enrichment: Differential Expression	GO:0016049	GO:0046777	cell growth	protein amino acid autophosphorylation	2.0033e-05	0.0022193
GO Biological Process Trim50 Co-enrichment: Differential Expression	GO:0001782	GO:0032755	B cell homeostasis	positive regulation of interleukin-6 production	0.00041723	0.023061
GO Biological Process Trim50 Co-enrichment: Differential Expression	GO:0010628	GO:0051781	positive regulation of gene expression	positive regulation of cell division	2.6802e-05	0.0027838
GO Biological Process Trim50 Co-enrichment: Differential Expression	GO:0007179	GO:0060445	transforming growth factor beta receptor signaling pathway	branching involved in salivary gland morphogenesis	4.995e-06	0.00077053
GO Biological Process Trim50 Co-enrichment: Differential Expression	GO:0050728	GO:0050731	negative regulation of inflammatory response	positive regulation of peptidyl-tyrosine phosphorylation	5.2206e-05	0.0048377
GO Biological Process Trim50 Co-enrichment: Differential Expression	GO:0008156	GO:0030521	negative regulation of DNA replication	androgen receptor signaling pathway	0.0008637	0.039549
GO Biological Process Trim50 Co-enrichment: Differential Expression	GO:0010575	GO:0032729	positive regulation vascular endothelial growth factor production	positive regulation of interferon-gamma production	3.0107e-05	0.0030501
GO Biological Process Trim50 Co-enrichment: Differential Expression	GO:0030183	GO:0045086	B cell differentiation	positive regulation of interleukin-2 biosynthetic process	1.2179e-05	0.0015216
GO Biological Process Trim50 Co-enrichment: Differential Expression	GO:0000186	GO:0001889	activation of MAPKK activity	liver development	4.5378e-07	0.00011791
GO Biological Process Trim50 Co-enrichment: Differential Expression	GO:0009968	GO:0045954	negative regulation of signal transduction	positive regulation of natural killer cell mediated cytotoxicity	0.00010284	0.0081328
GO Biological Process Trim50 Co-enrichment: Differential Expression	GO:0030183	GO:0050729	B cell differentiation	positive regulation of inflammatory response	0.00061755	0.030705
GO Biological Process Trim50 Co-enrichment: Differential Expression	GO:0006959	GO:0032735	humoral immune response	positive regulation of interleukin-12 production	5.0539e-09	3.088e-06
GO Biological Process Trim50 Co-enrichment: Differential Expression	GO:0032720	GO:0051607	negative regulation of tumor necrosis factor production	defense response to virus	0.00043815	0.02388
GO Biological Process Trim50 Co-enrichment: Differential Expression	GO:0032092	GO:0051693	positive regulation of protein binding	actin filament capping	0.0011086	0.04772
GO Biological Process Trim50 Co-enrichment: Differential Expression	GO:0034097	GO:0034339	response to cytokine stimulus	regulation of transcription from RNA polymerase II promoter by nuclear hormone receptor	6.5154e-06	0.00092988
GO Biological Process Trim50 Co-enrichment: Differential Expression	GO:0001707	GO:0001934	mesoderm formation	positive regulation of protein amino acid phosphorylation	0.00028152	0.017309
GO Biological Process Trim50 Co-enrichment: Differential Expression	GO:0048146	GO:0060749	positive regulation of fibroblast proliferation	mammary gland alveolus development	2.0047e-06	0.00037508
GO Biological Process Trim50 Co-enrichment: Differential Expression	GO:0042730	GO:0051897	fibrinolysis	positive regulation of protein kinase B signaling cascade	1.2759e-05	0.0015765
GO Biological Process Trim50 Co-enrichment: Differential Expression	GO:0009636	GO:0060749	response to toxin	mammary gland alveolus development	8.3596e-05	0.0069851
GO Biological Process Trim50 Co-enrichment: Differential Expression	GO:0001938	GO:0030335	positive regulation of endothelial cell proliferation	positive regulation of cell migration	0.00013906	0.010279
GO Biological Process Trim50 Co-enrichment: Differential Expression	GO:0048286	GO:0048661	lung alveolus development	positive regulation of smooth muscle cell proliferation	0.00060268	0.030215
GO Biological Process Trim50 Co-enrichment: Differential Expression	GO:0008584	GO:0009880	male gonad development	embryonic pattern specification	1.6902e-05	0.001944
GO Biological Process Trim50 Co-enrichment: Differential Expression	GO:0007219	GO:0050679	Notch signaling pathway	positive regulation of epithelial cell proliferation	8.5651e-05	0.0070886
GO Biological Process Trim50 Co-enrichment: Differential Expression	GO:0008543	GO:0030509	fibroblast growth factor receptor signaling pathway	BMP signaling pathway	2.5026e-05	0.0026272
GO Biological Process Trim50 Co-enrichment: Differential Expression	GO:0001569	GO:0001649	patterning of blood vessels	osteoblast differentiation	0.00063973	0.031369
GO Biological Process Trim50 Co-enrichment: Differential Expression	GO:0001569	GO:0050679	patterning of blood vessels	positive regulation of epithelial cell proliferation	6.2517e-06	0.00089715
GO Biological Process Trim50 Co-enrichment: Differential Expression	GO:0007368	GO:0048469	determination of left/right symmetry	cell maturation	2.8513e-05	0.0029303
GO Biological Process Trim50 Co-enrichment: Differential Expression	GO:0009953	GO:0042475	dorsal/ventral pattern formation	odontogenesis of dentine-containing tooth	6.6378e-07	0.00015779
GO Biological Process Trim50 Co-enrichment: Differential Expression	GO:0030324	GO:0030509	lung development	BMP signaling pathway	6.8313e-08	2.5321e-05
GO Biological Process Trim50 Co-enrichment: Differential Expression	GO:0007224	GO:0030855	smoothened signaling pathway	epithelial cell differentiation	0.00047378	0.025362
GO Biological Process Trim50 Co-enrichment: Differential Expression	GO:0001657	GO:0030326	ureteric bud development	embryonic limb morphogenesis	9.0689e-06	0.0012001
GO Biological Process Trim50 Co-enrichment: Differential Expression	GO:0001541	GO:0030879	ovarian follicle development	mammary gland development	0.00081014	0.037941
GO Biological Process Trim50 Co-enrichment: Differential Expression	GO:0006874	GO:0051091	cellular calcium ion homeostasis	positive regulation of transcription factor activity	0.00054823	0.028061
GO Biological Process Trim50 Co-enrichment: Differential Expression	GO:0030182	GO:0045165	neuron differentiation	cell fate commitment	7.3784e-07	0.00017175
GO Biological Process Trim50 Co-enrichment: Differential Expression	GO:0019221	GO:0042102	cytokine-mediated signaling pathway	positive regulation of T cell proliferation	1.5416e-09	1.1163e-06
GO Biological Process Trim50 Co-enrichment: Differential Expression	GO:0006959	GO:0031295	humoral immune response	T cell costimulation	3.7448e-05	0.0036564
GO Biological Process Trim50 Co-enrichment: Differential Expression	GO:0001569	GO:0016049	patterning of blood vessels	cell growth	7.616e-07	0.00017571
GO Biological Process Trim50 Co-enrichment: Differential Expression	GO:0032729	GO:0032735	positive regulation of interferon-gamma production	positive regulation of interleukin-12 production	9.487e-07	0.00021019
GO Biological Process Trim50 Co-enrichment: Differential Expression	GO:0030326	GO:0060395	embryonic limb morphogenesis	SMAD protein signal transduction	0.00029579	0.017878
GO Biological Process Trim50 Co-enrichment: Differential Expression	GO:0001503	GO:0045666	ossification	positive regulation of neuron differentiation	0.00052031	0.027039
GO Biological Process Trim50 Co-enrichment: Differential Expression	GO:0045766	GO:0051591	positive regulation of angiogenesis	response to cAMP	1.2379e-07	4.1731e-05
GO Biological Process Trim50 Co-enrichment: Differential Expression	GO:0001938	GO:0006887	positive regulation of endothelial cell proliferation	exocytosis	1.4546e-07	4.7012e-05
GO Biological Process Trim50 Co-enrichment: Differential Expression	GO:0000910	GO:0048015	cytokinesis	phosphoinositide-mediated signaling	6.5224e-16	3.6437e-12
GO Biological Process Trim50 Co-enrichment: Differential Expression	GO:0050999	GO:0070374	regulation of nitric-oxide synthase activity	positive regulation of ERK1 and ERK2 cascade	0.00039469	0.022144
GO Biological Process Trim50 Co-enrichment: Differential Expression	GO:0007409	GO:0010628	axonogenesis	positive regulation of gene expression	2.8859e-05	0.0029543
GO Biological Process Trim50 Co-enrichment: Differential Expression	GO:0003007	GO:0045740	heart morphogenesis	positive regulation of DNA replication	0.00053874	0.02772
GO Biological Process Trim50 Co-enrichment: Differential Expression	GO:0001658	GO:0051216	branching involved in ureteric bud morphogenesis	cartilage development	0.00016501	0.011669
GO Biological Process Trim50 Co-enrichment: Differential Expression	GO:0042060	GO:0045165	wound healing	cell fate commitment	8.5575e-05	0.0070899
GO Biological Process Trim50 Co-enrichment: Differential Expression	GO:0001649	GO:0021915	osteoblast differentiation	neural tube development	0.00033493	0.019607
GO Biological Process Trim50 Co-enrichment: Differential Expression	GO:0045766	GO:0051091	positive regulation of angiogenesis	positive regulation of transcription factor activity	0.00010524	0.0082559
GO Biological Process Trim50 Co-enrichment: Differential Expression	GO:0031100	GO:0050731	organ regeneration	positive regulation of peptidyl-tyrosine phosphorylation	7.8527e-06	0.0010794
GO Biological Process Trim50 Co-enrichment: Differential Expression	GO:0006968	GO:0070374	cellular defense response	positive regulation of ERK1 and ERK2 cascade	0.00022958	0.014876
GO Biological Process Trim50 Co-enrichment: Differential Expression	GO:0030097	GO:0048844	hemopoiesis	artery morphogenesis	2.3905e-05	0.0025437
GO Biological Process Trim50 Co-enrichment: Differential Expression	GO:0032715	GO:0045785	negative regulation of interleukin-6 production	positive regulation of cell adhesion	1.2856e-06	0.00026741
GO Biological Process Trim50 Co-enrichment: Differential Expression	GO:0001657	GO:0060021	ureteric bud development	palate development	1.3826e-09	1.0601e-06
GO Biological Process Trim50 Co-enrichment: Differential Expression	GO:0008629	GO:0034097	induction of apoptosis by intracellular signals	response to cytokine stimulus	0.00062445	0.030793
GO Biological Process Trim50 Co-enrichment: Differential Expression	GO:0006361	GO:0019059	transcription initiation from RNA polymerase I promoter	initiation of viral infection	0.00026535	0.01655
GO Biological Process Trim50 Co-enrichment: Differential Expression	GO:0007224	GO:0060445	smoothened signaling pathway	branching involved in salivary gland morphogenesis	0.00038366	0.021665
GO Biological Process Trim50 Co-enrichment: Differential Expression	GO:0045429	GO:0048146	positive regulation of nitric oxide biosynthetic process	positive regulation of fibroblast proliferation	0.0010056	0.044307
GO Biological Process Trim50 Co-enrichment: Differential Expression	GO:0001657	GO:0060395	ureteric bud development	SMAD protein signal transduction	0.00049468	0.026123
GO Biological Process Trim50 Co-enrichment: Differential Expression	GO:0001656	GO:0030324	metanephros development	lung development	0.00012018	0.0091969
GO Biological Process Trim50 Co-enrichment: Differential Expression	GO:0019079	GO:0032715	viral genome replication	negative regulation of interleukin-6 production	0.00083968	0.038882
GO Biological Process Trim50 Co-enrichment: Differential Expression	GO:0031663	GO:0050999	lipopolysaccharide-mediated signaling pathway	regulation of nitric-oxide synthase activity	0.00095958	0.04291
GO Biological Process Trim50 Co-enrichment: Differential Expression	GO:0045669	GO:0048565	positive regulation of osteoblast differentiation	gut development	0.0004122	0.022864
GO Biological Process Trim50 Co-enrichment: Differential Expression	GO:0009612	GO:0051781	response to mechanical stimulus	positive regulation of cell division	1.9188e-06	0.00036337
GO Biological Process Trim50 Co-enrichment: Differential Expression	GO:0032582	GO:0042472	negative regulation of gene-specific transcription	inner ear morphogenesis	0.00055055	0.028143
GO Biological Process Trim50 Co-enrichment: Differential Expression	GO:0045740	GO:0050679	positive regulation of DNA replication	positive regulation of epithelial cell proliferation	3.8814e-07	0.0001029
GO Biological Process Trim50 Co-enrichment: Differential Expression	GO:0006361	GO:0043525	transcription initiation from RNA polymerase I promoter	positive regulation of neuron apoptosis	0.00086003	0.039497
GO Biological Process Trim50 Co-enrichment: Differential Expression	GO:0009954	GO:0048485	proximal/distal pattern formation	sympathetic nervous system development	7.3787e-05	0.0064192
GO Biological Process Trim50 Co-enrichment: Differential Expression	GO:0007202	GO:0045725	activation of phospholipase C activity	positive regulation of glycogen biosynthetic process	0.0007322	0.035068
GO Biological Process Trim50 Co-enrichment: Differential Expression	GO:0007194	GO:0030819	negative regulation of adenylate cyclase activity	positive regulation of cAMP biosynthetic process	0.00032861	0.019382
GO Biological Process Trim50 Co-enrichment: Differential Expression	GO:0002756	GO:0008543	MyD88-independent toll-like receptor signaling pathway	fibroblast growth factor receptor signaling pathway	0.00020035	0.013462
GO Biological Process Trim50 Co-enrichment: Differential Expression	GO:0030890	GO:0045086	positive regulation of B cell proliferation	positive regulation of interleukin-2 biosynthetic process	4.5498e-06	0.00071742
GO Biological Process Trim50 Co-enrichment: Differential Expression	GO:0008584	GO:0048286	male gonad development	lung alveolus development	1.0039e-06	0.00021992
GO Biological Process Trim50 Co-enrichment: Differential Expression	GO:0007173	GO:0050999	epidermal growth factor receptor signaling pathway	regulation of nitric-oxide synthase activity	1.6627e-05	0.0019208
GO Biological Process Trim50 Co-enrichment: Differential Expression	GO:0030097	GO:0045766	hemopoiesis	positive regulation of angiogenesis	0.00096081	0.04294
GO Biological Process Trim50 Co-enrichment: Differential Expression	GO:0048593	GO:0060021	camera-type eye morphogenesis	palate development	1.3636e-05	0.0016612
GO Biological Process Trim50 Co-enrichment: Differential Expression	GO:0007569	GO:0046777	cell aging	protein amino acid autophosphorylation	0.00071656	0.034445
GO Biological Process Trim50 Co-enrichment: Differential Expression	GO:0021915	GO:0030182	neural tube development	neuron differentiation	3.7654e-07	0.00010085
GO Biological Process Trim50 Co-enrichment: Differential Expression	GO:0042730	GO:0045429	fibrinolysis	positive regulation of nitric oxide biosynthetic process	0.00011655	0.0089364
GO Biological Process Trim50 Co-enrichment: Differential Expression	GO:0006302	GO:0007126	double-strand break repair	meiosis	0.001023	0.044897
GO Biological Process Trim50 Co-enrichment: Differential Expression	GO:0006749	GO:0045454	glutathione metabolic process	cell redox homeostasis	2.5752e-08	1.1443e-05
GO Biological Process Trim50 Co-enrichment: Differential Expression	GO:0006887	GO:0006892	exocytosis	post-Golgi vesicle-mediated transport	0.00045887	0.024767
GO Biological Process Trim50 Co-enrichment: Differential Expression	GO:0032735	GO:0045086	positive regulation of interleukin-12 production	positive regulation of interleukin-2 biosynthetic process	5.3973e-06	0.00081178
GO Biological Process Trim50 Co-enrichment: Differential Expression	GO:0008633	GO:0060749	activation of pro-apoptotic gene products	mammary gland alveolus development	6.1625e-07	0.00014968
GO Biological Process Trim50 Co-enrichment: Differential Expression	GO:0008629	GO:0060749	induction of apoptosis by intracellular signals	mammary gland alveolus development	1.1207e-06	0.0002408
GO Biological Process Trim50 Co-enrichment: Differential Expression	GO:0042060	GO:0051897	wound healing	positive regulation of protein kinase B signaling cascade	1.7233e-05	0.0019676
GO Biological Process Trim50 Co-enrichment: Differential Expression	GO:0010628	GO:0032967	positive regulation of gene expression	positive regulation of collagen biosynthetic process	0.00014228	0.010419
GO Biological Process Trim50 Co-enrichment: Differential Expression	GO:0010575	GO:0014823	positive regulation vascular endothelial growth factor production	response to activity	1.5927e-05	0.0018731
GO Biological Process Trim50 Co-enrichment: Differential Expression	GO:0030183	GO:0045429	B cell differentiation	positive regulation of nitric oxide biosynthetic process	5.0207e-07	0.00012626
GO Biological Process Trim50 Co-enrichment: Differential Expression	GO:0032967	GO:0045165	positive regulation of collagen biosynthetic process	cell fate commitment	1.4937e-06	0.00030031
GO Biological Process Trim50 Co-enrichment: Differential Expression	GO:0032755	GO:0034138	positive regulation of interleukin-6 production	toll-like receptor 3 signaling pathway	1.4784e-05	0.0017734
GO Biological Process Trim50 Co-enrichment: Differential Expression	GO:0008585	GO:0042472	female gonad development	inner ear morphogenesis	7.4387e-13	1.8181e-09
GO Biological Process Trim50 Co-enrichment: Differential Expression	GO:0031069	GO:0060021	hair follicle morphogenesis	palate development	1.0203e-05	0.0013189
GO Biological Process Trim50 Co-enrichment: Differential Expression	GO:0001938	GO:0042475	positive regulation of endothelial cell proliferation	odontogenesis of dentine-containing tooth	0.00046046	0.024802
GO Biological Process Trim50 Co-enrichment: Differential Expression	GO:0001657	GO:0030900	ureteric bud development	forebrain development	0.00011596	0.0089091
GO Biological Process Trim50 Co-enrichment: Differential Expression	GO:0016525	GO:0030838	negative regulation of angiogenesis	positive regulation of actin filament polymerization	0.00032861	0.019368
GO Biological Process Trim50 Co-enrichment: Differential Expression	GO:0001569	GO:0051897	patterning of blood vessels	positive regulation of protein kinase B signaling cascade	1.8468e-06	0.00035488
GO Biological Process Trim50 Co-enrichment: Differential Expression	GO:0048661	GO:0051781	positive regulation of smooth muscle cell proliferation	positive regulation of cell division	3.3273e-12	5.7829e-09
GO Biological Process Trim50 Co-enrichment: Differential Expression	GO:0048565	GO:0050680	gut development	negative regulation of epithelial cell proliferation	0.00037585	0.021347
GO Biological Process Trim50 Co-enrichment: Differential Expression	GO:0050679	GO:0070374	positive regulation of epithelial cell proliferation	positive regulation of ERK1 and ERK2 cascade	0.00020377	0.013633
GO Biological Process Trim50 Co-enrichment: Differential Expression	GO:0008633	GO:0031663	activation of pro-apoptotic gene products	lipopolysaccharide-mediated signaling pathway	0.00095038	0.042693
GO Biological Process Trim50 Co-enrichment: Differential Expression	GO:0009636	GO:0043524	response to toxin	negative regulation of neuron apoptosis	0.00013951	0.010294
GO Biological Process Trim50 Co-enrichment: Differential Expression	GO:0050830	GO:0050852	defense response to Gram-positive bacterium	T cell receptor signaling pathway	3.1806e-05	0.0031892
GO Biological Process Trim50 Co-enrichment: Differential Expression	GO:0006283	GO:0009411	transcription-coupled nucleotide-excision repair	response to UV	1.5331e-09	1.1206e-06
GO Biological Process Trim50 Co-enrichment: Differential Expression	GO:0001569	GO:0045768	patterning of blood vessels	positive regulation of anti-apoptosis	0.00053893	0.027712
GO Biological Process Trim50 Co-enrichment: Differential Expression	GO:0032722	GO:0042102	positive regulation of chemokine production	positive regulation of T cell proliferation	7.6068e-07	0.00017601
GO Biological Process Trim50 Co-enrichment: Differential Expression	GO:0008585	GO:0060021	female gonad development	palate development	8.2322e-11	9.6096e-08
GO Biological Process Trim50 Co-enrichment: Differential Expression	GO:0048873	GO:0070374	homeostasis of number of cells within a tissue	positive regulation of ERK1 and ERK2 cascade	0.00016627	0.011694
GO Biological Process Trim50 Co-enrichment: Differential Expression	GO:0006363	GO:0070979	termination of RNA polymerase I transcription	protein K11-linked ubiquitination	3.6059e-05	0.003543
GO Biological Process Trim50 Co-enrichment: Differential Expression	GO:0048469	GO:0070374	cell maturation	positive regulation of ERK1 and ERK2 cascade	2.0945e-05	0.0022911
GO Biological Process Trim50 Co-enrichment: Differential Expression	GO:0030183	GO:0032729	B cell differentiation	positive regulation of interferon-gamma production	9.4709e-05	0.0076998
GO Biological Process Trim50 Co-enrichment: Differential Expression	GO:0030335	GO:0032967	positive regulation of cell migration	positive regulation of collagen biosynthetic process	6.7189e-05	0.0059579
GO Biological Process Trim50 Co-enrichment: Differential Expression	GO:0034097	GO:0045429	response to cytokine stimulus	positive regulation of nitric oxide biosynthetic process	1.6652e-06	0.00032804
GO Biological Process Trim50 Co-enrichment: Differential Expression	GO:0032967	GO:0042060	positive regulation of collagen biosynthetic process	wound healing	3.7409e-09	2.418e-06
GO Biological Process Trim50 Co-enrichment: Differential Expression	GO:0007422	GO:0016049	peripheral nervous system development	cell growth	0.00033276	0.019538
GO Biological Process Trim50 Co-enrichment: Differential Expression	GO:0008584	GO:0030326	male gonad development	embryonic limb morphogenesis	0.0011737	0.049753
GO Biological Process Trim50 Co-enrichment: Differential Expression	GO:0000186	GO:0030198	activation of MAPKK activity	extracellular matrix organization	0.00097334	0.043302
GO Biological Process Trim50 Co-enrichment: Differential Expression	GO:0001934	GO:0030335	positive regulation of protein amino acid phosphorylation	positive regulation of cell migration	1.109e-10	1.2391e-07
GO Biological Process Trim50 Co-enrichment: Differential Expression	GO:0000186	GO:0030879	activation of MAPKK activity	mammary gland development	3.9632e-05	0.003822
GO Biological Process Trim50 Co-enrichment: Differential Expression	GO:0008543	GO:0048565	fibroblast growth factor receptor signaling pathway	gut development	0.00088225	0.040187
GO Biological Process Trim50 Co-enrichment: Differential Expression	GO:0009953	GO:0030182	dorsal/ventral pattern formation	neuron differentiation	0.00031868	0.018983
GO Biological Process Trim50 Co-enrichment: Differential Expression	GO:0001843	GO:0030325	neural tube closure	adrenal gland development	1.0975e-06	0.00023777
GO Biological Process Trim50 Co-enrichment: Differential Expression	GO:0050731	GO:0050830	positive regulation of peptidyl-tyrosine phosphorylation	defense response to Gram-positive bacterium	2.1661e-06	0.00039861
GO Biological Process Trim50 Co-enrichment: Differential Expression	GO:0018108	GO:0050852	peptidyl-tyrosine phosphorylation	T cell receptor signaling pathway	0.00030201	0.018127
GO Biological Process Trim50 Co-enrichment: Differential Expression	GO:0008217	GO:0070374	regulation of blood pressure	positive regulation of ERK1 and ERK2 cascade	0.00016427	0.011638
GO Biological Process Trim50 Co-enrichment: Differential Expression	GO:0048844	GO:0050679	artery morphogenesis	positive regulation of epithelial cell proliferation	4.3474e-05	0.0041263
GO Biological Process Trim50 Co-enrichment: Differential Expression	GO:0001934	GO:0048538	positive regulation of protein amino acid phosphorylation	thymus development	0.00023559	0.01514
GO Biological Process Trim50 Co-enrichment: Differential Expression	GO:0030509	GO:0045165	BMP signaling pathway	cell fate commitment	0.00036934	0.021131
GO Biological Process Trim50 Co-enrichment: Differential Expression	GO:0009953	GO:0051216	dorsal/ventral pattern formation	cartilage development	5.3966e-05	0.0049772
GO Biological Process Trim50 Co-enrichment: Differential Expression	GO:0050728	GO:0070374	negative regulation of inflammatory response	positive regulation of ERK1 and ERK2 cascade	0.00021381	0.014136
GO Biological Process Trim50 Co-enrichment: Differential Expression	GO:0008625	GO:0034097	induction of apoptosis via death domain receptors	response to cytokine stimulus	2.1479e-07	6.3874e-05
GO Biological Process Trim50 Co-enrichment: Differential Expression	GO:0001656	GO:0042472	metanephros development	inner ear morphogenesis	1.1746e-05	0.001477
GO Biological Process Trim50 Co-enrichment: Differential Expression	GO:0007126	GO:0048015	meiosis	phosphoinositide-mediated signaling	6.4155e-08	2.4239e-05
GO Biological Process Trim50 Co-enrichment: Differential Expression	GO:0032967	GO:0045785	positive regulation of collagen biosynthetic process	positive regulation of cell adhesion	0.001142	0.048833
GO Biological Process Trim50 Co-enrichment: Differential Expression	GO:0060021	GO:0060445	palate development	branching involved in salivary gland morphogenesis	2.1433e-07	6.398e-05
GO Biological Process Trim50 Co-enrichment: Differential Expression	GO:0001658	GO:0001707	branching involved in ureteric bud morphogenesis	mesoderm formation	3.4579e-06	0.00057663
GO Biological Process Trim50 Co-enrichment: Differential Expression	GO:0006869	GO:0030183	lipid transport	B cell differentiation	0.00117	0.04973
GO Biological Process Trim50 Co-enrichment: Differential Expression	GO:0031663	GO:0050830	lipopolysaccharide-mediated signaling pathway	defense response to Gram-positive bacterium	3.1263e-05	0.0031388
GO Biological Process Trim50 Co-enrichment: Differential Expression	GO:0001658	GO:0042472	branching involved in ureteric bud morphogenesis	inner ear morphogenesis	0.0005517	0.028183
GO Biological Process Trim50 Co-enrichment: Differential Expression	GO:0006919	GO:0034097	activation of caspase activity	response to cytokine stimulus	1.3649e-09	1.0569e-06
GO Biological Process Trim50 Co-enrichment: Differential Expression	GO:0050679	GO:0060445	positive regulation of epithelial cell proliferation	branching involved in salivary gland morphogenesis	2.8138e-08	1.2226e-05
GO Biological Process Trim50 Co-enrichment: Differential Expression	GO:0007215	GO:0030855	glutamate signaling pathway	epithelial cell differentiation	0.00028543	0.017468
GO Biological Process Trim50 Co-enrichment: Differential Expression	GO:0030326	GO:0030878	embryonic limb morphogenesis	thyroid gland development	5.1717e-05	0.0047981
GO Biological Process Trim50 Co-enrichment: Differential Expression	GO:0006302	GO:0006363	double-strand break repair	termination of RNA polymerase I transcription	0.0010065	0.044321
GO Biological Process Trim50 Co-enrichment: Differential Expression	GO:0014823	GO:0045429	response to activity	positive regulation of nitric oxide biosynthetic process	7.5523e-08	2.7346e-05
GO Biological Process Trim50 Co-enrichment: Differential Expression	GO:0050729	GO:0050731	positive regulation of inflammatory response	positive regulation of peptidyl-tyrosine phosphorylation	0.0006213	0.030774
GO Biological Process Trim50 Co-enrichment: Differential Expression	GO:0007224	GO:0009791	smoothened signaling pathway	post-embryonic development	0.00012841	0.0096383
GO Biological Process Trim50 Co-enrichment: Differential Expression	GO:0001649	GO:0051897	osteoblast differentiation	positive regulation of protein kinase B signaling cascade	0.00097004	0.04318
GO Biological Process Trim50 Co-enrichment: Differential Expression	GO:0032722	GO:0032729	positive regulation of chemokine production	positive regulation of interferon-gamma production	0.00086093	0.039515
GO Biological Process Trim50 Co-enrichment: Differential Expression	GO:0006968	GO:0032760	cellular defense response	positive regulation of tumor necrosis factor production	6.1048e-06	0.00088746
GO Biological Process Trim50 Co-enrichment: Differential Expression	GO:0045086	GO:0050930	positive regulation of interleukin-2 biosynthetic process	induction of positive chemotaxis	1.2179e-05	0.0015192
GO Biological Process Trim50 Co-enrichment: Differential Expression	GO:0030335	GO:0043491	positive regulation of cell migration	protein kinase B signaling cascade	0.00055869	0.028392
GO Biological Process Trim50 Co-enrichment: Differential Expression	GO:0034138	GO:0045086	toll-like receptor 3 signaling pathway	positive regulation of interleukin-2 biosynthetic process	2.66e-06	0.00046645
GO Biological Process Trim50 Co-enrichment: Differential Expression	GO:0031663	GO:0043525	lipopolysaccharide-mediated signaling pathway	positive regulation of neuron apoptosis	1.6386e-05	0.0019099
GO Biological Process Trim50 Co-enrichment: Differential Expression	GO:0032967	GO:0060070	positive regulation of collagen biosynthetic process	Wnt receptor signaling pathway through beta-catenin	1.2543e-05	0.0015522
GO Biological Process Trim50 Co-enrichment: Differential Expression	GO:0032755	GO:0050930	positive regulation of interleukin-6 production	induction of positive chemotaxis	5.607e-06	0.00083053
GO Biological Process Trim50 Co-enrichment: Differential Expression	GO:0007179	GO:0050679	transforming growth factor beta receptor signaling pathway	positive regulation of epithelial cell proliferation	1.052e-06	0.00022919
GO Biological Process Trim50 Co-enrichment: Differential Expression	GO:0008625	GO:0050852	induction of apoptosis via death domain receptors	T cell receptor signaling pathway	0.00060506	0.030315
GO Biological Process Trim50 Co-enrichment: Differential Expression	GO:0001934	GO:0043525	positive regulation of protein amino acid phosphorylation	positive regulation of neuron apoptosis	0.00019663	0.013246
GO Biological Process Trim50 Co-enrichment: Differential Expression	GO:0030326	GO:0048839	embryonic limb morphogenesis	inner ear development	3.1342e-06	0.00053173
GO Biological Process Trim50 Co-enrichment: Differential Expression	GO:0001541	GO:0031175	ovarian follicle development	neuron projection development	9.7367e-05	0.0078184
GO Biological Process Trim50 Co-enrichment: Differential Expression	GO:0008543	GO:0050679	fibroblast growth factor receptor signaling pathway	positive regulation of epithelial cell proliferation	1.4834e-05	0.0017739
GO Biological Process Trim50 Co-enrichment: Differential Expression	GO:0050680	GO:0060021	negative regulation of epithelial cell proliferation	palate development	0.00030932	0.018495
GO Biological Process Trim50 Co-enrichment: Differential Expression	GO:0006520	GO:0006754	cellular amino acid metabolic process	ATP biosynthetic process	6.6236e-05	0.0058867
GO Biological Process Trim50 Co-enrichment: Differential Expression	GO:0006869	GO:0019722	lipid transport	calcium-mediated signaling	0.00019657	0.013253
GO Biological Process Trim50 Co-enrichment: Differential Expression	GO:0002088	GO:0060021	lens development in camera-type eye	palate development	1.1009e-07	3.7436e-05
GO Biological Process Trim50 Co-enrichment: Differential Expression	GO:0007202	GO:0046777	activation of phospholipase C activity	protein amino acid autophosphorylation	0.00022892	0.014858
GO Biological Process Trim50 Co-enrichment: Differential Expression	GO:0034138	GO:0060749	toll-like receptor 3 signaling pathway	mammary gland alveolus development	0.00042234	0.023196
GO Biological Process Trim50 Co-enrichment: Differential Expression	GO:0032735	GO:0050728	positive regulation of interleukin-12 production	negative regulation of inflammatory response	0.00095923	0.042992
GO Biological Process Trim50 Co-enrichment: Differential Expression	GO:0031175	GO:0060749	neuron projection development	mammary gland alveolus development	4.1634e-06	0.00067556
GO Biological Process Trim50 Co-enrichment: Differential Expression	GO:0030324	GO:0048839	lung development	inner ear development	0.0010126	0.044516
GO Biological Process Trim50 Co-enrichment: Differential Expression	GO:0008585	GO:0030326	female gonad development	embryonic limb morphogenesis	0.00067153	0.032744
GO Biological Process Trim50 Co-enrichment: Differential Expression	GO:0001938	GO:0042060	positive regulation of endothelial cell proliferation	wound healing	0.00027714	0.017134
GO Biological Process Trim50 Co-enrichment: Differential Expression	GO:0007259	GO:0032735	JAK-STAT cascade	positive regulation of interleukin-12 production	0.0011376	0.048778
GO Biological Process Trim50 Co-enrichment: Differential Expression	GO:0006968	GO:0045429	cellular defense response	positive regulation of nitric oxide biosynthetic process	1.3452e-05	0.001649
GO Biological Process Trim50 Co-enrichment: Differential Expression	GO:0000186	GO:0043491	activation of MAPKK activity	protein kinase B signaling cascade	6.3006e-07	0.00015209
GO Biological Process Trim50 Co-enrichment: Differential Expression	GO:0050731	GO:0070374	positive regulation of peptidyl-tyrosine phosphorylation	positive regulation of ERK1 and ERK2 cascade	1.6075e-06	0.00031828
GO Biological Process Trim50 Co-enrichment: Differential Expression	GO:0030326	GO:0050679	embryonic limb morphogenesis	positive regulation of epithelial cell proliferation	6.1924e-06	0.00089521
GO Biological Process Trim50 Co-enrichment: Differential Expression	GO:0006874	GO:0070374	cellular calcium ion homeostasis	positive regulation of ERK1 and ERK2 cascade	0.00037512	0.021321
GO Biological Process Trim50 Co-enrichment: Differential Expression	GO:0014823	GO:0042102	response to activity	positive regulation of T cell proliferation	3.0898e-13	8.9502e-10
GO Biological Process Trim50 Co-enrichment: Differential Expression	GO:0001657	GO:0007223	ureteric bud development	Wnt receptor signaling pathway, calcium modulating pathway	2.8856e-07	8.2065e-05
GO Biological Process Trim50 Co-enrichment: Differential Expression	GO:0032729	GO:0042102	positive regulation of interferon-gamma production	positive regulation of T cell proliferation	1.6714e-10	1.7907e-07
GO Biological Process Trim50 Co-enrichment: Differential Expression	GO:0001657	GO:0048146	ureteric bud development	positive regulation of fibroblast proliferation	0.00076658	0.036183
GO Biological Process Trim50 Co-enrichment: Differential Expression	GO:0001934	GO:0009880	positive regulation of protein amino acid phosphorylation	embryonic pattern specification	0.00020699	0.013789
GO Biological Process Trim50 Co-enrichment: Differential Expression	GO:0000216	GO:0000910	M/G1 transition of mitotic cell cycle	cytokinesis	3.7989e-16	2.2855e-12
GO Biological Process Trim50 Co-enrichment: Differential Expression	GO:0009798	GO:0048565	axis specification	gut development	0.0010093	0.044399
GO Biological Process Trim50 Co-enrichment: Differential Expression	GO:0034138	GO:0043491	toll-like receptor 3 signaling pathway	protein kinase B signaling cascade	1.8042e-05	0.002048
GO Biological Process Trim50 Co-enrichment: Differential Expression	GO:0030890	GO:0032722	positive regulation of B cell proliferation	positive regulation of chemokine production	1.9656e-07	6.0287e-05
GO Biological Process Trim50 Co-enrichment: Differential Expression	GO:0002756	GO:0043524	MyD88-independent toll-like receptor signaling pathway	negative regulation of neuron apoptosis	4.9441e-05	0.0046253
GO Biological Process Trim50 Co-enrichment: Differential Expression	GO:0008629	GO:0034138	induction of apoptosis by intracellular signals	toll-like receptor 3 signaling pathway	7.4446e-06	0.0010342
GO Biological Process Trim50 Co-enrichment: Differential Expression	GO:0007126	GO:0010212	meiosis	response to ionizing radiation	0.00062297	0.030817
GO Biological Process Trim50 Co-enrichment: Differential Expression	GO:0007409	GO:0030326	axonogenesis	embryonic limb morphogenesis	4.5606e-07	0.00011811
GO Biological Process Trim50 Co-enrichment: Differential Expression	GO:0006968	GO:0032735	cellular defense response	positive regulation of interleukin-12 production	8.8088e-07	0.00020027
GO Biological Process Trim50 Co-enrichment: Differential Expression	GO:0001934	GO:0045785	positive regulation of protein amino acid phosphorylation	positive regulation of cell adhesion	2.6417e-05	0.0027511
GO Biological Process Trim50 Co-enrichment: Differential Expression	GO:0007229	GO:0031100	integrin-mediated signaling pathway	organ regeneration	0.0003222	0.019119
GO Biological Process Trim50 Co-enrichment: Differential Expression	GO:0030097	GO:0050679	hemopoiesis	positive regulation of epithelial cell proliferation	4.5329e-07	0.00011817
GO Biological Process Trim50 Co-enrichment: Differential Expression	GO:0009612	GO:0048661	response to mechanical stimulus	positive regulation of smooth muscle cell proliferation	0.00028148	0.01732
GO Biological Process Trim50 Co-enrichment: Differential Expression	GO:0008156	GO:0048015	negative regulation of DNA replication	phosphoinositide-mediated signaling	0.00014636	0.010639
GO Biological Process Trim50 Co-enrichment: Differential Expression	GO:0007173	GO:0051403	epidermal growth factor receptor signaling pathway	stress-activated MAPK cascade	2.2945e-05	0.0024616
GO Biological Process Trim50 Co-enrichment: Differential Expression	GO:0045669	GO:0048469	positive regulation of osteoblast differentiation	cell maturation	0.00086393	0.039513
GO Biological Process Trim50 Co-enrichment: Differential Expression	GO:0001658	GO:0030901	branching involved in ureteric bud morphogenesis	midbrain development	0.001142	0.04894
GO Biological Process Trim50 Co-enrichment: Differential Expression	GO:0001934	GO:0008543	positive regulation of protein amino acid phosphorylation	fibroblast growth factor receptor signaling pathway	5.5176e-05	0.0050709
GO Biological Process Trim50 Co-enrichment: Differential Expression	GO:0001657	GO:0030509	ureteric bud development	BMP signaling pathway	5.6721e-05	0.0051643
GO Biological Process Trim50 Co-enrichment: Differential Expression	GO:0031016	GO:0048839	pancreas development	inner ear development	1.6395e-05	0.0019082
GO Biological Process Trim50 Co-enrichment: Differential Expression	GO:0001890	GO:0007040	placenta development	lysosome organization	0.00055432	0.028262
GO Biological Process Trim50 Co-enrichment: Differential Expression	GO:0031100	GO:0051726	organ regeneration	regulation of cell cycle	0.00012475	0.0095094
GO Biological Process Trim50 Co-enrichment: Differential Expression	GO:0008625	GO:0050731	induction of apoptosis via death domain receptors	positive regulation of peptidyl-tyrosine phosphorylation	1.511e-05	0.0017933
GO Biological Process Trim50 Co-enrichment: Differential Expression	GO:0002756	GO:0009755	MyD88-independent toll-like receptor signaling pathway	hormone-mediated signaling pathway	0.0011246	0.048298
GO Biological Process Trim50 Co-enrichment: Differential Expression	GO:0021915	GO:0030539	neural tube development	male genitalia development	0.0007611	0.036054
GO Biological Process Trim50 Co-enrichment: Differential Expression	GO:0030890	GO:0032729	positive regulation of B cell proliferation	positive regulation of interferon-gamma production	1.5594e-07	4.9578e-05
GO Biological Process Trim50 Co-enrichment: Differential Expression	GO:0000080	GO:0043525	G1 phase of mitotic cell cycle	positive regulation of neuron apoptosis	5.7806e-09	3.4777e-06
GO Biological Process Trim50 Co-enrichment: Differential Expression	GO:0042060	GO:0048286	wound healing	lung alveolus development	3.992e-06	0.00065592
GO Biological Process Trim50 Co-enrichment: Differential Expression	GO:0018105	GO:0030335	peptidyl-serine phosphorylation	positive regulation of cell migration	3.8922e-08	1.6192e-05
GO Biological Process Trim50 Co-enrichment: Differential Expression	GO:0021766	GO:0021915	hippocampus development	neural tube development	0.00016504	0.01165
GO Biological Process Trim50 Co-enrichment: Differential Expression	GO:0009791	GO:0030879	post-embryonic development	mammary gland development	3.5447e-06	0.00058861
GO Biological Process Trim50 Co-enrichment: Differential Expression	GO:0051258	GO:0070328	protein polymerization	triglyceride homeostasis	0.001142	0.048806
GO Biological Process Trim50 Co-enrichment: Differential Expression	GO:0045766	GO:0048286	positive regulation of angiogenesis	lung alveolus development	6.2906e-05	0.005655
GO Biological Process Trim50 Co-enrichment: Differential Expression	GO:0019221	GO:0034138	cytokine-mediated signaling pathway	toll-like receptor 3 signaling pathway	5.83e-05	0.0052773
GO Biological Process Trim50 Co-enrichment: Differential Expression	GO:0001657	GO:0007219	ureteric bud development	Notch signaling pathway	0.000998	0.044023
GO Biological Process Trim50 Co-enrichment: Differential Expression	GO:0007566	GO:0010628	embryo implantation	positive regulation of gene expression	0.0011133	0.047843
GO Biological Process Trim50 Co-enrichment: Differential Expression	GO:0001569	GO:0045666	patterning of blood vessels	positive regulation of neuron differentiation	0.00017213	0.011987
GO Biological Process Trim50 Co-enrichment: Differential Expression	GO:0002088	GO:0008585	lens development in camera-type eye	female gonad development	4.0405e-12	6.8698e-09
GO Biological Process Trim50 Co-enrichment: Differential Expression	GO:0031100	GO:0050679	organ regeneration	positive regulation of epithelial cell proliferation	2.2273e-06	0.00040512
GO Biological Process Trim50 Co-enrichment: Differential Expression	GO:0009798	GO:0042733	axis specification	embryonic digit morphogenesis	1.7309e-06	0.00033676
GO Biological Process Trim50 Co-enrichment: Differential Expression	GO:0032967	GO:0060749	positive regulation of collagen biosynthetic process	mammary gland alveolus development	0.00061755	0.030666
GO Biological Process Trim50 Co-enrichment: Differential Expression	GO:0050731	GO:0051781	positive regulation of peptidyl-tyrosine phosphorylation	positive regulation of cell division	1.7173e-06	0.00033493
GO Biological Process Trim50 Co-enrichment: Differential Expression	GO:0050729	GO:0051091	positive regulation of inflammatory response	positive regulation of transcription factor activity	1.9314e-11	2.7464e-08
GO Biological Process Trim50 Co-enrichment: Differential Expression	GO:0030509	GO:0032967	BMP signaling pathway	positive regulation of collagen biosynthetic process	0.00117	0.049703
GO Biological Process Trim50 Co-enrichment: Differential Expression	GO:0006283	GO:0019059	transcription-coupled nucleotide-excision repair	initiation of viral infection	2.5176e-06	0.00044851
GO Biological Process Trim50 Co-enrichment: Differential Expression	GO:0045725	GO:0050796	positive regulation of glycogen biosynthetic process	regulation of insulin secretion	0.0011772	0.049847
GO Biological Process Trim50 Co-enrichment: Differential Expression	GO:0030509	GO:0048706	BMP signaling pathway	embryonic skeletal system development	0.0010584	0.046191
GO Biological Process Trim50 Co-enrichment: Differential Expression	GO:0030879	GO:0042730	mammary gland development	fibrinolysis	0.00056293	0.028533
GO Biological Process Trim50 Co-enrichment: Differential Expression	GO:0042102	GO:0048661	positive regulation of T cell proliferation	positive regulation of smooth muscle cell proliferation	0.00016652	0.011701
GO Biological Process Trim50 Co-enrichment: Differential Expression	GO:0045429	GO:0051930	positive regulation of nitric oxide biosynthetic process	regulation of sensory perception of pain	2.5502e-06	0.00045227
GO Biological Process Trim50 Co-enrichment: Differential Expression	GO:0032868	GO:0043525	response to insulin stimulus	positive regulation of neuron apoptosis	0.00067705	0.03293
GO Biological Process Trim50 Co-enrichment: Differential Expression	GO:0010628	GO:0042733	positive regulation of gene expression	embryonic digit morphogenesis	0.00041882	0.023117
GO Biological Process Trim50 Co-enrichment: Differential Expression	GO:0007224	GO:0007409	smoothened signaling pathway	axonogenesis	0.00040134	0.022437
GO Biological Process Trim50 Co-enrichment: Differential Expression	GO:0007173	GO:0045740	epidermal growth factor receptor signaling pathway	positive regulation of DNA replication	8.2519e-05	0.0069471
GO Biological Process Trim50 Co-enrichment: Differential Expression	GO:0008543	GO:0009880	fibroblast growth factor receptor signaling pathway	embryonic pattern specification	0.00048514	0.025707
GO Biological Process Trim50 Co-enrichment: Differential Expression	GO:0006959	GO:0030279	humoral immune response	negative regulation of ossification	9.7887e-05	0.0078279
GO Biological Process Trim50 Co-enrichment: Differential Expression	GO:0035121	GO:0045669	tail morphogenesis	positive regulation of osteoblast differentiation	2.0429e-05	0.0022409
GO Biological Process Trim50 Co-enrichment: Differential Expression	GO:0030335	GO:0048286	positive regulation of cell migration	lung alveolus development	5.3344e-06	0.00080696
GO Biological Process Trim50 Co-enrichment: Differential Expression	GO:0048146	GO:0048661	positive regulation of fibroblast proliferation	positive regulation of smooth muscle cell proliferation	0.00024661	0.015579
GO Biological Process Trim50 Co-enrichment: Differential Expression	GO:0030335	GO:0031069	positive regulation of cell migration	hair follicle morphogenesis	0.0003484	0.020169
GO Biological Process Trim50 Co-enrichment: Differential Expression	GO:0042102	GO:0050728	positive regulation of T cell proliferation	negative regulation of inflammatory response	6.2421e-10	5.5477e-07
GO Biological Process Trim50 Co-enrichment: Differential Expression	GO:0008543	GO:0046777	fibroblast growth factor receptor signaling pathway	protein amino acid autophosphorylation	8.0337e-07	0.00018426
GO Biological Process Trim50 Co-enrichment: Differential Expression	GO:0032755	GO:0042102	positive regulation of interleukin-6 production	positive regulation of T cell proliferation	0.00096533	0.043043
GO Biological Process Trim50 Co-enrichment: Differential Expression	GO:0014823	GO:0050715	response to activity	positive regulation of cytokine secretion	0.00043815	0.023913
GO Biological Process Trim50 Co-enrichment: Differential Expression	GO:0045666	GO:0060021	positive regulation of neuron differentiation	palate development	3.4327e-06	0.00057365
GO Biological Process Trim50 Co-enrichment: Differential Expression	GO:0042102	GO:0051930	positive regulation of T cell proliferation	regulation of sensory perception of pain	2.0408e-11	2.8502e-08
GO Biological Process Trim50 Co-enrichment: Differential Expression	GO:0000186	GO:0001934	activation of MAPKK activity	positive regulation of protein amino acid phosphorylation	8.9678e-07	0.0002033
GO Biological Process Trim50 Co-enrichment: Differential Expression	GO:0008625	GO:0060749	induction of apoptosis via death domain receptors	mammary gland alveolus development	2.7872e-05	0.002872
GO Biological Process Trim50 Co-enrichment: Differential Expression	GO:0030890	GO:0042110	positive regulation of B cell proliferation	T cell activation	0.00050847	0.026601
GO Biological Process Trim50 Co-enrichment: Differential Expression	GO:0031069	GO:0060749	hair follicle morphogenesis	mammary gland alveolus development	4.8422e-06	0.0007514
GO Biological Process Trim50 Co-enrichment: Differential Expression	GO:0042475	GO:0048666	odontogenesis of dentine-containing tooth	neuron development	0.00055781	0.028402
GO Biological Process Trim50 Co-enrichment: Differential Expression	GO:0000080	GO:0043029	G1 phase of mitotic cell cycle	T cell homeostasis	0.00052007	0.027044
GO Biological Process Trim50 Co-enrichment: Differential Expression	GO:0030509	GO:0031069	BMP signaling pathway	hair follicle morphogenesis	4.834e-05	0.004544
GO Biological Process Trim50 Co-enrichment: Differential Expression	GO:0019221	GO:0032715	cytokine-mediated signaling pathway	negative regulation of interleukin-6 production	1.7053e-10	1.7783e-07
GO Biological Process Trim50 Co-enrichment: Differential Expression	GO:0019221	GO:0051403	cytokine-mediated signaling pathway	stress-activated MAPK cascade	0.0010369	0.045305
GO Biological Process Trim50 Co-enrichment: Differential Expression	GO:0010628	GO:0043524	positive regulation of gene expression	negative regulation of neuron apoptosis	8.0834e-05	0.0068346
GO Biological Process Trim50 Co-enrichment: Differential Expression	GO:0001657	GO:0030182	ureteric bud development	neuron differentiation	6.342e-09	3.7863e-06
GO Biological Process Trim50 Co-enrichment: Differential Expression	GO:0030509	GO:0048146	BMP signaling pathway	positive regulation of fibroblast proliferation	0.00020565	0.013724
GO Biological Process Trim50 Co-enrichment: Differential Expression	GO:0008633	GO:0048146	activation of pro-apoptotic gene products	positive regulation of fibroblast proliferation	0.00021802	0.014353
GO Biological Process Trim50 Co-enrichment: Differential Expression	GO:0000186	GO:0042060	activation of MAPKK activity	wound healing	5.08e-05	0.0047299
GO Biological Process Trim50 Co-enrichment: Differential Expression	GO:0031100	GO:0042542	organ regeneration	response to hydrogen peroxide	0.00033037	0.019427
GO Biological Process Trim50 Co-enrichment: Differential Expression	GO:0001657	GO:0001756	ureteric bud development	somitogenesis	0.00069731	0.033706
GO Biological Process Trim50 Co-enrichment: Differential Expression	GO:0007566	GO:0045740	embryo implantation	positive regulation of DNA replication	0.00067501	0.032872
GO Biological Process Trim50 Co-enrichment: Differential Expression	GO:0007179	GO:0048661	transforming growth factor beta receptor signaling pathway	positive regulation of smooth muscle cell proliferation	2.174e-05	0.0023615
GO Biological Process Trim50 Co-enrichment: Differential Expression	GO:0001569	GO:0045665	patterning of blood vessels	negative regulation of neuron differentiation	9.0639e-05	0.0074307
GO Biological Process Trim50 Co-enrichment: Differential Expression	GO:0006887	GO:0045766	exocytosis	positive regulation of angiogenesis	1.9023e-05	0.0021315
GO Biological Process Trim50 Co-enrichment: Differential Expression	GO:0045768	GO:0050680	positive regulation of anti-apoptosis	negative regulation of epithelial cell proliferation	2.1555e-05	0.0023447
GO Biological Process Trim50 Co-enrichment: Differential Expression	GO:0007223	GO:0030182	Wnt receptor signaling pathway, calcium modulating pathway	neuron differentiation	1.565e-07	4.9553e-05
GO Biological Process Trim50 Co-enrichment: Differential Expression	GO:0042157	GO:0070328	lipoprotein metabolic process	triglyceride homeostasis	4.0699e-05	0.0039009
GO Biological Process Trim50 Co-enrichment: Differential Expression	GO:0001702	GO:0001707	gastrulation with mouth forming second	mesoderm formation	5.5176e-05	0.005065
GO Biological Process Trim50 Co-enrichment: Differential Expression	GO:0030501	GO:0048839	positive regulation of bone mineralization	inner ear development	0.00036994	0.02115
GO Biological Process Trim50 Co-enrichment: Differential Expression	GO:0034097	GO:0051897	response to cytokine stimulus	positive regulation of protein kinase B signaling cascade	6.4763e-05	0.0057887
GO Biological Process Trim50 Co-enrichment: Differential Expression	GO:0006959	GO:0050729	humoral immune response	positive regulation of inflammatory response	1.2002e-07	4.0635e-05
GO Biological Process Trim50 Co-enrichment: Differential Expression	GO:0048015	GO:0051403	phosphoinositide-mediated signaling	stress-activated MAPK cascade	0.00079764	0.037445
GO Biological Process Trim50 Co-enrichment: Differential Expression	GO:0048844	GO:0070328	artery morphogenesis	triglyceride homeostasis	0.00018778	0.01277
GO Biological Process Trim50 Co-enrichment: Differential Expression	GO:0010575	GO:0032715	positive regulation vascular endothelial growth factor production	negative regulation of interleukin-6 production	0.00047744	0.025402
GO Biological Process Trim50 Co-enrichment: Differential Expression	GO:0001889	GO:0048146	liver development	positive regulation of fibroblast proliferation	8.4193e-05	0.007005
GO Biological Process Trim50 Co-enrichment: Differential Expression	GO:0045429	GO:0050830	positive regulation of nitric oxide biosynthetic process	defense response to Gram-positive bacterium	0.00018012	0.012357
GO Biological Process Trim50 Co-enrichment: Differential Expression	GO:0008203	GO:0008217	cholesterol metabolic process	regulation of blood pressure	2.546e-07	7.3476e-05
GO Biological Process Trim50 Co-enrichment: Differential Expression	GO:0000723	GO:0007126	telomere maintenance	meiosis	1.1605e-16	9.0766e-13
GO Biological Process Trim50 Co-enrichment: Differential Expression	GO:0019221	GO:0050731	cytokine-mediated signaling pathway	positive regulation of peptidyl-tyrosine phosphorylation	1.0319e-08	5.7239e-06
GO Biological Process Trim50 Co-enrichment: Differential Expression	GO:0030097	GO:0030879	hemopoiesis	mammary gland development	1.4741e-06	0.0003018
GO Biological Process Trim50 Co-enrichment: Differential Expression	GO:0045669	GO:0048146	positive regulation of osteoblast differentiation	positive regulation of fibroblast proliferation	4.3701e-06	0.0006961
GO Biological Process Trim50 Co-enrichment: Differential Expression	GO:0000723	GO:0006361	telomere maintenance	transcription initiation from RNA polymerase I promoter	0.00017592	0.012187
GO Biological Process Trim50 Co-enrichment: Differential Expression	GO:0042475	GO:0048286	odontogenesis of dentine-containing tooth	lung alveolus development	7.7599e-07	0.0001785
GO Biological Process Trim50 Co-enrichment: Differential Expression	GO:0007224	GO:0030509	smoothened signaling pathway	BMP signaling pathway	4.0632e-05	0.0038992
GO Biological Process Trim50 Co-enrichment: Differential Expression	GO:0021983	GO:0030902	pituitary gland development	hindbrain development	0.00050056	0.026292
GO Biological Process Trim50 Co-enrichment: Differential Expression	GO:0050729	GO:0051607	positive regulation of inflammatory response	defense response to virus	0.00045668	0.024666
GO Biological Process Trim50 Co-enrichment: Differential Expression	GO:0001702	GO:0042733	gastrulation with mouth forming second	embryonic digit morphogenesis	0.00082241	0.038446
GO Biological Process Trim50 Co-enrichment: Differential Expression	GO:0021915	GO:0045669	neural tube development	positive regulation of osteoblast differentiation	2.0429e-05	0.0022441
GO Biological Process Trim50 Co-enrichment: Differential Expression	GO:0001889	GO:0030097	liver development	hemopoiesis	1.2188e-09	9.9292e-07
GO Biological Process Trim50 Co-enrichment: Differential Expression	GO:0007179	GO:0048593	transforming growth factor beta receptor signaling pathway	camera-type eye morphogenesis	6.7346e-06	0.00095419
GO Biological Process Trim50 Co-enrichment: Differential Expression	GO:0007566	GO:0048839	embryo implantation	inner ear development	0.0001264	0.0095703
GO Biological Process Trim50 Co-enrichment: Differential Expression	GO:0009880	GO:0032526	embryonic pattern specification	response to retinoic acid	0.00052031	0.026985
GO Biological Process Trim50 Co-enrichment: Differential Expression	GO:0008633	GO:0034097	activation of pro-apoptotic gene products	response to cytokine stimulus	9.4631e-06	0.0012356
GO Biological Process Trim50 Co-enrichment: Differential Expression	GO:0030182	GO:0030324	neuron differentiation	lung development	0.00099246	0.043878
GO Biological Process Trim50 Co-enrichment: Differential Expression	GO:0032735	GO:0048661	positive regulation of interleukin-12 production	positive regulation of smooth muscle cell proliferation	0.0003213	0.01908
GO Biological Process Trim50 Co-enrichment: Differential Expression	GO:0006874	GO:0006968	cellular calcium ion homeostasis	cellular defense response	1.3066e-14	5.6773e-11
GO Biological Process Trim50 Co-enrichment: Differential Expression	GO:0001756	GO:0010628	somitogenesis	positive regulation of gene expression	4.4795e-09	2.7805e-06
GO Biological Process Trim50 Co-enrichment: Differential Expression	GO:0030501	GO:0042060	positive regulation of bone mineralization	wound healing	0.00027547	0.017044
GO Biological Process Trim50 Co-enrichment: Differential Expression	GO:0034097	GO:0048286	response to cytokine stimulus	lung alveolus development	0.00059292	0.029802
GO Biological Process Trim50 Co-enrichment: Differential Expression	GO:0043524	GO:0045665	negative regulation of neuron apoptosis	negative regulation of neuron differentiation	0.00099088	0.043833
GO Biological Process Trim50 Co-enrichment: Differential Expression	GO:0007517	GO:0030049	muscle organ development	muscle filament sliding	1.6551e-05	0.0019206
GO Biological Process Trim50 Co-enrichment: Differential Expression	GO:0042102	GO:0050930	positive regulation of T cell proliferation	induction of positive chemotaxis	0.001182	0.049916
GO Biological Process Trim50 Co-enrichment: Differential Expression	GO:0019221	GO:0019722	cytokine-mediated signaling pathway	calcium-mediated signaling	1.8888e-05	0.0021316
GO Biological Process Trim50 Co-enrichment: Differential Expression	GO:0007566	GO:0032967	embryo implantation	positive regulation of collagen biosynthetic process	0.00021309	0.0141
GO Biological Process Trim50 Co-enrichment: Differential Expression	GO:0006898	GO:0050729	receptor-mediated endocytosis	positive regulation of inflammatory response	4.0126e-05	0.0038601
GO Biological Process Trim50 Co-enrichment: Differential Expression	GO:0008543	GO:0050680	fibroblast growth factor receptor signaling pathway	negative regulation of epithelial cell proliferation	9.1647e-06	0.0012087
GO Biological Process Trim50 Co-enrichment: Differential Expression	GO:0009409	GO:0042157	response to cold	lipoprotein metabolic process	2.8783e-06	0.00049475
GO Biological Process Trim50 Co-enrichment: Differential Expression	GO:0001503	GO:0060041	ossification	retina development in camera-type eye	0.00022021	0.014413
GO Biological Process Trim50 Co-enrichment: Differential Expression	GO:0017157	GO:0048167	regulation of exocytosis	regulation of synaptic plasticity	1.8426e-05	0.0020856
GO Biological Process Trim50 Co-enrichment: Differential Expression	GO:0007588	GO:0008016	excretion	regulation of heart contraction	0.00035756	0.020577
GO Biological Process Trim50 Co-enrichment: Differential Expression	GO:0006968	GO:0010575	cellular defense response	positive regulation vascular endothelial growth factor production	5.8561e-06	0.00086091
GO Biological Process Trim50 Co-enrichment: Differential Expression	GO:0043525	GO:0050852	positive regulation of neuron apoptosis	T cell receptor signaling pathway	5.354e-05	0.0049437
GO Biological Process Trim50 Co-enrichment: Differential Expression	GO:0000216	GO:0006302	M/G1 transition of mitotic cell cycle	double-strand break repair	7.5347e-11	8.9286e-08
GO Biological Process Trim50 Co-enrichment: Differential Expression	GO:0008543	GO:0018105	fibroblast growth factor receptor signaling pathway	peptidyl-serine phosphorylation	1.5061e-05	0.0017902
GO Biological Process Trim50 Co-enrichment: Differential Expression	GO:0030324	GO:0030501	lung development	positive regulation of bone mineralization	5.2509e-08	2.0846e-05
GO Biological Process Trim50 Co-enrichment: Differential Expression	GO:0001649	GO:0035121	osteoblast differentiation	tail morphogenesis	1.0605e-05	0.0013641
GO Biological Process Trim50 Co-enrichment: Differential Expression	GO:0007512	GO:0060048	adult heart development	cardiac muscle contraction	2.767e-05	0.0028588
GO Biological Process Trim50 Co-enrichment: Differential Expression	GO:0006361	GO:0006521	transcription initiation from RNA polymerase I promoter	regulation of cellular amino acid metabolic process	5.9192e-05	0.0053519
GO Biological Process Trim50 Co-enrichment: Differential Expression	GO:0030890	GO:0050715	positive regulation of B cell proliferation	positive regulation of cytokine secretion	7.0345e-05	0.0061817
GO Biological Process Trim50 Co-enrichment: Differential Expression	GO:0001974	GO:0045768	blood vessel remodeling	positive regulation of anti-apoptosis	1.9639e-06	0.000371
GO Biological Process Trim50 Co-enrichment: Differential Expression	GO:0007179	GO:0050731	transforming growth factor beta receptor signaling pathway	positive regulation of peptidyl-tyrosine phosphorylation	9.0389e-05	0.0074336
GO Biological Process Trim50 Co-enrichment: Differential Expression	GO:0006959	GO:0006968	humoral immune response	cellular defense response	2.8349e-06	0.00048837
GO Biological Process Trim50 Co-enrichment: Differential Expression	GO:0045785	GO:0048873	positive regulation of cell adhesion	homeostasis of number of cells within a tissue	0.00055781	0.028366
GO Biological Process Trim50 Co-enrichment: Differential Expression	GO:0030182	GO:0048839	neuron differentiation	inner ear development	6.081e-06	0.00088896
GO Biological Process Trim50 Co-enrichment: Differential Expression	GO:0007179	GO:0042475	transforming growth factor beta receptor signaling pathway	odontogenesis of dentine-containing tooth	3.5699e-07	9.6276e-05
GO Biological Process Trim50 Co-enrichment: Differential Expression	GO:0045725	GO:0051897	positive regulation of glycogen biosynthetic process	positive regulation of protein kinase B signaling cascade	0.0010957	0.047347
GO Biological Process Trim50 Co-enrichment: Differential Expression	GO:0000902	GO:0016049	cell morphogenesis	cell growth	0.00098687	0.043705
GO Biological Process Trim50 Co-enrichment: Differential Expression	GO:0007173	GO:0007202	epidermal growth factor receptor signaling pathway	activation of phospholipase C activity	0.00041178	0.022857
GO Biological Process Trim50 Co-enrichment: Differential Expression	GO:0006869	GO:0048844	lipid transport	artery morphogenesis	0.00024438	0.015476
GO Biological Process Trim50 Co-enrichment: Differential Expression	GO:0001934	GO:0042060	positive regulation of protein amino acid phosphorylation	wound healing	6.3315e-07	0.00015236
GO Biological Process Trim50 Co-enrichment: Differential Expression	GO:0048661	GO:0050930	positive regulation of smooth muscle cell proliferation	induction of positive chemotaxis	1.5915e-06	0.00031673
GO Biological Process Trim50 Co-enrichment: Differential Expression	GO:0006959	GO:0032760	humoral immune response	positive regulation of tumor necrosis factor production	1.8912e-05	0.0021251
GO Biological Process Trim50 Co-enrichment: Differential Expression	GO:0007160	GO:0030574	cell-matrix adhesion	collagen catabolic process	9.5242e-05	0.007727
GO Biological Process Trim50 Co-enrichment: Differential Expression	GO:0021915	GO:0031016	neural tube development	pancreas development	0.00057252	0.028833
GO Biological Process Trim50 Co-enrichment: Differential Expression	GO:0001649	GO:0030182	osteoblast differentiation	neuron differentiation	0.00024971	0.015737
GO Biological Process Trim50 Co-enrichment: Differential Expression	GO:0008543	GO:0034138	fibroblast growth factor receptor signaling pathway	toll-like receptor 3 signaling pathway	7.9285e-05	0.00674
GO Biological Process Trim50 Co-enrichment: Differential Expression	GO:0018105	GO:0031295	peptidyl-serine phosphorylation	T cell costimulation	1.3651e-05	0.0016604
GO Biological Process Trim50 Co-enrichment: Differential Expression	GO:0006968	GO:0019079	cellular defense response	viral genome replication	7.3996e-05	0.006416
GO Biological Process Trim50 Co-enrichment: Differential Expression	GO:0007160	GO:0030198	cell-matrix adhesion	extracellular matrix organization	0.00042202	0.023211
GO Biological Process Trim50 Co-enrichment: Differential Expression	GO:0031100	GO:0043029	organ regeneration	T cell homeostasis	2.251e-05	0.0024182
GO Biological Process Trim50 Co-enrichment: Differential Expression	GO:0006363	GO:0006521	termination of RNA polymerase I transcription	regulation of cellular amino acid metabolic process	0.0010975	0.047344
GO Biological Process Trim50 Co-enrichment: Differential Expression	GO:0030182	GO:0050679	neuron differentiation	positive regulation of epithelial cell proliferation	6.4441e-05	0.0057665
GO Biological Process Trim50 Co-enrichment: Differential Expression	GO:0021549	GO:0048704	cerebellum development	embryonic skeletal system morphogenesis	0.00023243	0.015011
GO Biological Process Trim50 Co-enrichment: Differential Expression	GO:0030574	GO:0042730	collagen catabolic process	fibrinolysis	0.00094583	0.042587
GO Biological Process Trim50 Co-enrichment: Differential Expression	GO:0001934	GO:0007223	positive regulation of protein amino acid phosphorylation	Wnt receptor signaling pathway, calcium modulating pathway	0.0001593	0.011357
GO Biological Process Trim50 Co-enrichment: Differential Expression	GO:0008585	GO:0042733	female gonad development	embryonic digit morphogenesis	7.7199e-06	0.001063
GO Biological Process Trim50 Co-enrichment: Differential Expression	GO:0042060	GO:0050930	wound healing	induction of positive chemotaxis	0.00022647	0.014724
GO Biological Process Trim50 Co-enrichment: Differential Expression	GO:0035121	GO:0051496	tail morphogenesis	positive regulation of stress fiber assembly	0.00027425	0.016996
GO Biological Process Trim50 Co-enrichment: Differential Expression	GO:0002088	GO:0021766	lens development in camera-type eye	hippocampus development	0.00016504	0.01166
GO Biological Process Trim50 Co-enrichment: Differential Expression	GO:0001656	GO:0009791	metanephros development	post-embryonic development	0.00028575	0.017432
GO Biological Process Trim50 Co-enrichment: Differential Expression	GO:0030539	GO:0042475	male genitalia development	odontogenesis of dentine-containing tooth	0.00033409	0.019602
GO Biological Process Trim50 Co-enrichment: Differential Expression	GO:0000902	GO:0045740	cell morphogenesis	positive regulation of DNA replication	0.0004351	0.023797
GO Biological Process Trim50 Co-enrichment: Differential Expression	GO:0021987	GO:0030325	cerebral cortex development	adrenal gland development	0.00043815	0.023896
GO Biological Process Trim50 Co-enrichment: Differential Expression	GO:0000186	GO:0018105	activation of MAPKK activity	peptidyl-serine phosphorylation	2.379e-07	6.9168e-05
GO Biological Process Trim50 Co-enrichment: Differential Expression	GO:0045766	GO:0050830	positive regulation of angiogenesis	defense response to Gram-positive bacterium	4.419e-06	0.00070103
GO Biological Process Trim50 Co-enrichment: Differential Expression	GO:0050731	GO:0060445	positive regulation of peptidyl-tyrosine phosphorylation	branching involved in salivary gland morphogenesis	0.00020031	0.01347
GO Biological Process Trim50 Co-enrichment: Differential Expression	GO:0042475	GO:0050680	odontogenesis of dentine-containing tooth	negative regulation of epithelial cell proliferation	2.4303e-06	0.00043594
GO Biological Process Trim50 Co-enrichment: Differential Expression	GO:0008584	GO:0048469	male gonad development	cell maturation	0.00030002	0.018036
GO Biological Process Trim50 Co-enrichment: Differential Expression	GO:0045165	GO:0045669	cell fate commitment	positive regulation of osteoblast differentiation	4.1438e-06	0.00067518
GO Biological Process Trim50 Co-enrichment: Differential Expression	GO:0007422	GO:0051897	peripheral nervous system development	positive regulation of protein kinase B signaling cascade	1.48e-05	0.0017726
GO Biological Process Trim50 Co-enrichment: Differential Expression	GO:0030901	GO:0060070	midbrain development	Wnt receptor signaling pathway through beta-catenin	1.3572e-05	0.0016586
GO Biological Process Trim50 Co-enrichment: Differential Expression	GO:0006968	GO:0050728	cellular defense response	negative regulation of inflammatory response	6.6023e-07	0.00015791
GO Biological Process Trim50 Co-enrichment: Differential Expression	GO:0008543	GO:0050930	fibroblast growth factor receptor signaling pathway	induction of positive chemotaxis	0.00079347	0.037317
GO Biological Process Trim50 Co-enrichment: Differential Expression	GO:0009880	GO:0048839	embryonic pattern specification	inner ear development	0.001142	0.048913
GO Biological Process Trim50 Co-enrichment: Differential Expression	GO:0001702	GO:0045666	gastrulation with mouth forming second	positive regulation of neuron differentiation	4.6554e-07	0.00011938
GO Biological Process Trim50 Co-enrichment: Differential Expression	GO:0001657	GO:0030879	ureteric bud development	mammary gland development	0.00037277	0.021296
GO Biological Process Trim50 Co-enrichment: Differential Expression	GO:0019221	GO:0045429	cytokine-mediated signaling pathway	positive regulation of nitric oxide biosynthetic process	1.4721e-08	7.3802e-06
GO Biological Process Trim50 Co-enrichment: Differential Expression	GO:0001974	GO:0030509	blood vessel remodeling	BMP signaling pathway	0.00082599	0.038453
GO Biological Process Trim50 Co-enrichment: Differential Expression	GO:0007179	GO:0030509	transforming growth factor beta receptor signaling pathway	BMP signaling pathway	0.00014254	0.010418
GO Biological Process Trim50 Co-enrichment: Differential Expression	GO:0050930	GO:0060445	induction of positive chemotaxis	branching involved in salivary gland morphogenesis	1.8567e-06	0.00035417
GO Biological Process Trim50 Co-enrichment: Differential Expression	GO:0050729	GO:0070374	positive regulation of inflammatory response	positive regulation of ERK1 and ERK2 cascade	0.00020621	0.013749
GO Biological Process Trim50 Co-enrichment: Differential Expression	GO:0008633	GO:0009411	activation of pro-apoptotic gene products	response to UV	0.00082148	0.038426
GO Biological Process Trim50 Co-enrichment: Differential Expression	GO:0001569	GO:0031100	patterning of blood vessels	organ regeneration	7.33e-08	2.6664e-05
GO Biological Process Trim50 Co-enrichment: Differential Expression	GO:0009411	GO:0019059	response to UV	initiation of viral infection	2.1235e-13	6.6431e-10
GO Biological Process Trim50 Co-enrichment: Differential Expression	GO:0043524	GO:0060021	negative regulation of neuron apoptosis	palate development	0.0010669	0.046381
GO Biological Process Trim50 Co-enrichment: Differential Expression	GO:0019221	GO:0045785	cytokine-mediated signaling pathway	positive regulation of cell adhesion	0.00070015	0.033801
GO Biological Process Trim50 Co-enrichment: Differential Expression	GO:0050680	GO:0051897	negative regulation of epithelial cell proliferation	positive regulation of protein kinase B signaling cascade	0.00084914	0.039227
GO Biological Process Trim50 Co-enrichment: Differential Expression	GO:0045078	GO:0051091	positive regulation of interferon-gamma biosynthetic process	positive regulation of transcription factor activity	7.9294e-06	0.001088
GO Biological Process Trim50 Co-enrichment: Differential Expression	GO:0042730	GO:0045785	fibrinolysis	positive regulation of cell adhesion	3.744e-05	0.0036603
GO Biological Process Trim50 Co-enrichment: Differential Expression	GO:0042472	GO:0060021	inner ear morphogenesis	palate development	0.00039638	0.022191
GO Biological Process Trim50 Co-enrichment: Differential Expression	GO:0001756	GO:0030901	somitogenesis	midbrain development	0.0010967	0.047335
GO Biological Process Trim50 Co-enrichment: Differential Expression	GO:0050679	GO:0051781	positive regulation of epithelial cell proliferation	positive regulation of cell division	7.6196e-06	0.0010566
GO Biological Process Trim50 Co-enrichment: Differential Expression	GO:0031663	GO:0043491	lipopolysaccharide-mediated signaling pathway	protein kinase B signaling cascade	1.8899e-05	0.0021268
GO Biological Process Trim50 Co-enrichment: Differential Expression	GO:0045768	GO:0048661	positive regulation of anti-apoptosis	positive regulation of smooth muscle cell proliferation	6.019e-07	0.00014665
GO Biological Process Trim50 Co-enrichment: Differential Expression	GO:0019722	GO:0070328	calcium-mediated signaling	triglyceride homeostasis	0.0002838	0.017409
GO Biological Process Trim50 Co-enrichment: Differential Expression	GO:0000902	GO:0060749	cell morphogenesis	mammary gland alveolus development	0.00032623	0.019286
GO Biological Process Trim50 Co-enrichment: Differential Expression	GO:0045669	GO:0051781	positive regulation of osteoblast differentiation	positive regulation of cell division	0.00040211	0.022448
GO Biological Process Trim50 Co-enrichment: Differential Expression	GO:0019221	GO:0032729	cytokine-mediated signaling pathway	positive regulation of interferon-gamma production	5.8526e-14	2.1797e-10
GO Biological Process Trim50 Co-enrichment: Differential Expression	GO:0006369	GO:0006521	termination of RNA polymerase II transcription	regulation of cellular amino acid metabolic process	0.00029688	0.01793
GO Biological Process Trim50 Co-enrichment: Differential Expression	GO:0001657	GO:0007409	ureteric bud development	axonogenesis	0.00020291	0.013599
GO Biological Process Trim50 Co-enrichment: Differential Expression	GO:0001934	GO:0014823	positive regulation of protein amino acid phosphorylation	response to activity	2.5123e-12	4.9122e-09
GO Biological Process Trim50 Co-enrichment: Differential Expression	GO:0006887	GO:0007269	exocytosis	neurotransmitter secretion	0.00027455	0.017001
GO Biological Process Trim50 Co-enrichment: Differential Expression	GO:0042730	GO:0045740	fibrinolysis	positive regulation of DNA replication	0.00044669	0.02421
GO Biological Process Trim50 Co-enrichment: Differential Expression	GO:0001649	GO:0048565	osteoblast differentiation	gut development	0.0002188	0.01438
GO Biological Process Trim50 Co-enrichment: Differential Expression	GO:0050852	GO:0051403	T cell receptor signaling pathway	stress-activated MAPK cascade	5.6347e-05	0.0051543
GO Biological Process Trim50 Co-enrichment: Differential Expression	GO:0007179	GO:0051897	transforming growth factor beta receptor signaling pathway	positive regulation of protein kinase B signaling cascade	1.66e-05	0.0019205
GO Biological Process Trim50 Co-enrichment: Differential Expression	GO:0045165	GO:0048666	cell fate commitment	neuron development	0.00055781	0.028384
GO Biological Process Trim50 Co-enrichment: Differential Expression	GO:0019835	GO:0042110	cytolysis	T cell activation	0.00013213	0.0098417
GO Biological Process Trim50 Co-enrichment: Differential Expression	GO:0016049	GO:0042475	cell growth	odontogenesis of dentine-containing tooth	0.00052584	0.027164
GO Biological Process Trim50 Co-enrichment: Differential Expression	GO:0045669	GO:0048839	positive regulation of osteoblast differentiation	inner ear development	0.00060588	0.030337
GO Biological Process Trim50 Co-enrichment: Differential Expression	GO:0006363	GO:0009411	termination of RNA polymerase I transcription	response to UV	0.0004148	0.022992
GO Biological Process Trim50 Co-enrichment: Differential Expression	GO:0007187	GO:0045909	G-protein signaling, coupled to cyclic nucleotide second messenger	positive regulation of vasodilation	0.00063637	0.031282
GO Biological Process Trim50 Co-enrichment: Differential Expression	GO:0001934	GO:0046777	positive regulation of protein amino acid phosphorylation	protein amino acid autophosphorylation	0.00017773	0.01228
GO Biological Process Trim50 Co-enrichment: Differential Expression	GO:0045429	GO:0045766	positive regulation of nitric oxide biosynthetic process	positive regulation of angiogenesis	0.00020485	0.013694
GO Biological Process Trim50 Co-enrichment: Differential Expression	GO:0032728	GO:0045078	positive regulation of interferon-beta production	positive regulation of interferon-gamma biosynthetic process	1.7037e-10	1.8006e-07
GO Biological Process Trim50 Co-enrichment: Differential Expression	GO:0050930	GO:0070374	induction of positive chemotaxis	positive regulation of ERK1 and ERK2 cascade	9.8414e-08	3.4361e-05
GO Biological Process Trim50 Co-enrichment: Differential Expression	GO:0016049	GO:0048839	cell growth	inner ear development	0.00024084	0.015389
GO Biological Process Trim50 Co-enrichment: Differential Expression	GO:0001503	GO:0001568	ossification	blood vessel development	0.0001275	0.0095975
GO Biological Process Trim50 Co-enrichment: Differential Expression	GO:0050679	GO:0051897	positive regulation of epithelial cell proliferation	positive regulation of protein kinase B signaling cascade	7.9723e-06	0.001092
GO Biological Process Trim50 Co-enrichment: Differential Expression	GO:0001934	GO:0051781	positive regulation of protein amino acid phosphorylation	positive regulation of cell division	9.6446e-06	0.0012572
GO Biological Process Trim50 Co-enrichment: Differential Expression	GO:0000910	GO:0007059	cytokinesis	chromosome segregation	1.8731e-10	1.9026e-07
GO Biological Process Trim50 Co-enrichment: Differential Expression	GO:0002088	GO:0009880	lens development in camera-type eye	embryonic pattern specification	1.323e-08	6.8525e-06
GO Biological Process Trim50 Co-enrichment: Differential Expression	GO:0006887	GO:0017157	exocytosis	regulation of exocytosis	0.00027425	0.01701
GO Biological Process Trim50 Co-enrichment: Differential Expression	GO:0009636	GO:0048661	response to toxin	positive regulation of smooth muscle cell proliferation	0.00056083	0.028463
GO Biological Process Trim50 Co-enrichment: Differential Expression	GO:0034097	GO:0043029	response to cytokine stimulus	T cell homeostasis	4.2298e-06	0.00068349
GO Biological Process Trim50 Co-enrichment: Differential Expression	GO:0030097	GO:0051781	hemopoiesis	positive regulation of cell division	8.5808e-06	0.0011571
GO Biological Process Trim50 Co-enrichment: Differential Expression	GO:0009954	GO:0048704	proximal/distal pattern formation	embryonic skeletal system morphogenesis	9.2824e-07	0.00020802
GO Biological Process Trim50 Co-enrichment: Differential Expression	GO:0018108	GO:0050680	peptidyl-tyrosine phosphorylation	negative regulation of epithelial cell proliferation	0.00014654	0.010642
GO Biological Process Trim50 Co-enrichment: Differential Expression	GO:0032735	GO:0045078	positive regulation of interleukin-12 production	positive regulation of interferon-gamma biosynthetic process	2.6899e-08	1.1886e-05
GO Biological Process Trim50 Co-enrichment: Differential Expression	GO:0030279	GO:0045785	negative regulation of ossification	positive regulation of cell adhesion	9.5937e-05	0.0077353
GO Biological Process Trim50 Co-enrichment: Differential Expression	GO:0007259	GO:0050731	JAK-STAT cascade	positive regulation of peptidyl-tyrosine phosphorylation	0.00050139	0.026318
GO Biological Process Trim50 Co-enrichment: Differential Expression	GO:0019221	GO:0045078	cytokine-mediated signaling pathway	positive regulation of interferon-gamma biosynthetic process	5.2006e-06	0.00079133
GO Biological Process Trim50 Co-enrichment: Differential Expression	GO:0031069	GO:0045768	hair follicle morphogenesis	positive regulation of anti-apoptosis	0.0010975	0.047318
GO Biological Process Trim50 Co-enrichment: Differential Expression	GO:0030509	GO:0042472	BMP signaling pathway	inner ear morphogenesis	0.0011069	0.047695
GO Biological Process Trim50 Co-enrichment: Differential Expression	GO:0006898	GO:0032715	receptor-mediated endocytosis	negative regulation of interleukin-6 production	0.00041645	0.023051
GO Biological Process Trim50 Co-enrichment: Differential Expression	GO:0031016	GO:0050680	pancreas development	negative regulation of epithelial cell proliferation	0.00038197	0.021601
GO Biological Process Trim50 Co-enrichment: Differential Expression	GO:0031069	GO:0032967	hair follicle morphogenesis	positive regulation of collagen biosynthetic process	1.8567e-06	0.00035591
GO Biological Process Trim50 Co-enrichment: Differential Expression	GO:0009408	GO:0034138	response to heat	toll-like receptor 3 signaling pathway	8.505e-06	0.0011508
GO Biological Process Trim50 Co-enrichment: Differential Expression	GO:0045429	GO:0051591	positive regulation of nitric oxide biosynthetic process	response to cAMP	0.00027746	0.017127
GO Biological Process Trim50 Co-enrichment: Differential Expression	GO:0009954	GO:0045666	proximal/distal pattern formation	positive regulation of neuron differentiation	0.00045623	0.024676
GO Biological Process Trim50 Co-enrichment: Differential Expression	GO:0019221	GO:0048873	cytokine-mediated signaling pathway	homeostasis of number of cells within a tissue	0.0010671	0.046363
GO Biological Process Trim50 Co-enrichment: Differential Expression	GO:0030900	GO:0032868	forebrain development	response to insulin stimulus	0.00083329	0.038678
GO Biological Process Trim50 Co-enrichment: Differential Expression	GO:0006959	GO:0045785	humoral immune response	positive regulation of cell adhesion	0.00015155	0.010954
GO Biological Process Trim50 Co-enrichment: Differential Expression	GO:0030890	GO:0042102	positive regulation of B cell proliferation	positive regulation of T cell proliferation	8.0218e-10	6.971e-07
GO Biological Process Trim50 Co-enrichment: Differential Expression	GO:0048286	GO:0050930	lung alveolus development	induction of positive chemotaxis	4.0136e-06	0.0006567
GO Biological Process Trim50 Co-enrichment: Differential Expression	GO:0042060	GO:0060395	wound healing	SMAD protein signal transduction	0.00028502	0.01747
GO Biological Process Trim50 Co-enrichment: Differential Expression	GO:0031100	GO:0042730	organ regeneration	fibrinolysis	0.00054256	0.027844
GO Biological Process Trim50 Co-enrichment: Differential Expression	GO:0001649	GO:0003007	osteoblast differentiation	heart morphogenesis	0.00053787	0.027712
GO Biological Process Trim50 Co-enrichment: Differential Expression	GO:0010628	GO:0030182	positive regulation of gene expression	neuron differentiation	1.6863e-05	0.0019423
GO Biological Process Trim50 Co-enrichment: Differential Expression	GO:0016049	GO:0050731	cell growth	positive regulation of peptidyl-tyrosine phosphorylation	3.8954e-05	0.0037752
GO Biological Process Trim50 Co-enrichment: Differential Expression	GO:0006959	GO:0042102	humoral immune response	positive regulation of T cell proliferation	3.6714e-07	9.8673e-05
GO Biological Process Trim50 Co-enrichment: Differential Expression	GO:0007224	GO:0060070	smoothened signaling pathway	Wnt receptor signaling pathway through beta-catenin	0.00024026	0.015364
GO Biological Process Trim50 Co-enrichment: Differential Expression	GO:0008625	GO:0032735	induction of apoptosis via death domain receptors	positive regulation of interleukin-12 production	7.3106e-05	0.0063813
GO Biological Process Trim50 Co-enrichment: Differential Expression	GO:0000216	GO:0007059	M/G1 transition of mitotic cell cycle	chromosome segregation	4.7749e-15	2.334e-11
GO Biological Process Trim50 Co-enrichment: Differential Expression	GO:0045429	GO:0048873	positive regulation of nitric oxide biosynthetic process	homeostasis of number of cells within a tissue	0.00075607	0.035903
GO Biological Process Trim50 Co-enrichment: Differential Expression	GO:0042475	GO:0060021	odontogenesis of dentine-containing tooth	palate development	0.00021996	0.014408
GO Biological Process Trim50 Co-enrichment: Differential Expression	GO:0030509	GO:0031100	BMP signaling pathway	organ regeneration	4.3964e-05	0.0041677
GO Biological Process Trim50 Co-enrichment: Differential Expression	GO:0009880	GO:0030326	embryonic pattern specification	embryonic limb morphogenesis	7.7176e-05	0.0065967
GO Biological Process Trim50 Co-enrichment: Differential Expression	GO:0001934	GO:0007179	positive regulation of protein amino acid phosphorylation	transforming growth factor beta receptor signaling pathway	0.00010184	0.008078
GO Biological Process Trim50 Co-enrichment: Differential Expression	GO:0030901	GO:0042475	midbrain development	odontogenesis of dentine-containing tooth	3.1139e-07	8.5753e-05
GO Biological Process Trim50 Co-enrichment: Differential Expression	GO:0031175	GO:0048146	neuron projection development	positive regulation of fibroblast proliferation	4.9526e-05	0.0046278
GO Biological Process Trim50 Co-enrichment: Differential Expression	GO:0000186	GO:0034097	activation of MAPKK activity	response to cytokine stimulus	3.9503e-05	0.0038142
GO Biological Process Trim50 Co-enrichment: Differential Expression	GO:0030326	GO:0050680	embryonic limb morphogenesis	negative regulation of epithelial cell proliferation	0.00095127	0.042709
GO Biological Process Trim50 Co-enrichment: Differential Expression	GO:0008625	GO:0019221	induction of apoptosis via death domain receptors	cytokine-mediated signaling pathway	5.3641e-09	3.2521e-06
GO Biological Process Trim50 Co-enrichment: Differential Expression	GO:0006919	GO:0019221	activation of caspase activity	cytokine-mediated signaling pathway	4.6489e-06	0.00072718
GO Biological Process Trim50 Co-enrichment: Differential Expression	GO:0010628	GO:0042472	positive regulation of gene expression	inner ear morphogenesis	6.7499e-07	0.00015901
GO Biological Process Trim50 Co-enrichment: Differential Expression	GO:0009612	GO:0031663	response to mechanical stimulus	lipopolysaccharide-mediated signaling pathway	0.00014971	0.010852
GO Biological Process Trim50 Co-enrichment: Differential Expression	GO:0001843	GO:0010628	neural tube closure	positive regulation of gene expression	3.2167e-05	0.003213
GO Biological Process Trim50 Co-enrichment: Differential Expression	GO:0008156	GO:0018105	negative regulation of DNA replication	peptidyl-serine phosphorylation	0.0008637	0.039572
GO Biological Process Trim50 Co-enrichment: Differential Expression	GO:0031295	GO:0050999	T cell costimulation	regulation of nitric-oxide synthase activity	1.1891e-06	0.00025135
GO Biological Process Trim50 Co-enrichment: Differential Expression	GO:0001657	GO:0007368	ureteric bud development	determination of left/right symmetry	3.2984e-07	9.02e-05
GO Biological Process Trim50 Co-enrichment: Differential Expression	GO:0001649	GO:0042472	osteoblast differentiation	inner ear morphogenesis	0.00029065	0.01769
GO Biological Process Trim50 Co-enrichment: Differential Expression	GO:0006968	GO:0032729	cellular defense response	positive regulation of interferon-gamma production	1.6978e-08	8.1465e-06
GO Biological Process Trim50 Co-enrichment: Differential Expression	GO:0007259	GO:0032755	JAK-STAT cascade	positive regulation of interleukin-6 production	0.00023312	0.015019
GO Biological Process Trim50 Co-enrichment: Differential Expression	GO:0008625	GO:0043525	induction of apoptosis via death domain receptors	positive regulation of neuron apoptosis	7.6866e-06	0.001064
GO Biological Process Trim50 Co-enrichment: Differential Expression	GO:0003007	GO:0060445	heart morphogenesis	branching involved in salivary gland morphogenesis	1.0975e-06	0.00023711
GO Biological Process Trim50 Co-enrichment: Differential Expression	GO:0030324	GO:0048286	lung development	lung alveolus development	7.7015e-06	0.0010623
GO Biological Process Trim50 Co-enrichment: Differential Expression	GO:0042102	GO:0050830	positive regulation of T cell proliferation	defense response to Gram-positive bacterium	3.5786e-06	0.00059296
GO Biological Process Trim50 Co-enrichment: Differential Expression	GO:0001947	GO:0042475	heart looping	odontogenesis of dentine-containing tooth	6.9296e-06	0.000973
GO Biological Process Trim50 Co-enrichment: Differential Expression	GO:0001947	GO:0032582	heart looping	negative regulation of gene-specific transcription	0.00040532	0.022595
GO Biological Process Trim50 Co-enrichment: Differential Expression	GO:0048469	GO:0051897	cell maturation	positive regulation of protein kinase B signaling cascade	5.556e-06	0.00082612
GO Biological Process Trim50 Co-enrichment: Differential Expression	GO:0001657	GO:0010628	ureteric bud development	positive regulation of gene expression	5.0028e-05	0.0046635
GO Biological Process Trim50 Co-enrichment: Differential Expression	GO:0008015	GO:0042391	blood circulation	regulation of membrane potential	0.00057252	0.028851
GO Biological Process Trim50 Co-enrichment: Differential Expression	GO:0001889	GO:0018108	liver development	peptidyl-tyrosine phosphorylation	0.00017181	0.011976
GO Biological Process Trim50 Co-enrichment: Differential Expression	GO:0000080	GO:0034097	G1 phase of mitotic cell cycle	response to cytokine stimulus	2.0136e-08	9.3187e-06
GO Biological Process Trim50 Co-enrichment: Differential Expression	GO:0030325	GO:0035121	adrenal gland development	tail morphogenesis	9.5774e-09	5.3503e-06
GO Biological Process Trim50 Co-enrichment: Differential Expression	GO:0010628	GO:0035121	positive regulation of gene expression	tail morphogenesis	7.3962e-07	0.00017165
GO Biological Process Trim50 Co-enrichment: Differential Expression	GO:0032735	GO:0051607	positive regulation of interleukin-12 production	defense response to virus	2.7496e-07	7.8485e-05
GO Biological Process Trim50 Co-enrichment: Differential Expression	GO:0006968	GO:0032722	cellular defense response	positive regulation of chemokine production	1.7169e-10	1.7669e-07
GO Biological Process Trim50 Co-enrichment: Differential Expression	GO:0042102	GO:0045429	positive regulation of T cell proliferation	positive regulation of nitric oxide biosynthetic process	3.5633e-05	0.0035055
GO Biological Process Trim50 Co-enrichment: Differential Expression	GO:0014065	GO:0050999	phosphoinositide 3-kinase cascade	regulation of nitric-oxide synthase activity	5.1881e-06	0.00079096
GO Biological Process Trim50 Co-enrichment: Differential Expression	GO:0006892	GO:0007269	post-Golgi vesicle-mediated transport	neurotransmitter secretion	9.1926e-05	0.0075048
GO Biological Process Trim50 Co-enrichment: Differential Expression	GO:0032755	GO:0050852	positive regulation of interleukin-6 production	T cell receptor signaling pathway	0.00011493	0.0088475
GO Biological Process Trim50 Co-enrichment: Differential Expression	GO:0002756	GO:0045086	MyD88-independent toll-like receptor signaling pathway	positive regulation of interleukin-2 biosynthetic process	1.1672e-06	0.00024873
GO Biological Process Trim50 Co-enrichment: Differential Expression	GO:0030325	GO:0050680	adrenal gland development	negative regulation of epithelial cell proliferation	0.00026463	0.016557
GO Biological Process Trim50 Co-enrichment: Differential Expression	GO:0045785	GO:0048565	positive regulation of cell adhesion	gut development	0.00085603	0.039406
GO Biological Process Trim50 Co-enrichment: Differential Expression	GO:0006959	GO:0030335	humoral immune response	positive regulation of cell migration	0.00017167	0.011977
GO Biological Process Trim50 Co-enrichment: Differential Expression	GO:0014823	GO:0032728	response to activity	positive regulation of interferon-beta production	0.00097566	0.043331
GO Biological Process Trim50 Co-enrichment: Differential Expression	GO:0030325	GO:0060395	adrenal gland development	SMAD protein signal transduction	0.00029498	0.017884
GO Biological Process Trim50 Co-enrichment: Differential Expression	GO:0030335	GO:0030879	positive regulation of cell migration	mammary gland development	1.2843e-07	4.2743e-05
GO Biological Process Trim50 Co-enrichment: Differential Expression	GO:0009612	GO:0050679	response to mechanical stimulus	positive regulation of epithelial cell proliferation	4.7346e-07	0.00012101
GO Biological Process Trim50 Co-enrichment: Differential Expression	GO:0007160	GO:0031295	cell-matrix adhesion	T cell costimulation	0.00010389	0.0081993
GO Biological Process Trim50 Co-enrichment: Differential Expression	GO:0008543	GO:0048146	fibroblast growth factor receptor signaling pathway	positive regulation of fibroblast proliferation	4.3129e-06	0.00069122
GO Biological Process Trim50 Co-enrichment: Differential Expression	GO:0032715	GO:0070328	negative regulation of interleukin-6 production	triglyceride homeostasis	0.001142	0.048859
GO Biological Process Trim50 Co-enrichment: Differential Expression	GO:0009409	GO:0032868	response to cold	response to insulin stimulus	0.00071729	0.034459
GO Biological Process Trim50 Co-enrichment: Differential Expression	GO:0048593	GO:0060445	camera-type eye morphogenesis	branching involved in salivary gland morphogenesis	3.7858e-05	0.0036827
GO Biological Process Trim50 Co-enrichment: Differential Expression	GO:0001934	GO:0032868	positive regulation of protein amino acid phosphorylation	response to insulin stimulus	1.0788e-05	0.0013786
GO Biological Process Trim50 Co-enrichment: Differential Expression	GO:0019221	GO:0030335	cytokine-mediated signaling pathway	positive regulation of cell migration	6.7553e-05	0.0059833
GO Biological Process Trim50 Co-enrichment: Differential Expression	GO:0030326	GO:0032091	embryonic limb morphogenesis	negative regulation of protein binding	0.00023243	0.014999
GO Biological Process Trim50 Co-enrichment: Differential Expression	GO:0048661	GO:0050999	positive regulation of smooth muscle cell proliferation	regulation of nitric-oxide synthase activity	0.00018704	0.012776
GO Biological Process Trim50 Co-enrichment: Differential Expression	GO:0042475	GO:0051781	odontogenesis of dentine-containing tooth	positive regulation of cell division	0.0008509	0.039262
GO Biological Process Trim50 Co-enrichment: Differential Expression	GO:0009880	GO:0032582	embryonic pattern specification	negative regulation of gene-specific transcription	6.5236e-05	0.005811
GO Biological Process Trim50 Co-enrichment: Differential Expression	GO:0043524	GO:0045768	negative regulation of neuron apoptosis	positive regulation of anti-apoptosis	0.00032423	0.019182
GO Biological Process Trim50 Co-enrichment: Differential Expression	GO:0002088	GO:0021915	lens development in camera-type eye	neural tube development	0.00061024	0.030496
GO Biological Process Trim50 Co-enrichment: Differential Expression	GO:0001934	GO:0030324	positive regulation of protein amino acid phosphorylation	lung development	4.1609e-05	0.0039734
GO Biological Process Trim50 Co-enrichment: Differential Expression	GO:0009612	GO:0043029	response to mechanical stimulus	T cell homeostasis	0.00066545	0.032508
GO Biological Process Trim50 Co-enrichment: Differential Expression	GO:0016525	GO:0050930	negative regulation of angiogenesis	induction of positive chemotaxis	0.00018715	0.012761
GO Biological Process Trim50 Co-enrichment: Differential Expression	GO:0001569	GO:0048565	patterning of blood vessels	gut development	0.00014072	0.010353
GO Biological Process Trim50 Co-enrichment: Differential Expression	GO:0008585	GO:0035121	female gonad development	tail morphogenesis	1.2402e-09	9.9992e-07
GO Biological Process Trim50 Co-enrichment: Differential Expression	GO:0030335	GO:0048469	positive regulation of cell migration	cell maturation	0.00032954	0.019393
GO Biological Process Trim50 Co-enrichment: Differential Expression	GO:0000902	GO:0045768	cell morphogenesis	positive regulation of anti-apoptosis	0.00061342	0.030596
GO Biological Process Trim50 Co-enrichment: Differential Expression	GO:0001569	GO:0060445	patterning of blood vessels	branching involved in salivary gland morphogenesis	0.00095937	0.042974
GO Biological Process Trim50 Co-enrichment: Differential Expression	GO:0031100	GO:0048661	organ regeneration	positive regulation of smooth muscle cell proliferation	4.6992e-14	1.8376e-10
GO Biological Process Trim50 Co-enrichment: Differential Expression	GO:0001947	GO:0030326	heart looping	embryonic limb morphogenesis	1.1282e-06	0.00024174
GO Biological Process Trim50 Co-enrichment: Differential Expression	GO:0042472	GO:0045669	inner ear morphogenesis	positive regulation of osteoblast differentiation	2.8271e-10	2.7298e-07
GO Biological Process Trim50 Co-enrichment: Differential Expression	GO:0045666	GO:0048706	positive regulation of neuron differentiation	embryonic skeletal system development	0.000155	0.011173
GO Biological Process Trim50 Co-enrichment: Differential Expression	GO:0008625	GO:0042542	induction of apoptosis via death domain receptors	response to hydrogen peroxide	1.3923e-06	0.00028732
GO Biological Process Trim50 Co-enrichment: Differential Expression	GO:0006921	GO:0008629	cell structure disassembly during apoptosis	induction of apoptosis by intracellular signals	3.9928e-05	0.0038458
GO Biological Process Trim50 Co-enrichment: Differential Expression	GO:0001934	GO:0034097	positive regulation of protein amino acid phosphorylation	response to cytokine stimulus	2.3544e-06	0.00042526
GO Biological Process Trim50 Co-enrichment: Differential Expression	GO:0030901	GO:0032582	midbrain development	negative regulation of gene-specific transcription	0.00012259	0.0093538
GO Biological Process Trim50 Co-enrichment: Differential Expression	GO:0042472	GO:0042474	inner ear morphogenesis	middle ear morphogenesis	0.00068906	0.033411
GO Biological Process Trim50 Co-enrichment: Differential Expression	GO:0007215	GO:0007409	glutamate signaling pathway	axonogenesis	0.0002417	0.015406
GO Biological Process Trim50 Co-enrichment: Differential Expression	GO:0034097	GO:0051291	response to cytokine stimulus	protein heterooligomerization	7.4866e-05	0.0064699
GO Biological Process Trim50 Co-enrichment: Differential Expression	GO:0034138	GO:0048661	toll-like receptor 3 signaling pathway	positive regulation of smooth muscle cell proliferation	0.00017288	0.01203
GO Biological Process Trim50 Co-enrichment: Differential Expression	GO:0031100	GO:0051781	organ regeneration	positive regulation of cell division	1.1421e-09	9.5027e-07
GO Biological Process Trim50 Co-enrichment: Differential Expression	GO:0006968	GO:0050830	cellular defense response	defense response to Gram-positive bacterium	5.7773e-08	2.2149e-05
GO Biological Process Trim50 Co-enrichment: Differential Expression	GO:0006096	GO:0032092	glycolysis	positive regulation of protein binding	0.0006936	0.033568
GO Biological Process Trim50 Co-enrichment: Differential Expression	GO:0001503	GO:0001702	ossification	gastrulation with mouth forming second	1.9633e-05	0.0021842
GO Biological Process Trim50 Co-enrichment: Differential Expression	GO:0006959	GO:0050728	humoral immune response	negative regulation of inflammatory response	2.9048e-07	8.2314e-05
GO Biological Process Trim50 Co-enrichment: Differential Expression	GO:0030509	GO:0060070	BMP signaling pathway	Wnt receptor signaling pathway through beta-catenin	6.3927e-09	3.7877e-06
GO Biological Process Trim50 Co-enrichment: Differential Expression	GO:0030097	GO:0051897	hemopoiesis	positive regulation of protein kinase B signaling cascade	0.00039458	0.022154
GO Biological Process Trim50 Co-enrichment: Differential Expression	GO:0034097	GO:0048146	response to cytokine stimulus	positive regulation of fibroblast proliferation	0.00021831	0.01436
GO Biological Process Trim50 Co-enrichment: Differential Expression	GO:0000080	GO:0007179	G1 phase of mitotic cell cycle	transforming growth factor beta receptor signaling pathway	0.00018756	0.012778
GO Biological Process Trim50 Co-enrichment: Differential Expression	GO:0007422	GO:0030539	peripheral nervous system development	male genitalia development	0.00010284	0.0081411
GO Biological Process Trim50 Co-enrichment: Differential Expression	GO:0007519	GO:0022008	skeletal muscle tissue development	neurogenesis	7.3787e-05	0.0064264
GO Biological Process Trim50 Co-enrichment: Differential Expression	GO:0030501	GO:0060021	positive regulation of bone mineralization	palate development	2.3416e-09	1.6352e-06
GO Biological Process Trim50 Co-enrichment: Differential Expression	GO:0008543	GO:0018108	fibroblast growth factor receptor signaling pathway	peptidyl-tyrosine phosphorylation	1.3104e-05	0.0016139
GO Biological Process Trim50 Co-enrichment: Differential Expression	GO:0018108	GO:0060445	peptidyl-tyrosine phosphorylation	branching involved in salivary gland morphogenesis	3.04e-05	0.0030758
GO Biological Process Trim50 Co-enrichment: Differential Expression	GO:0050728	GO:0070328	negative regulation of inflammatory response	triglyceride homeostasis	0.00052031	0.026967
GO Biological Process Trim50 Co-enrichment: Differential Expression	GO:0040008	GO:0045086	regulation of growth	positive regulation of interleukin-2 biosynthetic process	0.00050421	0.026448
GO Biological Process Trim50 Co-enrichment: Differential Expression	GO:0048839	GO:0060395	inner ear development	SMAD protein signal transduction	0.00084224	0.038931
GO Biological Process Trim50 Co-enrichment: Differential Expression	GO:0009636	GO:0034097	response to toxin	response to cytokine stimulus	2.3508e-05	0.0025151
GO Biological Process Trim50 Co-enrichment: Differential Expression	GO:0042632	GO:0051258	cholesterol homeostasis	protein polymerization	0.00067857	0.032963
GO Biological Process Trim50 Co-enrichment: Differential Expression	GO:0021983	GO:0030901	pituitary gland development	midbrain development	3.1243e-05	0.0031408
GO Biological Process Trim50 Co-enrichment: Differential Expression	GO:0045665	GO:0060070	negative regulation of neuron differentiation	Wnt receptor signaling pathway through beta-catenin	0.00073508	0.035119
GO Biological Process Trim50 Co-enrichment: Differential Expression	GO:0001947	GO:0030901	heart looping	midbrain development	0.00035254	0.020348
GO Biological Process Trim50 Co-enrichment: Differential Expression	GO:0009880	GO:0030509	embryonic pattern specification	BMP signaling pathway	4.6013e-06	0.00072262
GO Biological Process Trim50 Co-enrichment: Differential Expression	GO:0045785	GO:0048469	positive regulation of cell adhesion	cell maturation	0.00062047	0.030772
GO Biological Process Trim50 Co-enrichment: Differential Expression	GO:0030855	GO:0048146	epithelial cell differentiation	positive regulation of fibroblast proliferation	0.00048297	0.025609
GO Biological Process Trim50 Co-enrichment: Differential Expression	GO:0008217	GO:0050885	regulation of blood pressure	neuromuscular process controlling balance	0.0010881	0.047171
GO Biological Process Trim50 Co-enrichment: Differential Expression	GO:0007194	GO:0014065	negative regulation of adenylate cyclase activity	phosphoinositide 3-kinase cascade	0.00012626	0.0095873
GO Biological Process Trim50 Co-enrichment: Differential Expression	GO:0010575	GO:0032722	positive regulation vascular endothelial growth factor production	positive regulation of chemokine production	7.7247e-14	2.7461e-10
GO Biological Process Trim50 Co-enrichment: Differential Expression	GO:0050715	GO:0050731	positive regulation of cytokine secretion	positive regulation of peptidyl-tyrosine phosphorylation	1.7441e-05	0.0019884
GO Biological Process Trim50 Co-enrichment: Differential Expression	GO:0032720	GO:0032722	negative regulation of tumor necrosis factor production	positive regulation of chemokine production	7.2848e-06	0.0010138
GO Biological Process Trim50 Co-enrichment: Differential Expression	GO:0019221	GO:0050715	cytokine-mediated signaling pathway	positive regulation of cytokine secretion	0.00033147	0.019477
GO Biological Process Trim50 Co-enrichment: Differential Expression	GO:0009612	GO:0048565	response to mechanical stimulus	gut development	0.00021578	0.01423
GO Biological Process Trim50 Co-enrichment: Differential Expression	GO:0048146	GO:0051897	positive regulation of fibroblast proliferation	positive regulation of protein kinase B signaling cascade	0.00016845	0.011816
GO Biological Process Trim50 Co-enrichment: Differential Expression	GO:0030890	GO:0032755	positive regulation of B cell proliferation	positive regulation of interleukin-6 production	1.9971e-06	0.00037456
GO Biological Process Trim50 Co-enrichment: Differential Expression	GO:0009954	GO:0017157	proximal/distal pattern formation	regulation of exocytosis	0.00082241	0.038423
GO Biological Process Trim50 Co-enrichment: Differential Expression	GO:0050679	GO:0060021	positive regulation of epithelial cell proliferation	palate development	1.6662e-05	0.001922
GO Biological Process Trim50 Co-enrichment: Differential Expression	GO:0051781	GO:0051897	positive regulation of cell division	positive regulation of protein kinase B signaling cascade	4.0087e-06	0.00065728
GO Biological Process Trim50 Co-enrichment: Differential Expression	GO:0006418	GO:0042254	tRNA aminoacylation for protein translation	ribosome biogenesis	2.5438e-05	0.0026669
GO Biological Process Trim50 Co-enrichment: Differential Expression	GO:0000186	GO:0007179	activation of MAPKK activity	transforming growth factor beta receptor signaling pathway	9.961e-06	0.001292
GO Biological Process Trim50 Co-enrichment: Differential Expression	GO:0001782	GO:0008633	B cell homeostasis	activation of pro-apoptotic gene products	3.2926e-05	0.0032804
GO Biological Process Trim50 Co-enrichment: Differential Expression	GO:0007566	GO:0030198	embryo implantation	extracellular matrix organization	6.6936e-07	0.00015864
GO Biological Process Trim50 Co-enrichment: Differential Expression	GO:0014065	GO:0048469	phosphoinositide 3-kinase cascade	cell maturation	0.001142	0.048886
GO Biological Process Trim50 Co-enrichment: Differential Expression	GO:0007254	GO:0009636	JNK cascade	response to toxin	0.00014477	0.010542
GO Biological Process Trim50 Co-enrichment: Differential Expression	GO:0031100	GO:0045669	organ regeneration	positive regulation of osteoblast differentiation	0.00081737	0.038257
GO Biological Process Trim50 Co-enrichment: Differential Expression	GO:0030879	GO:0051781	mammary gland development	positive regulation of cell division	0.0011293	0.048474
GO Biological Process Trim50 Co-enrichment: Differential Expression	GO:0021915	GO:0030326	neural tube development	embryonic limb morphogenesis	1.4825e-07	4.752e-05
GO Biological Process Trim50 Co-enrichment: Differential Expression	GO:0030326	GO:0051781	embryonic limb morphogenesis	positive regulation of cell division	0.00062068	0.030763
GO Biological Process Trim50 Co-enrichment: Differential Expression	GO:0048286	GO:0050680	lung alveolus development	negative regulation of epithelial cell proliferation	2.8965e-06	0.00049678
GO Biological Process Trim50 Co-enrichment: Differential Expression	GO:0001707	GO:0030509	mesoderm formation	BMP signaling pathway	4.0228e-05	0.0038652
GO Biological Process Trim50 Co-enrichment: Differential Expression	GO:0000186	GO:0045429	activation of MAPKK activity	positive regulation of nitric oxide biosynthetic process	0.00086177	0.03953
GO Biological Process Trim50 Co-enrichment: Differential Expression	GO:0008217	GO:0050830	regulation of blood pressure	defense response to Gram-positive bacterium	7.6598e-05	0.0065905
GO Biological Process Trim50 Co-enrichment: Differential Expression	GO:0030325	GO:0042472	adrenal gland development	inner ear morphogenesis	1.0967e-07	3.7619e-05
GO Biological Process Trim50 Co-enrichment: Differential Expression	GO:0001934	GO:0001938	positive regulation of protein amino acid phosphorylation	positive regulation of endothelial cell proliferation	0.00042198	0.023225
GO Biological Process Trim50 Co-enrichment: Differential Expression	GO:0030901	GO:0060395	midbrain development	SMAD protein signal transduction	0.00037371	0.021319
GO Biological Process Trim50 Co-enrichment: Differential Expression	GO:0048469	GO:0048839	cell maturation	inner ear development	1.2856e-06	0.0002667
GO Biological Process Trim50 Co-enrichment: Differential Expression	GO:0000723	GO:0007059	telomere maintenance	chromosome segregation	8.1519e-23	3.1878e-18
GO Biological Process Trim50 Co-enrichment: Differential Expression	GO:0006919	GO:0030890	activation of caspase activity	positive regulation of B cell proliferation	4.4094e-05	0.0041751
GO Biological Process Trim50 Co-enrichment: Differential Expression	GO:0007597	GO:0042632	blood coagulation, intrinsic pathway	cholesterol homeostasis	7.5131e-05	0.0064856
GO Biological Process Trim50 Co-enrichment: Differential Expression	GO:0001947	GO:0032526	heart looping	response to retinoic acid	0.0001267	0.0095556
GO Biological Process Trim50 Co-enrichment: Differential Expression	GO:0001707	GO:0051216	mesoderm formation	cartilage development	0.00082452	0.038476
GO Biological Process Trim50 Co-enrichment: Differential Expression	GO:0001649	GO:0002088	osteoblast differentiation	lens development in camera-type eye	0.00041596	0.02304
GO Biological Process Trim50 Co-enrichment: Differential Expression	GO:0001756	GO:0007223	somitogenesis	Wnt receptor signaling pathway, calcium modulating pathway	4.6269e-07	0.00011904
GO Biological Process Trim50 Co-enrichment: Differential Expression	GO:0007626	GO:0014065	locomotory behavior	phosphoinositide 3-kinase cascade	0.00012626	0.009578
GO Biological Process Trim50 Co-enrichment: Differential Expression	GO:0045768	GO:0051781	positive regulation of anti-apoptosis	positive regulation of cell division	9.843e-05	0.0078473
GO Biological Process Trim50 Co-enrichment: Differential Expression	GO:0001934	GO:0030183	positive regulation of protein amino acid phosphorylation	B cell differentiation	6.5236e-06	0.00092934
GO Biological Process Trim50 Co-enrichment: Differential Expression	GO:0001938	GO:0030097	positive regulation of endothelial cell proliferation	hemopoiesis	0.00052319	0.027099
GO Biological Process Trim50 Co-enrichment: Differential Expression	GO:0045785	GO:0051897	positive regulation of cell adhesion	positive regulation of protein kinase B signaling cascade	0.00082998	0.038593
GO Biological Process Trim50 Co-enrichment: Differential Expression	GO:0001934	GO:0042475	positive regulation of protein amino acid phosphorylation	odontogenesis of dentine-containing tooth	1.105e-06	0.00023808
GO Biological Process Trim50 Co-enrichment: Differential Expression	GO:0006869	GO:0051930	lipid transport	regulation of sensory perception of pain	0.00015529	0.011183
GO Biological Process Trim50 Co-enrichment: Differential Expression	GO:0016049	GO:0051897	cell growth	positive regulation of protein kinase B signaling cascade	8.1978e-05	0.0069238
GO Biological Process Trim50 Co-enrichment: Differential Expression	GO:0030335	GO:0048146	positive regulation of cell migration	positive regulation of fibroblast proliferation	2.4912e-05	0.0026188
GO Biological Process Trim50 Co-enrichment: Differential Expression	GO:0030335	GO:0050731	positive regulation of cell migration	positive regulation of peptidyl-tyrosine phosphorylation	0.00013053	0.0097504
GO Biological Process Trim50 Co-enrichment: Differential Expression	GO:0007368	GO:0050680	determination of left/right symmetry	negative regulation of epithelial cell proliferation	0.00024205	0.015416
GO Biological Process Trim50 Co-enrichment: Differential Expression	GO:0032967	GO:0042475	positive regulation of collagen biosynthetic process	odontogenesis of dentine-containing tooth	3.1031e-07	8.5757e-05
GO Biological Process Trim50 Co-enrichment: Differential Expression	GO:0014823	GO:0032735	response to activity	positive regulation of interleukin-12 production	3.3282e-06	0.00055978
GO Biological Process Trim50 Co-enrichment: Differential Expression	GO:0009636	GO:0031295	response to toxin	T cell costimulation	0.00087239	0.039831
GO Biological Process Trim50 Co-enrichment: Differential Expression	GO:0009798	GO:0045165	axis specification	cell fate commitment	0.00052031	0.027003
GO Biological Process Trim50 Co-enrichment: Differential Expression	GO:0008633	GO:0051403	activation of pro-apoptotic gene products	stress-activated MAPK cascade	0.00037935	0.021499
GO Biological Process Trim50 Co-enrichment: Differential Expression	GO:0014823	GO:0050679	response to activity	positive regulation of epithelial cell proliferation	0.00012253	0.0093582
GO Biological Process Trim50 Co-enrichment: Differential Expression	GO:0043525	GO:0060749	positive regulation of neuron apoptosis	mammary gland alveolus development	6.0133e-05	0.0054307
GO Biological Process Trim50 Co-enrichment: Differential Expression	GO:0001934	GO:0031069	positive regulation of protein amino acid phosphorylation	hair follicle morphogenesis	2.06e-06	0.00037999
GO Biological Process Trim50 Co-enrichment: Differential Expression	GO:0007368	GO:0021983	determination of left/right symmetry	pituitary gland development	4.2495e-06	0.00068245
GO Biological Process Trim50 Co-enrichment: Differential Expression	GO:0031069	GO:0048286	hair follicle morphogenesis	lung alveolus development	0.00042052	0.023177
GO Biological Process Trim50 Co-enrichment: Differential Expression	GO:0010628	GO:0060021	positive regulation of gene expression	palate development	6.6204e-08	2.4774e-05
GO Biological Process Trim50 Co-enrichment: Differential Expression	GO:0019059	GO:0051865	initiation of viral infection	protein autoubiquitination	3.0231e-07	8.414e-05
GO Biological Process Trim50 Co-enrichment: Differential Expression	GO:0045766	GO:0050728	positive regulation of angiogenesis	negative regulation of inflammatory response	0.00037493	0.021326
GO Biological Process Trim50 Co-enrichment: Differential Expression	GO:0006887	GO:0050796	exocytosis	regulation of insulin secretion	0.00011359	0.00877
GO Biological Process Trim50 Co-enrichment: Differential Expression	GO:0001756	GO:0048146	somitogenesis	positive regulation of fibroblast proliferation	0.00075301	0.035801
GO Biological Process Trim50 Co-enrichment: Differential Expression	GO:0014823	GO:0045078	response to activity	positive regulation of interferon-gamma biosynthetic process	1.0139e-05	0.0013129
GO Biological Process Trim50 Co-enrichment: Differential Expression	GO:0001889	GO:0030335	liver development	positive regulation of cell migration	0.00036718	0.021023
GO Biological Process Trim50 Co-enrichment: Differential Expression	GO:0002088	GO:0030325	lens development in camera-type eye	adrenal gland development	5.3603e-11	6.8726e-08
GO Biological Process Trim50 Co-enrichment: Differential Expression	GO:0007569	GO:0060749	cell aging	mammary gland alveolus development	3.7531e-05	0.00366
GO Biological Process Trim50 Co-enrichment: Differential Expression	GO:0042475	GO:0045165	odontogenesis of dentine-containing tooth	cell fate commitment	1.7309e-06	0.00033592
GO Biological Process Trim50 Co-enrichment: Differential Expression	GO:0045766	GO:0048146	positive regulation of angiogenesis	positive regulation of fibroblast proliferation	0.00028029	0.017275
GO Biological Process Trim50 Co-enrichment: Differential Expression	GO:0032526	GO:0048565	response to retinoic acid	gut development	2.3892e-05	0.0025458
GO Biological Process Trim50 Co-enrichment: Differential Expression	GO:0006469	GO:0007569	negative regulation of protein kinase activity	cell aging	6.4484e-06	0.00092368
GO Biological Process Trim50 Co-enrichment: Differential Expression	GO:0043524	GO:0050680	negative regulation of neuron apoptosis	negative regulation of epithelial cell proliferation	0.00090369	0.041068
GO Biological Process Trim50 Co-enrichment: Differential Expression	GO:0045669	GO:0050679	positive regulation of osteoblast differentiation	positive regulation of epithelial cell proliferation	0.00011475	0.0088422
GO Biological Process Trim50 Co-enrichment: Differential Expression	GO:0008625	GO:0051091	induction of apoptosis via death domain receptors	positive regulation of transcription factor activity	0.00062145	0.030762
GO Biological Process Trim50 Co-enrichment: Differential Expression	GO:0003007	GO:0050679	heart morphogenesis	positive regulation of epithelial cell proliferation	1.2264e-05	0.0015274
GO Biological Process Trim50 Co-enrichment: Differential Expression	GO:0030326	GO:0060173	embryonic limb morphogenesis	limb development	0.0011778	0.049794
GO Biological Process Trim50 Co-enrichment: Differential Expression	GO:0008543	GO:0045669	fibroblast growth factor receptor signaling pathway	positive regulation of osteoblast differentiation	0.00051635	0.026905
GO Biological Process Trim50 Co-enrichment: Differential Expression	GO:0045766	GO:0048661	positive regulation of angiogenesis	positive regulation of smooth muscle cell proliferation	2.4735e-10	2.4487e-07
GO Biological Process Trim50 Co-enrichment: Differential Expression	GO:0009791	GO:0060070	post-embryonic development	Wnt receptor signaling pathway through beta-catenin	0.00044296	0.024092
GO Biological Process Trim50 Co-enrichment: Differential Expression	GO:0007187	GO:0007194	G-protein signaling, coupled to cyclic nucleotide second messenger	negative regulation of adenylate cyclase activity	2.3457e-09	1.6235e-06
GO Biological Process Trim50 Co-enrichment: Differential Expression	GO:0001756	GO:0008585	somitogenesis	female gonad development	4.108e-08	1.691e-05
GO Biological Process Trim50 Co-enrichment: Differential Expression	GO:0019059	GO:0042102	initiation of viral infection	positive regulation of T cell proliferation	0.00030262	0.01815
GO Biological Process Trim50 Co-enrichment: Differential Expression	GO:0008633	GO:0043525	activation of pro-apoptotic gene products	positive regulation of neuron apoptosis	8.7849e-13	2.082e-09
GO Biological Process Trim50 Co-enrichment: Differential Expression	GO:0030183	GO:0051403	B cell differentiation	stress-activated MAPK cascade	0.00093644	0.042213
GO Biological Process Trim50 Co-enrichment: Differential Expression	GO:0030890	GO:0045429	positive regulation of B cell proliferation	positive regulation of nitric oxide biosynthetic process	2.8943e-05	0.0029551
GO Biological Process Trim50 Co-enrichment: Differential Expression	GO:0006283	GO:0006521	transcription-coupled nucleotide-excision repair	regulation of cellular amino acid metabolic process	1.4834e-06	0.00030213
GO Biological Process Trim50 Co-enrichment: Differential Expression	GO:0030890	GO:0051930	positive regulation of B cell proliferation	regulation of sensory perception of pain	0.00024379	0.015489
GO Biological Process Trim50 Co-enrichment: Differential Expression	GO:0007202	GO:0034138	activation of phospholipase C activity	toll-like receptor 3 signaling pathway	3.5167e-05	0.0034727
GO Biological Process Trim50 Co-enrichment: Differential Expression	GO:0045666	GO:0048565	positive regulation of neuron differentiation	gut development	0.00073338	0.035081
GO Biological Process Trim50 Co-enrichment: Differential Expression	GO:0032526	GO:0060445	response to retinoic acid	branching involved in salivary gland morphogenesis	0.0001267	0.0095464
GO Biological Process Trim50 Co-enrichment: Differential Expression	GO:0021766	GO:0042733	hippocampus development	embryonic digit morphogenesis	0.00083968	0.038836
GO Biological Process Trim50 Co-enrichment: Differential Expression	GO:0032868	GO:0045768	response to insulin stimulus	positive regulation of anti-apoptosis	0.00016572	0.011666
GO Biological Process Trim50 Co-enrichment: Differential Expression	GO:0002756	GO:0009408	MyD88-independent toll-like receptor signaling pathway	response to heat	4.9305e-06	0.0007636
GO Biological Process Trim50 Co-enrichment: Differential Expression	GO:0007179	GO:0030501	transforming growth factor beta receptor signaling pathway	positive regulation of bone mineralization	3.242e-06	0.00054883
GO Biological Process Trim50 Co-enrichment: Differential Expression	GO:0030501	GO:0048706	positive regulation of bone mineralization	embryonic skeletal system development	0.000537	0.027685
GO Biological Process Trim50 Co-enrichment: Differential Expression	GO:0018108	GO:0050731	peptidyl-tyrosine phosphorylation	positive regulation of peptidyl-tyrosine phosphorylation	0.00025661	0.016107
GO Biological Process Trim50 Co-enrichment: Differential Expression	GO:0030890	GO:0032715	positive regulation of B cell proliferation	negative regulation of interleukin-6 production	0.0010253	0.044975
GO Biological Process Trim50 Co-enrichment: Differential Expression	GO:0045165	GO:0045216	cell fate commitment	cell-cell junction organization	0.0007322	0.035046
GO Biological Process Trim50 Co-enrichment: Differential Expression	GO:0050715	GO:0050729	positive regulation of cytokine secretion	positive regulation of inflammatory response	1.0378e-06	0.00022673
GO Biological Process Trim50 Co-enrichment: Differential Expression	GO:0001570	GO:0010628	vasculogenesis	positive regulation of gene expression	0.00086255	0.039543
GO Biological Process Trim50 Co-enrichment: Differential Expression	GO:0043029	GO:0043525	T cell homeostasis	positive regulation of neuron apoptosis	1.2367e-12	2.6142e-09
GO Biological Process Trim50 Co-enrichment: Differential Expression	GO:0002756	GO:0060749	MyD88-independent toll-like receptor signaling pathway	mammary gland alveolus development	0.00031556	0.018811
GO Biological Process Trim50 Co-enrichment: Differential Expression	GO:0048565	GO:0048661	gut development	positive regulation of smooth muscle cell proliferation	1.7201e-05	0.0019696
GO Biological Process Trim50 Co-enrichment: Differential Expression	GO:0006887	GO:0006888	exocytosis	ER to Golgi vesicle-mediated transport	8.2765e-05	0.0069602
GO Biological Process Trim50 Co-enrichment: Differential Expression	GO:0006959	GO:0045766	humoral immune response	positive regulation of angiogenesis	1.0584e-07	3.6628e-05
GO Biological Process Trim50 Co-enrichment: Differential Expression	GO:0019221	GO:0030890	cytokine-mediated signaling pathway	positive regulation of B cell proliferation	8.3521e-10	7.1782e-07
GO Biological Process Trim50 Co-enrichment: Differential Expression	GO:0008633	GO:0032729	activation of pro-apoptotic gene products	positive regulation of interferon-gamma production	0.00028101	0.017305
GO Biological Process Trim50 Co-enrichment: Differential Expression	GO:0001934	GO:0002088	positive regulation of protein amino acid phosphorylation	lens development in camera-type eye	2.1797e-05	0.0023644
GO Biological Process Trim50 Co-enrichment: Differential Expression	GO:0045740	GO:0051897	positive regulation of DNA replication	positive regulation of protein kinase B signaling cascade	1.0816e-09	9.1949e-07
GO Biological Process Trim50 Co-enrichment: Differential Expression	GO:0045785	GO:0048286	positive regulation of cell adhesion	lung alveolus development	4.6929e-09	2.89e-06
GO Biological Process Trim50 Co-enrichment: Differential Expression	GO:0030509	GO:0048565	BMP signaling pathway	gut development	2.3596e-10	2.366e-07
GO Biological Process Trim50 Co-enrichment: Differential Expression	GO:0031663	GO:0048661	lipopolysaccharide-mediated signaling pathway	positive regulation of smooth muscle cell proliferation	2.1217e-09	1.4949e-06
GO Biological Process Trim50 Co-enrichment: Differential Expression	GO:0018108	GO:0031295	peptidyl-tyrosine phosphorylation	T cell costimulation	5.4132e-07	0.0001344
GO Biological Process Trim50 Co-enrichment: Differential Expression	GO:0045669	GO:0060021	positive regulation of osteoblast differentiation	palate development	5.5011e-12	8.7804e-09
GO Biological Process Trim50 Co-enrichment: Differential Expression	GO:0001974	GO:0048839	blood vessel remodeling	inner ear development	0.0003229	0.019132
GO Biological Process Trim50 Co-enrichment: Differential Expression	GO:0031100	GO:0034138	organ regeneration	toll-like receptor 3 signaling pathway	0.00079195	0.037268
GO Biological Process Trim50 Co-enrichment: Differential Expression	GO:0042730	GO:0070374	fibrinolysis	positive regulation of ERK1 and ERK2 cascade	5.6293e-05	0.0051554
GO Biological Process Trim50 Co-enrichment: Differential Expression	GO:0031100	GO:0031175	organ regeneration	neuron projection development	7.9983e-05	0.0067847
GO Biological Process Trim50 Co-enrichment: Differential Expression	GO:0030326	GO:0045666	embryonic limb morphogenesis	positive regulation of neuron differentiation	7.7176e-05	0.0065823
GO Biological Process Trim50 Co-enrichment: Differential Expression	GO:0001649	GO:0042060	osteoblast differentiation	wound healing	0.0003485	0.02016
GO Biological Process Trim50 Co-enrichment: Differential Expression	GO:0000387	GO:0016071	spliceosomal snRNP assembly	mRNA metabolic process	0.0001267	0.0095648
GO Biological Process Trim50 Co-enrichment: Differential Expression	GO:0006887	GO:0032729	exocytosis	positive regulation of interferon-gamma production	0.00086394	0.039491
GO Biological Process Trim50 Co-enrichment: Differential Expression	GO:0007059	GO:0007126	chromosome segregation	meiosis	2.6485e-05	0.0027545
GO Biological Process Trim50 Co-enrichment: Differential Expression	GO:0032715	GO:0045086	negative regulation of interleukin-6 production	positive regulation of interleukin-2 biosynthetic process	8.8537e-09	5.0177e-06
GO Biological Process Trim50 Co-enrichment: Differential Expression	GO:0045086	GO:0051591	positive regulation of interleukin-2 biosynthetic process	response to cAMP	0.00051943	0.027047
GO Biological Process Trim50 Co-enrichment: Differential Expression	GO:0006302	GO:0006361	double-strand break repair	transcription initiation from RNA polymerase I promoter	0.00010101	0.0080288
GO Biological Process Trim50 Co-enrichment: Differential Expression	GO:0009791	GO:0060395	post-embryonic development	SMAD protein signal transduction	9.7916e-05	0.0078222
GO Biological Process Trim50 Co-enrichment: Differential Expression	GO:0006361	GO:0070979	transcription initiation from RNA polymerase I promoter	protein K11-linked ubiquitination	4.672e-05	0.0043971
GO Biological Process Trim50 Co-enrichment: Differential Expression	GO:0010628	GO:0016049	positive regulation of gene expression	cell growth	0.00014428	0.010517
GO Biological Process Trim50 Co-enrichment: Differential Expression	GO:0006749	GO:0006800	glutathione metabolic process	oxygen and reactive oxygen species metabolic process	0.00091896	0.041593
GO Biological Process Trim50 Co-enrichment: Differential Expression	GO:0001756	GO:0042475	somitogenesis	odontogenesis of dentine-containing tooth	0.00024438	0.015488
GO Biological Process Trim50 Co-enrichment: Differential Expression	GO:0030097	GO:0045740	hemopoiesis	positive regulation of DNA replication	6.9282e-05	0.006102
GO Biological Process Trim50 Co-enrichment: Differential Expression	GO:0006283	GO:0006302	transcription-coupled nucleotide-excision repair	double-strand break repair	5.4356e-20	1.0628e-15
GO Biological Process Trim50 Co-enrichment: Differential Expression	GO:0010575	GO:0050731	positive regulation vascular endothelial growth factor production	positive regulation of peptidyl-tyrosine phosphorylation	3.0593e-06	0.00052128
GO Biological Process Trim50 Co-enrichment: Differential Expression	GO:0009880	GO:0050680	embryonic pattern specification	negative regulation of epithelial cell proliferation	0.00033541	0.01962
GO Biological Process Trim50 Co-enrichment: Differential Expression	GO:0007223	GO:0030326	Wnt receptor signaling pathway, calcium modulating pathway	embryonic limb morphogenesis	1.4812e-09	1.1139e-06
GO Biological Process Trim50 Co-enrichment: Differential Expression	GO:0042730	GO:0048286	fibrinolysis	lung alveolus development	0.00030607	0.018329
GO Biological Process Trim50 Co-enrichment: Differential Expression	GO:0001934	GO:0030574	positive regulation of protein amino acid phosphorylation	collagen catabolic process	0.00092228	0.041718
GO Biological Process Trim50 Co-enrichment: Differential Expression	GO:0008543	GO:0030879	fibroblast growth factor receptor signaling pathway	mammary gland development	2.4702e-05	0.0026037
GO Biological Process Trim50 Co-enrichment: Differential Expression	GO:0045165	GO:0060041	cell fate commitment	retina development in camera-type eye	0.00031345	0.0187
GO Biological Process Trim50 Co-enrichment: Differential Expression	GO:0007179	GO:0008543	transforming growth factor beta receptor signaling pathway	fibroblast growth factor receptor signaling pathway	2.6818e-06	0.00046714
GO Biological Process Trim50 Co-enrichment: Differential Expression	GO:0030182	GO:0030501	neuron differentiation	positive regulation of bone mineralization	7.7015e-06	0.0010642
GO Biological Process Trim50 Co-enrichment: Differential Expression	GO:0000723	GO:0010212	telomere maintenance	response to ionizing radiation	0.00070457	0.033973
GO Biological Process Trim50 Co-enrichment: Differential Expression	GO:0030501	GO:0030901	positive regulation of bone mineralization	midbrain development	1.2978e-07	4.301e-05
GO Biological Process Trim50 Co-enrichment: Differential Expression	GO:0019221	GO:0030838	cytokine-mediated signaling pathway	positive regulation of actin filament polymerization	0.00024386	0.015481
GO Biological Process Trim50 Co-enrichment: Differential Expression	GO:0000723	GO:0048015	telomere maintenance	phosphoinositide-mediated signaling	2.1765e-06	0.00039958
GO Biological Process Trim50 Co-enrichment: Differential Expression	GO:0007179	GO:0070374	transforming growth factor beta receptor signaling pathway	positive regulation of ERK1 and ERK2 cascade	4.2663e-05	0.0040592
GO Biological Process Trim50 Co-enrichment: Differential Expression	GO:0030325	GO:0048146	adrenal gland development	positive regulation of fibroblast proliferation	2.4411e-08	1.1036e-05
GO Biological Process Trim50 Co-enrichment: Differential Expression	GO:0045165	GO:0048839	cell fate commitment	inner ear development	5.714e-05	0.0051843
GO Biological Process Trim50 Co-enrichment: Differential Expression	GO:0001649	GO:0030901	osteoblast differentiation	midbrain development	5.556e-06	0.00082769
GO Biological Process Trim50 Co-enrichment: Differential Expression	GO:0030879	GO:0060395	mammary gland development	SMAD protein signal transduction	0.00057087	0.028823
GO Biological Process Trim50 Co-enrichment: Differential Expression	GO:0030879	GO:0060445	mammary gland development	branching involved in salivary gland morphogenesis	1.0725e-05	0.0013751
GO Biological Process Trim50 Co-enrichment: Differential Expression	GO:0006959	GO:0030890	humoral immune response	positive regulation of B cell proliferation	1.6591e-05	0.0019223
GO Biological Process Trim50 Co-enrichment: Differential Expression	GO:0032760	GO:0051091	positive regulation of tumor necrosis factor production	positive regulation of transcription factor activity	2.3671e-07	6.9077e-05
GO Biological Process Trim50 Co-enrichment: Differential Expression	GO:0031100	GO:0042102	organ regeneration	positive regulation of T cell proliferation	0.00015746	0.011247
GO Biological Process Trim50 Co-enrichment: Differential Expression	GO:0045740	GO:0048469	positive regulation of DNA replication	cell maturation	1.0837e-05	0.0013826
GO Biological Process Trim50 Co-enrichment: Differential Expression	GO:0031295	GO:0031663	T cell costimulation	lipopolysaccharide-mediated signaling pathway	1.2246e-06	0.0002561
GO Biological Process Trim50 Co-enrichment: Differential Expression	GO:0001707	GO:0050680	mesoderm formation	negative regulation of epithelial cell proliferation	0.0005651	0.028625
GO Biological Process Trim50 Co-enrichment: Differential Expression	GO:0030097	GO:0048839	hemopoiesis	inner ear development	1.2728e-07	4.2539e-05
GO Biological Process Trim50 Co-enrichment: Differential Expression	GO:0009612	GO:0048146	response to mechanical stimulus	positive regulation of fibroblast proliferation	2.8825e-05	0.0029546
GO Biological Process Trim50 Co-enrichment: Differential Expression	GO:0042060	GO:0042730	wound healing	fibrinolysis	0.000144	0.010505
GO Biological Process Trim50 Co-enrichment: Differential Expression	GO:0001938	GO:0045429	positive regulation of endothelial cell proliferation	positive regulation of nitric oxide biosynthetic process	0.00032268	0.019133
GO Biological Process Trim50 Co-enrichment: Differential Expression	GO:0007409	GO:0032582	axonogenesis	negative regulation of gene-specific transcription	0.00037342	0.021317
GO Biological Process Trim50 Co-enrichment: Differential Expression	GO:0007173	GO:0018105	epidermal growth factor receptor signaling pathway	peptidyl-serine phosphorylation	2.0387e-05	0.0022458
GO Biological Process Trim50 Co-enrichment: Differential Expression	GO:0001934	GO:0030198	positive regulation of protein amino acid phosphorylation	extracellular matrix organization	9.7504e-05	0.0078213
GO Biological Process Trim50 Co-enrichment: Differential Expression	GO:0001938	GO:0050930	positive regulation of endothelial cell proliferation	induction of positive chemotaxis	8.211e-05	0.0069276
GO Biological Process Trim50 Co-enrichment: Differential Expression	GO:0042060	GO:0050680	wound healing	negative regulation of epithelial cell proliferation	5.3082e-06	0.00080613
GO Biological Process Trim50 Co-enrichment: Differential Expression	GO:0008217	GO:0019722	regulation of blood pressure	calcium-mediated signaling	3.2636e-09	2.1631e-06
GO Biological Process Trim50 Co-enrichment: Differential Expression	GO:0001656	GO:0030901	metanephros development	midbrain development	5.7809e-07	0.00014129
GO Biological Process Trim50 Co-enrichment: Differential Expression	GO:0010628	GO:0060445	positive regulation of gene expression	branching involved in salivary gland morphogenesis	0.00015618	0.011165
GO Biological Process Trim50 Co-enrichment: Differential Expression	GO:0045086	GO:0048661	positive regulation of interleukin-2 biosynthetic process	positive regulation of smooth muscle cell proliferation	4.9806e-11	6.6022e-08
GO Biological Process Trim50 Co-enrichment: Differential Expression	GO:0009880	GO:0030325	embryonic pattern specification	adrenal gland development	1.5266e-05	0.0018036
GO Biological Process Trim50 Co-enrichment: Differential Expression	GO:0034138	GO:0051291	toll-like receptor 3 signaling pathway	protein heterooligomerization	0.00047635	0.025413
GO Biological Process Trim50 Co-enrichment: Differential Expression	GO:0009636	GO:0045768	response to toxin	positive regulation of anti-apoptosis	0.00093394	0.042124
GO Biological Process Trim50 Co-enrichment: Differential Expression	GO:0001657	GO:0007224	ureteric bud development	smoothened signaling pathway	0.0002171	0.014304
GO Biological Process Trim50 Co-enrichment: Differential Expression	GO:0030279	GO:0048661	negative regulation of ossification	positive regulation of smooth muscle cell proliferation	0.00021295	0.014102
GO Biological Process Trim50 Co-enrichment: Differential Expression	GO:0007368	GO:0048286	determination of left/right symmetry	lung alveolus development	0.00013904	0.010288
GO Biological Process Trim50 Co-enrichment: Differential Expression	GO:0007219	GO:0042475	Notch signaling pathway	odontogenesis of dentine-containing tooth	2.9279e-05	0.0029817
GO Biological Process Trim50 Co-enrichment: Differential Expression	GO:0000186	GO:0048286	activation of MAPKK activity	lung alveolus development	3.4448e-05	0.0034104
GO Biological Process Trim50 Co-enrichment: Differential Expression	GO:0032715	GO:0032735	negative regulation of interleukin-6 production	positive regulation of interleukin-12 production	2.9859e-07	8.4001e-05
GO Biological Process Trim50 Co-enrichment: Differential Expression	GO:0030183	GO:0048661	B cell differentiation	positive regulation of smooth muscle cell proliferation	1.3607e-05	0.0016602
GO Biological Process Trim50 Co-enrichment: Differential Expression	GO:0001756	GO:0030182	somitogenesis	neuron differentiation	2.7134e-09	1.8294e-06
GO Biological Process Trim50 Co-enrichment: Differential Expression	GO:0048015	GO:0060749	phosphoinositide-mediated signaling	mammary gland alveolus development	0.00060668	0.030357
GO Biological Process Trim50 Co-enrichment: Differential Expression	GO:0030324	GO:0032967	lung development	positive regulation of collagen biosynthetic process	7.6257e-08	2.7358e-05
GO Biological Process Trim50 Co-enrichment: Differential Expression	GO:0001656	GO:0001947	metanephros development	heart looping	1.1175e-05	0.0014165
GO Biological Process Trim50 Co-enrichment: Differential Expression	GO:0014065	GO:0030336	phosphoinositide 3-kinase cascade	negative regulation of cell migration	0.0004212	0.023199
GO Biological Process Trim50 Co-enrichment: Differential Expression	GO:0030501	GO:0060445	positive regulation of bone mineralization	branching involved in salivary gland morphogenesis	0.00099088	0.043858
GO Biological Process Trim50 Co-enrichment: Differential Expression	GO:0006283	GO:0070979	transcription-coupled nucleotide-excision repair	protein K11-linked ubiquitination	2.3663e-05	0.0025282
GO Biological Process Trim50 Co-enrichment: Differential Expression	GO:0000186	GO:0045740	activation of MAPKK activity	positive regulation of DNA replication	1.8823e-06	0.00035732
GO Biological Process Trim50 Co-enrichment: Differential Expression	GO:0042730	GO:0051781	fibrinolysis	positive regulation of cell division	8.9748e-07	0.00020287
GO Biological Process Trim50 Co-enrichment: Differential Expression	GO:0030879	GO:0030901	mammary gland development	midbrain development	1.4643e-05	0.0017592
GO Biological Process Trim50 Co-enrichment: Differential Expression	GO:0042475	GO:0045665	odontogenesis of dentine-containing tooth	negative regulation of neuron differentiation	4.5475e-05	0.0042954
GO Biological Process Trim50 Co-enrichment: Differential Expression	GO:0030901	GO:0045665	midbrain development	negative regulation of neuron differentiation	3.9261e-06	0.00064645
GO Biological Process Trim50 Co-enrichment: Differential Expression	GO:0009880	GO:0051091	embryonic pattern specification	positive regulation of transcription factor activity	0.00038418	0.021679
GO Biological Process Trim50 Co-enrichment: Differential Expression	GO:0016525	GO:0048844	negative regulation of angiogenesis	artery morphogenesis	3.7966e-05	0.0036886
GO Biological Process Trim50 Co-enrichment: Differential Expression	GO:0010628	GO:0045669	positive regulation of gene expression	positive regulation of osteoblast differentiation	5.3337e-05	0.0049308
GO Biological Process Trim50 Co-enrichment: Differential Expression	GO:0006363	GO:0019059	termination of RNA polymerase I transcription	initiation of viral infection	0.00020549	0.013724
GO Biological Process Trim50 Co-enrichment: Differential Expression	GO:0050679	GO:0050930	positive regulation of epithelial cell proliferation	induction of positive chemotaxis	1.4868e-05	0.0017726
GO Biological Process Trim50 Co-enrichment: Differential Expression	GO:0030073	GO:0045666	insulin secretion	positive regulation of neuron differentiation	0.00062297	0.030798
GO Biological Process Trim50 Co-enrichment: Differential Expression	GO:0001569	GO:0048286	patterning of blood vessels	lung alveolus development	8.9046e-06	0.0011844
GO Biological Process Trim50 Co-enrichment: Differential Expression	GO:0006367	GO:0070979	transcription initiation from RNA polymerase II promoter	protein K11-linked ubiquitination	0.00021153	0.014032
GO Biological Process Trim50 Co-enrichment: Differential Expression	GO:0007194	GO:0019233	negative regulation of adenylate cyclase activity	sensory perception of pain	8.556e-07	0.00019509
GO Biological Process Trim50 Co-enrichment: Differential Expression	GO:0009880	GO:0042733	embryonic pattern specification	embryonic digit morphogenesis	7.6008e-08	2.7395e-05
GO Biological Process Trim50 Co-enrichment: Differential Expression	GO:0045785	GO:0050731	positive regulation of cell adhesion	positive regulation of peptidyl-tyrosine phosphorylation	2.9719e-05	0.0030147
GO Biological Process Trim50 Co-enrichment: Differential Expression	GO:0007597	GO:0008203	blood coagulation, intrinsic pathway	cholesterol metabolic process	8.4181e-05	0.0070115
GO Biological Process Trim50 Co-enrichment: Differential Expression	GO:0014823	GO:0045785	response to activity	positive regulation of cell adhesion	9.5937e-05	0.0077433
GO Biological Process Trim50 Co-enrichment: Differential Expression	GO:0007223	GO:0051781	Wnt receptor signaling pathway, calcium modulating pathway	positive regulation of cell division	0.00053871	0.027737
GO Biological Process Trim50 Co-enrichment: Differential Expression	GO:0031100	GO:0045429	organ regeneration	positive regulation of nitric oxide biosynthetic process	0.00016447	0.011641
GO Biological Process Trim50 Co-enrichment: Differential Expression	GO:0030901	GO:0048706	midbrain development	embryonic skeletal system development	9.5937e-05	0.0077273
GO Biological Process Trim50 Co-enrichment: Differential Expression	GO:0042060	GO:0070374	wound healing	positive regulation of ERK1 and ERK2 cascade	0.00018224	0.012481
GO Biological Process Trim50 Co-enrichment: Differential Expression	GO:0007548	GO:0042472	sex differentiation	inner ear morphogenesis	0.00056576	0.028621
GO Biological Process Trim50 Co-enrichment: Differential Expression	GO:0032720	GO:0045078	negative regulation of tumor necrosis factor production	positive regulation of interferon-gamma biosynthetic process	3.431e-07	9.3497e-05
GO Biological Process Trim50 Co-enrichment: Differential Expression	GO:0001938	GO:0030574	positive regulation of endothelial cell proliferation	collagen catabolic process	0.00017904	0.012305
GO Biological Process Trim50 Co-enrichment: Differential Expression	GO:0001569	GO:0007422	patterning of blood vessels	peripheral nervous system development	0.0011778	0.049821
GO Biological Process Trim50 Co-enrichment: Differential Expression	GO:0000080	GO:0006302	G1 phase of mitotic cell cycle	double-strand break repair	0.00044151	0.024046
GO Biological Process Trim50 Co-enrichment: Differential Expression	GO:0019221	GO:0050728	cytokine-mediated signaling pathway	negative regulation of inflammatory response	2.7327e-07	7.8287e-05
GO Biological Process Trim50 Co-enrichment: Differential Expression	GO:0009798	GO:0032582	axis specification	negative regulation of gene-specific transcription	6.2113e-06	0.00089628
GO Biological Process Trim50 Co-enrichment: Differential Expression	GO:0031100	GO:0045785	organ regeneration	positive regulation of cell adhesion	4.6455e-05	0.0043774
GO Biological Process Trim50 Co-enrichment: Differential Expression	GO:0001657	GO:0051216	ureteric bud development	cartilage development	0.00053498	0.0276
GO Biological Process Trim50 Co-enrichment: Differential Expression	GO:0008633	GO:0031175	activation of pro-apoptotic gene products	neuron projection development	0.00031881	0.018976
GO Biological Process Trim50 Co-enrichment: Differential Expression	GO:0008625	GO:0008633	induction of apoptosis via death domain receptors	activation of pro-apoptotic gene products	8.1304e-20	1.0598e-15
GO Biological Process Trim50 Co-enrichment: Differential Expression	GO:0014823	GO:0032729	response to activity	positive regulation of interferon-gamma production	2.8859e-05	0.0029504
GO Biological Process Trim50 Co-enrichment: Differential Expression	GO:0006302	GO:0048015	double-strand break repair	phosphoinositide-mediated signaling	1.1123e-12	2.4856e-09
GO Biological Process Trim50 Co-enrichment: Differential Expression	GO:0030318	GO:0042472	melanocyte differentiation	inner ear morphogenesis	0.00024965	0.015746
GO Biological Process Trim50 Co-enrichment: Differential Expression	GO:0007126	GO:0009411	meiosis	response to UV	4.3915e-09	2.7477e-06
GO Biological Process Trim50 Co-enrichment: Differential Expression	GO:0030183	GO:0030279	B cell differentiation	negative regulation of ossification	0.00026492	0.016536
GO Biological Process Trim50 Co-enrichment: Differential Expression	GO:0050729	GO:0050830	positive regulation of inflammatory response	defense response to Gram-positive bacterium	2.5529e-08	1.1409e-05
GO Biological Process Trim50 Co-enrichment: Differential Expression	GO:0007190	GO:0008217	activation of adenylate cyclase activity	regulation of blood pressure	1.8617e-06	0.00035427
GO Biological Process Trim50 Co-enrichment: Differential Expression	GO:0045669	GO:0050680	positive regulation of osteoblast differentiation	negative regulation of epithelial cell proliferation	0.00029127	0.017714
GO Biological Process Trim50 Co-enrichment: Differential Expression	GO:0007179	GO:0050680	transforming growth factor beta receptor signaling pathway	negative regulation of epithelial cell proliferation	0.00080482	0.037737
GO Biological Process Trim50 Co-enrichment: Differential Expression	GO:0030900	GO:0048839	forebrain development	inner ear development	0.00036128	0.02073
GO Biological Process Trim50 Co-enrichment: Differential Expression	GO:0009636	GO:0051291	response to toxin	protein heterooligomerization	0.00049464	0.026139
GO Biological Process Trim50 Co-enrichment: Differential Expression	GO:0048286	GO:0050679	lung alveolus development	positive regulation of epithelial cell proliferation	6.5104e-05	0.0058059
GO Biological Process Trim50 Co-enrichment: Differential Expression	GO:0032729	GO:0050766	positive regulation of interferon-gamma production	positive regulation of phagocytosis	0.00047961	0.025465
GO Biological Process Trim50 Co-enrichment: Differential Expression	GO:0050731	GO:0050930	positive regulation of peptidyl-tyrosine phosphorylation	induction of positive chemotaxis	3.9105e-05	0.0037851
GO Biological Process Trim50 Co-enrichment: Differential Expression	GO:0007179	GO:0008629	transforming growth factor beta receptor signaling pathway	induction of apoptosis by intracellular signals	0.00034837	0.020183
GO Biological Process Trim50 Co-enrichment: Differential Expression	GO:0001656	GO:0060021	metanephros development	palate development	2.597e-05	0.0027154
GO Biological Process Trim50 Co-enrichment: Differential Expression	GO:0001938	GO:0016525	positive regulation of endothelial cell proliferation	negative regulation of angiogenesis	3.0965e-09	2.0699e-06
GO Biological Process Trim50 Co-enrichment: Differential Expression	GO:0042060	GO:0060021	wound healing	palate development	9.5488e-05	0.007739
GO Biological Process Trim50 Co-enrichment: Differential Expression	GO:0007259	GO:0050830	JAK-STAT cascade	defense response to Gram-positive bacterium	0.0011568	0.049278
GO Biological Process Trim50 Co-enrichment: Differential Expression	GO:0042472	GO:0050679	inner ear morphogenesis	positive regulation of epithelial cell proliferation	0.00025173	0.015839
GO Biological Process Trim50 Co-enrichment: Differential Expression	GO:0001938	GO:0032967	positive regulation of endothelial cell proliferation	positive regulation of collagen biosynthetic process	4.2059e-05	0.0040115
GO Biological Process Trim50 Co-enrichment: Differential Expression	GO:0008584	GO:0030335	male gonad development	positive regulation of cell migration	0.00067557	0.032879
GO Biological Process Trim50 Co-enrichment: Differential Expression	GO:0021915	GO:0060021	neural tube development	palate development	0.00032096	0.019074
GO Biological Process Trim50 Co-enrichment: Differential Expression	GO:0001657	GO:0032526	ureteric bud development	response to retinoic acid	0.0010289	0.045056
GO Biological Process Trim50 Co-enrichment: Differential Expression	GO:0007566	GO:0070374	embryo implantation	positive regulation of ERK1 and ERK2 cascade	0.00023706	0.015222
GO Biological Process Trim50 Co-enrichment: Differential Expression	GO:0030901	GO:0050679	midbrain development	positive regulation of epithelial cell proliferation	1.5327e-05	0.0018053
GO Biological Process Trim50 Co-enrichment: Differential Expression	GO:0001947	GO:0010628	heart looping	positive regulation of gene expression	7.0818e-06	0.00098728
GO Biological Process Trim50 Co-enrichment: Differential Expression	GO:0006959	GO:0031663	humoral immune response	lipopolysaccharide-mediated signaling pathway	7.6598e-05	0.0065977
GO Biological Process Trim50 Co-enrichment: Differential Expression	GO:0042472	GO:0042475	inner ear morphogenesis	odontogenesis of dentine-containing tooth	1.6285e-05	0.0019038
GO Biological Process Trim50 Co-enrichment: Differential Expression	GO:0001938	GO:0001974	positive regulation of endothelial cell proliferation	blood vessel remodeling	0.00022414	0.014621
GO Biological Process Trim50 Co-enrichment: Differential Expression	GO:0001843	GO:0009798	neural tube closure	axis specification	1.7913e-08	8.4909e-06
GO Biological Process Trim50 Co-enrichment: Differential Expression	GO:0032582	GO:0051403	negative regulation of gene-specific transcription	stress-activated MAPK cascade	0.00018497	0.012657
GO Biological Process Trim50 Co-enrichment: Differential Expression	GO:0031100	GO:0043525	organ regeneration	positive regulation of neuron apoptosis	1.1396e-08	6.1467e-06
GO Biological Process Trim50 Co-enrichment: Differential Expression	GO:0008217	GO:0042632	regulation of blood pressure	cholesterol homeostasis	8.2322e-05	0.0069379
GO Biological Process Trim50 Co-enrichment: Differential Expression	GO:0008633	GO:0045768	activation of pro-apoptotic gene products	positive regulation of anti-apoptosis	0.00015113	0.010935
GO Biological Process Trim50 Co-enrichment: Differential Expression	GO:0001892	GO:0007517	embryonic placenta development	muscle organ development	3.4121e-05	0.0033822
GO Biological Process Trim50 Co-enrichment: Differential Expression	GO:0000216	GO:0048015	M/G1 transition of mitotic cell cycle	phosphoinositide-mediated signaling	1.2507e-22	3.2606e-18
GO Biological Process Trim50 Co-enrichment: Differential Expression	GO:0002756	GO:0008625	MyD88-independent toll-like receptor signaling pathway	induction of apoptosis via death domain receptors	5.89e-06	0.00086266
GO Biological Process Trim50 Co-enrichment: Differential Expression	GO:0045785	GO:0050766	positive regulation of cell adhesion	positive regulation of phagocytosis	9.4078e-05	0.0076644
GO Biological Process Trim50 Co-enrichment: Differential Expression	GO:0006887	GO:0032715	exocytosis	negative regulation of interleukin-6 production	0.00017895	0.01232
GO Biological Process Trim50 Co-enrichment: Differential Expression	GO:0002756	GO:0046777	MyD88-independent toll-like receptor signaling pathway	protein amino acid autophosphorylation	6.2177e-06	0.00089391
GO Biological Process Trim50 Co-enrichment: Differential Expression	GO:0050728	GO:0050830	negative regulation of inflammatory response	defense response to Gram-positive bacterium	4.3305e-06	0.00069261
GO Biological Process Trim50 Co-enrichment: Differential Expression	GO:0006919	GO:0042542	activation of caspase activity	response to hydrogen peroxide	1.514e-05	0.0017941
GO Biological Process Trim50 Co-enrichment: Differential Expression	GO:0007409	GO:0045666	axonogenesis	positive regulation of neuron differentiation	5.1612e-06	0.00078839
GO Biological Process Trim50 Co-enrichment: Differential Expression	GO:0000902	GO:0060021	cell morphogenesis	palate development	0.00077411	0.036516
GO Biological Process Trim50 Co-enrichment: Differential Expression	GO:0048593	GO:0051726	camera-type eye morphogenesis	regulation of cell cycle	0.00078476	0.036951
GO Biological Process Trim50 Co-enrichment: Differential Expression	GO:0007263	GO:0007597	nitric oxide mediated signal transduction	blood coagulation, intrinsic pathway	0.0001433	0.010464
GO Biological Process Trim50 Co-enrichment: Differential Expression	GO:0030326	GO:0042733	embryonic limb morphogenesis	embryonic digit morphogenesis	3.8467e-08	1.6175e-05
GO Biological Process Trim50 Co-enrichment: Differential Expression	GO:0042474	GO:0045666	middle ear morphogenesis	positive regulation of neuron differentiation	6.7523e-08	2.5147e-05
GO Biological Process Trim50 Co-enrichment: Differential Expression	GO:0002756	GO:0008633	MyD88-independent toll-like receptor signaling pathway	activation of pro-apoptotic gene products	0.00027137	0.016871
GO Biological Process Trim50 Co-enrichment: Differential Expression	GO:0019221	GO:0050830	cytokine-mediated signaling pathway	defense response to Gram-positive bacterium	2.9649e-07	8.3712e-05
GO Biological Process Trim50 Co-enrichment: Differential Expression	GO:0031100	GO:0043524	organ regeneration	negative regulation of neuron apoptosis	0.00085069	0.039275
GO Biological Process Trim50 Co-enrichment: Differential Expression	GO:0045785	GO:0050715	positive regulation of cell adhesion	positive regulation of cytokine secretion	9.0639e-05	0.0074229
GO Biological Process Trim50 Co-enrichment: Differential Expression	GO:0001649	GO:0045665	osteoblast differentiation	negative regulation of neuron differentiation	0.00097916	0.043438
GO Biological Process Trim50 Co-enrichment: Differential Expression	GO:0010628	GO:0045768	positive regulation of gene expression	positive regulation of anti-apoptosis	9.8044e-05	0.0078245
GO Biological Process Trim50 Co-enrichment: Differential Expression	GO:0019722	GO:0050728	calcium-mediated signaling	negative regulation of inflammatory response	0.00023759	0.015219
GO Biological Process Trim50 Co-enrichment: Differential Expression	GO:0006968	GO:0042102	cellular defense response	positive regulation of T cell proliferation	1.3075e-06	0.00027053
GO Biological Process Trim50 Co-enrichment: Differential Expression	GO:0008633	GO:0031100	activation of pro-apoptotic gene products	organ regeneration	0.00012979	0.0097043
GO Biological Process Trim50 Co-enrichment: Differential Expression	GO:0001782	GO:0006919	B cell homeostasis	activation of caspase activity	2.1156e-13	6.8943e-10
GO Biological Process Trim50 Co-enrichment: Differential Expression	GO:0014823	GO:0051781	response to activity	positive regulation of cell division	2.488e-05	0.0026189
GO Biological Process Trim50 Co-enrichment: Differential Expression	GO:0001938	GO:0045740	positive regulation of endothelial cell proliferation	positive regulation of DNA replication	7.9437e-05	0.0067457
GO Biological Process Trim50 Co-enrichment: Differential Expression	GO:0000723	GO:0006521	telomere maintenance	regulation of cellular amino acid metabolic process	0.00054678	0.028005
GO Biological Process Trim50 Co-enrichment: Differential Expression	GO:0030900	GO:0060021	forebrain development	palate development	0.00022892	0.014846
GO Biological Process Trim50 Co-enrichment: Differential Expression	GO:0032967	GO:0050930	positive regulation of collagen biosynthetic process	induction of positive chemotaxis	0.00029876	0.017974
GO Biological Process Trim50 Co-enrichment: Differential Expression	GO:0007059	GO:0048015	chromosome segregation	phosphoinositide-mediated signaling	1.2687e-14	5.837e-11
GO Biological Process Trim50 Co-enrichment: Differential Expression	GO:0016049	GO:0031100	cell growth	organ regeneration	0.00097855	0.043435
GO Biological Process Trim50 Co-enrichment: Differential Expression	GO:0001658	GO:0001947	branching involved in ureteric bud morphogenesis	heart looping	4.6143e-07	0.0001191
GO Biological Process Trim50 Co-enrichment: Differential Expression	GO:0051216	GO:0060041	cartilage development	retina development in camera-type eye	0.00019276	0.01303
GO Biological Process Trim50 Co-enrichment: Differential Expression	GO:0009880	GO:0030501	embryonic pattern specification	positive regulation of bone mineralization	1.5695e-08	7.6718e-06
GO Biological Process Trim50 Co-enrichment: Differential Expression	GO:0001764	GO:0030326	neuron migration	embryonic limb morphogenesis	7.2407e-05	0.0063415
GO Biological Process Trim50 Co-enrichment: Differential Expression	GO:0031663	GO:0045429	lipopolysaccharide-mediated signaling pathway	positive regulation of nitric oxide biosynthetic process	1.6097e-05	0.0018874
GO Biological Process Trim50 Co-enrichment: Differential Expression	GO:0043525	GO:0051291	positive regulation of neuron apoptosis	protein heterooligomerization	1.886e-08	8.886e-06
GO Biological Process Trim50 Co-enrichment: Differential Expression	GO:0008625	GO:0034138	induction of apoptosis via death domain receptors	toll-like receptor 3 signaling pathway	1.2323e-05	0.0015322
GO Biological Process Trim50 Co-enrichment: Differential Expression	GO:0043029	GO:0050715	T cell homeostasis	positive regulation of cytokine secretion	2.3692e-06	0.00042694
GO Biological Process Trim50 Co-enrichment: Differential Expression	GO:0032729	GO:0050728	positive regulation of interferon-gamma production	negative regulation of inflammatory response	0.00029498	0.01787
GO Biological Process Trim50 Co-enrichment: Differential Expression	GO:0048469	GO:0048565	cell maturation	gut development	0.00085603	0.039382
GO Biological Process Trim50 Co-enrichment: Differential Expression	GO:0008629	GO:0043525	induction of apoptosis by intracellular signals	positive regulation of neuron apoptosis	1.5796e-16	1.1231e-12
GO Biological Process Trim50 Co-enrichment: Differential Expression	GO:0006919	GO:0034138	activation of caspase activity	toll-like receptor 3 signaling pathway	9.0647e-05	0.0074158
GO Biological Process Trim50 Co-enrichment: Differential Expression	GO:0006959	GO:0032720	humoral immune response	negative regulation of tumor necrosis factor production	0.000111	0.0086124
GO Biological Process Trim50 Co-enrichment: Differential Expression	GO:0030335	GO:0034097	positive regulation of cell migration	response to cytokine stimulus	0.00021532	0.014211
GO Biological Process Trim50 Co-enrichment: Differential Expression	GO:0030182	GO:0045665	neuron differentiation	negative regulation of neuron differentiation	6.5236e-05	0.0058044
GO Biological Process Trim50 Co-enrichment: Differential Expression	GO:0006869	GO:0008217	lipid transport	regulation of blood pressure	0.00117	0.049757
GO Biological Process Trim50 Co-enrichment: Differential Expression	GO:0001843	GO:0008585	neural tube closure	female gonad development	2.3134e-07	6.8018e-05
GO Biological Process Trim50 Co-enrichment: Differential Expression	GO:0019722	GO:0051930	calcium-mediated signaling	regulation of sensory perception of pain	1.5737e-08	7.6446e-06
GO Biological Process Trim50 Co-enrichment: Differential Expression	GO:0017157	GO:0042474	regulation of exocytosis	middle ear morphogenesis	6.1284e-05	0.005522
GO Biological Process Trim50 Co-enrichment: Differential Expression	GO:0034138	GO:0045429	toll-like receptor 3 signaling pathway	positive regulation of nitric oxide biosynthetic process	1.5843e-09	1.1368e-06
GO Biological Process Trim50 Co-enrichment: Differential Expression	GO:0006302	GO:0009411	double-strand break repair	response to UV	5.4603e-20	8.541e-16
GO Biological Process Trim50 Co-enrichment: Differential Expression	GO:0001657	GO:0042472	ureteric bud development	inner ear morphogenesis	9.4488e-06	0.0012358
GO Biological Process Trim50 Co-enrichment: Differential Expression	GO:0006919	GO:0051607	activation of caspase activity	defense response to virus	0.00028576	0.017419
GO Biological Process Trim50 Co-enrichment: Differential Expression	GO:0030879	GO:0048469	mammary gland development	cell maturation	5.3695e-07	0.00013417
GO Biological Process Trim50 Co-enrichment: Differential Expression	GO:0007219	GO:0048839	Notch signaling pathway	inner ear development	0.00050925	0.026623
GO Biological Process Trim50 Co-enrichment: Differential Expression	GO:0030182	GO:0035121	neuron differentiation	tail morphogenesis	0.00010515	0.0082648
GO Biological Process Trim50 Co-enrichment: Differential Expression	GO:0048286	GO:0051216	lung alveolus development	cartilage development	8.5509e-05	0.0070919
GO Biological Process Trim50 Co-enrichment: Differential Expression	GO:0008625	GO:0008629	induction of apoptosis via death domain receptors	induction of apoptosis by intracellular signals	6.1055e-17	5.9689e-13
GO Biological Process Trim50 Co-enrichment: Differential Expression	GO:0008633	GO:0048661	activation of pro-apoptotic gene products	positive regulation of smooth muscle cell proliferation	0.00038223	0.0216
GO Biological Process Trim50 Co-enrichment: Differential Expression	GO:0001707	GO:0030501	mesoderm formation	positive regulation of bone mineralization	0.00076391	0.036122
GO Biological Process Trim50 Co-enrichment: Differential Expression	GO:0018105	GO:0030097	peptidyl-serine phosphorylation	hemopoiesis	0.0011777	0.049842
GO Biological Process Trim50 Co-enrichment: Differential Expression	GO:0010628	GO:0050680	positive regulation of gene expression	negative regulation of epithelial cell proliferation	5.7577e-05	0.0052179
GO Biological Process Trim50 Co-enrichment: Differential Expression	GO:0050680	GO:0060395	negative regulation of epithelial cell proliferation	SMAD protein signal transduction	7.802e-05	0.0066398
GO Biological Process Trim50 Co-enrichment: Differential Expression	GO:0007409	GO:0030325	axonogenesis	adrenal gland development	0.00014529	0.01057
GO Biological Process Trim50 Co-enrichment: Differential Expression	GO:0006959	GO:0032729	humoral immune response	positive regulation of interferon-gamma production	5.572e-07	0.00013661
GO Biological Process Trim50 Co-enrichment: Differential Expression	GO:0045086	GO:0048873	positive regulation of interleukin-2 biosynthetic process	homeostasis of number of cells within a tissue	4.2959e-05	0.0040824
GO Biological Process Trim50 Co-enrichment: Differential Expression	GO:0001947	GO:0009798	heart looping	axis specification	3.9261e-06	0.00064781
GO Biological Process Trim50 Co-enrichment: Differential Expression	GO:0006869	GO:0032715	lipid transport	negative regulation of interleukin-6 production	0.00079625	0.037402
GO Biological Process Trim50 Co-enrichment: Differential Expression	GO:0030097	GO:0048661	hemopoiesis	positive regulation of smooth muscle cell proliferation	4.3988e-06	0.00069925
GO Biological Process Trim50 Co-enrichment: Differential Expression	GO:0032722	GO:0050728	positive regulation of chemokine production	negative regulation of inflammatory response	2.1135e-05	0.0023086
GO Biological Process Trim50 Co-enrichment: Differential Expression	GO:0001934	GO:0009612	positive regulation of protein amino acid phosphorylation	response to mechanical stimulus	4.0057e-09	2.5679e-06
GO Biological Process Trim50 Co-enrichment: Differential Expression	GO:0009880	GO:0045669	embryonic pattern specification	positive regulation of osteoblast differentiation	2.2859e-06	0.0004148
GO Biological Process Trim50 Co-enrichment: Differential Expression	GO:0048839	GO:0070374	inner ear development	positive regulation of ERK1 and ERK2 cascade	5.6953e-06	0.00084203
GO Biological Process Trim50 Co-enrichment: Differential Expression	GO:0030539	GO:0060749	male genitalia development	mammary gland alveolus development	0.00021996	0.01442
GO Biological Process Trim50 Co-enrichment: Differential Expression	GO:0006302	GO:0007059	double-strand break repair	chromosome segregation	8.4013e-07	0.00019212
GO Biological Process Trim50 Co-enrichment: Differential Expression	GO:0007187	GO:0030819	G-protein signaling, coupled to cyclic nucleotide second messenger	positive regulation of cAMP biosynthetic process	8.8124e-09	5.0308e-06
GO Biological Process Trim50 Co-enrichment: Differential Expression	GO:0034097	GO:0043525	response to cytokine stimulus	positive regulation of neuron apoptosis	8.5867e-05	0.007099
GO Biological Process Trim50 Co-enrichment: Differential Expression	GO:0008585	GO:0048146	female gonad development	positive regulation of fibroblast proliferation	1.1709e-08	6.1878e-06
GO Biological Process Trim50 Co-enrichment: Differential Expression	GO:0034097	GO:0050679	response to cytokine stimulus	positive regulation of epithelial cell proliferation	1.2057e-06	0.00025418
GO Biological Process Trim50 Co-enrichment: Differential Expression	GO:0001947	GO:0045669	heart looping	positive regulation of osteoblast differentiation	3.8953e-11	5.3447e-08
GO Biological Process Trim50 Co-enrichment: Differential Expression	GO:0032715	GO:0042102	negative regulation of interleukin-6 production	positive regulation of T cell proliferation	7.4325e-13	1.8751e-09
GO Biological Process Trim50 Co-enrichment: Differential Expression	GO:0006283	GO:0007059	transcription-coupled nucleotide-excision repair	chromosome segregation	2.7456e-06	0.00047614
GO Biological Process Trim50 Co-enrichment: Differential Expression	GO:0006919	GO:0043029	activation of caspase activity	T cell homeostasis	6.9539e-11	8.3671e-08
GO Biological Process Trim50 Co-enrichment: Differential Expression	GO:0002756	GO:0051291	MyD88-independent toll-like receptor signaling pathway	protein heterooligomerization	0.0003399	0.019809
GO Biological Process Trim50 Co-enrichment: Differential Expression	GO:0001947	GO:0032967	heart looping	positive regulation of collagen biosynthetic process	0.00095937	0.042925
GO Biological Process Trim50 Co-enrichment: Differential Expression	GO:0001974	GO:0051897	blood vessel remodeling	positive regulation of protein kinase B signaling cascade	0.0007462	0.035521
GO Biological Process Trim50 Co-enrichment: Differential Expression	GO:0045165	GO:0060070	cell fate commitment	Wnt receptor signaling pathway through beta-catenin	3.04e-05	0.0030718
GO Biological Process Trim50 Co-enrichment: Differential Expression	GO:0019079	GO:0032735	viral genome replication	positive regulation of interleukin-12 production	0.00083968	0.038859
GO Biological Process Trim50 Co-enrichment: Differential Expression	GO:0008629	GO:0031175	induction of apoptosis by intracellular signals	neuron projection development	0.00099253	0.043807
GO Biological Process Trim50 Co-enrichment: Differential Expression	GO:0002088	GO:0030326	lens development in camera-type eye	embryonic limb morphogenesis	0.00037402	0.021321
GO Biological Process Trim50 Co-enrichment: Differential Expression	GO:0009612	GO:0045429	response to mechanical stimulus	positive regulation of nitric oxide biosynthetic process	1.102e-05	0.0013991
GO Biological Process Trim50 Co-enrichment: Differential Expression	GO:0001934	GO:0060445	positive regulation of protein amino acid phosphorylation	branching involved in salivary gland morphogenesis	3.3622e-05	0.0033413
GO Biological Process Trim50 Co-enrichment: Differential Expression	GO:0016071	GO:0042552	mRNA metabolic process	myelination	0.00063637	0.031223
GO Biological Process Trim50 Co-enrichment: Differential Expression	GO:0001568	GO:0051897	blood vessel development	positive regulation of protein kinase B signaling cascade	0.001076	0.046728
GO Biological Process Trim50 Co-enrichment: Differential Expression	GO:0006968	GO:0007187	cellular defense response	G-protein signaling, coupled to cyclic nucleotide second messenger	2.9438e-05	0.0029901
GO Biological Process Trim50 Co-enrichment: Differential Expression	GO:0001934	GO:0008629	positive regulation of protein amino acid phosphorylation	induction of apoptosis by intracellular signals	0.00049306	0.026073
GO Biological Process Trim50 Co-enrichment: Differential Expression	GO:0010628	GO:0048593	positive regulation of gene expression	camera-type eye morphogenesis	0.00044941	0.024341
GO Biological Process Trim50 Co-enrichment: Differential Expression	GO:0000216	GO:0000723	M/G1 transition of mitotic cell cycle	telomere maintenance	8.892e-25	6.9544e-20
GO Biological Process Trim50 Co-enrichment: Differential Expression	GO:0001934	GO:0060070	positive regulation of protein amino acid phosphorylation	Wnt receptor signaling pathway through beta-catenin	0.00073624	0.035154
GO Biological Process Trim50 Co-enrichment: Differential Expression	GO:0001541	GO:0030324	ovarian follicle development	lung development	0.00054025	0.027743
GO Biological Process Trim50 Co-enrichment: Differential Expression	GO:0051781	GO:0060021	positive regulation of cell division	palate development	6.9037e-08	2.5469e-05
GO Biological Process Trim50 Co-enrichment: Differential Expression	GO:0007179	GO:0030335	transforming growth factor beta receptor signaling pathway	positive regulation of cell migration	4.0506e-08	1.6762e-05
GO Biological Process Trim50 Co-enrichment: Differential Expression	GO:0007202	GO:0008543	activation of phospholipase C activity	fibroblast growth factor receptor signaling pathway	0.00023919	0.015309
GO Biological Process Trim50 Co-enrichment: Differential Expression	GO:0009798	GO:0051781	axis specification	positive regulation of cell division	0.00075373	0.035814
GO Biological Process Trim50 Co-enrichment: Differential Expression	GO:0009798	GO:0042472	axis specification	inner ear morphogenesis	2.2069e-05	0.0023873
GO Biological Process Trim50 Co-enrichment: Differential Expression	GO:0006874	GO:0050715	cellular calcium ion homeostasis	positive regulation of cytokine secretion	0.00010419	0.0082147
GO Biological Process Trim50 Co-enrichment: Differential Expression	GO:0018108	GO:0045740	peptidyl-tyrosine phosphorylation	positive regulation of DNA replication	0.00057435	0.028888
GO Biological Process Trim50 Co-enrichment: Differential Expression	GO:0000186	GO:0045725	activation of MAPKK activity	positive regulation of glycogen biosynthetic process	6.1008e-06	0.00089019
GO Biological Process Trim50 Co-enrichment: Differential Expression	GO:0006919	GO:0032735	activation of caspase activity	positive regulation of interleukin-12 production	0.00010853	0.0084455
GO Biological Process Trim50 Co-enrichment: Differential Expression	GO:0043491	GO:0051403	protein kinase B signaling cascade	stress-activated MAPK cascade	3.0533e-05	0.0030813
GO Biological Process Trim50 Co-enrichment: Differential Expression	GO:0001649	GO:0007223	osteoblast differentiation	Wnt receptor signaling pathway, calcium modulating pathway	0.00040933	0.022769
GO Biological Process Trim50 Co-enrichment: Differential Expression	GO:0001938	GO:0051781	positive regulation of endothelial cell proliferation	positive regulation of cell division	5.5359e-10	4.9766e-07
GO Biological Process Trim50 Co-enrichment: Differential Expression	GO:0008625	GO:0032760	induction of apoptosis via death domain receptors	positive regulation of tumor necrosis factor production	4.4429e-05	0.0042017
GO Biological Process Trim50 Co-enrichment: Differential Expression	GO:0006283	GO:0008156	transcription-coupled nucleotide-excision repair	negative regulation of DNA replication	2.5176e-06	0.00044954
GO Biological Process Trim50 Co-enrichment: Differential Expression	GO:0048015	GO:0051726	phosphoinositide-mediated signaling	regulation of cell cycle	2.5666e-12	4.896e-09
GO Biological Process Trim50 Co-enrichment: Differential Expression	GO:0007229	GO:0016525	integrin-mediated signaling pathway	negative regulation of angiogenesis	7.5149e-05	0.00648
GO Biological Process Trim50 Co-enrichment: Differential Expression	GO:0031069	GO:0048661	hair follicle morphogenesis	positive regulation of smooth muscle cell proliferation	0.00047081	0.025238
GO Biological Process Trim50 Co-enrichment: Differential Expression	GO:0016049	GO:0050679	cell growth	positive regulation of epithelial cell proliferation	0.0006516	0.031891
GO Biological Process Trim50 Co-enrichment: Differential Expression	GO:0031069	GO:0045740	hair follicle morphogenesis	positive regulation of DNA replication	0.00018708	0.012767
GO Biological Process Trim50 Co-enrichment: Differential Expression	GO:0032967	GO:0060445	positive regulation of collagen biosynthetic process	branching involved in salivary gland morphogenesis	1.8567e-06	0.00035504
GO Biological Process Trim50 Co-enrichment: Differential Expression	GO:0007173	GO:0043525	epidermal growth factor receptor signaling pathway	positive regulation of neuron apoptosis	4.8135e-06	0.00074993
GO Biological Process Trim50 Co-enrichment: Differential Expression	GO:0001657	GO:0001934	ureteric bud development	positive regulation of protein amino acid phosphorylation	0.00088986	0.04051
GO Biological Process Trim50 Co-enrichment: Differential Expression	GO:0001934	GO:0050930	positive regulation of protein amino acid phosphorylation	induction of positive chemotaxis	3.1905e-05	0.003195
GO Biological Process Trim50 Co-enrichment: Differential Expression	GO:0007409	GO:0042475	axonogenesis	odontogenesis of dentine-containing tooth	0.0003229	0.019117
GO Biological Process Trim50 Co-enrichment: Differential Expression	GO:0042475	GO:0060445	odontogenesis of dentine-containing tooth	branching involved in salivary gland morphogenesis	0.00023721	0.015219
GO Biological Process Trim50 Co-enrichment: Differential Expression	GO:0000910	GO:0007126	cytokinesis	meiosis	8.0834e-05	0.006842
GO Biological Process Trim50 Co-enrichment: Differential Expression	GO:0019221	GO:0032720	cytokine-mediated signaling pathway	negative regulation of tumor necrosis factor production	0.0010921	0.04727
GO Biological Process Trim50 Co-enrichment: Differential Expression	GO:0006898	GO:0019722	receptor-mediated endocytosis	calcium-mediated signaling	1.5632e-06	0.00031189
GO Biological Process Trim50 Co-enrichment: Differential Expression	GO:0042060	GO:0050679	wound healing	positive regulation of epithelial cell proliferation	0.0011114	0.047787
GO Biological Process Trim50 Co-enrichment: Differential Expression	GO:0001541	GO:0008633	ovarian follicle development	activation of pro-apoptotic gene products	7.7059e-05	0.0066083
GO Biological Process Trim50 Co-enrichment: Differential Expression	GO:0007219	GO:0030901	Notch signaling pathway	midbrain development	9.0567e-05	0.0074404
GO Biological Process Trim50 Co-enrichment: Differential Expression	GO:0042475	GO:0048469	odontogenesis of dentine-containing tooth	cell maturation	0.00018778	0.012781
GO Biological Process Trim50 Co-enrichment: Differential Expression	GO:0001541	GO:0060445	ovarian follicle development	branching involved in salivary gland morphogenesis	0.00020788	0.013837
GO Biological Process Trim50 Co-enrichment: Differential Expression	GO:0031295	GO:0051403	T cell costimulation	stress-activated MAPK cascade	4.5493e-08	1.8246e-05
GO Biological Process Trim50 Co-enrichment: Differential Expression	GO:0008543	GO:0030097	fibroblast growth factor receptor signaling pathway	hemopoiesis	7.2593e-05	0.0063435
GO Biological Process Trim50 Co-enrichment: Differential Expression	GO:0045785	GO:0048839	positive regulation of cell adhesion	inner ear development	4.5475e-05	0.0042902
GO Biological Process Trim50 Co-enrichment: Differential Expression	GO:0060021	GO:0060070	palate development	Wnt receptor signaling pathway through beta-catenin	0.00046916	0.025184
GO Biological Process Trim50 Co-enrichment: Differential Expression	GO:0008543	GO:0060070	fibroblast growth factor receptor signaling pathway	Wnt receptor signaling pathway through beta-catenin	4.7921e-07	0.00012208
GO Biological Process Trim50 Co-enrichment: Differential Expression	GO:0001938	GO:0048661	positive regulation of endothelial cell proliferation	positive regulation of smooth muscle cell proliferation	4.6448e-06	0.000728
GO Biological Process Trim50 Co-enrichment: Differential Expression	GO:0001658	GO:0009880	branching involved in ureteric bud morphogenesis	embryonic pattern specification	2.5469e-06	0.00045271
GO Biological Process Trim50 Co-enrichment: Differential Expression	GO:0031100	GO:0048286	organ regeneration	lung alveolus development	1.2664e-08	6.6472e-06
GO Biological Process Trim50 Co-enrichment: Differential Expression	GO:0001934	GO:0035121	positive regulation of protein amino acid phosphorylation	tail morphogenesis	1.3692e-05	0.0016628
GO Biological Process Trim50 Co-enrichment: Differential Expression	GO:0010628	GO:0050731	positive regulation of gene expression	positive regulation of peptidyl-tyrosine phosphorylation	0.0011302	0.048486
GO Biological Process Trim50 Co-enrichment: Differential Expression	GO:0010628	GO:0060749	positive regulation of gene expression	mammary gland alveolus development	0.00030734	0.018391
GO Biological Process Trim50 Co-enrichment: Differential Expression	GO:0001947	GO:0031016	heart looping	pancreas development	9.1765e-06	0.0012082
GO Biological Process Trim50 Co-enrichment: Differential Expression	GO:0019079	GO:0045078	viral genome replication	positive regulation of interferon-gamma biosynthetic process	0.00013213	0.0098511
GO Biological Process Trim50 Co-enrichment: Differential Expression	GO:0001569	GO:0007229	patterning of blood vessels	integrin-mediated signaling pathway	0.00074419	0.03549
GO Biological Process Trim50 Co-enrichment: Differential Expression	GO:0045740	GO:0070374	positive regulation of DNA replication	positive regulation of ERK1 and ERK2 cascade	8.5985e-06	0.0011575
GO Biological Process Trim50 Co-enrichment: Differential Expression	GO:0010628	GO:0031100	positive regulation of gene expression	organ regeneration	0.0011592	0.049354
GO Biological Process Trim50 Co-enrichment: Differential Expression	GO:0007569	GO:0030521	cell aging	androgen receptor signaling pathway	0.00069623	0.033675
GO Biological Process Trim50 Co-enrichment: Differential Expression	GO:0006959	GO:0030183	humoral immune response	B cell differentiation	2.0423e-07	6.2152e-05
GO Biological Process Trim50 Co-enrichment: Differential Expression	GO:0007179	GO:0010628	transforming growth factor beta receptor signaling pathway	positive regulation of gene expression	1.0725e-05	0.0013773
GO Biological Process Trim50 Co-enrichment: Differential Expression	GO:0030326	GO:0048593	embryonic limb morphogenesis	camera-type eye morphogenesis	2.3115e-05	0.0024765
GO Biological Process Trim50 Co-enrichment: Differential Expression	GO:0048839	GO:0050930	inner ear development	induction of positive chemotaxis	0.00017769	0.012288
GO Biological Process Trim50 Co-enrichment: Differential Expression	GO:0032582	GO:0060021	negative regulation of gene-specific transcription	palate development	3.8862e-08	1.6254e-05
GO Biological Process Trim50 Co-enrichment: Differential Expression	GO:0009409	GO:0070328	response to cold	triglyceride homeostasis	1.2856e-06	0.00026812
GO Biological Process Trim50 Co-enrichment: Differential Expression	GO:0030890	GO:0045785	positive regulation of B cell proliferation	positive regulation of cell adhesion	7.1344e-05	0.0062554
GO Biological Process Trim50 Co-enrichment: Differential Expression	GO:0003007	GO:0032967	heart morphogenesis	positive regulation of collagen biosynthetic process	5.7093e-06	0.0008425
GO Biological Process Trim50 Co-enrichment: Differential Expression	GO:0001569	GO:0030879	patterning of blood vessels	mammary gland development	0.0010065	0.044299
GO Biological Process Trim50 Co-enrichment: Differential Expression	GO:0030335	GO:0070374	positive regulation of cell migration	positive regulation of ERK1 and ERK2 cascade	3.6287e-06	0.0006
GO Biological Process Trim50 Co-enrichment: Differential Expression	GO:0008629	GO:0008633	induction of apoptosis by intracellular signals	activation of pro-apoptotic gene products	3.4412e-08	1.4707e-05
GO Biological Process Trim50 Co-enrichment: Differential Expression	GO:0000186	GO:0008543	activation of MAPKK activity	fibroblast growth factor receptor signaling pathway	4.6107e-12	7.6724e-09
GO Biological Process Trim50 Co-enrichment: Differential Expression	GO:0019221	GO:0050729	cytokine-mediated signaling pathway	positive regulation of inflammatory response	1.4038e-05	0.0017022
GO Biological Process Trim50 Co-enrichment: Differential Expression	GO:0001934	GO:0030326	positive regulation of protein amino acid phosphorylation	embryonic limb morphogenesis	1.3016e-05	0.0016057
GO Biological Process Trim50 Co-enrichment: Differential Expression	GO:0031175	GO:0046777	neuron projection development	protein amino acid autophosphorylation	0.00053959	0.027727
GO Biological Process Trim50 Co-enrichment: Differential Expression	GO:0009953	GO:0030509	dorsal/ventral pattern formation	BMP signaling pathway	0.00050787	0.026587
GO Biological Process Trim50 Co-enrichment: Differential Expression	GO:0032967	GO:0070374	positive regulation of collagen biosynthetic process	positive regulation of ERK1 and ERK2 cascade	0.00011347	0.0087696
GO Biological Process Trim50 Co-enrichment: Differential Expression	GO:0030182	GO:0030900	neuron differentiation	forebrain development	2.0499e-06	0.00037902
GO Biological Process Trim50 Co-enrichment: Differential Expression	GO:0014823	GO:0045766	response to activity	positive regulation of angiogenesis	1.0785e-08	5.8577e-06
GO Biological Process Trim50 Co-enrichment: Differential Expression	GO:0002088	GO:0007409	lens development in camera-type eye	axonogenesis	2.3134e-07	6.7764e-05
GO Biological Process Trim50 Co-enrichment: Differential Expression	GO:0030182	GO:0030509	neuron differentiation	BMP signaling pathway	3.0651e-05	0.0030892
GO Biological Process Trim50 Co-enrichment: Differential Expression	GO:0000186	GO:0031295	activation of MAPKK activity	T cell costimulation	6.8637e-11	8.5208e-08
GO Biological Process Trim50 Co-enrichment: Differential Expression	GO:0018105	GO:0034138	peptidyl-serine phosphorylation	toll-like receptor 3 signaling pathway	4.1486e-09	2.6379e-06
GO Biological Process Trim50 Co-enrichment: Differential Expression	GO:0032967	GO:0048146	positive regulation of collagen biosynthetic process	positive regulation of fibroblast proliferation	1.6348e-08	7.8924e-06
GO Biological Process Trim50 Co-enrichment: Differential Expression	GO:0030324	GO:0030326	lung development	embryonic limb morphogenesis	0.00047581	0.025402
GO Biological Process Trim50 Co-enrichment: Differential Expression	GO:0009954	GO:0030900	proximal/distal pattern formation	forebrain development	0.00028334	0.017394
GO Biological Process Trim50 Co-enrichment: Differential Expression	GO:0001938	GO:0042730	positive regulation of endothelial cell proliferation	fibrinolysis	0.00036456	0.020903
GO Biological Process Trim50 Co-enrichment: Differential Expression	GO:0045740	GO:0046777	positive regulation of DNA replication	protein amino acid autophosphorylation	0.00010629	0.008288
GO Biological Process Trim50 Co-enrichment: Differential Expression	GO:0001570	GO:0045785	vasculogenesis	positive regulation of cell adhesion	9.5937e-05	0.0077593
GO Biological Process Trim50 Co-enrichment: Differential Expression	GO:0007219	GO:0060070	Notch signaling pathway	Wnt receptor signaling pathway through beta-catenin	1.5048e-06	0.00030177
GO Biological Process Trim50 Co-enrichment: Differential Expression	GO:0030097	GO:0048286	hemopoiesis	lung alveolus development	5.0958e-07	0.00012774
GO Biological Process Trim50 Co-enrichment: Differential Expression	GO:0001947	GO:0030509	heart looping	BMP signaling pathway	0.0010881	0.047148
GO Biological Process Trim50 Co-enrichment: Differential Expression	GO:0032729	GO:0045078	positive regulation of interferon-gamma production	positive regulation of interferon-gamma biosynthetic process	0.00028503	0.017456
GO Biological Process Trim50 Co-enrichment: Differential Expression	GO:0009880	GO:0030324	embryonic pattern specification	lung development	0.00047769	0.025381
GO Biological Process Trim50 Co-enrichment: Differential Expression	GO:0002756	GO:0031295	MyD88-independent toll-like receptor signaling pathway	T cell costimulation	4.3664e-06	0.00069693
GO Biological Process Trim50 Co-enrichment: Differential Expression	GO:0000186	GO:0043525	activation of MAPKK activity	positive regulation of neuron apoptosis	8.7503e-06	0.0011719
GO Biological Process Trim50 Co-enrichment: Differential Expression	GO:0030509	GO:0030901	BMP signaling pathway	midbrain development	9.1728e-07	0.00020674
GO Biological Process Trim50 Co-enrichment: Differential Expression	GO:0000186	GO:0051403	activation of MAPKK activity	stress-activated MAPK cascade	2.387e-06	0.00042916
GO Biological Process Trim50 Co-enrichment: Differential Expression	GO:0050930	GO:0051781	induction of positive chemotaxis	positive regulation of cell division	0.0010634	0.046284
GO Biological Process Trim50 Co-enrichment: Differential Expression	GO:0007566	GO:0030335	embryo implantation	positive regulation of cell migration	0.00045469	0.02461
GO Biological Process Trim50 Co-enrichment: Differential Expression	GO:0009749	GO:0042730	response to glucose stimulus	fibrinolysis	0.00083329	0.038701
GO Biological Process Trim50 Co-enrichment: Differential Expression	GO:0006874	GO:0042102	cellular calcium ion homeostasis	positive regulation of T cell proliferation	3.5249e-05	0.0034765
GO Biological Process Trim50 Co-enrichment: Differential Expression	GO:0001569	GO:0045740	patterning of blood vessels	positive regulation of DNA replication	1.8078e-07	5.6331e-05
GO Biological Process Trim50 Co-enrichment: Differential Expression	GO:0001649	GO:0048844	osteoblast differentiation	artery morphogenesis	0.00095937	0.042949
GO Biological Process Trim50 Co-enrichment: Differential Expression	GO:0000723	GO:0006283	telomere maintenance	transcription-coupled nucleotide-excision repair	1.9433e-08	9.101e-06
GO Biological Process Trim50 Co-enrichment: Differential Expression	GO:0006874	GO:0032715	cellular calcium ion homeostasis	negative regulation of interleukin-6 production	8.2886e-05	0.006963
GO Biological Process Trim50 Co-enrichment: Differential Expression	GO:0001934	GO:0060021	positive regulation of protein amino acid phosphorylation	palate development	3.4583e-13	9.3267e-10
GO Biological Process Trim50 Co-enrichment: Differential Expression	GO:0008633	GO:0034138	activation of pro-apoptotic gene products	toll-like receptor 3 signaling pathway	0.00019	0.012888
GO Biological Process Trim50 Co-enrichment: Differential Expression	GO:0009411	GO:0043525	response to UV	positive regulation of neuron apoptosis	2.2185e-07	6.5723e-05
GO Biological Process Trim50 Co-enrichment: Differential Expression	GO:0006406	GO:0016071	mRNA export from nucleus	mRNA metabolic process	0.0004876	0.025819
GO Biological Process Trim50 Co-enrichment: Differential Expression	GO:0006521	GO:0006888	regulation of cellular amino acid metabolic process	ER to Golgi vesicle-mediated transport	0.00096282	0.042981
GO Biological Process Trim50 Co-enrichment: Differential Expression	GO:0042730	GO:0048844	fibrinolysis	artery morphogenesis	0.00056602	0.028597
GO Biological Process Trim50 Co-enrichment: Differential Expression	GO:0046777	GO:0051403	protein amino acid autophosphorylation	stress-activated MAPK cascade	2.0574e-07	6.2127e-05
GO Biological Process Trim50 Co-enrichment: Differential Expression	GO:0009880	GO:0051781	embryonic pattern specification	positive regulation of cell division	0.00037493	0.021341
GO Biological Process Trim50 Co-enrichment: Differential Expression	GO:0007422	GO:0048469	peripheral nervous system development	cell maturation	7.3869e-05	0.0064121
GO Biological Process Trim50 Co-enrichment: Differential Expression	GO:0050930	GO:0051897	induction of positive chemotaxis	positive regulation of protein kinase B signaling cascade	0.00095881	0.042998
GO Biological Process Trim50 Co-enrichment: Differential Expression	GO:0001702	GO:0030182	gastrulation with mouth forming second	neuron differentiation	1.6318e-06	0.00032228
GO Biological Process Trim50 Co-enrichment: Differential Expression	GO:0001934	GO:0045768	positive regulation of protein amino acid phosphorylation	positive regulation of anti-apoptosis	0.0005624	0.028525
GO Biological Process Trim50 Co-enrichment: Differential Expression	GO:0045165	GO:0060021	cell fate commitment	palate development	0.001173	0.049752
GO Biological Process Trim50 Co-enrichment: Differential Expression	GO:0009798	GO:0021915	axis specification	neural tube development	1.7778e-06	0.00034331
GO Biological Process Trim50 Co-enrichment: Differential Expression	GO:0002088	GO:0009798	lens development in camera-type eye	axis specification	1.2282e-15	6.4038e-12
GO Biological Process Trim50 Co-enrichment: Differential Expression	GO:0030182	GO:0060021	neuron differentiation	palate development	4.8422e-06	0.0007529
GO Biological Process Trim50 Co-enrichment: Differential Expression	GO:0006898	GO:0050715	receptor-mediated endocytosis	positive regulation of cytokine secretion	0.00047692	0.025409
GO Biological Process Trim50 Co-enrichment: Differential Expression	GO:0008625	GO:0030890	induction of apoptosis via death domain receptors	positive regulation of B cell proliferation	5.2156e-11	6.7986e-08
GO Biological Process Trim50 Co-enrichment: Differential Expression	GO:0032582	GO:0060749	negative regulation of gene-specific transcription	mammary gland alveolus development	6.7637e-05	0.0059773
GO Biological Process Trim50 Co-enrichment: Differential Expression	GO:0043525	GO:0050679	positive regulation of neuron apoptosis	positive regulation of epithelial cell proliferation	1.0482e-05	0.0013527
GO Biological Process Trim50 Co-enrichment: Differential Expression	GO:0030509	GO:0030855	BMP signaling pathway	epithelial cell differentiation	0.00029762	0.017933
GO Biological Process Trim50 Co-enrichment: Differential Expression	GO:0030879	GO:0070374	mammary gland development	positive regulation of ERK1 and ERK2 cascade	0.00015574	0.011165
GO Biological Process Trim50 Co-enrichment: Differential Expression	GO:0001541	GO:0048146	ovarian follicle development	positive regulation of fibroblast proliferation	6.8528e-09	3.97e-06
GO Biological Process Trim50 Co-enrichment: Differential Expression	GO:0030901	GO:0048538	midbrain development	thymus development	0.00022439	0.014625
GO Biological Process Trim50 Co-enrichment: Differential Expression	GO:0032728	GO:0051607	positive regulation of interferon-beta production	defense response to virus	2.1349e-07	6.3974e-05
GO Biological Process Trim50 Co-enrichment: Differential Expression	GO:0021915	GO:0035050	neural tube development	embryonic heart tube development	0.00016504	0.011639
GO Biological Process Trim50 Co-enrichment: Differential Expression	GO:0030326	GO:0030501	embryonic limb morphogenesis	positive regulation of bone mineralization	5.4733e-07	0.00013461
GO Biological Process Trim50 Co-enrichment: Differential Expression	GO:0010628	GO:0048538	positive regulation of gene expression	thymus development	0.00010464	0.0082415
GO Biological Process Trim50 Co-enrichment: Differential Expression	GO:0042472	GO:0045665	inner ear morphogenesis	negative regulation of neuron differentiation	4.8444e-05	0.0045484
GO Biological Process Trim50 Co-enrichment: Differential Expression	GO:0019221	GO:0032760	cytokine-mediated signaling pathway	positive regulation of tumor necrosis factor production	0.0001539	0.011104
GO Biological Process Trim50 Co-enrichment: Differential Expression	GO:0030900	GO:0045665	forebrain development	negative regulation of neuron differentiation	2.1932e-06	0.0004017
GO Biological Process Trim50 Co-enrichment: Differential Expression	GO:0019221	GO:0032755	cytokine-mediated signaling pathway	positive regulation of interleukin-6 production	0.00017358	0.012056
GO Biological Process Trim50 Co-enrichment: Differential Expression	GO:0032729	GO:0043029	positive regulation of interferon-gamma production	T cell homeostasis	0.00019188	0.013004
GO Biological Process Trim50 Co-enrichment: Differential Expression	GO:0007173	GO:0046777	epidermal growth factor receptor signaling pathway	protein amino acid autophosphorylation	1.4648e-08	7.3912e-06
GO Biological Process Trim50 Co-enrichment: Differential Expression	GO:0030509	GO:0060445	BMP signaling pathway	branching involved in salivary gland morphogenesis	4.1627e-08	1.6869e-05
GO Biological Process Trim50 Co-enrichment: Differential Expression	GO:0030855	GO:0048666	epithelial cell differentiation	neuron development	0.00028543	0.01744
GO Biological Process Trim50 Co-enrichment: Differential Expression	GO:0018108	GO:0046777	peptidyl-tyrosine phosphorylation	protein amino acid autophosphorylation	1.0017e-11	1.5362e-08
GO Biological Process Trim50 Co-enrichment: Differential Expression	GO:0001656	GO:0010628	metanephros development	positive regulation of gene expression	0.00057333	0.028855
GO Biological Process Trim50 Co-enrichment: Differential Expression	GO:0001702	GO:0021983	gastrulation with mouth forming second	pituitary gland development	4.2495e-06	0.00068386
GO Biological Process Trim50 Co-enrichment: Differential Expression	GO:0032715	GO:0051607	negative regulation of interleukin-6 production	defense response to virus	1.1656e-08	6.2017e-06
GO Biological Process Trim50 Co-enrichment: Differential Expression	GO:0042060	GO:0048661	wound healing	positive regulation of smooth muscle cell proliferation	3.5367e-07	9.5711e-05
GO Biological Process Trim50 Co-enrichment: Differential Expression	GO:0001756	GO:0007368	somitogenesis	determination of left/right symmetry	0.0011464	0.04894
GO Biological Process Trim50 Co-enrichment: Differential Expression	GO:0032735	GO:0042102	positive regulation of interleukin-12 production	positive regulation of T cell proliferation	6.4914e-06	0.00092814
GO Biological Process Trim50 Co-enrichment: Differential Expression	GO:0000080	GO:0008633	G1 phase of mitotic cell cycle	activation of pro-apoptotic gene products	2.0335e-06	0.00037776
GO Biological Process Trim50 Co-enrichment: Differential Expression	GO:0008016	GO:0042391	regulation of heart contraction	regulation of membrane potential	0.00040971	0.022774
GO Biological Process Trim50 Co-enrichment: Differential Expression	GO:0001756	GO:0007179	somitogenesis	transforming growth factor beta receptor signaling pathway	0.00080342	0.037694
GO Biological Process Trim50 Co-enrichment: Differential Expression	GO:0009612	GO:0045766	response to mechanical stimulus	positive regulation of angiogenesis	6.5492e-07	0.00015712
GO Biological Process Trim50 Co-enrichment: Differential Expression	GO:0045785	GO:0050930	positive regulation of cell adhesion	induction of positive chemotaxis	0.00010574	0.0082532
GO Biological Process Trim50 Co-enrichment: Differential Expression	GO:0045766	GO:0050731	positive regulation of angiogenesis	positive regulation of peptidyl-tyrosine phosphorylation	0.00089457	0.0407
GO Biological Process Trim50 Co-enrichment: Differential Expression	GO:0048286	GO:0060021	lung alveolus development	palate development	9.4709e-05	0.0076918
GO Biological Process Trim50 Co-enrichment: Differential Expression	GO:0000080	GO:0051726	G1 phase of mitotic cell cycle	regulation of cell cycle	0.00016314	0.011578
GO Biological Process Trim50 Co-enrichment: Differential Expression	GO:0009409	GO:0050729	response to cold	positive regulation of inflammatory response	0.00025119	0.015818
GO Biological Process Trim50 Co-enrichment: Differential Expression	GO:0007224	GO:0050679	smoothened signaling pathway	positive regulation of epithelial cell proliferation	0.00022993	0.014874
GO Biological Process Trim50 Co-enrichment: Differential Expression	GO:0046777	GO:0050852	protein amino acid autophosphorylation	T cell receptor signaling pathway	2.7768e-05	0.0028651
GO Biological Process Trim50 Co-enrichment: Differential Expression	GO:0032722	GO:0045766	positive regulation of chemokine production	positive regulation of angiogenesis	0.0010588	0.046185
GO Biological Process Trim50 Co-enrichment: Differential Expression	GO:0048146	GO:0048565	positive regulation of fibroblast proliferation	gut development	9.4838e-07	0.00021132
GO Biological Process Trim50 Co-enrichment: Differential Expression	GO:0042593	GO:0050796	glucose homeostasis	regulation of insulin secretion	0.00024084	0.015364
GO Biological Process Trim50 Co-enrichment: Differential Expression	GO:0003007	GO:0010628	heart morphogenesis	positive regulation of gene expression	7.3552e-05	0.006413
GO Biological Process Trim50 Co-enrichment: Differential Expression	GO:0001569	GO:0021983	patterning of blood vessels	pituitary gland development	6.7292e-06	0.00095516
GO Biological Process Trim50 Co-enrichment: Differential Expression	GO:0007223	GO:0042733	Wnt receptor signaling pathway, calcium modulating pathway	embryonic digit morphogenesis	1.4937e-06	0.00030109
GO Biological Process Trim50 Co-enrichment: Differential Expression	GO:0001938	GO:0010628	positive regulation of endothelial cell proliferation	positive regulation of gene expression	0.00012949	0.0097004
GO Biological Process Trim50 Co-enrichment: Differential Expression	GO:0001649	GO:0048146	osteoblast differentiation	positive regulation of fibroblast proliferation	0.00016845	0.011826
GO Biological Process Trim50 Co-enrichment: Differential Expression	GO:0001569	GO:0001934	patterning of blood vessels	positive regulation of protein amino acid phosphorylation	0.00020044	0.013456
GO Biological Process Trim50 Co-enrichment: Differential Expression	GO:0030509	GO:0060749	BMP signaling pathway	mammary gland alveolus development	9.5809e-05	0.007757
GO Biological Process Trim50 Co-enrichment: Differential Expression	GO:0045086	GO:0050830	positive regulation of interleukin-2 biosynthetic process	defense response to Gram-positive bacterium	1.4573e-08	7.4011e-06
GO Biological Process Trim50 Co-enrichment: Differential Expression	GO:0045740	GO:0060445	positive regulation of DNA replication	branching involved in salivary gland morphogenesis	5.1218e-06	0.00078391
GO Biological Process Trim50 Co-enrichment: Differential Expression	GO:0001657	GO:0045666	ureteric bud development	positive regulation of neuron differentiation	0.00034596	0.020132
GO Biological Process Trim50 Co-enrichment: Differential Expression	GO:0014823	GO:0032755	response to activity	positive regulation of interleukin-6 production	3.99e-10	3.715e-07
GO Biological Process Trim50 Co-enrichment: Differential Expression	GO:0032722	GO:0045086	positive regulation of chemokine production	positive regulation of interleukin-2 biosynthetic process	1.6921e-19	1.8905e-15
GO Biological Process Trim50 Co-enrichment: Differential Expression	GO:0042060	GO:0048565	wound healing	gut development	7.6456e-08	2.7304e-05
GO Biological Process Trim50 Co-enrichment: Differential Expression	GO:0007229	GO:0030198	integrin-mediated signaling pathway	extracellular matrix organization	1.2022e-05	0.0015043
GO Biological Process Trim50 Co-enrichment: Differential Expression	GO:0009954	GO:0030182	proximal/distal pattern formation	neuron differentiation	0.0010352	0.045255
GO Biological Process Trim50 Co-enrichment: Differential Expression	GO:0007224	GO:0048839	smoothened signaling pathway	inner ear development	0.00055781	0.028421
GO Biological Process Trim50 Co-enrichment: Differential Expression	GO:0042060	GO:0048593	wound healing	camera-type eye morphogenesis	0.0004738	0.025329
GO Biological Process Trim50 Co-enrichment: Differential Expression	GO:0035121	GO:0042475	tail morphogenesis	odontogenesis of dentine-containing tooth	0.00024411	0.015484
GO Biological Process Trim50 Co-enrichment: Differential Expression	GO:0001756	GO:0030501	somitogenesis	positive regulation of bone mineralization	0.00014072	0.010343
GO Biological Process Trim50 Co-enrichment: Differential Expression	GO:0006959	GO:0051291	humoral immune response	protein heterooligomerization	0.001149	0.048997
GO Biological Process Trim50 Co-enrichment: Differential Expression	GO:0051781	GO:0060070	positive regulation of cell division	Wnt receptor signaling pathway through beta-catenin	1.5966e-05	0.0018749
GO Biological Process Trim50 Co-enrichment: Differential Expression	GO:0045740	GO:0048666	positive regulation of DNA replication	neuron development	2.0065e-05	0.0022196
GO Biological Process Trim50 Co-enrichment: Differential Expression	GO:0031663	GO:0046777	lipopolysaccharide-mediated signaling pathway	protein amino acid autophosphorylation	0.00056594	0.028612
GO Biological Process Trim50 Co-enrichment: Differential Expression	GO:0030890	GO:0051091	positive regulation of B cell proliferation	positive regulation of transcription factor activity	6.7402e-09	3.9635e-06
GO Biological Process Trim50 Co-enrichment: Differential Expression	GO:0042102	GO:0050731	positive regulation of T cell proliferation	positive regulation of peptidyl-tyrosine phosphorylation	4.5737e-10	4.2083e-07
GO Biological Process Trim50 Co-enrichment: Differential Expression	GO:0018105	GO:0046777	peptidyl-serine phosphorylation	protein amino acid autophosphorylation	2.0154e-05	0.0022263
GO Biological Process Trim50 Co-enrichment: Differential Expression	GO:0048286	GO:0048666	lung alveolus development	neuron development	0.00016971	0.011861
GO Biological Process Trim50 Co-enrichment: Differential Expression	GO:0010575	GO:0042730	positive regulation vascular endothelial growth factor production	fibrinolysis	0.00039555	0.022176
GO Biological Process Trim50 Co-enrichment: Differential Expression	GO:0001541	GO:0007179	ovarian follicle development	transforming growth factor beta receptor signaling pathway	4.1249e-05	0.0039487
GO Biological Process Trim50 Co-enrichment: Differential Expression	GO:0042475	GO:0050679	odontogenesis of dentine-containing tooth	positive regulation of epithelial cell proliferation	1.3588e-08	6.9918e-06
GO Biological Process Trim50 Co-enrichment: Differential Expression	GO:0048661	GO:0051918	positive regulation of smooth muscle cell proliferation	negative regulation of fibrinolysis	0.00060147	0.030193
GO Biological Process Trim50 Co-enrichment: Differential Expression	GO:0042060	GO:0060445	wound healing	branching involved in salivary gland morphogenesis	1.0782e-05	0.0013802
GO Biological Process Trim50 Co-enrichment: Differential Expression	GO:0030182	GO:0032967	neuron differentiation	positive regulation of collagen biosynthetic process	0.0001264	0.009561
GO Biological Process Trim50 Co-enrichment: Differential Expression	GO:0001974	GO:0032967	blood vessel remodeling	positive regulation of collagen biosynthetic process	0.00047683	0.025421
GO Biological Process Trim50 Co-enrichment: Differential Expression	GO:0007566	GO:0016337	embryo implantation	cell-cell adhesion	0.0001264	0.0095796
GO Biological Process Trim50 Co-enrichment: Differential Expression	GO:0001782	GO:0043525	B cell homeostasis	positive regulation of neuron apoptosis	3.2658e-12	5.8049e-09
GO Biological Process Trim50 Co-enrichment: Differential Expression	GO:0002756	GO:0007202	MyD88-independent toll-like receptor signaling pathway	activation of phospholipase C activity	2.8611e-05	0.0029366
GO Biological Process Trim50 Co-enrichment: Differential Expression	GO:0007422	GO:0031100	peripheral nervous system development	organ regeneration	0.00015106	0.010939
GO Biological Process Trim50 Co-enrichment: Differential Expression	GO:0009880	GO:0060070	embryonic pattern specification	Wnt receptor signaling pathway through beta-catenin	0.00034596	0.020117
GO Biological Process Trim50 Co-enrichment: Differential Expression	GO:0001934	GO:0050999	positive regulation of protein amino acid phosphorylation	regulation of nitric-oxide synthase activity	0.0010593	0.04618
GO Biological Process Trim50 Co-enrichment: Differential Expression	GO:0007187	GO:0007202	G-protein signaling, coupled to cyclic nucleotide second messenger	activation of phospholipase C activity	1.1175e-05	0.0014142
GO Biological Process Trim50 Co-enrichment: Differential Expression	GO:0006968	GO:0019722	cellular defense response	calcium-mediated signaling	0.00039414	0.022145
GO Biological Process Trim50 Co-enrichment: Differential Expression	GO:0017157	GO:0030901	regulation of exocytosis	midbrain development	0.00092418	0.041732
GO Biological Process Trim50 Co-enrichment: Differential Expression	GO:0010628	GO:0050930	positive regulation of gene expression	induction of positive chemotaxis	3.7812e-07	0.00010093
GO Biological Process Trim50 Co-enrichment: Differential Expression	GO:0006892	GO:0017157	post-Golgi vesicle-mediated transport	regulation of exocytosis	0.00012841	0.0096475
GO Biological Process Trim50 Co-enrichment: Differential Expression	GO:0008203	GO:0019722	cholesterol metabolic process	calcium-mediated signaling	0.00011618	0.008917
GO Biological Process Trim50 Co-enrichment: Differential Expression	GO:0034097	GO:0051592	response to cytokine stimulus	response to calcium ion	0.00065107	0.031885
GO Biological Process Trim50 Co-enrichment: Differential Expression	GO:0006887	GO:0030838	exocytosis	positive regulation of actin filament polymerization	2.4354e-06	0.00043586
GO Biological Process Trim50 Co-enrichment: Differential Expression	GO:0007202	GO:0051291	activation of phospholipase C activity	protein heterooligomerization	0.00069253	0.033537
GO Biological Process Trim50 Co-enrichment: Differential Expression	GO:0032760	GO:0045086	positive regulation of tumor necrosis factor production	positive regulation of interleukin-2 biosynthetic process	0.00085603	0.039452
GO Biological Process Trim50 Co-enrichment: Differential Expression	GO:0030509	GO:0045665	BMP signaling pathway	negative regulation of neuron differentiation	0.00016203	0.011521
GO Biological Process Trim50 Co-enrichment: Differential Expression	GO:0014823	GO:0048146	response to activity	positive regulation of fibroblast proliferation	0.00014193	0.010404
GO Biological Process Trim50 Co-enrichment: Differential Expression	GO:0042730	GO:0048661	fibrinolysis	positive regulation of smooth muscle cell proliferation	1.8862e-07	5.8308e-05
GO Biological Process Trim50 Co-enrichment: Differential Expression	GO:0001938	GO:0008543	positive regulation of endothelial cell proliferation	fibroblast growth factor receptor signaling pathway	0.00029793	0.017938
GO Biological Process Trim50 Co-enrichment: Differential Expression	GO:0018108	GO:0031100	peptidyl-tyrosine phosphorylation	organ regeneration	0.00048889	0.02587
GO Biological Process Trim50 Co-enrichment: Differential Expression	GO:0050728	GO:0050729	negative regulation of inflammatory response	positive regulation of inflammatory response	1.3636e-07	4.481e-05
GO Biological Process Trim50 Co-enrichment: Differential Expression	GO:0006959	GO:0045086	humoral immune response	positive regulation of interleukin-2 biosynthetic process	1.3323e-09	1.0525e-06
GO Biological Process Trim50 Co-enrichment: Differential Expression	GO:0031069	GO:0031100	hair follicle morphogenesis	organ regeneration	1.1901e-05	0.0014941
GO Biological Process Trim50 Co-enrichment: Differential Expression	GO:0001974	GO:0009612	blood vessel remodeling	response to mechanical stimulus	0.0002884	0.017567
GO Biological Process Trim50 Co-enrichment: Differential Expression	GO:0001569	GO:0010628	patterning of blood vessels	positive regulation of gene expression	5.5238e-06	0.00082603
GO Biological Process Trim50 Co-enrichment: Differential Expression	GO:0009636	GO:0043525	response to toxin	positive regulation of neuron apoptosis	1.7197e-07	5.4014e-05
GO Biological Process Trim50 Co-enrichment: Differential Expression	GO:0010575	GO:0034138	positive regulation vascular endothelial growth factor production	toll-like receptor 3 signaling pathway	0.00011935	0.0091427
GO Biological Process Trim50 Co-enrichment: Differential Expression	GO:0048565	GO:0060395	gut development	SMAD protein signal transduction	5.4037e-08	2.1344e-05
GO Biological Process Trim50 Co-enrichment: Differential Expression	GO:0007126	GO:0019059	meiosis	initiation of viral infection	6.8707e-05	0.006065
GO Biological Process Trim50 Co-enrichment: Differential Expression	GO:0010575	GO:0048661	positive regulation vascular endothelial growth factor production	positive regulation of smooth muscle cell proliferation	3.2918e-07	9.0335e-05
GO Biological Process Trim50 Co-enrichment: Differential Expression	GO:0009409	GO:0042102	response to cold	positive regulation of T cell proliferation	5.7061e-05	0.0051832
GO Biological Process Trim50 Co-enrichment: Differential Expression	GO:0006968	GO:0050715	cellular defense response	positive regulation of cytokine secretion	5.9325e-08	2.2633e-05
GO Biological Process Trim50 Co-enrichment: Differential Expression	GO:0031175	GO:0043029	neuron projection development	T cell homeostasis	0.00017823	0.012281
GO Biological Process Trim50 Co-enrichment: Differential Expression	GO:0031663	GO:0051091	lipopolysaccharide-mediated signaling pathway	positive regulation of transcription factor activity	0.00023111	0.014938
GO Biological Process Trim50 Co-enrichment: Differential Expression	GO:0001934	GO:0048146	positive regulation of protein amino acid phosphorylation	positive regulation of fibroblast proliferation	1.6006e-06	0.00031773
GO Biological Process Trim50 Co-enrichment: Differential Expression	GO:0009612	GO:0060749	response to mechanical stimulus	mammary gland alveolus development	0.00098136	0.04351
GO Biological Process Trim50 Co-enrichment: Differential Expression	GO:0008585	GO:0051091	female gonad development	positive regulation of transcription factor activity	4.2388e-05	0.004038
GO Biological Process Trim50 Co-enrichment: Differential Expression	GO:0008543	GO:0030182	fibroblast growth factor receptor signaling pathway	neuron differentiation	4.9338e-06	0.0007626
GO Biological Process Trim50 Co-enrichment: Differential Expression	GO:0032722	GO:0051781	positive regulation of chemokine production	positive regulation of cell division	0.0010842	0.047031
GO Biological Process Trim50 Co-enrichment: Differential Expression	GO:0018105	GO:0050852	peptidyl-serine phosphorylation	T cell receptor signaling pathway	1.3864e-08	7.087e-06
GO Biological Process Trim50 Co-enrichment: Differential Expression	GO:0006898	GO:0051091	receptor-mediated endocytosis	positive regulation of transcription factor activity	0.0010219	0.044876
GO Biological Process Trim50 Co-enrichment: Differential Expression	GO:0031100	GO:0042060	organ regeneration	wound healing	0.00013459	0.010006
GO Biological Process Trim50 Co-enrichment: Differential Expression	GO:0032722	GO:0050729	positive regulation of chemokine production	positive regulation of inflammatory response	0.00018499	0.012647
GO Biological Process Trim50 Co-enrichment: Differential Expression	GO:0006959	GO:0051930	humoral immune response	regulation of sensory perception of pain	9.9123e-07	0.00021776
GO Biological Process Trim50 Co-enrichment: Differential Expression	GO:0030509	GO:0060021	BMP signaling pathway	palate development	4.2468e-07	0.00011109
GO Biological Process Trim50 Co-enrichment: Differential Expression	GO:0006096	GO:0006099	glycolysis	tricarboxylic acid cycle	9.3307e-06	0.0012244
GO Biological Process Trim50 Co-enrichment: Differential Expression	GO:0001782	GO:0032715	B cell homeostasis	negative regulation of interleukin-6 production	0.00096533	0.043068
GO Biological Process Trim50 Co-enrichment: Differential Expression	GO:0009953	GO:0045666	dorsal/ventral pattern formation	positive regulation of neuron differentiation	5.678e-08	2.2204e-05
GO Biological Process Trim50 Co-enrichment: Differential Expression	GO:0001938	GO:0031100	positive regulation of endothelial cell proliferation	organ regeneration	0.00054405	0.027884
GO Biological Process Trim50 Co-enrichment: Differential Expression	GO:0043524	GO:0043525	negative regulation of neuron apoptosis	positive regulation of neuron apoptosis	0.00062338	0.03076
GO Biological Process Trim50 Co-enrichment: Differential Expression	GO:0019221	GO:0048661	cytokine-mediated signaling pathway	positive regulation of smooth muscle cell proliferation	1.8979e-05	0.0021296
GO Biological Process Trim50 Co-enrichment: Differential Expression	GO:0048565	GO:0060070	gut development	Wnt receptor signaling pathway through beta-catenin	4.461e-06	0.00070627
GO Biological Process Trim50 Co-enrichment: Differential Expression	GO:0006968	GO:0031295	cellular defense response	T cell costimulation	4.9151e-05	0.0046037
GO Biological Process Trim50 Co-enrichment: Differential Expression	GO:0030501	GO:0030509	positive regulation of bone mineralization	BMP signaling pathway	5.1001e-06	0.00078366
GO Biological Process Trim50 Co-enrichment: Differential Expression	GO:0007368	GO:0016049	determination of left/right symmetry	cell growth	0.00082452	0.038453
GO Biological Process Trim50 Co-enrichment: Differential Expression	GO:0030279	GO:0032715	negative regulation of ossification	negative regulation of interleukin-6 production	3.3282e-06	0.00055858
GO Biological Process Trim50 Co-enrichment: Differential Expression	GO:0032755	GO:0034097	positive regulation of interleukin-6 production	response to cytokine stimulus	0.00015556	0.011172
GO Biological Process Trim50 Co-enrichment: Differential Expression	GO:0030326	GO:0060070	embryonic limb morphogenesis	Wnt receptor signaling pathway through beta-catenin	0.00010546	0.0082398
GO Biological Process Trim50 Co-enrichment: Differential Expression	GO:0001756	GO:0045669	somitogenesis	positive regulation of osteoblast differentiation	2.1262e-08	9.7248e-06
GO Biological Process Trim50 Co-enrichment: Differential Expression	GO:0007179	GO:0030182	transforming growth factor beta receptor signaling pathway	neuron differentiation	0.00038895	0.021916
GO Biological Process Trim50 Co-enrichment: Differential Expression	GO:0007219	GO:0050680	Notch signaling pathway	negative regulation of epithelial cell proliferation	0.00026463	0.016571
GO Biological Process Trim50 Co-enrichment: Differential Expression	GO:0031295	GO:0050853	T cell costimulation	B cell receptor signaling pathway	0.00034922	0.020186
GO Biological Process Trim50 Co-enrichment: Differential Expression	GO:0032755	GO:0045785	positive regulation of interleukin-6 production	positive regulation of cell adhesion	5.1097e-06	0.00078359
GO Biological Process Trim50 Co-enrichment: Differential Expression	GO:0021983	GO:0030326	pituitary gland development	embryonic limb morphogenesis	0.00037402	0.021305
GO Biological Process Trim50 Co-enrichment: Differential Expression	GO:0007224	GO:0016049	smoothened signaling pathway	cell growth	0.00055213	0.028168
GO Biological Process Trim50 Co-enrichment: Differential Expression	GO:0008543	GO:0030335	fibroblast growth factor receptor signaling pathway	positive regulation of cell migration	7.2785e-08	2.66e-05
GO Biological Process Trim50 Co-enrichment: Differential Expression	GO:0007223	GO:0008543	Wnt receptor signaling pathway, calcium modulating pathway	fibroblast growth factor receptor signaling pathway	0.00010759	0.0083813
GO Biological Process Trim50 Co-enrichment: Differential Expression	GO:0001541	GO:0016049	ovarian follicle development	cell growth	1.8513e-05	0.0020924
GO Biological Process Trim50 Co-enrichment: Differential Expression	GO:0001569	GO:0045216	patterning of blood vessels	cell-cell junction organization	9.0639e-05	0.0074384
GO Biological Process Trim50 Co-enrichment: Differential Expression	GO:0045740	GO:0048661	positive regulation of DNA replication	positive regulation of smooth muscle cell proliferation	1.0671e-07	3.6765e-05
GO Biological Process Trim50 Co-enrichment: Differential Expression	GO:0000186	GO:0046777	activation of MAPKK activity	protein amino acid autophosphorylation	1.4741e-08	7.3432e-06
GO Biological Process Trim50 Co-enrichment: Differential Expression	GO:0008543	GO:0048661	fibroblast growth factor receptor signaling pathway	positive regulation of smooth muscle cell proliferation	0.00082723	0.038488
GO Biological Process Trim50 Co-enrichment: Differential Expression	GO:0007259	GO:0042102	JAK-STAT cascade	positive regulation of T cell proliferation	9.8851e-05	0.0078648
GO Biological Process Trim50 Co-enrichment: Differential Expression	GO:0009954	GO:0042474	proximal/distal pattern formation	middle ear morphogenesis	6.8801e-06	0.00096954
GO Biological Process Trim50 Co-enrichment: Differential Expression	GO:0001707	GO:0021915	mesoderm formation	neural tube development	0.00097566	0.043356
GO Biological Process Trim50 Co-enrichment: Differential Expression	GO:0007219	GO:0007519	Notch signaling pathway	skeletal muscle tissue development	0.00036128	0.020746
GO Biological Process Trim50 Co-enrichment: Differential Expression	GO:0043524	GO:0048286	negative regulation of neuron apoptosis	lung alveolus development	0.00025279	0.015893
GO Biological Process Trim50 Co-enrichment: Differential Expression	GO:0045666	GO:0048839	positive regulation of neuron differentiation	inner ear development	0.00073338	0.03506
GO Biological Process Trim50 Co-enrichment: Differential Expression	GO:0001938	GO:0031069	positive regulation of endothelial cell proliferation	hair follicle morphogenesis	0.00012217	0.0093404
GO Biological Process Trim50 Co-enrichment: Differential Expression	GO:0043029	GO:0060749	T cell homeostasis	mammary gland alveolus development	0.00096533	0.043019
GO Biological Process Trim50 Co-enrichment: Differential Expression	GO:0001843	GO:0030326	neural tube closure	embryonic limb morphogenesis	0.00017794	0.012272
GO Biological Process Trim50 Co-enrichment: Differential Expression	GO:0007179	GO:0032582	transforming growth factor beta receptor signaling pathway	negative regulation of gene-specific transcription	8.9429e-08	3.1648e-05
GO Biological Process Trim50 Co-enrichment: Differential Expression	GO:0019722	GO:0042157	calcium-mediated signaling	lipoprotein metabolic process	0.00012968	0.0097053
GO Biological Process Trim50 Co-enrichment: Differential Expression	GO:0019221	GO:0043029	cytokine-mediated signaling pathway	T cell homeostasis	0.00061932	0.030734
GO Biological Process Trim50 Co-enrichment: Differential Expression	GO:0045086	GO:0050729	positive regulation of interleukin-2 biosynthetic process	positive regulation of inflammatory response	9.8397e-06	0.0012783
GO Biological Process Trim50 Co-enrichment: Differential Expression	GO:0009636	GO:0050679	response to toxin	positive regulation of epithelial cell proliferation	0.00024212	0.015396
GO Biological Process Trim50 Co-enrichment: Differential Expression	GO:0048565	GO:0060445	gut development	branching involved in salivary gland morphogenesis	0.00010943	0.0084988
GO Biological Process Trim50 Co-enrichment: Differential Expression	GO:0045785	GO:0050728	positive regulation of cell adhesion	negative regulation of inflammatory response	0.00043118	0.023615
GO Biological Process Trim50 Co-enrichment: Differential Expression	GO:0030509	GO:0050679	BMP signaling pathway	positive regulation of epithelial cell proliferation	6.948e-06	0.00097384
GO Biological Process Trim50 Co-enrichment: Differential Expression	GO:0008633	GO:0051726	activation of pro-apoptotic gene products	regulation of cell cycle	5.297e-05	0.0049027
GO Biological Process Trim50 Co-enrichment: Differential Expression	GO:0007569	GO:0050680	cell aging	negative regulation of epithelial cell proliferation	0.0010597	0.04617
GO Biological Process Trim50 Co-enrichment: Differential Expression	GO:0034097	GO:0042060	response to cytokine stimulus	wound healing	0.0003937	0.022136
GO Biological Process Trim50 Co-enrichment: Differential Expression	GO:0008543	GO:0009798	fibroblast growth factor receptor signaling pathway	axis specification	1.5061e-05	0.0017929
GO Biological Process Trim50 Co-enrichment: Differential Expression	GO:0001756	GO:0002088	somitogenesis	lens development in camera-type eye	3.7858e-05	0.0036873
GO Biological Process Trim50 Co-enrichment: Differential Expression	GO:0031175	GO:0050679	neuron projection development	positive regulation of epithelial cell proliferation	3.0006e-07	8.3813e-05
GO Biological Process Trim50 Co-enrichment: Differential Expression	GO:0030855	GO:0048839	epithelial cell differentiation	inner ear development	0.00024084	0.015376
GO Biological Process Trim50 Co-enrichment: Differential Expression	GO:0008584	GO:0010628	male gonad development	positive regulation of gene expression	3.6909e-09	2.4056e-06
GO Biological Process Trim50 Co-enrichment: Differential Expression	GO:0006283	GO:0007126	transcription-coupled nucleotide-excision repair	meiosis	5.466e-11	6.8951e-08
GO Biological Process Trim50 Co-enrichment: Differential Expression	GO:0002088	GO:0045669	lens development in camera-type eye	positive regulation of osteoblast differentiation	4.1389e-07	0.00010899
GO Biological Process Trim50 Co-enrichment: Differential Expression	GO:0001707	GO:0030539	mesoderm formation	male genitalia development	0.00061024	0.030516
GO Biological Process Trim50 Co-enrichment: Differential Expression	GO:0030182	GO:0060445	neuron differentiation	branching involved in salivary gland morphogenesis	5.1194e-05	0.0047552
GO Biological Process Trim50 Co-enrichment: Differential Expression	GO:0007173	GO:0030901	epidermal growth factor receptor signaling pathway	midbrain development	0.00021142	0.014037
GO Biological Process Trim50 Co-enrichment: Differential Expression	GO:0045666	GO:0060173	positive regulation of neuron differentiation	limb development	0.00076391	0.036078
GO Biological Process Trim50 Co-enrichment: Differential Expression	GO:0048839	GO:0050731	inner ear development	positive regulation of peptidyl-tyrosine phosphorylation	0.00042345	0.023241
GO Biological Process Trim50 Co-enrichment: Differential Expression	GO:0007223	GO:0010628	Wnt receptor signaling pathway, calcium modulating pathway	positive regulation of gene expression	7.0853e-05	0.0062193
GO Biological Process Trim50 Co-enrichment: Differential Expression	GO:0032729	GO:0050731	positive regulation of interferon-gamma production	positive regulation of peptidyl-tyrosine phosphorylation	1.8189e-07	5.645e-05
GO Biological Process Trim50 Co-enrichment: Differential Expression	GO:0010575	GO:0050830	positive regulation vascular endothelial growth factor production	defense response to Gram-positive bacterium	1.0835e-09	9.1116e-07
GO Biological Process Trim50 Co-enrichment: Differential Expression	GO:0030326	GO:0045165	embryonic limb morphogenesis	cell fate commitment	6.2113e-06	0.00089463
GO Biological Process Trim50 Co-enrichment: Differential Expression	GO:0001657	GO:0001702	ureteric bud development	gastrulation with mouth forming second	2.0194e-05	0.0022276
GO Biological Process Trim50 Co-enrichment: Differential Expression	GO:0002088	GO:0042733	lens development in camera-type eye	embryonic digit morphogenesis	2.38e-05	0.0025395
GO Biological Process Trim50 Co-enrichment: Differential Expression	GO:0048146	GO:0048469	positive regulation of fibroblast proliferation	cell maturation	8.5364e-06	0.0011531
GO Biological Process Trim50 Co-enrichment: Differential Expression	GO:0009409	GO:0019722	response to cold	calcium-mediated signaling	3.1007e-07	8.5994e-05
GO Biological Process Trim50 Co-enrichment: Differential Expression	GO:0034097	GO:0050731	response to cytokine stimulus	positive regulation of peptidyl-tyrosine phosphorylation	6.214e-07	0.00015046
GO Biological Process Trim50 Co-enrichment: Differential Expression	GO:0008217	GO:0070328	regulation of blood pressure	triglyceride homeostasis	7.7176e-05	0.0066039
GO Biological Process Trim50 Co-enrichment: Differential Expression	GO:0030501	GO:0048146	positive regulation of bone mineralization	positive regulation of fibroblast proliferation	1.1985e-05	0.0015022
GO Biological Process Trim50 Co-enrichment: Differential Expression	GO:0008629	GO:0051291	induction of apoptosis by intracellular signals	protein heterooligomerization	2.9252e-06	0.00050061
GO Biological Process Trim50 Co-enrichment: Differential Expression	GO:0006968	GO:0032715	cellular defense response	negative regulation of interleukin-6 production	1.436e-09	1.0904e-06
GO Biological Process Trim50 Co-enrichment: Differential Expression	GO:0042472	GO:0060395	inner ear morphogenesis	SMAD protein signal transduction	0.00022842	0.014838
GO Biological Process Trim50 Co-enrichment: Differential Expression	GO:0046777	GO:0048469	protein amino acid autophosphorylation	cell maturation	8.7206e-05	0.0072021
GO Biological Process Trim50 Co-enrichment: Differential Expression	GO:0006919	GO:0008625	activation of caspase activity	induction of apoptosis via death domain receptors	9.2805e-06	0.0012199
GO Biological Process Trim50 Co-enrichment: Differential Expression	GO:0006338	GO:0010827	chromatin remodeling	regulation of glucose transport	0.00059587	0.029932
GO Biological Process Trim50 Co-enrichment: Differential Expression	GO:0001934	GO:0051930	positive regulation of protein amino acid phosphorylation	regulation of sensory perception of pain	5.3173e-06	0.00080594
GO Biological Process Trim50 Co-enrichment: Differential Expression	GO:0030901	GO:0042474	midbrain development	middle ear morphogenesis	3.4569e-08	1.4694e-05
GO Biological Process Trim50 Co-enrichment: Differential Expression	GO:0007224	GO:0007368	smoothened signaling pathway	determination of left/right symmetry	6.1284e-05	0.0055283
GO Biological Process Trim50 Co-enrichment: Differential Expression	GO:0045740	GO:0050930	positive regulation of DNA replication	induction of positive chemotaxis	0.00079525	0.037378
GO Biological Process Trim50 Co-enrichment: Differential Expression	GO:0050680	GO:0060445	negative regulation of epithelial cell proliferation	branching involved in salivary gland morphogenesis	0.00026463	0.016544
GO Biological Process Trim50 Co-enrichment: Differential Expression	GO:0048146	GO:0070374	positive regulation of fibroblast proliferation	positive regulation of ERK1 and ERK2 cascade	1.2097e-06	0.00025433
GO Biological Process Trim50 Co-enrichment: Differential Expression	GO:0014823	GO:0048844	response to activity	artery morphogenesis	5.3966e-05	0.0049714
GO Biological Process Trim50 Co-enrichment: Differential Expression	GO:0045785	GO:0051781	positive regulation of cell adhesion	positive regulation of cell division	8.9256e-08	3.1731e-05
GO Biological Process Trim50 Co-enrichment: Differential Expression	GO:0030325	GO:0032582	adrenal gland development	negative regulation of gene-specific transcription	6.4057e-05	0.0057388
GO Biological Process Trim50 Co-enrichment: Differential Expression	GO:0045669	GO:0048666	positive regulation of osteoblast differentiation	neuron development	2.4186e-05	0.0025597
GO Biological Process Trim50 Co-enrichment: Differential Expression	GO:0030509	GO:0050680	BMP signaling pathway	negative regulation of epithelial cell proliferation	1.8146e-05	0.0020568
GO Biological Process Trim50 Co-enrichment: Differential Expression	GO:0006283	GO:0048015	transcription-coupled nucleotide-excision repair	phosphoinositide-mediated signaling	0.00013743	0.010188
GO Biological Process Trim50 Co-enrichment: Differential Expression	GO:0030890	GO:0060749	positive regulation of B cell proliferation	mammary gland alveolus development	8.3596e-05	0.0069702
GO Biological Process Trim50 Co-enrichment: Differential Expression	GO:0030183	GO:0050731	B cell differentiation	positive regulation of peptidyl-tyrosine phosphorylation	0.00024535	0.015512
GO Biological Process Trim50 Co-enrichment: Differential Expression	GO:0001934	GO:0030325	positive regulation of protein amino acid phosphorylation	adrenal gland development	3.3622e-05	0.0033455
GO Biological Process Trim50 Co-enrichment: Differential Expression	GO:0000186	GO:0060445	activation of MAPKK activity	branching involved in salivary gland morphogenesis	4.1584e-06	0.00067615
GO Biological Process Trim50 Co-enrichment: Differential Expression	GO:0010628	GO:0048146	positive regulation of gene expression	positive regulation of fibroblast proliferation	1.3713e-11	1.9861e-08
GO Biological Process Trim50 Co-enrichment: Differential Expression	GO:0001934	GO:0050731	positive regulation of protein amino acid phosphorylation	positive regulation of peptidyl-tyrosine phosphorylation	1.4985e-08	7.4177e-06
GO Biological Process Trim50 Co-enrichment: Differential Expression	GO:0001934	GO:0010628	positive regulation of protein amino acid phosphorylation	positive regulation of gene expression	4.982e-07	0.00012569
GO Biological Process Trim50 Co-enrichment: Differential Expression	GO:0030335	GO:0050930	positive regulation of cell migration	induction of positive chemotaxis	2.5522e-06	0.00045159
GO Biological Process Trim50 Co-enrichment: Differential Expression	GO:0043525	GO:0046777	positive regulation of neuron apoptosis	protein amino acid autophosphorylation	0.001003	0.044219
GO Biological Process Trim50 Co-enrichment: Differential Expression	GO:0030182	GO:0030901	neuron differentiation	midbrain development	1.085e-11	1.6318e-08
GO Biological Process Trim50 Co-enrichment: Differential Expression	GO:0007409	GO:0008585	axonogenesis	female gonad development	5.4142e-07	0.000134
GO Biological Process Trim50 Co-enrichment: Differential Expression	GO:0006921	GO:0043524	cell structure disassembly during apoptosis	negative regulation of neuron apoptosis	0.00076127	0.036041
GO Biological Process Trim50 Co-enrichment: Differential Expression	GO:0002756	GO:0045725	MyD88-independent toll-like receptor signaling pathway	positive regulation of glycogen biosynthetic process	0.0010309	0.045118
GO Biological Process Trim50 Co-enrichment: Differential Expression	GO:0001947	GO:0008585	heart looping	female gonad development	1.4771e-06	0.00030163
GO Biological Process Trim50 Co-enrichment: Differential Expression	GO:0001569	GO:0048146	patterning of blood vessels	positive regulation of fibroblast proliferation	6.9814e-06	0.00097503
GO Biological Process Trim50 Co-enrichment: Differential Expression	GO:0021915	GO:0030325	neural tube development	adrenal gland development	8.0182e-05	0.0067942
GO Biological Process Trim50 Co-enrichment: Differential Expression	GO:0030509	GO:0045216	BMP signaling pathway	cell-cell junction organization	0.00016203	0.011531
GO Biological Process Trim50 Co-enrichment: Differential Expression	GO:0001974	GO:0031175	blood vessel remodeling	neuron projection development	0.0011113	0.047809
GO Biological Process Trim50 Co-enrichment: Differential Expression	GO:0000186	GO:0032755	activation of MAPKK activity	positive regulation of interleukin-6 production	0.00029709	0.017929
GO Biological Process Trim50 Co-enrichment: Differential Expression	GO:0032760	GO:0045078	positive regulation of tumor necrosis factor production	positive regulation of interferon-gamma biosynthetic process	2.0579e-08	9.4677e-06
GO Biological Process Trim50 Co-enrichment: Differential Expression	GO:0001649	GO:0048469	osteoblast differentiation	cell maturation	0.00014162	0.01039
GO Biological Process Trim50 Co-enrichment: Differential Expression	GO:0045429	GO:0050728	positive regulation of nitric oxide biosynthetic process	negative regulation of inflammatory response	1.7114e-06	0.00033462
GO Biological Process Trim50 Co-enrichment: Differential Expression	GO:0031016	GO:0060395	pancreas development	SMAD protein signal transduction	0.00028549	0.01743
GO Biological Process Trim50 Co-enrichment: Differential Expression	GO:0000186	GO:0034138	activation of MAPKK activity	toll-like receptor 3 signaling pathway	1.0922e-05	0.0013912
GO Biological Process Trim50 Co-enrichment: Differential Expression	GO:0009953	GO:0030501	dorsal/ventral pattern formation	positive regulation of bone mineralization	0.00040664	0.022652
GO Biological Process Trim50 Co-enrichment: Differential Expression	GO:0050830	GO:0051930	defense response to Gram-positive bacterium	regulation of sensory perception of pain	2.5647e-05	0.0026852
GO Biological Process Trim50 Co-enrichment: Differential Expression	GO:0016049	GO:0050930	cell growth	induction of positive chemotaxis	2.6212e-05	0.002737
GO Biological Process Trim50 Co-enrichment: Differential Expression	GO:0045766	GO:0050930	positive regulation of angiogenesis	induction of positive chemotaxis	6.2906e-05	0.0056485
GO Biological Process Trim50 Co-enrichment: Differential Expression	GO:0050679	GO:0060395	positive regulation of epithelial cell proliferation	SMAD protein signal transduction	5.3881e-07	0.00013421
GO Biological Process Trim50 Co-enrichment: Differential Expression	GO:0001541	GO:0031100	ovarian follicle development	organ regeneration	0.00049989	0.026292
GO Biological Process Trim50 Co-enrichment: Differential Expression	GO:0001649	GO:0001947	osteoblast differentiation	heart looping	2.0139e-06	0.0003759
GO Biological Process Trim50 Co-enrichment: Differential Expression	GO:0030279	GO:0070374	negative regulation of ossification	positive regulation of ERK1 and ERK2 cascade	0.00025802	0.016183
GO Biological Process Trim50 Co-enrichment: Differential Expression	GO:0001649	GO:0008585	osteoblast differentiation	female gonad development	0.0007462	0.035542
GO Biological Process Trim50 Co-enrichment: Differential Expression	GO:0007173	GO:0007254	epidermal growth factor receptor signaling pathway	JNK cascade	1.6718e-06	0.00032852
GO Biological Process Trim50 Co-enrichment: Differential Expression	GO:0050680	GO:0060070	negative regulation of epithelial cell proliferation	Wnt receptor signaling pathway through beta-catenin	0.00021985	0.014425
GO Biological Process Trim50 Co-enrichment: Differential Expression	GO:0030335	GO:0042060	positive regulation of cell migration	wound healing	0.00040511	0.022599
GO Biological Process Trim50 Co-enrichment: Differential Expression	GO:0009411	GO:0043524	response to UV	negative regulation of neuron apoptosis	0.00090369	0.041092
GO Biological Process Trim50 Co-enrichment: Differential Expression	GO:0030279	GO:0051091	negative regulation of ossification	positive regulation of transcription factor activity	0.00032712	0.019324
GO Biological Process Trim50 Co-enrichment: Differential Expression	GO:0031663	GO:0070374	lipopolysaccharide-mediated signaling pathway	positive regulation of ERK1 and ERK2 cascade	0.0010136	0.044535
GO Biological Process Trim50 Co-enrichment: Differential Expression	GO:0019221	GO:0034097	cytokine-mediated signaling pathway	response to cytokine stimulus	0.00051099	0.026661
GO Biological Process Trim50 Co-enrichment: Differential Expression	GO:0001947	GO:0030501	heart looping	positive regulation of bone mineralization	0.00069143	0.033505
GO Biological Process Trim50 Co-enrichment: Differential Expression	GO:0001782	GO:0006921	B cell homeostasis	cell structure disassembly during apoptosis	0.00067153	0.032784
GO Biological Process Trim50 Co-enrichment: Differential Expression	GO:0060021	GO:0060041	palate development	retina development in camera-type eye	3.6861e-05	0.0036126
GO Biological Process Trim50 Co-enrichment: Differential Expression	GO:0032720	GO:0032729	negative regulation of tumor necrosis factor production	positive regulation of interferon-gamma production	0.0009048	0.041047
GO Biological Process Trim50 Co-enrichment: Differential Expression	GO:0006283	GO:0051865	transcription-coupled nucleotide-excision repair	protein autoubiquitination	0.00090454	0.041059
GO Biological Process Trim50 Co-enrichment: Differential Expression	GO:0008543	GO:0060021	fibroblast growth factor receptor signaling pathway	palate development	1.8045e-07	5.6451e-05
GO Biological Process Trim50 Co-enrichment: Differential Expression	GO:0018149	GO:0030198	peptide cross-linking	extracellular matrix organization	0.0010965	0.047354
GO Biological Process Trim50 Co-enrichment: Differential Expression	GO:0048146	GO:0051781	positive regulation of fibroblast proliferation	positive regulation of cell division	8.9285e-05	0.0073582
GO Biological Process Trim50 Co-enrichment: Differential Expression	GO:0008633	GO:0051291	activation of pro-apoptotic gene products	protein heterooligomerization	3.8451e-05	0.0037311
GO Biological Process Trim50 Co-enrichment: Differential Expression	GO:0006338	GO:0015758	chromatin remodeling	glucose transport	0.00039286	0.022121
GO Biological Process Trim50 Co-enrichment: Differential Expression	GO:0030182	GO:0048565	neuron differentiation	gut development	0.00010146	0.008056
GO Biological Process Trim50 Co-enrichment: Differential Expression	GO:0001938	GO:0050679	positive regulation of endothelial cell proliferation	positive regulation of epithelial cell proliferation	0.00010519	0.0082598
GO Biological Process Trim50 Co-enrichment: Differential Expression	GO:0001934	GO:0007173	positive regulation of protein amino acid phosphorylation	epidermal growth factor receptor signaling pathway	0.0004812	0.025533
GO Biological Process Trim50 Co-enrichment: Differential Expression	GO:0045725	GO:0051403	positive regulation of glycogen biosynthetic process	stress-activated MAPK cascade	0.00017957	0.01233
GO Biological Process Trim50 Co-enrichment: Differential Expression	GO:0001649	GO:0030855	osteoblast differentiation	epithelial cell differentiation	0.00060185	0.030193
GO Biological Process Trim50 Co-enrichment: Differential Expression	GO:0006919	GO:0031100	activation of caspase activity	organ regeneration	0.00022332	0.014591
GO Biological Process Trim50 Co-enrichment: Differential Expression	GO:0030879	GO:0050999	mammary gland development	regulation of nitric-oxide synthase activity	0.00056058	0.028469
GO Biological Process Trim50 Co-enrichment: Differential Expression	GO:0007219	GO:0030182	Notch signaling pathway	neuron differentiation	1.4937e-06	0.00030186
GO Biological Process Trim50 Co-enrichment: Differential Expression	GO:0001702	GO:0021915	gastrulation with mouth forming second	neural tube development	4.2495e-06	0.00068527
GO Biological Process Trim50 Co-enrichment: Differential Expression	GO:0006968	GO:0050729	cellular defense response	positive regulation of inflammatory response	0.0010266	0.045004
GO Biological Process Trim50 Co-enrichment: Differential Expression	GO:0019722	GO:0042102	calcium-mediated signaling	positive regulation of T cell proliferation	1.0189e-07	3.5416e-05
GO Biological Process Trim50 Co-enrichment: Differential Expression	GO:0014823	GO:0048661	response to activity	positive regulation of smooth muscle cell proliferation	0.00021295	0.014114
GO Biological Process Trim50 Co-enrichment: Differential Expression	GO:0009798	GO:0030182	axis specification	neuron differentiation	3.1221e-12	5.6785e-09
GO Biological Process Trim50 Co-enrichment: Differential Expression	GO:0010628	GO:0045740	positive regulation of gene expression	positive regulation of DNA replication	1.4835e-06	0.00030137
GO Biological Process Trim50 Co-enrichment: Differential Expression	GO:0021983	GO:0042475	pituitary gland development	odontogenesis of dentine-containing tooth	3.1191e-05	0.0031396
GO Biological Process Trim50 Co-enrichment: Differential Expression	GO:0042060	GO:0048469	wound healing	cell maturation	0.00094777	0.042601
GO Biological Process Trim50 Co-enrichment: Differential Expression	GO:0006968	GO:0030838	cellular defense response	positive regulation of actin filament polymerization	0.00035596	0.020516
GO Biological Process Trim50 Co-enrichment: Differential Expression	GO:0006898	GO:0008217	receptor-mediated endocytosis	regulation of blood pressure	1.8899e-05	0.0021298
GO Biological Process Trim50 Co-enrichment: Differential Expression	GO:0042472	GO:0045666	inner ear morphogenesis	positive regulation of neuron differentiation	1.0967e-07	3.7455e-05
GO Biological Process Trim50 Co-enrichment: Differential Expression	GO:0030901	GO:0051781	midbrain development	positive regulation of cell division	1.2356e-05	0.0015339
GO Biological Process Trim50 Co-enrichment: Differential Expression	GO:0001649	GO:0042733	osteoblast differentiation	embryonic digit morphogenesis	3.5912e-08	1.5182e-05
GO Biological Process Trim50 Co-enrichment: Differential Expression	GO:0007173	GO:0045725	epidermal growth factor receptor signaling pathway	positive regulation of glycogen biosynthetic process	1.4317e-05	0.0017254
GO Biological Process Trim50 Co-enrichment: Differential Expression	GO:0001569	GO:0070374	patterning of blood vessels	positive regulation of ERK1 and ERK2 cascade	1.9628e-05	0.0021867
GO Biological Process Trim50 Co-enrichment: Differential Expression	GO:0001503	GO:0048286	ossification	lung alveolus development	9.8639e-05	0.007856
GO Biological Process Trim50 Co-enrichment: Differential Expression	GO:0002756	GO:0008629	MyD88-independent toll-like receptor signaling pathway	induction of apoptosis by intracellular signals	3.116e-06	0.00052979
GO Biological Process Trim50 Co-enrichment: Differential Expression	GO:0006833	GO:0008016	water transport	regulation of heart contraction	0.00035756	0.020593
GO Biological Process Trim50 Co-enrichment: Differential Expression	GO:0032582	GO:0043029	negative regulation of gene-specific transcription	T cell homeostasis	0.00094735	0.042606
GO Biological Process Trim50 Co-enrichment: Differential Expression	GO:0030073	GO:0048538	insulin secretion	thymus development	0.00028543	0.017454
GO Biological Process Trim50 Co-enrichment: Differential Expression	GO:0001656	GO:0051781	metanephros development	positive regulation of cell division	0.00017404	0.012067
GO Biological Process Trim50 Co-enrichment: Differential Expression	GO:0009612	GO:0042060	response to mechanical stimulus	wound healing	2.0254e-06	0.00037716
GO Biological Process Trim50 Co-enrichment: Differential Expression	GO:0007179	GO:0045768	transforming growth factor beta receptor signaling pathway	positive regulation of anti-apoptosis	0.0005197	0.027043
GO Biological Process Trim50 Co-enrichment: Differential Expression	GO:0030890	GO:0048661	positive regulation of B cell proliferation	positive regulation of smooth muscle cell proliferation	0.00064184	0.031453
GO Biological Process Trim50 Co-enrichment: Differential Expression	GO:0001974	GO:0031100	blood vessel remodeling	organ regeneration	9.6567e-06	0.0012567
GO Biological Process Trim50 Co-enrichment: Differential Expression	GO:0009408	GO:0051403	response to heat	stress-activated MAPK cascade	4.1873e-06	0.00067804
GO Biological Process Trim50 Co-enrichment: Differential Expression	GO:0030324	GO:0050680	lung development	negative regulation of epithelial cell proliferation	9.5792e-07	0.00021164
GO Biological Process Trim50 Co-enrichment: Differential Expression	GO:0001934	GO:0008584	positive regulation of protein amino acid phosphorylation	male gonad development	0.00047133	0.025248
GO Biological Process Trim50 Co-enrichment: Differential Expression	GO:0014823	GO:0032722	response to activity	positive regulation of chemokine production	9.6504e-07	0.00021261
GO Biological Process Trim50 Co-enrichment: Differential Expression	GO:0045785	GO:0070374	positive regulation of cell adhesion	positive regulation of ERK1 and ERK2 cascade	1.7352e-08	8.2752e-06
GO Biological Process Trim50 Co-enrichment: Differential Expression	GO:0032868	GO:0042102	response to insulin stimulus	positive regulation of T cell proliferation	2.5534e-06	0.0004508
GO Biological Process Trim50 Co-enrichment: Differential Expression	GO:0031016	GO:0045165	pancreas development	cell fate commitment	0.00047378	0.025345
GO Biological Process Trim50 Co-enrichment: Differential Expression	GO:0031295	GO:0034138	T cell costimulation	toll-like receptor 3 signaling pathway	1.0991e-05	0.0013977
GO Biological Process Trim50 Co-enrichment: Differential Expression	GO:0006338	GO:0006406	chromatin remodeling	mRNA export from nucleus	0.0011791	0.049819
GO Biological Process Trim50 Co-enrichment: Differential Expression	GO:0031100	GO:0048666	organ regeneration	neuron development	0.00094693	0.042612
GO Biological Process Trim50 Co-enrichment: Differential Expression	GO:0010628	GO:0048661	positive regulation of gene expression	positive regulation of smooth muscle cell proliferation	0.00052421	0.027133
GO Biological Process Trim50 Co-enrichment: Differential Expression	GO:0002756	GO:0032755	MyD88-independent toll-like receptor signaling pathway	positive regulation of interleukin-6 production	1.9479e-05	0.0021733
GO Biological Process Trim50 Co-enrichment: Differential Expression	GO:0045740	GO:0048565	positive regulation of DNA replication	gut development	0.0007462	0.035499
GO Biological Process Trim50 Co-enrichment: Differential Expression	GO:0006869	GO:0007263	lipid transport	nitric oxide mediated signal transduction	0.00022021	0.0144
GO Biological Process Trim50 Co-enrichment: Differential Expression	GO:0030501	GO:0051216	positive regulation of bone mineralization	cartilage development	9.0672e-06	0.0012019
