# Supplementary material for: Multi-Edge Gene Set Networks Reveal Novel Insights into Global Relationships between Biological Themes
Source: PLoS One. 2012 Sep 13;7(9):e45211. doi: 10.1371/journal.pone.0045211 (PMC3441533; doi:10.1371/journal.pone.0045211)
Supplement: File S1 — Archived gene set networks. A zip archive of tab-delimited text files containing edges and associate p-values per gene set network. (ZIP) [file pone.0045211.s006.zip › GO Biological Process Trim50 Co-membership.txt]

MetaNet Name	Gene Set 1 ID	Gene Set 2 ID	Gene Set 1 Name	Gene Set 2 Name	P-Value	Benjamini P-Value
GO Biological Process Trim50 Co-membership	GO:0001649	GO:0030336	osteoblast differentiation	negative regulation of cell migration	8.4638e-05	0.0090679
GO Biological Process Trim50 Co-membership	GO:0032728	GO:0032760	positive regulation of interferon-beta production	positive regulation of tumor necrosis factor production	1.3811e-08	5.4008e-06
GO Biological Process Trim50 Co-membership	GO:0001889	GO:0030325	liver development	adrenal gland development	0.00047977	0.033835
GO Biological Process Trim50 Co-membership	GO:0032728	GO:0032735	positive regulation of interferon-beta production	positive regulation of interleukin-12 production	6.8463e-09	2.942e-06
GO Biological Process Trim50 Co-membership	GO:0007565	GO:0007611	female pregnancy	learning or memory	0.00060152	0.040347
GO Biological Process Trim50 Co-membership	GO:0009954	GO:0048704	proximal/distal pattern formation	embryonic skeletal system morphogenesis	0.00034515	0.026727
GO Biological Process Trim50 Co-membership	GO:0010628	GO:0030324	positive regulation of gene expression	lung development	0.0001397	0.013505
GO Biological Process Trim50 Co-membership	GO:0001889	GO:0007005	liver development	mitochondrion organization	9.6174e-05	0.010056
GO Biological Process Trim50 Co-membership	GO:0042102	GO:0045669	positive regulation of T cell proliferation	positive regulation of osteoblast differentiation	0.00025668	0.021289
GO Biological Process Trim50 Co-membership	GO:0030890	GO:0070374	positive regulation of B cell proliferation	positive regulation of ERK1 and ERK2 cascade	0.00073367	0.046727
GO Biological Process Trim50 Co-membership	GO:0010628	GO:0032526	positive regulation of gene expression	response to retinoic acid	0.00030881	0.024595
GO Biological Process Trim50 Co-membership	GO:0008543	GO:0030324	fibroblast growth factor receptor signaling pathway	lung development	9.8518e-06	0.0016359
GO Biological Process Trim50 Co-membership	GO:0007224	GO:0045665	smoothened signaling pathway	negative regulation of neuron differentiation	6.2855e-05	0.007187
GO Biological Process Trim50 Co-membership	GO:0014823	GO:0032868	response to activity	response to insulin stimulus	0.00025458	0.021136
GO Biological Process Trim50 Co-membership	GO:0019221	GO:0045768	cytokine-mediated signaling pathway	positive regulation of anti-apoptosis	0.00022638	0.01935
GO Biological Process Trim50 Co-membership	GO:0006283	GO:0006302	transcription-coupled nucleotide-excision repair	double-strand break repair	0.00037478	0.028293
GO Biological Process Trim50 Co-membership	GO:0001656	GO:0042733	metanephros development	embryonic digit morphogenesis	1.0017e-08	4.0803e-06
GO Biological Process Trim50 Co-membership	GO:0031663	GO:0051403	lipopolysaccharide-mediated signaling pathway	stress-activated MAPK cascade	5.5381e-09	2.4471e-06
GO Biological Process Trim50 Co-membership	GO:0007254	GO:0046777	JNK cascade	protein amino acid autophosphorylation	0.00021333	0.018456
GO Biological Process Trim50 Co-membership	GO:0007162	GO:0007266	negative regulation of cell adhesion	Rho protein signal transduction	1.3973e-05	0.0021641
GO Biological Process Trim50 Co-membership	GO:0002756	GO:0050830	MyD88-independent toll-like receptor signaling pathway	defense response to Gram-positive bacterium	0.00014237	0.013696
GO Biological Process Trim50 Co-membership	GO:0019221	GO:0031100	cytokine-mediated signaling pathway	organ regeneration	0.00028187	0.022845
GO Biological Process Trim50 Co-membership	GO:0001503	GO:0001756	ossification	somitogenesis	0.00052267	0.036207
GO Biological Process Trim50 Co-membership	GO:0007224	GO:0009953	smoothened signaling pathway	dorsal/ventral pattern formation	1.1764e-08	4.7425e-06
GO Biological Process Trim50 Co-membership	GO:0009612	GO:0009636	response to mechanical stimulus	response to toxin	3.5166e-05	0.0045162
GO Biological Process Trim50 Co-membership	GO:0001764	GO:0030182	neuron migration	neuron differentiation	7.6609e-05	0.0083564
GO Biological Process Trim50 Co-membership	GO:0030097	GO:0035050	hemopoiesis	embryonic heart tube development	0.0003691	0.028163
GO Biological Process Trim50 Co-membership	GO:0021915	GO:0032582	neural tube development	negative regulation of gene-specific transcription	0.00039949	0.029643
GO Biological Process Trim50 Co-membership	GO:0045766	GO:0050729	positive regulation of angiogenesis	positive regulation of inflammatory response	0.00046046	0.032858
GO Biological Process Trim50 Co-membership	GO:0001649	GO:0042475	osteoblast differentiation	odontogenesis of dentine-containing tooth	4.6375e-05	0.0056671
GO Biological Process Trim50 Co-membership	GO:0032755	GO:0050830	positive regulation of interleukin-6 production	defense response to Gram-positive bacterium	3.6074e-21	6.5612e-18
GO Biological Process Trim50 Co-membership	GO:0001656	GO:0045669	metanephros development	positive regulation of osteoblast differentiation	0.00035292	0.02714
GO Biological Process Trim50 Co-membership	GO:0030890	GO:0051607	positive regulation of B cell proliferation	defense response to virus	0.00025455	0.021157
GO Biological Process Trim50 Co-membership	GO:0008217	GO:0045909	regulation of blood pressure	positive regulation of vasodilation	6.6848e-10	3.6056e-07
GO Biological Process Trim50 Co-membership	GO:0008585	GO:0060070	female gonad development	Wnt receptor signaling pathway through beta-catenin	0.00010028	0.010388
GO Biological Process Trim50 Co-membership	GO:0042475	GO:0045669	odontogenesis of dentine-containing tooth	positive regulation of osteoblast differentiation	2.3728e-05	0.0032501
GO Biological Process Trim50 Co-membership	GO:0032526	GO:0045666	response to retinoic acid	positive regulation of neuron differentiation	4.759e-05	0.0057528
GO Biological Process Trim50 Co-membership	GO:0035121	GO:0060021	tail morphogenesis	palate development	8.3974e-05	0.0090463
GO Biological Process Trim50 Co-membership	GO:0006469	GO:0048015	negative regulation of protein kinase activity	phosphoinositide-mediated signaling	0.0001693	0.015505
GO Biological Process Trim50 Co-membership	GO:0030335	GO:0045429	positive regulation of cell migration	positive regulation of nitric oxide biosynthetic process	3.2558e-07	9.0942e-05
GO Biological Process Trim50 Co-membership	GO:0001756	GO:0032582	somitogenesis	negative regulation of gene-specific transcription	1.1016e-05	0.0017875
GO Biological Process Trim50 Co-membership	GO:0009798	GO:0035121	axis specification	tail morphogenesis	0.00045968	0.032832
GO Biological Process Trim50 Co-membership	GO:0031295	GO:0050852	T cell costimulation	T cell receptor signaling pathway	1.3587e-45	1.5181e-41
GO Biological Process Trim50 Co-membership	GO:0006283	GO:0006363	transcription-coupled nucleotide-excision repair	termination of RNA polymerase I transcription	3.2955e-19	5.2601e-16
GO Biological Process Trim50 Co-membership	GO:0007224	GO:0030324	smoothened signaling pathway	lung development	0.00058221	0.039288
GO Biological Process Trim50 Co-membership	GO:0007179	GO:0045669	transforming growth factor beta receptor signaling pathway	positive regulation of osteoblast differentiation	0.00018478	0.016573
GO Biological Process Trim50 Co-membership	GO:0001938	GO:0032582	positive regulation of endothelial cell proliferation	negative regulation of gene-specific transcription	8.1939e-05	0.0088636
GO Biological Process Trim50 Co-membership	GO:0006833	GO:0007588	water transport	excretion	2.114e-11	1.3442e-08
GO Biological Process Trim50 Co-membership	GO:0030879	GO:0048839	mammary gland development	inner ear development	7.803e-05	0.008476
GO Biological Process Trim50 Co-membership	GO:0007219	GO:0045665	Notch signaling pathway	negative regulation of neuron differentiation	0.00012239	0.012256
GO Biological Process Trim50 Co-membership	GO:0001649	GO:0050679	osteoblast differentiation	positive regulation of epithelial cell proliferation	7.2646e-08	2.3773e-05
GO Biological Process Trim50 Co-membership	GO:0030324	GO:0060445	lung development	branching involved in salivary gland morphogenesis	9.9965e-10	5.11e-07
GO Biological Process Trim50 Co-membership	GO:0021987	GO:0045444	cerebral cortex development	fat cell differentiation	0.00035292	0.027087
GO Biological Process Trim50 Co-membership	GO:0009749	GO:0048015	response to glucose stimulus	phosphoinositide-mediated signaling	0.00045947	0.032848
GO Biological Process Trim50 Co-membership	GO:0032735	GO:0045078	positive regulation of interleukin-12 production	positive regulation of interferon-gamma biosynthetic process	0.00020496	0.017911
GO Biological Process Trim50 Co-membership	GO:0000216	GO:0000723	M/G1 transition of mitotic cell cycle	telomere maintenance	5.7884e-09	2.5433e-06
GO Biological Process Trim50 Co-membership	GO:0032722	GO:0032735	positive regulation of chemokine production	positive regulation of interleukin-12 production	9.5745e-09	3.962e-06
GO Biological Process Trim50 Co-membership	GO:0035121	GO:0060070	tail morphogenesis	Wnt receptor signaling pathway through beta-catenin	5.2346e-08	1.7646e-05
GO Biological Process Trim50 Co-membership	GO:0001934	GO:0060070	positive regulation of protein amino acid phosphorylation	Wnt receptor signaling pathway through beta-catenin	4.0855e-09	1.8577e-06
GO Biological Process Trim50 Co-membership	GO:0001541	GO:0030324	ovarian follicle development	lung development	0.00072381	0.046287
GO Biological Process Trim50 Co-membership	GO:0001658	GO:0048484	branching involved in ureteric bud morphogenesis	enteric nervous system development	9.5688e-17	1.2473e-13
GO Biological Process Trim50 Co-membership	GO:0001658	GO:0045669	branching involved in ureteric bud morphogenesis	positive regulation of osteoblast differentiation	8.3623e-07	0.00020567
GO Biological Process Trim50 Co-membership	GO:0010628	GO:0030900	positive regulation of gene expression	forebrain development	0.00066573	0.043791
GO Biological Process Trim50 Co-membership	GO:0007219	GO:0048844	Notch signaling pathway	artery morphogenesis	0.00032995	0.025909
GO Biological Process Trim50 Co-membership	GO:0006469	GO:0030336	negative regulation of protein kinase activity	negative regulation of cell migration	1.9452e-05	0.0028226
GO Biological Process Trim50 Co-membership	GO:0006302	GO:0043524	double-strand break repair	negative regulation of neuron apoptosis	0.00066246	0.043612
GO Biological Process Trim50 Co-membership	GO:0032720	GO:0032722	negative regulation of tumor necrosis factor production	positive regulation of chemokine production	0.00061118	0.04089
GO Biological Process Trim50 Co-membership	GO:0032735	GO:0050729	positive regulation of interleukin-12 production	positive regulation of inflammatory response	8.3876e-08	2.6995e-05
GO Biological Process Trim50 Co-membership	GO:0035050	GO:0055010	embryonic heart tube development	ventricular cardiac muscle tissue morphogenesis	2.4158e-05	0.003286
GO Biological Process Trim50 Co-membership	GO:0006749	GO:0042542	glutathione metabolic process	response to hydrogen peroxide	2.6487e-05	0.0035411
GO Biological Process Trim50 Co-membership	GO:0042593	GO:0045725	glucose homeostasis	positive regulation of glycogen biosynthetic process	1.7938e-06	0.00039855
GO Biological Process Trim50 Co-membership	GO:0032755	GO:0051607	positive regulation of interleukin-6 production	defense response to virus	3.4632e-08	1.1932e-05
GO Biological Process Trim50 Co-membership	GO:0001702	GO:0060395	gastrulation with mouth forming second	SMAD protein signal transduction	2.0899e-05	0.002945
GO Biological Process Trim50 Co-membership	GO:0006469	GO:0051726	negative regulation of protein kinase activity	regulation of cell cycle	0.00056821	0.038644
GO Biological Process Trim50 Co-membership	GO:0002756	GO:0034138	MyD88-independent toll-like receptor signaling pathway	toll-like receptor 3 signaling pathway	2.8872e-139	2.2581e-134
GO Biological Process Trim50 Co-membership	GO:0007565	GO:0007595	female pregnancy	lactation	0.00027992	0.022733
GO Biological Process Trim50 Co-membership	GO:0008629	GO:0043029	induction of apoptosis by intracellular signals	T cell homeostasis	0.00012279	0.012281
GO Biological Process Trim50 Co-membership	GO:0034339	GO:0048384	regulation of transcription from RNA polymerase II promoter by nuclear hormone receptor	retinoic acid receptor signaling pathway	1.4442e-06	0.00033124
GO Biological Process Trim50 Co-membership	GO:0006413	GO:0042552	translational initiation	myelination	0.00031618	0.025029
GO Biological Process Trim50 Co-membership	GO:0030335	GO:0045725	positive regulation of cell migration	positive regulation of glycogen biosynthetic process	1.4833e-07	4.5317e-05
GO Biological Process Trim50 Co-membership	GO:0007187	GO:0007586	G-protein signaling, coupled to cyclic nucleotide second messenger	digestion	0.00037304	0.028243
GO Biological Process Trim50 Co-membership	GO:0007626	GO:0050885	locomotory behavior	neuromuscular process controlling balance	6.3862e-05	0.0072177
GO Biological Process Trim50 Co-membership	GO:0060021	GO:0060325	palate development	face morphogenesis	4.1596e-16	4.9292e-13
GO Biological Process Trim50 Co-membership	GO:0030335	GO:0046777	positive regulation of cell migration	protein amino acid autophosphorylation	2.9643e-05	0.0039096
GO Biological Process Trim50 Co-membership	GO:0001947	GO:0007368	heart looping	determination of left/right symmetry	2.9094e-15	3.117e-12
GO Biological Process Trim50 Co-membership	GO:0032722	GO:0050731	positive regulation of chemokine production	positive regulation of peptidyl-tyrosine phosphorylation	0.00015041	0.014241
GO Biological Process Trim50 Co-membership	GO:0001657	GO:0043524	ureteric bud development	negative regulation of neuron apoptosis	0.00026135	0.021607
GO Biological Process Trim50 Co-membership	GO:0048839	GO:0051781	inner ear development	positive regulation of cell division	0.00023794	0.019988
GO Biological Process Trim50 Co-membership	GO:0007224	GO:0030901	smoothened signaling pathway	midbrain development	2.0899e-05	0.0029397
GO Biological Process Trim50 Co-membership	GO:0007215	GO:0048167	glutamate signaling pathway	regulation of synaptic plasticity	0.00056568	0.038505
GO Biological Process Trim50 Co-membership	GO:0048485	GO:0051216	sympathetic nervous system development	cartilage development	4.9375e-16	5.7637e-13
GO Biological Process Trim50 Co-membership	GO:0007254	GO:0050852	JNK cascade	T cell receptor signaling pathway	7.6914e-08	2.4857e-05
GO Biological Process Trim50 Co-membership	GO:0030182	GO:0060070	neuron differentiation	Wnt receptor signaling pathway through beta-catenin	2.3997e-24	6.7027e-21
GO Biological Process Trim50 Co-membership	GO:0032715	GO:0032720	negative regulation of interleukin-6 production	negative regulation of tumor necrosis factor production	6.1467e-14	5.3414e-11
GO Biological Process Trim50 Co-membership	GO:0043029	GO:0045954	T cell homeostasis	positive regulation of natural killer cell mediated cytotoxicity	2.9674e-06	0.00060124
GO Biological Process Trim50 Co-membership	GO:0006919	GO:0008629	activation of caspase activity	induction of apoptosis by intracellular signals	4.6403e-06	0.00087451
GO Biological Process Trim50 Co-membership	GO:0001938	GO:0051781	positive regulation of endothelial cell proliferation	positive regulation of cell division	1.6809e-06	0.00037776
GO Biological Process Trim50 Co-membership	GO:0007179	GO:0048844	transforming growth factor beta receptor signaling pathway	artery morphogenesis	0.0005554	0.038103
GO Biological Process Trim50 Co-membership	GO:0032760	GO:0051403	positive regulation of tumor necrosis factor production	stress-activated MAPK cascade	0.00015041	0.014207
GO Biological Process Trim50 Co-membership	GO:0001938	GO:0045669	positive regulation of endothelial cell proliferation	positive regulation of osteoblast differentiation	0.00042843	0.031112
GO Biological Process Trim50 Co-membership	GO:0030879	GO:0042733	mammary gland development	embryonic digit morphogenesis	0.00042104	0.030804
GO Biological Process Trim50 Co-membership	GO:0030335	GO:0030838	positive regulation of cell migration	positive regulation of actin filament polymerization	1.6393e-05	0.0024561
GO Biological Process Trim50 Co-membership	GO:0048844	GO:0050880	artery morphogenesis	regulation of blood vessel size	3.5086e-06	0.0006912
GO Biological Process Trim50 Co-membership	GO:0007266	GO:0008360	Rho protein signal transduction	regulation of cell shape	1.986e-06	0.00043027
GO Biological Process Trim50 Co-membership	GO:0006800	GO:0042542	oxygen and reactive oxygen species metabolic process	response to hydrogen peroxide	0.00056364	0.038499
GO Biological Process Trim50 Co-membership	GO:0030326	GO:0030901	embryonic limb morphogenesis	midbrain development	0.0002764	0.022612
GO Biological Process Trim50 Co-membership	GO:0030501	GO:0060395	positive regulation of bone mineralization	SMAD protein signal transduction	2.5256e-07	7.2354e-05
GO Biological Process Trim50 Co-membership	GO:0030900	GO:0031069	forebrain development	hair follicle morphogenesis	0.00077907	0.048706
GO Biological Process Trim50 Co-membership	GO:0006469	GO:0048167	negative regulation of protein kinase activity	regulation of synaptic plasticity	0.00035173	0.027129
GO Biological Process Trim50 Co-membership	GO:0021766	GO:0045494	hippocampus development	photoreceptor cell maintenance	8.4088e-05	0.0090337
GO Biological Process Trim50 Co-membership	GO:0009953	GO:0009954	dorsal/ventral pattern formation	proximal/distal pattern formation	8.6747e-10	4.523e-07
GO Biological Process Trim50 Co-membership	GO:0009798	GO:0060021	axis specification	palate development	2.5553e-06	0.00052871
GO Biological Process Trim50 Co-membership	GO:0021766	GO:0045444	hippocampus development	fat cell differentiation	0.00020312	0.017769
GO Biological Process Trim50 Co-membership	GO:0045907	GO:0045987	positive regulation of vasoconstriction	positive regulation of smooth muscle contraction	5.5224e-06	0.0010235
GO Biological Process Trim50 Co-membership	GO:0048706	GO:0050679	embryonic skeletal system development	positive regulation of epithelial cell proliferation	1.9015e-05	0.0027798
GO Biological Process Trim50 Co-membership	GO:0007409	GO:0030900	axonogenesis	forebrain development	9.6612e-05	0.010075
GO Biological Process Trim50 Co-membership	GO:0045669	GO:0048661	positive regulation of osteoblast differentiation	positive regulation of smooth muscle cell proliferation	0.00035292	0.027167
GO Biological Process Trim50 Co-membership	GO:0003007	GO:0048844	heart morphogenesis	artery morphogenesis	9.3396e-07	0.00022545
GO Biological Process Trim50 Co-membership	GO:0001658	GO:0007422	branching involved in ureteric bud morphogenesis	peripheral nervous system development	2.1802e-13	1.7949e-10
GO Biological Process Trim50 Co-membership	GO:0007276	GO:0008585	gamete generation	female gonad development	0.00042021	0.030772
GO Biological Process Trim50 Co-membership	GO:0008203	GO:0070328	cholesterol metabolic process	triglyceride homeostasis	7.1881e-06	0.0012662
GO Biological Process Trim50 Co-membership	GO:0006892	GO:0050690	post-Golgi vesicle-mediated transport	regulation of defense response to virus by virus	7.1998e-12	4.9831e-09
GO Biological Process Trim50 Co-membership	GO:0001569	GO:0043010	patterning of blood vessels	camera-type eye development	0.00016934	0.015436
GO Biological Process Trim50 Co-membership	GO:0030878	GO:0051216	thyroid gland development	cartilage development	0.00018699	0.016733
GO Biological Process Trim50 Co-membership	GO:0007190	GO:0030819	activation of adenylate cyclase activity	positive regulation of cAMP biosynthetic process	2.8924e-10	1.6158e-07
GO Biological Process Trim50 Co-membership	GO:0030326	GO:0042472	embryonic limb morphogenesis	inner ear morphogenesis	2.3141e-07	6.7033e-05
GO Biological Process Trim50 Co-membership	GO:0006338	GO:0051091	chromatin remodeling	positive regulation of transcription factor activity	7.941e-06	0.001374
GO Biological Process Trim50 Co-membership	GO:0032582	GO:0050680	negative regulation of gene-specific transcription	negative regulation of epithelial cell proliferation	1.8649e-06	0.00041086
GO Biological Process Trim50 Co-membership	GO:0034097	GO:0045768	response to cytokine stimulus	positive regulation of anti-apoptosis	1.0357e-05	0.0017017
GO Biological Process Trim50 Co-membership	GO:0001657	GO:0001756	ureteric bud development	somitogenesis	0.00011074	0.011322
GO Biological Process Trim50 Co-membership	GO:0001947	GO:0030324	heart looping	lung development	0.00047566	0.033728
GO Biological Process Trim50 Co-membership	GO:0008206	GO:0015711	bile acid metabolic process	organic anion transport	1.1975e-08	4.8028e-06
GO Biological Process Trim50 Co-membership	GO:0034138	GO:0051403	toll-like receptor 3 signaling pathway	stress-activated MAPK cascade	1.3159e-95	3.4306e-91
GO Biological Process Trim50 Co-membership	GO:0001843	GO:0050680	neural tube closure	negative regulation of epithelial cell proliferation	0.00062208	0.041513
GO Biological Process Trim50 Co-membership	GO:0000186	GO:0007173	activation of MAPKK activity	epidermal growth factor receptor signaling pathway	3.043e-13	2.4535e-10
GO Biological Process Trim50 Co-membership	GO:0001843	GO:0001947	neural tube closure	heart looping	1.5317e-06	0.00034723
GO Biological Process Trim50 Co-membership	GO:0032722	GO:0050830	positive regulation of chemokine production	defense response to Gram-positive bacterium	1.8455e-11	1.1831e-08
GO Biological Process Trim50 Co-membership	GO:0032729	GO:0032755	positive regulation of interferon-gamma production	positive regulation of interleukin-6 production	3.9813e-07	0.00010964
GO Biological Process Trim50 Co-membership	GO:0032868	GO:0042593	response to insulin stimulus	glucose homeostasis	5.021e-05	0.0060136
GO Biological Process Trim50 Co-membership	GO:0002756	GO:0031663	MyD88-independent toll-like receptor signaling pathway	lipopolysaccharide-mediated signaling pathway	6.984e-13	5.5173e-10
GO Biological Process Trim50 Co-membership	GO:0050680	GO:0060070	negative regulation of epithelial cell proliferation	Wnt receptor signaling pathway through beta-catenin	0.00010676	0.010972
GO Biological Process Trim50 Co-membership	GO:0006970	GO:0030335	response to osmotic stress	positive regulation of cell migration	0.00041561	0.030549
GO Biological Process Trim50 Co-membership	GO:0006959	GO:0050830	humoral immune response	defense response to Gram-positive bacterium	0.00051361	0.035643
GO Biological Process Trim50 Co-membership	GO:0008584	GO:0010628	male gonad development	positive regulation of gene expression	0.00066573	0.043754
GO Biological Process Trim50 Co-membership	GO:0009749	GO:0030073	response to glucose stimulus	insulin secretion	1.9585e-13	1.6471e-10
GO Biological Process Trim50 Co-membership	GO:0043524	GO:0048666	negative regulation of neuron apoptosis	neuron development	9.8324e-08	3.1133e-05
GO Biological Process Trim50 Co-membership	GO:0006361	GO:0006367	transcription initiation from RNA polymerase I promoter	transcription initiation from RNA polymerase II promoter	3.6725e-16	4.4189e-13
GO Biological Process Trim50 Co-membership	GO:0032526	GO:0048286	response to retinoic acid	lung alveolus development	0.00049556	0.034636
GO Biological Process Trim50 Co-membership	GO:0019221	GO:0048661	cytokine-mediated signaling pathway	positive regulation of smooth muscle cell proliferation	5.1777e-06	0.00096647
GO Biological Process Trim50 Co-membership	GO:0007194	GO:0007214	negative regulation of adenylate cyclase activity	gamma-aminobutyric acid signaling pathway	3.6212e-05	0.0045977
GO Biological Process Trim50 Co-membership	GO:0001569	GO:0009953	patterning of blood vessels	dorsal/ventral pattern formation	0.00018703	0.016698
GO Biological Process Trim50 Co-membership	GO:0032720	GO:0050830	negative regulation of tumor necrosis factor production	defense response to Gram-positive bacterium	5.0885e-05	0.0060667
GO Biological Process Trim50 Co-membership	GO:0007368	GO:0048706	determination of left/right symmetry	embryonic skeletal system development	0.00038257	0.028715
GO Biological Process Trim50 Co-membership	GO:0021983	GO:0060173	pituitary gland development	limb development	0.00038709	0.029026
GO Biological Process Trim50 Co-membership	GO:0001503	GO:0050880	ossification	regulation of blood vessel size	0.0001572	0.014707
GO Biological Process Trim50 Co-membership	GO:0001658	GO:0010628	branching involved in ureteric bud morphogenesis	positive regulation of gene expression	1.3236e-05	0.0020786
GO Biological Process Trim50 Co-membership	GO:0009798	GO:0010628	axis specification	positive regulation of gene expression	4.8588e-06	0.0009091
GO Biological Process Trim50 Co-membership	GO:0007254	GO:0051403	JNK cascade	stress-activated MAPK cascade	1.7536e-26	8.0674e-23
GO Biological Process Trim50 Co-membership	GO:0032735	GO:0045429	positive regulation of interleukin-12 production	positive regulation of nitric oxide biosynthetic process	1.4263e-05	0.0022045
GO Biological Process Trim50 Co-membership	GO:0042060	GO:0050679	wound healing	positive regulation of epithelial cell proliferation	6.626e-10	3.5987e-07
GO Biological Process Trim50 Co-membership	GO:0000080	GO:0031100	G1 phase of mitotic cell cycle	organ regeneration	0.00073367	0.046803
GO Biological Process Trim50 Co-membership	GO:0000226	GO:0001764	microtubule cytoskeleton organization	neuron migration	0.00056359	0.038564
GO Biological Process Trim50 Co-membership	GO:0048593	GO:0048844	camera-type eye morphogenesis	artery morphogenesis	0.0007041	0.045435
GO Biological Process Trim50 Co-membership	GO:0008203	GO:0008206	cholesterol metabolic process	bile acid metabolic process	0.0003613	0.027676
GO Biological Process Trim50 Co-membership	GO:0009749	GO:0031016	response to glucose stimulus	pancreas development	5.8781e-07	0.00015172
GO Biological Process Trim50 Co-membership	GO:0032715	GO:0032728	negative regulation of interleukin-6 production	positive regulation of interferon-beta production	0.00024198	0.020219
GO Biological Process Trim50 Co-membership	GO:0001568	GO:0001756	blood vessel development	somitogenesis	5.9906e-06	0.0010896
GO Biological Process Trim50 Co-membership	GO:0001541	GO:0060445	ovarian follicle development	branching involved in salivary gland morphogenesis	5.5774e-05	0.0065496
GO Biological Process Trim50 Co-membership	GO:0001568	GO:0001570	blood vessel development	vasculogenesis	2.9871e-10	1.6569e-07
GO Biological Process Trim50 Co-membership	GO:0001656	GO:0043010	metanephros development	camera-type eye development	1.3387e-05	0.0020898
GO Biological Process Trim50 Co-membership	GO:0030879	GO:0045725	mammary gland development	positive regulation of glycogen biosynthetic process	1.8097e-05	0.0026655
GO Biological Process Trim50 Co-membership	GO:0007160	GO:0030198	cell-matrix adhesion	extracellular matrix organization	0.00069414	0.045278
GO Biological Process Trim50 Co-membership	GO:0001656	GO:0048844	metanephros development	artery morphogenesis	6.2855e-05	0.0071765
GO Biological Process Trim50 Co-membership	GO:0060021	GO:0060070	palate development	Wnt receptor signaling pathway through beta-catenin	4.745e-08	1.6065e-05
GO Biological Process Trim50 Co-membership	GO:0032722	GO:0051607	positive regulation of chemokine production	defense response to virus	2.6491e-05	0.0035356
GO Biological Process Trim50 Co-membership	GO:0001658	GO:0030501	branching involved in ureteric bud morphogenesis	positive regulation of bone mineralization	0.00037301	0.028268
GO Biological Process Trim50 Co-membership	GO:0001569	GO:0048844	patterning of blood vessels	artery morphogenesis	2.5256e-07	7.2888e-05
GO Biological Process Trim50 Co-membership	GO:0010575	GO:0032755	positive regulation vascular endothelial growth factor production	positive regulation of interleukin-6 production	1.4274e-05	0.0021932
GO Biological Process Trim50 Co-membership	GO:0030335	GO:0051897	positive regulation of cell migration	positive regulation of protein kinase B signaling cascade	2.773e-14	2.5818e-11
GO Biological Process Trim50 Co-membership	GO:0007623	GO:0051591	circadian rhythm	response to cAMP	7.3359e-06	0.0012835
GO Biological Process Trim50 Co-membership	GO:0001938	GO:0048661	positive regulation of endothelial cell proliferation	positive regulation of smooth muscle cell proliferation	1.7443e-05	0.0025886
GO Biological Process Trim50 Co-membership	GO:0009880	GO:0050679	embryonic pattern specification	positive regulation of epithelial cell proliferation	0.00037576	0.028339
GO Biological Process Trim50 Co-membership	GO:0048839	GO:0060021	inner ear development	palate development	0.00027641	0.022566
GO Biological Process Trim50 Co-membership	GO:0001656	GO:0003007	metanephros development	heart morphogenesis	0.00043439	0.031226
GO Biological Process Trim50 Co-membership	GO:0007422	GO:0048484	peripheral nervous system development	enteric nervous system development	7.1106e-23	1.6357e-19
GO Biological Process Trim50 Co-membership	GO:0019221	GO:0042060	cytokine-mediated signaling pathway	wound healing	0.00071351	0.045741
GO Biological Process Trim50 Co-membership	GO:0009612	GO:0045666	response to mechanical stimulus	positive regulation of neuron differentiation	4.3099e-05	0.0053251
GO Biological Process Trim50 Co-membership	GO:0007259	GO:0009968	JAK-STAT cascade	negative regulation of signal transduction	6.7453e-05	0.0075149
GO Biological Process Trim50 Co-membership	GO:0008277	GO:0009968	regulation of G-protein coupled receptor protein signaling pathway	negative regulation of signal transduction	2.7999e-22	5.7626e-19
GO Biological Process Trim50 Co-membership	GO:0001843	GO:0021915	neural tube closure	neural tube development	0.00020129	0.017708
GO Biological Process Trim50 Co-membership	GO:0009749	GO:0043491	response to glucose stimulus	protein kinase B signaling cascade	0.00013916	0.013537
GO Biological Process Trim50 Co-membership	GO:0050715	GO:0070374	positive regulation of cytokine secretion	positive regulation of ERK1 and ERK2 cascade	2.8971e-06	0.00058852
GO Biological Process Trim50 Co-membership	GO:0001889	GO:0030324	liver development	lung development	1.4971e-11	9.7574e-09
GO Biological Process Trim50 Co-membership	GO:0045725	GO:0048015	positive regulation of glycogen biosynthetic process	phosphoinositide-mediated signaling	6.9214e-06	0.0012331
GO Biological Process Trim50 Co-membership	GO:0001782	GO:0050852	B cell homeostasis	T cell receptor signaling pathway	0.0002661	0.021884
GO Biological Process Trim50 Co-membership	GO:0032722	GO:0045078	positive regulation of chemokine production	positive regulation of interferon-gamma biosynthetic process	1.7167e-06	0.00038362
GO Biological Process Trim50 Co-membership	GO:0009954	GO:0048706	proximal/distal pattern formation	embryonic skeletal system development	8.5649e-05	0.0091386
GO Biological Process Trim50 Co-membership	GO:0045429	GO:0045725	positive regulation of nitric oxide biosynthetic process	positive regulation of glycogen biosynthetic process	1.1956e-07	3.7255e-05
GO Biological Process Trim50 Co-membership	GO:0009791	GO:0030324	post-embryonic development	lung development	1.9106e-06	0.0004174
GO Biological Process Trim50 Co-membership	GO:0032715	GO:0050715	negative regulation of interleukin-6 production	positive regulation of cytokine secretion	0.00042021	0.030801
GO Biological Process Trim50 Co-membership	GO:0034097	GO:0051726	response to cytokine stimulus	regulation of cell cycle	0.00077701	0.048655
GO Biological Process Trim50 Co-membership	GO:0001938	GO:0030335	positive regulation of endothelial cell proliferation	positive regulation of cell migration	6.3222e-08	2.1041e-05
GO Biological Process Trim50 Co-membership	GO:0001656	GO:0030501	metanephros development	positive regulation of bone mineralization	0.00016934	0.015454
GO Biological Process Trim50 Co-membership	GO:0048286	GO:0048661	lung alveolus development	positive regulation of smooth muscle cell proliferation	0.00019408	0.017229
GO Biological Process Trim50 Co-membership	GO:0007517	GO:0007519	muscle organ development	skeletal muscle tissue development	6.834e-09	2.953e-06
GO Biological Process Trim50 Co-membership	GO:0043524	GO:0048167	negative regulation of neuron apoptosis	regulation of synaptic plasticity	1.3663e-05	0.0021244
GO Biological Process Trim50 Co-membership	GO:0007223	GO:0048146	Wnt receptor signaling pathway, calcium modulating pathway	positive regulation of fibroblast proliferation	0.0002472	0.020633
GO Biological Process Trim50 Co-membership	GO:0043491	GO:0045725	protein kinase B signaling cascade	positive regulation of glycogen biosynthetic process	1.0397e-06	0.00024791
GO Biological Process Trim50 Co-membership	GO:0001934	GO:0032755	positive regulation of protein amino acid phosphorylation	positive regulation of interleukin-6 production	0.0006968	0.045113
GO Biological Process Trim50 Co-membership	GO:0001657	GO:0009880	ureteric bud development	embryonic pattern specification	1.9732e-09	9.5856e-07
GO Biological Process Trim50 Co-membership	GO:0001889	GO:0007368	liver development	determination of left/right symmetry	0.0004127	0.03045
GO Biological Process Trim50 Co-membership	GO:0009880	GO:0060070	embryonic pattern specification	Wnt receptor signaling pathway through beta-catenin	0.0007597	0.048032
GO Biological Process Trim50 Co-membership	GO:0030324	GO:0060021	lung development	palate development	1.8561e-07	5.478e-05
GO Biological Process Trim50 Co-membership	GO:0045429	GO:0051091	positive regulation of nitric oxide biosynthetic process	positive regulation of transcription factor activity	0.00043293	0.031293
GO Biological Process Trim50 Co-membership	GO:0021915	GO:0060070	neural tube development	Wnt receptor signaling pathway through beta-catenin	2.3089e-05	0.0031792
GO Biological Process Trim50 Co-membership	GO:0031069	GO:0060445	hair follicle morphogenesis	branching involved in salivary gland morphogenesis	3.3847e-10	1.8642e-07
GO Biological Process Trim50 Co-membership	GO:0030326	GO:0060445	embryonic limb morphogenesis	branching involved in salivary gland morphogenesis	4.7527e-05	0.0057541
GO Biological Process Trim50 Co-membership	GO:0030335	GO:0048844	positive regulation of cell migration	artery morphogenesis	0.00079333	0.0494
GO Biological Process Trim50 Co-membership	GO:0000910	GO:0007266	cytokinesis	Rho protein signal transduction	0.00014871	0.014097
GO Biological Process Trim50 Co-membership	GO:0032760	GO:0050729	positive regulation of tumor necrosis factor production	positive regulation of inflammatory response	1.6874e-07	5.076e-05
GO Biological Process Trim50 Co-membership	GO:0030326	GO:0031069	embryonic limb morphogenesis	hair follicle morphogenesis	0.00031866	0.0252
GO Biological Process Trim50 Co-membership	GO:0030326	GO:0045669	embryonic limb morphogenesis	positive regulation of osteoblast differentiation	2.3728e-05	0.0032444
GO Biological Process Trim50 Co-membership	GO:0001658	GO:0048704	branching involved in ureteric bud morphogenesis	embryonic skeletal system morphogenesis	0.00010095	0.01043
GO Biological Process Trim50 Co-membership	GO:0001947	GO:0045444	heart looping	fat cell differentiation	0.00055999	0.038385
GO Biological Process Trim50 Co-membership	GO:0001707	GO:0007179	mesoderm formation	transforming growth factor beta receptor signaling pathway	8.3108e-05	0.0089653
GO Biological Process Trim50 Co-membership	GO:0014823	GO:0051930	response to activity	regulation of sensory perception of pain	5.8757e-06	0.0010762
GO Biological Process Trim50 Co-membership	GO:0045429	GO:0050796	positive regulation of nitric oxide biosynthetic process	regulation of insulin secretion	0.0002095	0.018206
GO Biological Process Trim50 Co-membership	GO:0031100	GO:0045768	organ regeneration	positive regulation of anti-apoptosis	5.8812e-05	0.0067742
GO Biological Process Trim50 Co-membership	GO:0007368	GO:0009953	determination of left/right symmetry	dorsal/ventral pattern formation	2.1522e-08	7.829e-06
GO Biological Process Trim50 Co-membership	GO:0030509	GO:0045669	BMP signaling pathway	positive regulation of osteoblast differentiation	1.9355e-17	2.7032e-14
GO Biological Process Trim50 Co-membership	GO:0009612	GO:0042542	response to mechanical stimulus	response to hydrogen peroxide	7.026e-09	2.9864e-06
GO Biological Process Trim50 Co-membership	GO:0006959	GO:0051607	humoral immune response	defense response to virus	0.00041084	0.03037
GO Biological Process Trim50 Co-membership	GO:0050830	GO:0070374	defense response to Gram-positive bacterium	positive regulation of ERK1 and ERK2 cascade	2.3728e-05	0.0032387
GO Biological Process Trim50 Co-membership	GO:0030509	GO:0060041	BMP signaling pathway	retina development in camera-type eye	0.00053408	0.036802
GO Biological Process Trim50 Co-membership	GO:0009749	GO:0048565	response to glucose stimulus	gut development	0.00045613	0.032639
GO Biological Process Trim50 Co-membership	GO:0042475	GO:0045740	odontogenesis of dentine-containing tooth	positive regulation of DNA replication	0.00066061	0.043637
GO Biological Process Trim50 Co-membership	GO:0007254	GO:0032760	JNK cascade	positive regulation of tumor necrosis factor production	0.00012279	0.012249
GO Biological Process Trim50 Co-membership	GO:0001656	GO:0031016	metanephros development	pancreas development	9.0964e-05	0.009601
GO Biological Process Trim50 Co-membership	GO:0032729	GO:0032735	positive regulation of interferon-gamma production	positive regulation of interleukin-12 production	2.2691e-08	8.2159e-06
GO Biological Process Trim50 Co-membership	GO:0006940	GO:0007218	regulation of smooth muscle contraction	neuropeptide signaling pathway	0.00073572	0.046743
GO Biological Process Trim50 Co-membership	GO:0008016	GO:0055010	regulation of heart contraction	ventricular cardiac muscle tissue morphogenesis	0.00020588	0.017951
GO Biological Process Trim50 Co-membership	GO:0030335	GO:0030879	positive regulation of cell migration	mammary gland development	5.3415e-07	0.00014114
GO Biological Process Trim50 Co-membership	GO:0042733	GO:0048706	embryonic digit morphogenesis	embryonic skeletal system development	7.8519e-06	0.0013616
GO Biological Process Trim50 Co-membership	GO:0032722	GO:0032755	positive regulation of chemokine production	positive regulation of interleukin-6 production	6.2765e-26	2.4544e-22
GO Biological Process Trim50 Co-membership	GO:0008217	GO:0050880	regulation of blood pressure	regulation of blood vessel size	2.0827e-10	1.189e-07
GO Biological Process Trim50 Co-membership	GO:0031295	GO:0050690	T cell costimulation	regulation of defense response to virus by virus	2.5534e-08	9.1607e-06
GO Biological Process Trim50 Co-membership	GO:0001947	GO:0021766	heart looping	hippocampus development	1.1846e-05	0.0019143
GO Biological Process Trim50 Co-membership	GO:0030324	GO:0048565	lung development	gut development	1.9238e-05	0.0028019
GO Biological Process Trim50 Co-membership	GO:0035050	GO:0043010	embryonic heart tube development	camera-type eye development	6.2855e-05	0.0071661
GO Biological Process Trim50 Co-membership	GO:0007626	GO:0048167	locomotory behavior	regulation of synaptic plasticity	2.289e-05	0.0031741
GO Biological Process Trim50 Co-membership	GO:0045740	GO:0048146	positive regulation of DNA replication	positive regulation of fibroblast proliferation	1.3974e-12	1.0508e-09
GO Biological Process Trim50 Co-membership	GO:0030539	GO:0042475	male genitalia development	odontogenesis of dentine-containing tooth	0.00017178	0.015622
GO Biological Process Trim50 Co-membership	GO:0030902	GO:0048384	hindbrain development	retinoic acid receptor signaling pathway	0.00026637	0.021883
GO Biological Process Trim50 Co-membership	GO:0006898	GO:0042157	receptor-mediated endocytosis	lipoprotein metabolic process	8.0767e-09	3.4145e-06
GO Biological Process Trim50 Co-membership	GO:0060021	GO:0060173	palate development	limb development	3.5747e-05	0.0045832
GO Biological Process Trim50 Co-membership	GO:0042733	GO:0048593	embryonic digit morphogenesis	camera-type eye morphogenesis	6.8551e-05	0.0076265
GO Biological Process Trim50 Co-membership	GO:0001938	GO:0045766	positive regulation of endothelial cell proliferation	positive regulation of angiogenesis	3.4794e-17	4.6918e-14
GO Biological Process Trim50 Co-membership	GO:0019221	GO:0050729	cytokine-mediated signaling pathway	positive regulation of inflammatory response	1.2807e-06	0.00029811
GO Biological Process Trim50 Co-membership	GO:0032728	GO:0050729	positive regulation of interferon-beta production	positive regulation of inflammatory response	1.2084e-07	3.7504e-05
GO Biological Process Trim50 Co-membership	GO:0007368	GO:0009880	determination of left/right symmetry	embryonic pattern specification	6.3973e-06	0.0011502
GO Biological Process Trim50 Co-membership	GO:0001974	GO:0050930	blood vessel remodeling	induction of positive chemotaxis	0.00077381	0.048649
GO Biological Process Trim50 Co-membership	GO:0009612	GO:0051592	response to mechanical stimulus	response to calcium ion	1.2156e-05	0.0019481
GO Biological Process Trim50 Co-membership	GO:0030501	GO:0042475	positive regulation of bone mineralization	odontogenesis of dentine-containing tooth	0.00031866	0.025174
GO Biological Process Trim50 Co-membership	GO:0043029	GO:0048873	T cell homeostasis	homeostasis of number of cells within a tissue	4.7077e-06	0.00088295
GO Biological Process Trim50 Co-membership	GO:0045078	GO:0051607	positive regulation of interferon-gamma biosynthetic process	defense response to virus	1.2114e-05	0.0019454
GO Biological Process Trim50 Co-membership	GO:0045739	GO:0045768	positive regulation of DNA repair	positive regulation of anti-apoptosis	0.00014525	0.013939
GO Biological Process Trim50 Co-membership	GO:0030324	GO:0042475	lung development	odontogenesis of dentine-containing tooth	8.7876e-08	2.8052e-05
GO Biological Process Trim50 Co-membership	GO:0030326	GO:0060395	embryonic limb morphogenesis	SMAD protein signal transduction	0.00011891	0.011985
GO Biological Process Trim50 Co-membership	GO:0030073	GO:0042593	insulin secretion	glucose homeostasis	6.7117e-07	0.00016933
GO Biological Process Trim50 Co-membership	GO:0001658	GO:0051216	branching involved in ureteric bud morphogenesis	cartilage development	8.0304e-12	5.5093e-09
GO Biological Process Trim50 Co-membership	GO:0006939	GO:0007202	smooth muscle contraction	activation of phospholipase C activity	0.0001572	0.014724
GO Biological Process Trim50 Co-membership	GO:0032715	GO:0032722	negative regulation of interleukin-6 production	positive regulation of chemokine production	1.7167e-06	0.00038472
GO Biological Process Trim50 Co-membership	GO:0001570	GO:0055010	vasculogenesis	ventricular cardiac muscle tissue morphogenesis	0.00057086	0.038655
GO Biological Process Trim50 Co-membership	GO:0010575	GO:0045086	positive regulation vascular endothelial growth factor production	positive regulation of interleukin-2 biosynthetic process	0.00034232	0.026746
GO Biological Process Trim50 Co-membership	GO:0001938	GO:0002088	positive regulation of endothelial cell proliferation	lens development in camera-type eye	9.2595e-05	0.0097337
GO Biological Process Trim50 Co-membership	GO:0007565	GO:0032967	female pregnancy	positive regulation of collagen biosynthetic process	0.00030896	0.024557
GO Biological Process Trim50 Co-membership	GO:0001657	GO:0032582	ureteric bud development	negative regulation of gene-specific transcription	0.00014648	0.014039
GO Biological Process Trim50 Co-membership	GO:0032760	GO:0051607	positive regulation of tumor necrosis factor production	defense response to virus	2.6491e-05	0.0035296
GO Biological Process Trim50 Co-membership	GO:0008585	GO:0030501	female gonad development	positive regulation of bone mineralization	0.00071012	0.045598
GO Biological Process Trim50 Co-membership	GO:0048661	GO:0050731	positive regulation of smooth muscle cell proliferation	positive regulation of peptidyl-tyrosine phosphorylation	7.5349e-05	0.0082305
GO Biological Process Trim50 Co-membership	GO:0051216	GO:0060021	cartilage development	palate development	1.3764e-05	0.0021359
GO Biological Process Trim50 Co-membership	GO:0001934	GO:0070374	positive regulation of protein amino acid phosphorylation	positive regulation of ERK1 and ERK2 cascade	0.00017451	0.015834
GO Biological Process Trim50 Co-membership	GO:0001947	GO:0035050	heart looping	embryonic heart tube development	1.4674e-12	1.0827e-09
GO Biological Process Trim50 Co-membership	GO:0042474	GO:0048844	middle ear morphogenesis	artery morphogenesis	0.00061118	0.040855
GO Biological Process Trim50 Co-membership	GO:0042102	GO:0050852	positive regulation of T cell proliferation	T cell receptor signaling pathway	1.1873e-06	0.00028138
GO Biological Process Trim50 Co-membership	GO:0032715	GO:0032760	negative regulation of interleukin-6 production	positive regulation of tumor necrosis factor production	0.00028202	0.022786
GO Biological Process Trim50 Co-membership	GO:0051084	GO:0051258	'de novo' posttranslational protein folding	protein polymerization	2.5231e-23	5.9797e-20
GO Biological Process Trim50 Co-membership	GO:0003007	GO:0035050	heart morphogenesis	embryonic heart tube development	6.2855e-05	0.0071452
GO Biological Process Trim50 Co-membership	GO:0032722	GO:0032729	positive regulation of chemokine production	positive regulation of interferon-gamma production	7.0161e-06	0.0012443
GO Biological Process Trim50 Co-membership	GO:0021915	GO:0030324	neural tube development	lung development	7.6221e-10	4.0008e-07
GO Biological Process Trim50 Co-membership	GO:0032715	GO:0070374	negative regulation of interleukin-6 production	positive regulation of ERK1 and ERK2 cascade	3.58e-05	0.0045601
GO Biological Process Trim50 Co-membership	GO:0030501	GO:0048286	positive regulation of bone mineralization	lung alveolus development	7.5123e-05	0.0082173
GO Biological Process Trim50 Co-membership	GO:0009749	GO:0014823	response to glucose stimulus	response to activity	0.0003732	0.028228
GO Biological Process Trim50 Co-membership	GO:0001656	GO:0009953	metanephros development	dorsal/ventral pattern formation	0.00047929	0.033893
GO Biological Process Trim50 Co-membership	GO:0008217	GO:0045907	regulation of blood pressure	positive regulation of vasoconstriction	0.00033372	0.026152
GO Biological Process Trim50 Co-membership	GO:0001541	GO:0008584	ovarian follicle development	male gonad development	1.6221e-05	0.002435
GO Biological Process Trim50 Co-membership	GO:0001541	GO:0030218	ovarian follicle development	erythrocyte differentiation	0.00042701	0.031066
GO Biological Process Trim50 Co-membership	GO:0009791	GO:0060325	post-embryonic development	face morphogenesis	3.0548e-08	1.0714e-05
GO Biological Process Trim50 Co-membership	GO:0030318	GO:0043473	melanocyte differentiation	pigmentation	6.0895e-15	6.1059e-12
GO Biological Process Trim50 Co-membership	GO:0030838	GO:0051496	positive regulation of actin filament polymerization	positive regulation of stress fiber assembly	0.00053551	0.036868
GO Biological Process Trim50 Co-membership	GO:0032755	GO:0045429	positive regulation of interleukin-6 production	positive regulation of nitric oxide biosynthetic process	2.8043e-08	9.9692e-06
GO Biological Process Trim50 Co-membership	GO:0001649	GO:0032582	osteoblast differentiation	negative regulation of gene-specific transcription	9.2738e-05	0.0097225
GO Biological Process Trim50 Co-membership	GO:0007589	GO:0042730	body fluid secretion	fibrinolysis	0.00023106	0.019621
GO Biological Process Trim50 Co-membership	GO:0043526	GO:0050731	neuroprotection	positive regulation of peptidyl-tyrosine phosphorylation	0.00027643	0.022544
GO Biological Process Trim50 Co-membership	GO:0042542	GO:0043524	response to hydrogen peroxide	negative regulation of neuron apoptosis	2.2995e-05	0.0031719
GO Biological Process Trim50 Co-membership	GO:0032728	GO:0045078	positive regulation of interferon-beta production	positive regulation of interferon-gamma biosynthetic process	0.00024198	0.020241
GO Biological Process Trim50 Co-membership	GO:0006869	GO:0042157	lipid transport	lipoprotein metabolic process	1.0078e-21	1.9224e-18
GO Biological Process Trim50 Co-membership	GO:0001657	GO:0009791	ureteric bud development	post-embryonic development	2.3814e-05	0.0032447
GO Biological Process Trim50 Co-membership	GO:0030900	GO:0048538	forebrain development	thymus development	4.2201e-05	0.005239
GO Biological Process Trim50 Co-membership	GO:0007224	GO:0042733	smoothened signaling pathway	embryonic digit morphogenesis	1.3878e-06	0.00031923
GO Biological Process Trim50 Co-membership	GO:0007190	GO:0009409	activation of adenylate cyclase activity	response to cold	0.00016053	0.014911
GO Biological Process Trim50 Co-membership	GO:0000080	GO:0006363	G1 phase of mitotic cell cycle	termination of RNA polymerase I transcription	0.00013238	0.013023
GO Biological Process Trim50 Co-membership	GO:0009953	GO:0060070	dorsal/ventral pattern formation	Wnt receptor signaling pathway through beta-catenin	0.00013962	0.013514
GO Biological Process Trim50 Co-membership	GO:0014065	GO:0048485	phosphoinositide 3-kinase cascade	sympathetic nervous system development	0.00030414	0.024248
GO Biological Process Trim50 Co-membership	GO:0007368	GO:0030501	determination of left/right symmetry	positive regulation of bone mineralization	0.00029353	0.023474
GO Biological Process Trim50 Co-membership	GO:0001570	GO:0001947	vasculogenesis	heart looping	5.5254e-06	0.0010216
GO Biological Process Trim50 Co-membership	GO:0007202	GO:0009755	activation of phospholipase C activity	hormone-mediated signaling pathway	1.1052e-21	2.058e-18
GO Biological Process Trim50 Co-membership	GO:0031295	GO:0048015	T cell costimulation	phosphoinositide-mediated signaling	7.4818e-08	2.428e-05
GO Biological Process Trim50 Co-membership	GO:0000186	GO:0051403	activation of MAPKK activity	stress-activated MAPK cascade	1.0698e-05	0.0017467
GO Biological Process Trim50 Co-membership	GO:0021915	GO:0021983	neural tube development	pituitary gland development	2.8095e-07	7.9612e-05
GO Biological Process Trim50 Co-membership	GO:0006869	GO:0008203	lipid transport	cholesterol metabolic process	4.049e-22	7.9168e-19
GO Biological Process Trim50 Co-membership	GO:0031100	GO:0060135	organ regeneration	maternal process involved in female pregnancy	3.58e-05	0.0045675
GO Biological Process Trim50 Co-membership	GO:0045740	GO:0051897	positive regulation of DNA replication	positive regulation of protein kinase B signaling cascade	0.00015739	0.014672
GO Biological Process Trim50 Co-membership	GO:0030878	GO:0035050	thyroid gland development	embryonic heart tube development	0.0007041	0.045398
GO Biological Process Trim50 Co-membership	GO:0008203	GO:0042157	cholesterol metabolic process	lipoprotein metabolic process	1.04e-23	2.5419e-20
GO Biological Process Trim50 Co-membership	GO:0006921	GO:0008629	cell structure disassembly during apoptosis	induction of apoptosis by intracellular signals	0.00034269	0.026668
GO Biological Process Trim50 Co-membership	GO:0032760	GO:0034138	positive regulation of tumor necrosis factor production	toll-like receptor 3 signaling pathway	1.5443e-07	4.6814e-05
GO Biological Process Trim50 Co-membership	GO:0008585	GO:0031069	female gonad development	hair follicle morphogenesis	0.00071012	0.045561
GO Biological Process Trim50 Co-membership	GO:0042472	GO:0042474	inner ear morphogenesis	middle ear morphogenesis	0.00013159	0.012962
GO Biological Process Trim50 Co-membership	GO:0032715	GO:0032729	negative regulation of interleukin-6 production	positive regulation of interferon-gamma production	0.00042021	0.03083
GO Biological Process Trim50 Co-membership	GO:0009409	GO:0032868	response to cold	response to insulin stimulus	7.4002e-05	0.0081174
GO Biological Process Trim50 Co-membership	GO:0001568	GO:0007179	blood vessel development	transforming growth factor beta receptor signaling pathway	0.00068106	0.044649
GO Biological Process Trim50 Co-membership	GO:0007173	GO:0045740	epidermal growth factor receptor signaling pathway	positive regulation of DNA replication	0.00027992	0.022757
GO Biological Process Trim50 Co-membership	GO:0001568	GO:0001569	blood vessel development	patterning of blood vessels	0.00037301	0.028323
GO Biological Process Trim50 Co-membership	GO:0009880	GO:0031016	embryonic pattern specification	pancreas development	3.0313e-05	0.0039779
GO Biological Process Trim50 Co-membership	GO:0006413	GO:0009749	translational initiation	response to glucose stimulus	5.1778e-06	0.00096418
GO Biological Process Trim50 Co-membership	GO:0001782	GO:0042102	B cell homeostasis	positive regulation of T cell proliferation	9.9315e-06	0.0016422
GO Biological Process Trim50 Co-membership	GO:0008654	GO:0060445	phospholipid biosynthetic process	branching involved in salivary gland morphogenesis	0.00012536	0.012411
GO Biological Process Trim50 Co-membership	GO:0048015	GO:0050852	phosphoinositide-mediated signaling	T cell receptor signaling pathway	2.8534e-05	0.0037824
GO Biological Process Trim50 Co-membership	GO:0045907	GO:0051496	positive regulation of vasoconstriction	positive regulation of stress fiber assembly	0.00079681	0.049498
GO Biological Process Trim50 Co-membership	GO:0006367	GO:0030521	transcription initiation from RNA polymerase II promoter	androgen receptor signaling pathway	4.8356e-15	4.9116e-12
GO Biological Process Trim50 Co-membership	GO:0045444	GO:0051897	fat cell differentiation	positive regulation of protein kinase B signaling cascade	0.00015739	0.014655
GO Biological Process Trim50 Co-membership	GO:0007611	GO:0048167	learning or memory	regulation of synaptic plasticity	2.6187e-06	0.0005404
GO Biological Process Trim50 Co-membership	GO:0002756	GO:0007254	MyD88-independent toll-like receptor signaling pathway	JNK cascade	1.8828e-24	5.4538e-21
GO Biological Process Trim50 Co-membership	GO:0001947	GO:0009953	heart looping	dorsal/ventral pattern formation	2.8733e-05	0.0038024
GO Biological Process Trim50 Co-membership	GO:0001658	GO:0048538	branching involved in ureteric bud morphogenesis	thymus development	1.5528e-05	0.002349
GO Biological Process Trim50 Co-membership	GO:0045665	GO:0048469	negative regulation of neuron differentiation	cell maturation	0.00016934	0.015472
GO Biological Process Trim50 Co-membership	GO:0043161	GO:0051865	proteasomal ubiquitin-dependent protein catabolic process	protein autoubiquitination	6.0978e-07	0.00015688
GO Biological Process Trim50 Co-membership	GO:0035050	GO:0048844	embryonic heart tube development	artery morphogenesis	8.8722e-06	0.0014955
GO Biological Process Trim50 Co-membership	GO:0006919	GO:0008633	activation of caspase activity	activation of pro-apoptotic gene products	8.5454e-23	1.9095e-19
GO Biological Process Trim50 Co-membership	GO:0030501	GO:0045669	positive regulation of bone mineralization	positive regulation of osteoblast differentiation	1.71e-29	9.5528e-26
GO Biological Process Trim50 Co-membership	GO:0009749	GO:0042593	response to glucose stimulus	glucose homeostasis	6.0507e-06	0.0010954
GO Biological Process Trim50 Co-membership	GO:0007595	GO:0045444	lactation	fat cell differentiation	0.00028658	0.023082
GO Biological Process Trim50 Co-membership	GO:0042060	GO:0050731	wound healing	positive regulation of peptidyl-tyrosine phosphorylation	0.00044532	0.031923
GO Biological Process Trim50 Co-membership	GO:0006833	GO:0050796	water transport	regulation of insulin secretion	4.5261e-09	2.0462e-06
GO Biological Process Trim50 Co-membership	GO:0000186	GO:0070374	activation of MAPKK activity	positive regulation of ERK1 and ERK2 cascade	9.0752e-05	0.0096175
GO Biological Process Trim50 Co-membership	GO:0002756	GO:0051403	MyD88-independent toll-like receptor signaling pathway	stress-activated MAPK cascade	3.3467e-96	1.3087e-91
GO Biological Process Trim50 Co-membership	GO:0007179	GO:0034097	transforming growth factor beta receptor signaling pathway	response to cytokine stimulus	1.2844e-05	0.0020376
GO Biological Process Trim50 Co-membership	GO:0034097	GO:0060395	response to cytokine stimulus	SMAD protein signal transduction	0.00031142	0.024702
GO Biological Process Trim50 Co-membership	GO:0001947	GO:0030878	heart looping	thyroid gland development	8.1984e-05	0.0088563
GO Biological Process Trim50 Co-membership	GO:0007409	GO:0060070	axonogenesis	Wnt receptor signaling pathway through beta-catenin	0.00011682	0.011819
GO Biological Process Trim50 Co-membership	GO:0030336	GO:0055010	negative regulation of cell migration	ventricular cardiac muscle tissue morphogenesis	0.00049887	0.034774
GO Biological Process Trim50 Co-membership	GO:0021987	GO:0043525	cerebral cortex development	positive regulation of neuron apoptosis	0.00014675	0.013946
GO Biological Process Trim50 Co-membership	GO:0030318	GO:0048485	melanocyte differentiation	sympathetic nervous system development	2.2873e-19	3.7268e-16
GO Biological Process Trim50 Co-membership	GO:0042102	GO:0045768	positive regulation of T cell proliferation	positive regulation of anti-apoptosis	0.00050202	0.034963
GO Biological Process Trim50 Co-membership	GO:0001541	GO:0048286	ovarian follicle development	lung alveolus development	0.00042701	0.031095
GO Biological Process Trim50 Co-membership	GO:0001756	GO:0021915	somitogenesis	neural tube development	8.8456e-06	0.0014974
GO Biological Process Trim50 Co-membership	GO:0014065	GO:0030335	phosphoinositide 3-kinase cascade	positive regulation of cell migration	0.00017888	0.016155
GO Biological Process Trim50 Co-membership	GO:0042060	GO:0045766	wound healing	positive regulation of angiogenesis	0.00025823	0.021395
GO Biological Process Trim50 Co-membership	GO:0030890	GO:0048146	positive regulation of B cell proliferation	positive regulation of fibroblast proliferation	0.00057063	0.038741
GO Biological Process Trim50 Co-membership	GO:0001503	GO:0045669	ossification	positive regulation of osteoblast differentiation	0.00011557	0.011708
GO Biological Process Trim50 Co-membership	GO:0008584	GO:0008585	male gonad development	female gonad development	1.555e-08	5.9616e-06
GO Biological Process Trim50 Co-membership	GO:0006833	GO:0007202	water transport	activation of phospholipase C activity	5.4679e-25	1.7106e-21
GO Biological Process Trim50 Co-membership	GO:0007586	GO:0008206	digestion	bile acid metabolic process	0.00027251	0.022341
GO Biological Process Trim50 Co-membership	GO:0030049	GO:0055010	muscle filament sliding	ventricular cardiac muscle tissue morphogenesis	3.1199e-15	3.2974e-12
GO Biological Process Trim50 Co-membership	GO:0001702	GO:0021549	gastrulation with mouth forming second	cerebellum development	0.00077381	0.04861
GO Biological Process Trim50 Co-membership	GO:0021915	GO:0030900	neural tube development	forebrain development	0.00058361	0.039348
GO Biological Process Trim50 Co-membership	GO:0006869	GO:0006898	lipid transport	receptor-mediated endocytosis	0.00078638	0.049084
GO Biological Process Trim50 Co-membership	GO:0001568	GO:0048844	blood vessel development	artery morphogenesis	0.0001394	0.013544
GO Biological Process Trim50 Co-membership	GO:0009954	GO:0042475	proximal/distal pattern formation	odontogenesis of dentine-containing tooth	2.701e-09	1.296e-06
GO Biological Process Trim50 Co-membership	GO:0006749	GO:0045454	glutathione metabolic process	cell redox homeostasis	0.00016485	0.015186
GO Biological Process Trim50 Co-membership	GO:0007215	GO:0042391	glutamate signaling pathway	regulation of membrane potential	1.4263e-05	0.0022002
GO Biological Process Trim50 Co-membership	GO:0001756	GO:0035121	somitogenesis	tail morphogenesis	3.2124e-15	3.3499e-12
GO Biological Process Trim50 Co-membership	GO:0001889	GO:0060395	liver development	SMAD protein signal transduction	0.00047977	0.033866
GO Biological Process Trim50 Co-membership	GO:0001569	GO:0001570	patterning of blood vessels	vasculogenesis	9.2885e-09	3.8641e-06
GO Biological Process Trim50 Co-membership	GO:0001570	GO:0043010	vasculogenesis	camera-type eye development	6.9039e-05	0.0076698
GO Biological Process Trim50 Co-membership	GO:0001657	GO:0048844	ureteric bud development	artery morphogenesis	0.00011891	0.011969
GO Biological Process Trim50 Co-membership	GO:0031100	GO:0051897	organ regeneration	positive regulation of protein kinase B signaling cascade	1.0494e-05	0.0017206
GO Biological Process Trim50 Co-membership	GO:0042060	GO:0045740	wound healing	positive regulation of DNA replication	2.1707e-06	0.00046259
GO Biological Process Trim50 Co-membership	GO:0042475	GO:0042733	odontogenesis of dentine-containing tooth	embryonic digit morphogenesis	1.5045e-06	0.00034304
GO Biological Process Trim50 Co-membership	GO:0030879	GO:0050679	mammary gland development	positive regulation of epithelial cell proliferation	3.0938e-05	0.0040327
GO Biological Process Trim50 Co-membership	GO:0001947	GO:0009880	heart looping	embryonic pattern specification	0.00023389	0.01984
GO Biological Process Trim50 Co-membership	GO:0006302	GO:0010212	double-strand break repair	response to ionizing radiation	8.8075e-21	1.5655e-17
GO Biological Process Trim50 Co-membership	GO:0008156	GO:0045216	negative regulation of DNA replication	cell-cell junction organization	0.0007728	0.048625
GO Biological Process Trim50 Co-membership	GO:0009791	GO:0030097	post-embryonic development	hemopoiesis	0.00015254	0.014322
GO Biological Process Trim50 Co-membership	GO:0010628	GO:0032967	positive regulation of gene expression	positive regulation of collagen biosynthetic process	0.00010447	0.010751
GO Biological Process Trim50 Co-membership	GO:0009612	GO:0034097	response to mechanical stimulus	response to cytokine stimulus	2.0323e-05	0.0028899
GO Biological Process Trim50 Co-membership	GO:0032735	GO:0032755	positive regulation of interleukin-12 production	positive regulation of interleukin-6 production	3.7994e-15	3.9099e-12
GO Biological Process Trim50 Co-membership	GO:0008584	GO:0030539	male gonad development	male genitalia development	0.00042274	0.030813
GO Biological Process Trim50 Co-membership	GO:0001947	GO:0003151	heart looping	outflow tract morphogenesis	2.2065e-05	0.0030762
GO Biological Process Trim50 Co-membership	GO:0032755	GO:0032760	positive regulation of interleukin-6 production	positive regulation of tumor necrosis factor production	6.2765e-26	2.5836e-22
GO Biological Process Trim50 Co-membership	GO:0000902	GO:0048873	cell morphogenesis	homeostasis of number of cells within a tissue	1.3237e-08	5.2287e-06
GO Biological Process Trim50 Co-membership	GO:0035121	GO:0042733	tail morphogenesis	embryonic digit morphogenesis	5.5166e-07	0.00014382
GO Biological Process Trim50 Co-membership	GO:0001657	GO:0021983	ureteric bud development	pituitary gland development	0.00017178	0.015604
GO Biological Process Trim50 Co-membership	GO:0001568	GO:0001974	blood vessel development	blood vessel remodeling	8.8713e-06	0.0014985
GO Biological Process Trim50 Co-membership	GO:0032755	GO:0034138	positive regulation of interleukin-6 production	toll-like receptor 3 signaling pathway	2.4234e-06	0.00050678
GO Biological Process Trim50 Co-membership	GO:0007005	GO:0030324	mitochondrion organization	lung development	0.00012445	0.012336
GO Biological Process Trim50 Co-membership	GO:0001649	GO:0045666	osteoblast differentiation	positive regulation of neuron differentiation	1.9779e-05	0.0028332
GO Biological Process Trim50 Co-membership	GO:0042475	GO:0048839	odontogenesis of dentine-containing tooth	inner ear development	0.00020312	0.017829
GO Biological Process Trim50 Co-membership	GO:0032760	GO:0070374	positive regulation of tumor necrosis factor production	positive regulation of ERK1 and ERK2 cascade	1.2349e-06	0.00029004
GO Biological Process Trim50 Co-membership	GO:0010575	GO:0032722	positive regulation vascular endothelial growth factor production	positive regulation of chemokine production	0.00039888	0.029654
GO Biological Process Trim50 Co-membership	GO:0001756	GO:0042733	somitogenesis	embryonic digit morphogenesis	7.0001e-05	0.0077437
GO Biological Process Trim50 Co-membership	GO:0001843	GO:0030900	neural tube closure	forebrain development	0.0001942	0.01722
GO Biological Process Trim50 Co-membership	GO:0030900	GO:0030901	forebrain development	midbrain development	6.4273e-07	0.00016374
GO Biological Process Trim50 Co-membership	GO:0001756	GO:0001947	somitogenesis	heart looping	1.0539e-07	3.3235e-05
GO Biological Process Trim50 Co-membership	GO:0042060	GO:0045785	wound healing	positive regulation of cell adhesion	0.00074242	0.047131
GO Biological Process Trim50 Co-membership	GO:0007254	GO:0032755	JNK cascade	positive regulation of interleukin-6 production	1.9308e-05	0.0028068
GO Biological Process Trim50 Co-membership	GO:0042733	GO:0060070	embryonic digit morphogenesis	Wnt receptor signaling pathway through beta-catenin	8.4534e-06	0.0014435
GO Biological Process Trim50 Co-membership	GO:0001756	GO:0050880	somitogenesis	regulation of blood vessel size	6.4907e-05	0.0073147
GO Biological Process Trim50 Co-membership	GO:0006869	GO:0070328	lipid transport	triglyceride homeostasis	1.7186e-09	8.4536e-07
GO Biological Process Trim50 Co-membership	GO:0001656	GO:0060395	metanephros development	SMAD protein signal transduction	6.2855e-05	0.0071975
GO Biological Process Trim50 Co-membership	GO:0051781	GO:0051897	positive regulation of cell division	positive regulation of protein kinase B signaling cascade	0.00042701	0.031038
GO Biological Process Trim50 Co-membership	GO:0030324	GO:0048706	lung development	embryonic skeletal system development	4.2195e-06	0.0008049
GO Biological Process Trim50 Co-membership	GO:0050679	GO:0070374	positive regulation of epithelial cell proliferation	positive regulation of ERK1 and ERK2 cascade	0.00011074	0.011337
GO Biological Process Trim50 Co-membership	GO:0007179	GO:0016049	transforming growth factor beta receptor signaling pathway	cell growth	8.4743e-05	0.0090666
GO Biological Process Trim50 Co-membership	GO:0030890	GO:0042102	positive regulation of B cell proliferation	positive regulation of T cell proliferation	2.1937e-09	1.0591e-06
GO Biological Process Trim50 Co-membership	GO:0032728	GO:0032755	positive regulation of interferon-beta production	positive regulation of interleukin-6 production	1.2084e-07	3.7356e-05
GO Biological Process Trim50 Co-membership	GO:0019221	GO:0032755	cytokine-mediated signaling pathway	positive regulation of interleukin-6 production	4.1385e-05	0.0051788
GO Biological Process Trim50 Co-membership	GO:0001938	GO:0050731	positive regulation of endothelial cell proliferation	positive regulation of peptidyl-tyrosine phosphorylation	3.8963e-06	0.00074873
GO Biological Process Trim50 Co-membership	GO:0006363	GO:0006367	termination of RNA polymerase I transcription	transcription initiation from RNA polymerase II promoter	5.3271e-17	7.0616e-14
GO Biological Process Trim50 Co-membership	GO:0030890	GO:0050731	positive regulation of B cell proliferation	positive regulation of peptidyl-tyrosine phosphorylation	2.338e-06	0.00049022
GO Biological Process Trim50 Co-membership	GO:0007179	GO:0042060	transforming growth factor beta receptor signaling pathway	wound healing	4.4168e-07	0.00011871
GO Biological Process Trim50 Co-membership	GO:0001756	GO:0060021	somitogenesis	palate development	7.7185e-06	0.0013445
GO Biological Process Trim50 Co-membership	GO:0042475	GO:0060021	odontogenesis of dentine-containing tooth	palate development	4.5818e-06	0.00086975
GO Biological Process Trim50 Co-membership	GO:0009755	GO:0050796	hormone-mediated signaling pathway	regulation of insulin secretion	5.8522e-09	2.557e-06
GO Biological Process Trim50 Co-membership	GO:0001657	GO:0030855	ureteric bud development	epithelial cell differentiation	4.0412e-06	0.00077467
GO Biological Process Trim50 Co-membership	GO:0006283	GO:0009411	transcription-coupled nucleotide-excision repair	response to UV	3.5194e-09	1.6287e-06
GO Biological Process Trim50 Co-membership	GO:0007168	GO:0050880	receptor guanylyl cyclase signaling pathway	regulation of blood vessel size	3.1667e-09	1.4742e-06
GO Biological Process Trim50 Co-membership	GO:0008156	GO:0032967	negative regulation of DNA replication	positive regulation of collagen biosynthetic process	0.0007009	0.045304
GO Biological Process Trim50 Co-membership	GO:0001934	GO:0009612	positive regulation of protein amino acid phosphorylation	response to mechanical stimulus	1.2156e-05	0.0019441
GO Biological Process Trim50 Co-membership	GO:0002756	GO:0032760	MyD88-independent toll-like receptor signaling pathway	positive regulation of tumor necrosis factor production	1.4152e-07	4.3406e-05
GO Biological Process Trim50 Co-membership	GO:0007626	GO:0048666	locomotory behavior	neuron development	0.00014237	0.013713
GO Biological Process Trim50 Co-membership	GO:0051781	GO:0060445	positive regulation of cell division	branching involved in salivary gland morphogenesis	5.5774e-05	0.0065595
GO Biological Process Trim50 Co-membership	GO:0048704	GO:0060021	embryonic skeletal system morphogenesis	palate development	1.7652e-07	5.2695e-05
GO Biological Process Trim50 Co-membership	GO:0009954	GO:0030324	proximal/distal pattern formation	lung development	7.3706e-05	0.0080963
GO Biological Process Trim50 Co-membership	GO:0018108	GO:0046777	peptidyl-tyrosine phosphorylation	protein amino acid autophosphorylation	5.9052e-14	5.1893e-11
GO Biological Process Trim50 Co-membership	GO:0001656	GO:0009954	metanephros development	proximal/distal pattern formation	3.6754e-06	0.00071151
GO Biological Process Trim50 Co-membership	GO:0045909	GO:0050880	positive regulation of vasodilation	regulation of blood vessel size	0.00033797	0.026433
GO Biological Process Trim50 Co-membership	GO:0030324	GO:0050679	lung development	positive regulation of epithelial cell proliferation	2.5943e-10	1.4597e-07
GO Biological Process Trim50 Co-membership	GO:0001707	GO:0030509	mesoderm formation	BMP signaling pathway	5.4617e-07	0.00014334
GO Biological Process Trim50 Co-membership	GO:0048146	GO:0050731	positive regulation of fibroblast proliferation	positive regulation of peptidyl-tyrosine phosphorylation	1.7914e-07	5.3273e-05
GO Biological Process Trim50 Co-membership	GO:0030279	GO:0030501	negative regulation of ossification	positive regulation of bone mineralization	0.00071012	0.045636
GO Biological Process Trim50 Co-membership	GO:0002756	GO:0007173	MyD88-independent toll-like receptor signaling pathway	epidermal growth factor receptor signaling pathway	1.568e-08	5.9822e-06
GO Biological Process Trim50 Co-membership	GO:0001889	GO:0031016	liver development	pancreas development	6.4105e-07	0.00016438
GO Biological Process Trim50 Co-membership	GO:0001570	GO:0060021	vasculogenesis	palate development	0.00024004	0.020121
GO Biological Process Trim50 Co-membership	GO:0000080	GO:0048146	G1 phase of mitotic cell cycle	positive regulation of fibroblast proliferation	0.00057063	0.038674
GO Biological Process Trim50 Co-membership	GO:0031100	GO:0034097	organ regeneration	response to cytokine stimulus	0.00026135	0.021584
GO Biological Process Trim50 Co-membership	GO:0030890	GO:0032735	positive regulation of B cell proliferation	positive regulation of interleukin-12 production	2.2556e-05	0.0031334
GO Biological Process Trim50 Co-membership	GO:0030324	GO:0051781	lung development	positive regulation of cell division	0.00072381	0.046249
GO Biological Process Trim50 Co-membership	GO:0032967	GO:0048839	positive regulation of collagen biosynthetic process	inner ear development	0.00063152	0.042071
GO Biological Process Trim50 Co-membership	GO:0031069	GO:0042475	hair follicle morphogenesis	odontogenesis of dentine-containing tooth	8.7075e-06	0.0014805
GO Biological Process Trim50 Co-membership	GO:0009880	GO:0030509	embryonic pattern specification	BMP signaling pathway	0.00046365	0.033026
GO Biological Process Trim50 Co-membership	GO:0032582	GO:0048485	negative regulation of gene-specific transcription	sympathetic nervous system development	3.184e-16	3.891e-13
GO Biological Process Trim50 Co-membership	GO:0030539	GO:0042733	male genitalia development	embryonic digit morphogenesis	2.315e-06	0.00048672
GO Biological Process Trim50 Co-membership	GO:0030509	GO:0060395	BMP signaling pathway	SMAD protein signal transduction	8.9518e-10	4.6366e-07
GO Biological Process Trim50 Co-membership	GO:0006283	GO:0006361	transcription-coupled nucleotide-excision repair	transcription initiation from RNA polymerase I promoter	2.2966e-18	3.5923e-15
GO Biological Process Trim50 Co-membership	GO:0000209	GO:0009411	protein polyubiquitination	response to UV	3.7835e-06	0.00073063
GO Biological Process Trim50 Co-membership	GO:0021766	GO:0021987	hippocampus development	cerebral cortex development	6.4633e-18	9.721e-15
GO Biological Process Trim50 Co-membership	GO:0007179	GO:0060395	transforming growth factor beta receptor signaling pathway	SMAD protein signal transduction	4.2691e-07	0.00011634
GO Biological Process Trim50 Co-membership	GO:0031016	GO:0060021	pancreas development	palate development	0.00023389	0.019776
GO Biological Process Trim50 Co-membership	GO:0000080	GO:0051726	G1 phase of mitotic cell cycle	regulation of cell cycle	8.4409e-05	0.0090557
GO Biological Process Trim50 Co-membership	GO:0001938	GO:0030838	positive regulation of endothelial cell proliferation	positive regulation of actin filament polymerization	6.7696e-07	0.00017024
GO Biological Process Trim50 Co-membership	GO:0010827	GO:0015758	regulation of glucose transport	glucose transport	1.2786e-60	1.9999e-56
GO Biological Process Trim50 Co-membership	GO:0007219	GO:0035050	Notch signaling pathway	embryonic heart tube development	0.00032995	0.025883
GO Biological Process Trim50 Co-membership	GO:0009880	GO:0060021	embryonic pattern specification	palate development	0.00037576	0.028312
GO Biological Process Trim50 Co-membership	GO:0001934	GO:0051091	positive regulation of protein amino acid phosphorylation	positive regulation of transcription factor activity	7.1273e-06	0.0012583
GO Biological Process Trim50 Co-membership	GO:0001503	GO:0051216	ossification	cartilage development	3.4174e-06	0.00067665
GO Biological Process Trim50 Co-membership	GO:0048536	GO:0048538	spleen development	thymus development	8.4169e-11	5.0637e-08
GO Biological Process Trim50 Co-membership	GO:0042593	GO:0050796	glucose homeostasis	regulation of insulin secretion	6.1577e-12	4.3387e-09
GO Biological Process Trim50 Co-membership	GO:0018108	GO:0030335	peptidyl-tyrosine phosphorylation	positive regulation of cell migration	1.2801e-06	0.00029885
GO Biological Process Trim50 Co-membership	GO:0001649	GO:0050680	osteoblast differentiation	negative regulation of epithelial cell proliferation	0.000522	0.036193
GO Biological Process Trim50 Co-membership	GO:0001541	GO:0006413	ovarian follicle development	translational initiation	0.00069252	0.045248
GO Biological Process Trim50 Co-membership	GO:0000209	GO:0070936	protein polyubiquitination	protein K48-linked ubiquitination	6.7532e-10	3.593e-07
GO Biological Process Trim50 Co-membership	GO:0030539	GO:0048839	male genitalia development	inner ear development	2.2518e-07	6.5961e-05
GO Biological Process Trim50 Co-membership	GO:0000186	GO:0019233	activation of MAPKK activity	sensory perception of pain	0.0007721	0.048659
GO Biological Process Trim50 Co-membership	GO:0045766	GO:0051781	positive regulation of angiogenesis	positive regulation of cell division	0.00012381	0.012304
GO Biological Process Trim50 Co-membership	GO:0009954	GO:0030902	proximal/distal pattern formation	hindbrain development	1.9676e-05	0.0028392
GO Biological Process Trim50 Co-membership	GO:0001649	GO:0009612	osteoblast differentiation	response to mechanical stimulus	2.2443e-06	0.00047568
GO Biological Process Trim50 Co-membership	GO:0008543	GO:0048015	fibroblast growth factor receptor signaling pathway	phosphoinositide-mediated signaling	8.7968e-07	0.00021567
GO Biological Process Trim50 Co-membership	GO:0045669	GO:0060395	positive regulation of osteoblast differentiation	SMAD protein signal transduction	7.0006e-07	0.00017549
GO Biological Process Trim50 Co-membership	GO:0018108	GO:0019221	peptidyl-tyrosine phosphorylation	cytokine-mediated signaling pathway	0.00013962	0.013531
GO Biological Process Trim50 Co-membership	GO:0030890	GO:0050853	positive regulation of B cell proliferation	B cell receptor signaling pathway	9.4834e-11	5.6189e-08
GO Biological Process Trim50 Co-membership	GO:0045987	GO:0048661	positive regulation of smooth muscle contraction	positive regulation of smooth muscle cell proliferation	3.2433e-05	0.0042205
GO Biological Process Trim50 Co-membership	GO:0001568	GO:0060041	blood vessel development	retina development in camera-type eye	0.00037301	0.028378
GO Biological Process Trim50 Co-membership	GO:0001889	GO:0001892	liver development	embryonic placenta development	6.4105e-07	0.00016385
GO Biological Process Trim50 Co-membership	GO:0045740	GO:0050731	positive regulation of DNA replication	positive regulation of peptidyl-tyrosine phosphorylation	1.9461e-06	0.00042279
GO Biological Process Trim50 Co-membership	GO:0046320	GO:0051291	regulation of fatty acid oxidation	protein heterooligomerization	0.00037447	0.028297
GO Biological Process Trim50 Co-membership	GO:0042475	GO:0048536	odontogenesis of dentine-containing tooth	spleen development	0.00023793	0.020031
GO Biological Process Trim50 Co-membership	GO:0008217	GO:0045429	regulation of blood pressure	positive regulation of nitric oxide biosynthetic process	3.6804e-08	1.2625e-05
GO Biological Process Trim50 Co-membership	GO:0006406	GO:0010827	mRNA export from nucleus	regulation of glucose transport	9.3681e-05	0.0098083
GO Biological Process Trim50 Co-membership	GO:0030326	GO:0060021	embryonic limb morphogenesis	palate development	4.5818e-06	0.00086765
GO Biological Process Trim50 Co-membership	GO:0007517	GO:0030049	muscle organ development	muscle filament sliding	0.00031556	0.025005
GO Biological Process Trim50 Co-membership	GO:0007409	GO:0007416	axonogenesis	synapse assembly	0.00023937	0.020087
GO Biological Process Trim50 Co-membership	GO:0001756	GO:0007223	somitogenesis	Wnt receptor signaling pathway, calcium modulating pathway	1.3222e-05	0.0020807
GO Biological Process Trim50 Co-membership	GO:0045429	GO:0050729	positive regulation of nitric oxide biosynthetic process	positive regulation of inflammatory response	0.00011135	0.011354
GO Biological Process Trim50 Co-membership	GO:0001656	GO:0001658	metanephros development	branching involved in ureteric bud morphogenesis	1.2039e-15	1.345e-12
GO Biological Process Trim50 Co-membership	GO:0007569	GO:0050821	cell aging	protein stabilization	1.6227e-06	0.00036679
GO Biological Process Trim50 Co-membership	GO:0032720	GO:0032760	negative regulation of tumor necrosis factor production	positive regulation of tumor necrosis factor production	5.786e-06	0.0010648
GO Biological Process Trim50 Co-membership	GO:0006754	GO:0006812	ATP biosynthetic process	cation transport	1.1497e-22	2.4977e-19
GO Biological Process Trim50 Co-membership	GO:0045669	GO:0051216	positive regulation of osteoblast differentiation	cartilage development	5.6938e-05	0.0065972
GO Biological Process Trim50 Co-membership	GO:0032720	GO:0050731	negative regulation of tumor necrosis factor production	positive regulation of peptidyl-tyrosine phosphorylation	0.00022889	0.0195
GO Biological Process Trim50 Co-membership	GO:0001889	GO:0031100	liver development	organ regeneration	1.3804e-06	0.00031848
GO Biological Process Trim50 Co-membership	GO:0045740	GO:0048839	positive regulation of DNA replication	inner ear development	8.7217e-05	0.009268
GO Biological Process Trim50 Co-membership	GO:0050679	GO:0060445	positive regulation of epithelial cell proliferation	branching involved in salivary gland morphogenesis	9.4069e-07	0.00022637
GO Biological Process Trim50 Co-membership	GO:0051897	GO:0070374	positive regulation of protein kinase B signaling cascade	positive regulation of ERK1 and ERK2 cascade	2.2316e-07	6.5614e-05
GO Biological Process Trim50 Co-membership	GO:0001843	GO:0021766	neural tube closure	hippocampus development	1.1846e-05	0.0019103
GO Biological Process Trim50 Co-membership	GO:0001656	GO:0048593	metanephros development	camera-type eye morphogenesis	7.0294e-07	0.00017565
GO Biological Process Trim50 Co-membership	GO:0001570	GO:0003151	vasculogenesis	outflow tract morphogenesis	4.7415e-05	0.0057673
GO Biological Process Trim50 Co-membership	GO:0006520	GO:0009636	cellular amino acid metabolic process	response to toxin	0.00065772	0.043519
GO Biological Process Trim50 Co-membership	GO:0001541	GO:0030097	ovarian follicle development	hemopoiesis	0.00040098	0.029726
GO Biological Process Trim50 Co-membership	GO:0050679	GO:0050731	positive regulation of epithelial cell proliferation	positive regulation of peptidyl-tyrosine phosphorylation	0.00026159	0.021558
GO Biological Process Trim50 Co-membership	GO:0042472	GO:0045165	inner ear morphogenesis	cell fate commitment	6.3124e-05	0.007155
GO Biological Process Trim50 Co-membership	GO:0030335	GO:0048661	positive regulation of cell migration	positive regulation of smooth muscle cell proliferation	1.042e-06	0.0002477
GO Biological Process Trim50 Co-membership	GO:0016337	GO:0030198	cell-cell adhesion	extracellular matrix organization	0.00069414	0.04524
GO Biological Process Trim50 Co-membership	GO:0009612	GO:0032526	response to mechanical stimulus	response to retinoic acid	0.00015096	0.014225
GO Biological Process Trim50 Co-membership	GO:0009954	GO:0048538	proximal/distal pattern formation	thymus development	8.5649e-05	0.0091511
GO Biological Process Trim50 Co-membership	GO:0030335	GO:0048146	positive regulation of cell migration	positive regulation of fibroblast proliferation	0.00063539	0.042257
GO Biological Process Trim50 Co-membership	GO:0007205	GO:0019722	activation of protein kinase C activity by G-protein coupled receptor protein signaling pathway	calcium-mediated signaling	1.5317e-06	0.00034824
GO Biological Process Trim50 Co-membership	GO:0009968	GO:0040008	negative regulation of signal transduction	regulation of growth	2.4945e-06	0.00051887
GO Biological Process Trim50 Co-membership	GO:0001658	GO:0030325	branching involved in ureteric bud morphogenesis	adrenal gland development	2.7624e-06	0.00056409
GO Biological Process Trim50 Co-membership	GO:0000216	GO:0006283	M/G1 transition of mitotic cell cycle	transcription-coupled nucleotide-excision repair	0.00021043	0.018266
GO Biological Process Trim50 Co-membership	GO:0009791	GO:0045669	post-embryonic development	positive regulation of osteoblast differentiation	0.00013299	0.013034
GO Biological Process Trim50 Co-membership	GO:0030326	GO:0048706	embryonic limb morphogenesis	embryonic skeletal system development	0.00041522	0.030608
GO Biological Process Trim50 Co-membership	GO:0042733	GO:0050679	embryonic digit morphogenesis	positive regulation of epithelial cell proliferation	7.0001e-05	0.0077328
GO Biological Process Trim50 Co-membership	GO:0001657	GO:0060445	ureteric bud development	branching involved in salivary gland morphogenesis	4.7527e-05	0.0057719
GO Biological Process Trim50 Co-membership	GO:0009749	GO:0042542	response to glucose stimulus	response to hydrogen peroxide	0.00064053	0.042526
GO Biological Process Trim50 Co-membership	GO:0018105	GO:0046777	peptidyl-serine phosphorylation	protein amino acid autophosphorylation	1.809e-17	2.5724e-14
GO Biological Process Trim50 Co-membership	GO:0006096	GO:0010510	glycolysis	regulation of acetyl-CoA biosynthetic process from pyruvate	8.6007e-05	0.0091643
GO Biological Process Trim50 Co-membership	GO:0007409	GO:0030324	axonogenesis	lung development	0.00029193	0.023394
GO Biological Process Trim50 Co-membership	GO:0009953	GO:0042733	dorsal/ventral pattern formation	embryonic digit morphogenesis	2.0277e-10	1.1661e-07
GO Biological Process Trim50 Co-membership	GO:0048661	GO:0051091	positive regulation of smooth muscle cell proliferation	positive regulation of transcription factor activity	0.00074843	0.047435
GO Biological Process Trim50 Co-membership	GO:0048469	GO:0048593	cell maturation	camera-type eye morphogenesis	1.9676e-05	0.0028445
GO Biological Process Trim50 Co-membership	GO:0001658	GO:0060395	branching involved in ureteric bud morphogenesis	SMAD protein signal transduction	2.7624e-06	0.00056556
GO Biological Process Trim50 Co-membership	GO:0030509	GO:0051216	BMP signaling pathway	cartilage development	0.00034474	0.026748
GO Biological Process Trim50 Co-membership	GO:0001707	GO:0009880	mesoderm formation	embryonic pattern specification	1.085e-08	4.3969e-06
GO Biological Process Trim50 Co-membership	GO:0048706	GO:0060021	embryonic skeletal system development	palate development	1.9015e-05	0.0027746
GO Biological Process Trim50 Co-membership	GO:0008543	GO:0042060	fibroblast growth factor receptor signaling pathway	wound healing	0.00052487	0.036295
GO Biological Process Trim50 Co-membership	GO:0042060	GO:0051781	wound healing	positive regulation of cell division	1.5839e-08	5.9843e-06
GO Biological Process Trim50 Co-membership	GO:0009791	GO:0031016	post-embryonic development	pancreas development	0.00062274	0.041521
GO Biological Process Trim50 Co-membership	GO:0019048	GO:0019058	virus-host interaction	viral infectious cycle	1.8198e-07	5.3911e-05
GO Biological Process Trim50 Co-membership	GO:0021983	GO:0030509	pituitary gland development	BMP signaling pathway	0.00028893	0.023248
GO Biological Process Trim50 Co-membership	GO:0001764	GO:0021987	neuron migration	cerebral cortex development	9.7302e-06	0.0016191
GO Biological Process Trim50 Co-membership	GO:0001541	GO:0009408	ovarian follicle development	response to heat	1.1914e-05	0.0019173
GO Biological Process Trim50 Co-membership	GO:0042060	GO:0060445	wound healing	branching involved in salivary gland morphogenesis	9.8056e-05	0.010171
GO Biological Process Trim50 Co-membership	GO:0001947	GO:0021915	heart looping	neural tube development	0.00020129	0.017728
GO Biological Process Trim50 Co-membership	GO:0045954	GO:0050715	positive regulation of natural killer cell mediated cytotoxicity	positive regulation of cytokine secretion	0.00059392	0.03994
GO Biological Process Trim50 Co-membership	GO:0042102	GO:0042110	positive regulation of T cell proliferation	T cell activation	1.2816e-05	0.0020373
GO Biological Process Trim50 Co-membership	GO:0021915	GO:0042733	neural tube development	embryonic digit morphogenesis	6.237e-12	4.3553e-09
GO Biological Process Trim50 Co-membership	GO:0007224	GO:0030902	smoothened signaling pathway	hindbrain development	0.0007041	0.045286
GO Biological Process Trim50 Co-membership	GO:0000186	GO:0043524	activation of MAPKK activity	negative regulation of neuron apoptosis	1.7898e-05	0.0026461
GO Biological Process Trim50 Co-membership	GO:0000080	GO:0006361	G1 phase of mitotic cell cycle	transcription initiation from RNA polymerase I promoter	0.00019947	0.017628
GO Biological Process Trim50 Co-membership	GO:0045429	GO:0050999	positive regulation of nitric oxide biosynthetic process	regulation of nitric-oxide synthase activity	1.4263e-05	0.0021959
GO Biological Process Trim50 Co-membership	GO:0001657	GO:0007179	ureteric bud development	transforming growth factor beta receptor signaling pathway	1.8581e-06	0.00041051
GO Biological Process Trim50 Co-membership	GO:0009612	GO:0014823	response to mechanical stimulus	response to activity	0.00012282	0.012237
GO Biological Process Trim50 Co-membership	GO:0006302	GO:0019059	double-strand break repair	initiation of viral infection	1.6461e-06	0.000371
GO Biological Process Trim50 Co-membership	GO:0001570	GO:0030539	vasculogenesis	male genitalia development	0.00030898	0.024533
GO Biological Process Trim50 Co-membership	GO:0001657	GO:0048286	ureteric bud development	lung alveolus development	0.00036489	0.027896
GO Biological Process Trim50 Co-membership	GO:0030501	GO:0032967	positive regulation of bone mineralization	positive regulation of collagen biosynthetic process	6.9364e-08	2.2987e-05
GO Biological Process Trim50 Co-membership	GO:0001658	GO:0030318	branching involved in ureteric bud morphogenesis	melanocyte differentiation	2.6855e-17	3.6848e-14
GO Biological Process Trim50 Co-membership	GO:0032715	GO:0043029	negative regulation of interleukin-6 production	T cell homeostasis	0.00028202	0.022763
GO Biological Process Trim50 Co-membership	GO:0001541	GO:0050731	ovarian follicle development	positive regulation of peptidyl-tyrosine phosphorylation	0.00021488	0.018448
GO Biological Process Trim50 Co-membership	GO:0045766	GO:0048146	positive regulation of angiogenesis	positive regulation of fibroblast proliferation	7.1527e-05	0.0078791
GO Biological Process Trim50 Co-membership	GO:0001569	GO:0035050	patterning of blood vessels	embryonic heart tube development	2.5256e-07	7.262e-05
GO Biological Process Trim50 Co-membership	GO:0000209	GO:0042787	protein polyubiquitination	protein ubiquitination during ubiquitin-dependent protein catabolic process	3.6677e-09	1.6874e-06
GO Biological Process Trim50 Co-membership	GO:0048146	GO:0048661	positive regulation of fibroblast proliferation	positive regulation of smooth muscle cell proliferation	0.00063156	0.042037
GO Biological Process Trim50 Co-membership	GO:0008543	GO:0050679	fibroblast growth factor receptor signaling pathway	positive regulation of epithelial cell proliferation	7.4572e-07	0.00018515
GO Biological Process Trim50 Co-membership	GO:0030335	GO:0031175	positive regulation of cell migration	neuron projection development	0.00016908	0.015503
GO Biological Process Trim50 Co-membership	GO:0001974	GO:0048146	blood vessel remodeling	positive regulation of fibroblast proliferation	0.00021433	0.018461
GO Biological Process Trim50 Co-membership	GO:0015758	GO:0042593	glucose transport	glucose homeostasis	7.9208e-05	0.0085921
GO Biological Process Trim50 Co-membership	GO:0010628	GO:0042475	positive regulation of gene expression	odontogenesis of dentine-containing tooth	0.00020624	0.017942
GO Biological Process Trim50 Co-membership	GO:0006635	GO:0046320	fatty acid beta-oxidation	regulation of fatty acid oxidation	4.5869e-05	0.0056228
GO Biological Process Trim50 Co-membership	GO:0003151	GO:0035050	outflow tract morphogenesis	embryonic heart tube development	1.9201e-06	0.0004183
GO Biological Process Trim50 Co-membership	GO:0030879	GO:0045768	mammary gland development	positive regulation of anti-apoptosis	0.00050202	0.034931
GO Biological Process Trim50 Co-membership	GO:0007597	GO:0042730	blood coagulation, intrinsic pathway	fibrinolysis	0.00077715	0.048625
GO Biological Process Trim50 Co-membership	GO:0030855	GO:0042472	epithelial cell differentiation	inner ear morphogenesis	9.7261e-06	0.0016254
GO Biological Process Trim50 Co-membership	GO:0008217	GO:0048661	regulation of blood pressure	positive regulation of smooth muscle cell proliferation	9.6804e-05	0.010068
GO Biological Process Trim50 Co-membership	GO:0030855	GO:0050679	epithelial cell differentiation	positive regulation of epithelial cell proliferation	0.00015096	0.014242
GO Biological Process Trim50 Co-membership	GO:0001702	GO:0007368	gastrulation with mouth forming second	determination of left/right symmetry	6.3973e-06	0.0011528
GO Biological Process Trim50 Co-membership	GO:0007626	GO:0045907	locomotory behavior	positive regulation of vasoconstriction	0.00055003	0.037835
GO Biological Process Trim50 Co-membership	GO:0007202	GO:0007611	activation of phospholipase C activity	learning or memory	0.00025117	0.020942
GO Biological Process Trim50 Co-membership	GO:0001649	GO:0021983	osteoblast differentiation	pituitary gland development	3.1879e-08	1.1131e-05
GO Biological Process Trim50 Co-membership	GO:0007565	GO:0043029	female pregnancy	T cell homeostasis	1.5477e-05	0.0023459
GO Biological Process Trim50 Co-membership	GO:0001657	GO:0001658	ureteric bud development	branching involved in ureteric bud morphogenesis	2.7192e-09	1.2889e-06
GO Biological Process Trim50 Co-membership	GO:0006890	GO:0006892	retrograde vesicle-mediated transport, Golgi to ER	post-Golgi vesicle-mediated transport	0.000433	0.031241
GO Biological Process Trim50 Co-membership	GO:0001782	GO:0032715	B cell homeostasis	negative regulation of interleukin-6 production	0.00014003	0.013521
GO Biological Process Trim50 Co-membership	GO:0030855	GO:0045666	epithelial cell differentiation	positive regulation of neuron differentiation	4.3099e-05	0.0053167
GO Biological Process Trim50 Co-membership	GO:0048704	GO:0051216	embryonic skeletal system morphogenesis	cartilage development	3.5927e-07	9.9641e-05
GO Biological Process Trim50 Co-membership	GO:0030501	GO:0030509	positive regulation of bone mineralization	BMP signaling pathway	1.0384e-16	1.3099e-13
GO Biological Process Trim50 Co-membership	GO:0009409	GO:0031100	response to cold	organ regeneration	0.00059237	0.039905
GO Biological Process Trim50 Co-membership	GO:0007369	GO:0007569	gastrulation	cell aging	0.0001621	0.014968
GO Biological Process Trim50 Co-membership	GO:0021987	GO:0045494	cerebral cortex development	photoreceptor cell maintenance	0.00014675	0.013929
GO Biological Process Trim50 Co-membership	GO:0007173	GO:0050852	epidermal growth factor receptor signaling pathway	T cell receptor signaling pathway	1.3113e-09	6.5321e-07
GO Biological Process Trim50 Co-membership	GO:0008585	GO:0009798	female gonad development	axis specification	2.1437e-06	0.00045935
GO Biological Process Trim50 Co-membership	GO:0001541	GO:0008654	ovarian follicle development	phospholipid biosynthetic process	0.00032138	0.025363
GO Biological Process Trim50 Co-membership	GO:0001756	GO:0048844	somitogenesis	artery morphogenesis	0.00016207	0.014982
GO Biological Process Trim50 Co-membership	GO:0008543	GO:0042472	fibroblast growth factor receptor signaling pathway	inner ear morphogenesis	0.00040665	0.030089
GO Biological Process Trim50 Co-membership	GO:0045086	GO:0045954	positive regulation of interleukin-2 biosynthetic process	positive regulation of natural killer cell mediated cytotoxicity	0.00034232	0.026666
GO Biological Process Trim50 Co-membership	GO:0010212	GO:0045739	response to ionizing radiation	positive regulation of DNA repair	8.8411e-20	1.4712e-16
GO Biological Process Trim50 Co-membership	GO:0000209	GO:0070979	protein polyubiquitination	protein K11-linked ubiquitination	0.00073384	0.046699
GO Biological Process Trim50 Co-membership	GO:0010628	GO:0030902	positive regulation of gene expression	hindbrain development	0.0002124	0.018417
GO Biological Process Trim50 Co-membership	GO:0050731	GO:0051897	positive regulation of peptidyl-tyrosine phosphorylation	positive regulation of protein kinase B signaling cascade	2.5334e-05	0.0034044
GO Biological Process Trim50 Co-membership	GO:0048565	GO:0060021	gut development	palate development	0.00016207	0.015
GO Biological Process Trim50 Co-membership	GO:0050731	GO:0070374	positive regulation of peptidyl-tyrosine phosphorylation	positive regulation of ERK1 and ERK2 cascade	2.2846e-10	1.2948e-07
GO Biological Process Trim50 Co-membership	GO:0001889	GO:0021915	liver development	neural tube development	3.8231e-05	0.0048383
GO Biological Process Trim50 Co-membership	GO:0006833	GO:0009755	water transport	hormone-mediated signaling pathway	5.6405e-28	2.7572e-24
GO Biological Process Trim50 Co-membership	GO:0019915	GO:0042632	lipid storage	cholesterol homeostasis	0.00011882	0.012007
GO Biological Process Trim50 Co-membership	GO:0042632	GO:0048844	cholesterol homeostasis	artery morphogenesis	0.00022889	0.019522
GO Biological Process Trim50 Co-membership	GO:0007187	GO:0030819	G-protein signaling, coupled to cyclic nucleotide second messenger	positive regulation of cAMP biosynthetic process	3.6867e-07	0.00010188
GO Biological Process Trim50 Co-membership	GO:0007223	GO:0008584	Wnt receptor signaling pathway, calcium modulating pathway	male gonad development	0.00077907	0.048667
GO Biological Process Trim50 Co-membership	GO:0007179	GO:0007565	transforming growth factor beta receptor signaling pathway	female pregnancy	0.00071765	0.045969
GO Biological Process Trim50 Co-membership	GO:0001658	GO:0031069	branching involved in ureteric bud morphogenesis	hair follicle morphogenesis	0.00037301	0.028296
GO Biological Process Trim50 Co-membership	GO:0030336	GO:0060070	negative regulation of cell migration	Wnt receptor signaling pathway through beta-catenin	0.00050663	0.035189
GO Biological Process Trim50 Co-membership	GO:0001947	GO:0042733	heart looping	embryonic digit morphogenesis	2.685e-08	9.5887e-06
GO Biological Process Trim50 Co-membership	GO:0045444	GO:0045494	fat cell differentiation	photoreceptor cell maintenance	0.00011895	0.011958
GO Biological Process Trim50 Co-membership	GO:0030326	GO:0030900	embryonic limb morphogenesis	forebrain development	5.0703e-07	0.00013442
GO Biological Process Trim50 Co-membership	GO:0010628	GO:0030335	positive regulation of gene expression	positive regulation of cell migration	0.00023055	0.019621
GO Biological Process Trim50 Co-membership	GO:0001756	GO:0060070	somitogenesis	Wnt receptor signaling pathway through beta-catenin	1.2122e-06	0.00028556
GO Biological Process Trim50 Co-membership	GO:0009954	GO:0030326	proximal/distal pattern formation	embryonic limb morphogenesis	1.4769e-17	2.1794e-14
GO Biological Process Trim50 Co-membership	GO:0030326	GO:0048538	embryonic limb morphogenesis	thymus development	1.2536e-05	0.0019969
GO Biological Process Trim50 Co-membership	GO:0001570	GO:0030878	vasculogenesis	thyroid gland development	0.00017506	0.015847
GO Biological Process Trim50 Co-membership	GO:0007179	GO:0030501	transforming growth factor beta receptor signaling pathway	positive regulation of bone mineralization	2.4524e-06	0.00051148
GO Biological Process Trim50 Co-membership	GO:0006302	GO:0007126	double-strand break repair	meiosis	5.9032e-06	0.0010787
GO Biological Process Trim50 Co-membership	GO:0009954	GO:0021915	proximal/distal pattern formation	neural tube development	4.8708e-05	0.0058607
GO Biological Process Trim50 Co-membership	GO:0001756	GO:0007219	somitogenesis	Notch signaling pathway	9.997e-13	7.7412e-10
GO Biological Process Trim50 Co-membership	GO:0042474	GO:0051216	middle ear morphogenesis	cartilage development	0.00015041	0.014224
GO Biological Process Trim50 Co-membership	GO:0001934	GO:0030509	positive regulation of protein amino acid phosphorylation	BMP signaling pathway	0.00034474	0.026721
GO Biological Process Trim50 Co-membership	GO:0009880	GO:0009953	embryonic pattern specification	dorsal/ventral pattern formation	0.0001621	0.01495
GO Biological Process Trim50 Co-membership	GO:0042733	GO:0045669	embryonic digit morphogenesis	positive regulation of osteoblast differentiation	0.00046978	0.033401
GO Biological Process Trim50 Co-membership	GO:0007224	GO:0045666	smoothened signaling pathway	positive regulation of neuron differentiation	6.2855e-05	0.0071349
GO Biological Process Trim50 Co-membership	GO:0001947	GO:0003007	heart looping	heart morphogenesis	0.00068841	0.045092
GO Biological Process Trim50 Co-membership	GO:0035050	GO:0050880	embryonic heart tube development	regulation of blood vessel size	3.5086e-06	0.00068774
GO Biological Process Trim50 Co-membership	GO:0001541	GO:0050679	ovarian follicle development	positive regulation of epithelial cell proliferation	0.00013655	0.013316
GO Biological Process Trim50 Co-membership	GO:0018105	GO:0051897	peptidyl-serine phosphorylation	positive regulation of protein kinase B signaling cascade	0.00021433	0.018481
GO Biological Process Trim50 Co-membership	GO:0050999	GO:0051592	regulation of nitric-oxide synthase activity	response to calcium ion	9.1902e-05	0.0096738
GO Biological Process Trim50 Co-membership	GO:0009791	GO:0060021	post-embryonic development	palate development	2.6641e-12	1.9292e-09
GO Biological Process Trim50 Co-membership	GO:0042542	GO:0043154	response to hydrogen peroxide	negative regulation of caspase activity	0.00056364	0.038466
GO Biological Process Trim50 Co-membership	GO:0008629	GO:0009411	induction of apoptosis by intracellular signals	response to UV	3.7835e-06	0.00072883
GO Biological Process Trim50 Co-membership	GO:0031069	GO:0051781	hair follicle morphogenesis	positive regulation of cell division	0.00037301	0.028351
GO Biological Process Trim50 Co-membership	GO:0001649	GO:0030326	osteoblast differentiation	embryonic limb morphogenesis	4.6375e-05	0.0056583
GO Biological Process Trim50 Co-membership	GO:0030539	GO:0032526	male genitalia development	response to retinoic acid	0.00023389	0.019797
GO Biological Process Trim50 Co-membership	GO:0045666	GO:0045669	positive regulation of neuron differentiation	positive regulation of osteoblast differentiation	1.0072e-05	0.0016585
GO Biological Process Trim50 Co-membership	GO:0007160	GO:0016337	cell-matrix adhesion	cell-cell adhesion	2.2936e-05	0.0031749
GO Biological Process Trim50 Co-membership	GO:0048844	GO:0055010	artery morphogenesis	ventricular cardiac muscle tissue morphogenesis	2.4158e-05	0.0032803
GO Biological Process Trim50 Co-membership	GO:0034097	GO:0042542	response to cytokine stimulus	response to hydrogen peroxide	4.1271e-08	1.4034e-05
GO Biological Process Trim50 Co-membership	GO:0009612	GO:0048661	response to mechanical stimulus	positive regulation of smooth muscle cell proliferation	6.7149e-10	3.597e-07
GO Biological Process Trim50 Co-membership	GO:0006812	GO:0006885	cation transport	regulation of pH	1.0433e-15	1.1826e-12
GO Biological Process Trim50 Co-membership	GO:0030900	GO:0031016	forebrain development	pancreas development	2.7583e-07	7.8447e-05
GO Biological Process Trim50 Co-membership	GO:0001702	GO:0030509	gastrulation with mouth forming second	BMP signaling pathway	1.4474e-05	0.0022109
GO Biological Process Trim50 Co-membership	GO:0042542	GO:0051591	response to hydrogen peroxide	response to cAMP	1.061e-11	6.9733e-09
GO Biological Process Trim50 Co-membership	GO:0001658	GO:0009954	branching involved in ureteric bud morphogenesis	proximal/distal pattern formation	2.3062e-07	6.73e-05
GO Biological Process Trim50 Co-membership	GO:0001658	GO:0032526	branching involved in ureteric bud morphogenesis	response to retinoic acid	0.00013655	0.013332
GO Biological Process Trim50 Co-membership	GO:0007173	GO:0051403	epidermal growth factor receptor signaling pathway	stress-activated MAPK cascade	1.8115e-09	8.8551e-07
GO Biological Process Trim50 Co-membership	GO:0042102	GO:0045078	positive regulation of T cell proliferation	positive regulation of interferon-gamma biosynthetic process	1.3614e-05	0.0021211
GO Biological Process Trim50 Co-membership	GO:0007179	GO:0048565	transforming growth factor beta receptor signaling pathway	gut development	1.8046e-05	0.002663
GO Biological Process Trim50 Co-membership	GO:0050930	GO:0051781	induction of positive chemotaxis	positive regulation of cell division	7.6569e-07	0.00018951
GO Biological Process Trim50 Co-membership	GO:0032755	GO:0050715	positive regulation of interleukin-6 production	positive regulation of cytokine secretion	3.3595e-05	0.0043645
GO Biological Process Trim50 Co-membership	GO:0007173	GO:0050690	epidermal growth factor receptor signaling pathway	regulation of defense response to virus by virus	1.4806e-05	0.0022572
GO Biological Process Trim50 Co-membership	GO:0003007	GO:0055010	heart morphogenesis	ventricular cardiac muscle tissue morphogenesis	7.012e-10	3.7055e-07
GO Biological Process Trim50 Co-membership	GO:0007219	GO:0050880	Notch signaling pathway	regulation of blood vessel size	0.00013288	0.01304
GO Biological Process Trim50 Co-membership	GO:0032755	GO:0070374	positive regulation of interleukin-6 production	positive regulation of ERK1 and ERK2 cascade	4.6543e-11	2.8439e-08
GO Biological Process Trim50 Co-membership	GO:0009791	GO:0042733	post-embryonic development	embryonic digit morphogenesis	1.3352e-05	0.0020927
GO Biological Process Trim50 Co-membership	GO:0001934	GO:0008543	positive regulation of protein amino acid phosphorylation	fibroblast growth factor receptor signaling pathway	0.00048305	0.033883
GO Biological Process Trim50 Co-membership	GO:0042542	GO:0045768	response to hydrogen peroxide	positive regulation of anti-apoptosis	1.0539e-07	3.3101e-05
GO Biological Process Trim50 Co-membership	GO:0043524	GO:0048538	negative regulation of neuron apoptosis	thymus development	1.4564e-06	0.00033306
GO Biological Process Trim50 Co-membership	GO:0009749	GO:0045725	response to glucose stimulus	positive regulation of glycogen biosynthetic process	0.00018426	0.016564
GO Biological Process Trim50 Co-membership	GO:0001657	GO:0030509	ureteric bud development	BMP signaling pathway	2.3141e-07	6.7282e-05
GO Biological Process Trim50 Co-membership	GO:0019915	GO:0045086	lipid storage	positive regulation of interleukin-2 biosynthetic process	0.00034232	0.02672
GO Biological Process Trim50 Co-membership	GO:0051260	GO:0051291	protein homooligomerization	protein heterooligomerization	1.5393e-05	0.0023376
GO Biological Process Trim50 Co-membership	GO:0051781	GO:0070374	positive regulation of cell division	positive regulation of ERK1 and ERK2 cascade	1.094e-07	3.4224e-05
GO Biological Process Trim50 Co-membership	GO:0001889	GO:0001890	liver development	placenta development	5.6869e-05	0.006599
GO Biological Process Trim50 Co-membership	GO:0031295	GO:0046777	T cell costimulation	protein amino acid autophosphorylation	0.00029068	0.023317
GO Biological Process Trim50 Co-membership	GO:0030901	GO:0045165	midbrain development	cell fate commitment	0.00014675	0.01398
GO Biological Process Trim50 Co-membership	GO:0030879	GO:0045740	mammary gland development	positive regulation of DNA replication	6.5135e-06	0.0011684
GO Biological Process Trim50 Co-membership	GO:0032720	GO:0032735	negative regulation of tumor necrosis factor production	positive regulation of interleukin-12 production	0.00044467	0.031936
GO Biological Process Trim50 Co-membership	GO:0001569	GO:0042733	patterning of blood vessels	embryonic digit morphogenesis	0.00022593	0.019332
GO Biological Process Trim50 Co-membership	GO:0030878	GO:0048704	thyroid gland development	embryonic skeletal system morphogenesis	2.3744e-08	8.5576e-06
GO Biological Process Trim50 Co-membership	GO:0030336	GO:0051496	negative regulation of cell migration	positive regulation of stress fiber assembly	3.1047e-06	0.00062261
GO Biological Process Trim50 Co-membership	GO:0009880	GO:0060445	embryonic pattern specification	branching involved in salivary gland morphogenesis	0.00077381	0.048571
GO Biological Process Trim50 Co-membership	GO:0001892	GO:0048469	embryonic placenta development	cell maturation	3.5033e-05	0.0045065
GO Biological Process Trim50 Co-membership	GO:0001569	GO:0001947	patterning of blood vessels	heart looping	6.937e-06	0.0012331
GO Biological Process Trim50 Co-membership	GO:0035050	GO:0048593	embryonic heart tube development	camera-type eye morphogenesis	0.0007041	0.045323
GO Biological Process Trim50 Co-membership	GO:0009880	GO:0030855	embryonic pattern specification	epithelial cell differentiation	0.00034906	0.026976
GO Biological Process Trim50 Co-membership	GO:0000080	GO:0006367	G1 phase of mitotic cell cycle	transcription initiation from RNA polymerase II promoter	6.4686e-07	0.00016426
GO Biological Process Trim50 Co-membership	GO:0050729	GO:0050731	positive regulation of inflammatory response	positive regulation of peptidyl-tyrosine phosphorylation	0.0006968	0.045225
GO Biological Process Trim50 Co-membership	GO:0007263	GO:0030073	nitric oxide mediated signal transduction	insulin secretion	1.5779e-05	0.0023778
GO Biological Process Trim50 Co-membership	GO:0042475	GO:0048706	odontogenesis of dentine-containing tooth	embryonic skeletal system development	0.00041522	0.03055
GO Biological Process Trim50 Co-membership	GO:0009408	GO:0034097	response to heat	response to cytokine stimulus	0.00066246	0.043649
GO Biological Process Trim50 Co-membership	GO:0043161	GO:0070979	proteasomal ubiquitin-dependent protein catabolic process	protein K11-linked ubiquitination	0.00073384	0.046662
GO Biological Process Trim50 Co-membership	GO:0001782	GO:0009791	B cell homeostasis	post-embryonic development	9.6732e-05	0.010074
GO Biological Process Trim50 Co-membership	GO:0032722	GO:0050729	positive regulation of chemokine production	positive regulation of inflammatory response	1.0866e-09	5.5186e-07
GO Biological Process Trim50 Co-membership	GO:0021915	GO:0035121	neural tube development	tail morphogenesis	9.223e-06	0.0015446
GO Biological Process Trim50 Co-membership	GO:0007422	GO:0048485	peripheral nervous system development	sympathetic nervous system development	1.0566e-25	3.7562e-22
GO Biological Process Trim50 Co-membership	GO:0001974	GO:0048286	blood vessel remodeling	lung alveolus development	9.9092e-07	0.000237
GO Biological Process Trim50 Co-membership	GO:0045768	GO:0048661	positive regulation of anti-apoptosis	positive regulation of smooth muscle cell proliferation	2.5131e-05	0.0033888
GO Biological Process Trim50 Co-membership	GO:0008206	GO:0042632	bile acid metabolic process	cholesterol homeostasis	7.1273e-06	0.0012612
GO Biological Process Trim50 Co-membership	GO:0030509	GO:0060021	BMP signaling pathway	palate development	4.3779e-07	0.00011848
GO Biological Process Trim50 Co-membership	GO:0042110	GO:0045086	T cell activation	positive regulation of interleukin-2 biosynthetic process	5.5166e-07	0.0001443
GO Biological Process Trim50 Co-membership	GO:0030336	GO:0060445	negative regulation of cell migration	branching involved in salivary gland morphogenesis	7.4971e-05	0.0082122
GO Biological Process Trim50 Co-membership	GO:0032526	GO:0032582	response to retinoic acid	negative regulation of gene-specific transcription	0.0002198	0.018849
GO Biological Process Trim50 Co-membership	GO:0045666	GO:0060395	positive regulation of neuron differentiation	SMAD protein signal transduction	9.3396e-07	0.00022615
GO Biological Process Trim50 Co-membership	GO:0006096	GO:0006099	glycolysis	tricarboxylic acid cycle	2.7675e-05	0.0036811
GO Biological Process Trim50 Co-membership	GO:0006520	GO:0006865	cellular amino acid metabolic process	amino acid transport	1.0374e-14	1.027e-11
GO Biological Process Trim50 Co-membership	GO:0007254	GO:0031663	JNK cascade	lipopolysaccharide-mediated signaling pathway	4.131e-05	0.005186
GO Biological Process Trim50 Co-membership	GO:0030879	GO:0032967	mammary gland development	positive regulation of collagen biosynthetic process	1.8097e-05	0.0026605
GO Biological Process Trim50 Co-membership	GO:0007569	GO:0030890	cell aging	positive regulation of B cell proliferation	0.0004329	0.03132
GO Biological Process Trim50 Co-membership	GO:0042733	GO:0050680	embryonic digit morphogenesis	negative regulation of epithelial cell proliferation	1.7209e-05	0.0025588
GO Biological Process Trim50 Co-membership	GO:0001782	GO:0043029	B cell homeostasis	T cell homeostasis	8.2734e-12	5.6266e-09
GO Biological Process Trim50 Co-membership	GO:0001541	GO:0031069	ovarian follicle development	hair follicle morphogenesis	1.0791e-05	0.0017547
GO Biological Process Trim50 Co-membership	GO:0030336	GO:0048844	negative regulation of cell migration	artery morphogenesis	0.000187	0.016715
GO Biological Process Trim50 Co-membership	GO:0014065	GO:0042060	phosphoinositide 3-kinase cascade	wound healing	5.4085e-05	0.0063898
GO Biological Process Trim50 Co-membership	GO:0045740	GO:0051781	positive regulation of DNA replication	positive regulation of cell division	8.3623e-07	0.00020632
GO Biological Process Trim50 Co-membership	GO:0021915	GO:0060173	neural tube development	limb development	0.00047983	0.033778
GO Biological Process Trim50 Co-membership	GO:0001541	GO:0001938	ovarian follicle development	positive regulation of endothelial cell proliferation	5.0596e-05	0.0060414
GO Biological Process Trim50 Co-membership	GO:0001649	GO:0010628	osteoblast differentiation	positive regulation of gene expression	5.6583e-06	0.0010437
GO Biological Process Trim50 Co-membership	GO:0007254	GO:0034138	JNK cascade	toll-like receptor 3 signaling pathway	2.6338e-24	7.1031e-21
GO Biological Process Trim50 Co-membership	GO:0007519	GO:0043524	skeletal muscle tissue development	negative regulation of neuron apoptosis	0.00032138	0.025312
GO Biological Process Trim50 Co-membership	GO:0009880	GO:0045165	embryonic pattern specification	cell fate commitment	0.00014675	0.013963
GO Biological Process Trim50 Co-membership	GO:0007519	GO:0009612	skeletal muscle tissue development	response to mechanical stimulus	0.00012381	0.012288
GO Biological Process Trim50 Co-membership	GO:0030335	GO:0051496	positive regulation of cell migration	positive regulation of stress fiber assembly	0.00065007	0.043123
GO Biological Process Trim50 Co-membership	GO:0007589	GO:0050880	body fluid secretion	regulation of blood vessel size	0.00016788	0.015429
GO Biological Process Trim50 Co-membership	GO:0001657	GO:0045669	ureteric bud development	positive regulation of osteoblast differentiation	0.00066061	0.043674
GO Biological Process Trim50 Co-membership	GO:0001568	GO:0003007	blood vessel development	heart morphogenesis	2.8895e-08	1.018e-05
GO Biological Process Trim50 Co-membership	GO:0001570	GO:0003007	vasculogenesis	heart morphogenesis	7.0641e-08	2.3312e-05
GO Biological Process Trim50 Co-membership	GO:0032720	GO:0032755	negative regulation of tumor necrosis factor production	positive regulation of interleukin-6 production	2.7736e-05	0.003683
GO Biological Process Trim50 Co-membership	GO:0043029	GO:0045086	T cell homeostasis	positive regulation of interleukin-2 biosynthetic process	0.00039888	0.029683
GO Biological Process Trim50 Co-membership	GO:0043491	GO:0048015	protein kinase B signaling cascade	phosphoinositide-mediated signaling	5.4836e-12	3.8988e-09
GO Biological Process Trim50 Co-membership	GO:0006869	GO:0042632	lipid transport	cholesterol homeostasis	8.7167e-09	3.6456e-06
GO Biological Process Trim50 Co-membership	GO:0001782	GO:0050853	B cell homeostasis	B cell receptor signaling pathway	0.00034439	0.026747
GO Biological Process Trim50 Co-membership	GO:0048286	GO:0048839	lung alveolus development	inner ear development	4.763e-05	0.0057487
GO Biological Process Trim50 Co-membership	GO:0030900	GO:0060173	forebrain development	limb development	6.5202e-05	0.0073268
GO Biological Process Trim50 Co-membership	GO:0014065	GO:0048015	phosphoinositide 3-kinase cascade	phosphoinositide-mediated signaling	2.9869e-06	0.00060364
GO Biological Process Trim50 Co-membership	GO:0001657	GO:0030336	ureteric bud development	negative regulation of cell migration	0.00013376	0.013093
GO Biological Process Trim50 Co-membership	GO:0014823	GO:0051602	response to activity	response to electrical stimulus	0.00038953	0.029097
GO Biological Process Trim50 Co-membership	GO:0030855	GO:0048536	epithelial cell differentiation	spleen development	0.0003006	0.024014
GO Biological Process Trim50 Co-membership	GO:0001657	GO:0055010	ureteric bud development	ventricular cardiac muscle tissue morphogenesis	8.7075e-06	0.0014837
GO Biological Process Trim50 Co-membership	GO:0007202	GO:0050796	activation of phospholipase C activity	regulation of insulin secretion	1.1696e-12	8.881e-10
GO Biological Process Trim50 Co-membership	GO:0009749	GO:0051897	response to glucose stimulus	positive regulation of protein kinase B signaling cascade	6.3862e-05	0.0072073
GO Biological Process Trim50 Co-membership	GO:0032582	GO:0045666	negative regulation of gene-specific transcription	positive regulation of neuron differentiation	6.3124e-05	0.0071446
GO Biological Process Trim50 Co-membership	GO:0009954	GO:0021983	proximal/distal pattern formation	pituitary gland development	3.5033e-05	0.0045213
GO Biological Process Trim50 Co-membership	GO:0000186	GO:0051291	activation of MAPKK activity	protein heterooligomerization	0.00025381	0.021118
GO Biological Process Trim50 Co-membership	GO:0001889	GO:0045165	liver development	cell fate commitment	9.7302e-06	0.0016226
GO Biological Process Trim50 Co-membership	GO:0001657	GO:0048839	ureteric bud development	inner ear development	0.00020312	0.017809
GO Biological Process Trim50 Co-membership	GO:0001974	GO:0048661	blood vessel remodeling	positive regulation of smooth muscle cell proliferation	0.00014675	0.013997
GO Biological Process Trim50 Co-membership	GO:0042733	GO:0060021	embryonic digit morphogenesis	palate development	7.2646e-08	2.3872e-05
GO Biological Process Trim50 Co-membership	GO:0007422	GO:0042552	peripheral nervous system development	myelination	4.3056e-07	0.00011692
GO Biological Process Trim50 Co-membership	GO:0008543	GO:0050852	fibroblast growth factor receptor signaling pathway	T cell receptor signaling pathway	0.00043103	0.031213
GO Biological Process Trim50 Co-membership	GO:0007223	GO:0035121	Wnt receptor signaling pathway, calcium modulating pathway	tail morphogenesis	1.2428e-05	0.0019836
GO Biological Process Trim50 Co-membership	GO:0048565	GO:0051781	gut development	positive regulation of cell division	0.0001394	0.013527
GO Biological Process Trim50 Co-membership	GO:0009612	GO:0009749	response to mechanical stimulus	response to glucose stimulus	2.0106e-06	0.00043318
GO Biological Process Trim50 Co-membership	GO:0030335	GO:0045766	positive regulation of cell migration	positive regulation of angiogenesis	3.2492e-07	9.1082e-05
GO Biological Process Trim50 Co-membership	GO:0030335	GO:0045987	positive regulation of cell migration	positive regulation of smooth muscle contraction	0.00041561	0.030521
GO Biological Process Trim50 Co-membership	GO:0006970	GO:0051592	response to osmotic stress	response to calcium ion	2.1653e-06	0.0004627
GO Biological Process Trim50 Co-membership	GO:0001889	GO:0035050	liver development	embryonic heart tube development	0.00047977	0.033805
GO Biological Process Trim50 Co-membership	GO:0001658	GO:0048485	branching involved in ureteric bud morphogenesis	sympathetic nervous system development	9.5688e-17	1.2268e-13
GO Biological Process Trim50 Co-membership	GO:0001649	GO:0030335	osteoblast differentiation	positive regulation of cell migration	0.00056565	0.038536
GO Biological Process Trim50 Co-membership	GO:0048484	GO:0051216	enteric nervous system development	cartilage development	4.9375e-16	5.6789e-13
GO Biological Process Trim50 Co-membership	GO:0008543	GO:0031295	fibroblast growth factor receptor signaling pathway	T cell costimulation	1.9776e-05	0.0028379
GO Biological Process Trim50 Co-membership	GO:0009749	GO:0031100	response to glucose stimulus	organ regeneration	0.00043008	0.031203
GO Biological Process Trim50 Co-membership	GO:0032755	GO:0050729	positive regulation of interleukin-6 production	positive regulation of inflammatory response	1.7851e-08	6.6482e-06
GO Biological Process Trim50 Co-membership	GO:0007259	GO:0050729	JAK-STAT cascade	positive regulation of inflammatory response	0.00015739	0.01469
GO Biological Process Trim50 Co-membership	GO:0030501	GO:0045666	positive regulation of bone mineralization	positive regulation of neuron differentiation	3.6754e-06	0.00071327
GO Biological Process Trim50 Co-membership	GO:0051591	GO:0060395	response to cAMP	SMAD protein signal transduction	0.00021431	0.018501
GO Biological Process Trim50 Co-membership	GO:0043010	GO:0045165	camera-type eye development	cell fate commitment	1.3387e-05	0.002094
GO Biological Process Trim50 Co-membership	GO:0050766	GO:0050830	positive regulation of phagocytosis	defense response to Gram-positive bacterium	5.0885e-05	0.0060575
GO Biological Process Trim50 Co-membership	GO:0000186	GO:0007202	activation of MAPKK activity	activation of phospholipase C activity	0.00043039	0.031196
GO Biological Process Trim50 Co-membership	GO:0000902	GO:0006800	cell morphogenesis	oxygen and reactive oxygen species metabolic process	0.00032234	0.025363
GO Biological Process Trim50 Co-membership	GO:0001934	GO:0051726	positive regulation of protein amino acid phosphorylation	regulation of cell cycle	0.00052302	0.0362
GO Biological Process Trim50 Co-membership	GO:0006302	GO:0045739	double-strand break repair	positive regulation of DNA repair	1.492e-17	2.1609e-14
GO Biological Process Trim50 Co-membership	GO:0042475	GO:0048538	odontogenesis of dentine-containing tooth	thymus development	0.00041522	0.030579
GO Biological Process Trim50 Co-membership	GO:0030324	GO:0045165	lung development	cell fate commitment	0.00025907	0.021441
GO Biological Process Trim50 Co-membership	GO:0001707	GO:0042475	mesoderm formation	odontogenesis of dentine-containing tooth	0.00036489	0.027924
GO Biological Process Trim50 Co-membership	GO:0000186	GO:0046777	activation of MAPKK activity	protein amino acid autophosphorylation	0.00013288	0.013056
GO Biological Process Trim50 Co-membership	GO:0045665	GO:0045666	negative regulation of neuron differentiation	positive regulation of neuron differentiation	5.4266e-09	2.4252e-06
GO Biological Process Trim50 Co-membership	GO:0008584	GO:0030325	male gonad development	adrenal gland development	7.5973e-06	0.0013263
GO Biological Process Trim50 Co-membership	GO:0021549	GO:0043010	cerebellum development	camera-type eye development	2.5034e-05	0.0033873
GO Biological Process Trim50 Co-membership	GO:0007595	GO:0060749	lactation	mammary gland alveolus development	1.5233e-05	0.0023178
GO Biological Process Trim50 Co-membership	GO:0006413	GO:0019058	translational initiation	viral infectious cycle	0.00069873	0.045201
GO Biological Process Trim50 Co-membership	GO:0042157	GO:0042632	lipoprotein metabolic process	cholesterol homeostasis	1.8514e-25	6.0333e-22
GO Biological Process Trim50 Co-membership	GO:0032755	GO:0048661	positive regulation of interleukin-6 production	positive regulation of smooth muscle cell proliferation	0.00019408	0.017248
GO Biological Process Trim50 Co-membership	GO:0030324	GO:0030878	lung development	thyroid gland development	0.00047665	0.033767
GO Biological Process Trim50 Co-membership	GO:0006874	GO:0009612	cellular calcium ion homeostasis	response to mechanical stimulus	0.00075085	0.04755
GO Biological Process Trim50 Co-membership	GO:0009749	GO:0032868	response to glucose stimulus	response to insulin stimulus	4.9387e-07	0.00013183
GO Biological Process Trim50 Co-membership	GO:0009612	GO:0051591	response to mechanical stimulus	response to cAMP	3.7131e-10	2.0308e-07
GO Biological Process Trim50 Co-membership	GO:0030183	GO:0030890	B cell differentiation	positive regulation of B cell proliferation	1.7209e-05	0.0025637
GO Biological Process Trim50 Co-membership	GO:0030509	GO:0055010	BMP signaling pathway	ventricular cardiac muscle tissue morphogenesis	0.00053408	0.036867
GO Biological Process Trim50 Co-membership	GO:0007512	GO:0055010	adult heart development	ventricular cardiac muscle tissue morphogenesis	7.2044e-06	0.0012662
GO Biological Process Trim50 Co-membership	GO:0019221	GO:0045766	cytokine-mediated signaling pathway	positive regulation of angiogenesis	0.00038254	0.028767
GO Biological Process Trim50 Co-membership	GO:0001649	GO:0060070	osteoblast differentiation	Wnt receptor signaling pathway through beta-catenin	0.00017923	0.016168
GO Biological Process Trim50 Co-membership	GO:0042474	GO:0060021	middle ear morphogenesis	palate development	1.8833e-06	0.00041375
GO Biological Process Trim50 Co-membership	GO:0042787	GO:0043161	protein ubiquitination during ubiquitin-dependent protein catabolic process	proteasomal ubiquitin-dependent protein catabolic process	1.0733e-05	0.0017488
GO Biological Process Trim50 Co-membership	GO:0021983	GO:0042733	pituitary gland development	embryonic digit morphogenesis	3.1879e-08	1.1081e-05
GO Biological Process Trim50 Co-membership	GO:0032722	GO:0070374	positive regulation of chemokine production	positive regulation of ERK1 and ERK2 cascade	7.7961e-05	0.0084921
GO Biological Process Trim50 Co-membership	GO:0000723	GO:0006283	telomere maintenance	transcription-coupled nucleotide-excision repair	6.8401e-26	2.5474e-22
GO Biological Process Trim50 Co-membership	GO:0001974	GO:0003007	blood vessel remodeling	heart morphogenesis	0.00014675	0.014031
GO Biological Process Trim50 Co-membership	GO:0002088	GO:0007223	lens development in camera-type eye	Wnt receptor signaling pathway, calcium modulating pathway	2.9265e-05	0.0038662
GO Biological Process Trim50 Co-membership	GO:0001938	GO:0009612	positive regulation of endothelial cell proliferation	response to mechanical stimulus	5.6005e-05	0.0065571
GO Biological Process Trim50 Co-membership	GO:0001947	GO:0007512	heart looping	adult heart development	3.0217e-05	0.0039719
GO Biological Process Trim50 Co-membership	GO:0030325	GO:0048844	adrenal gland development	artery morphogenesis	0.00080342	0.04983
GO Biological Process Trim50 Co-membership	GO:0007224	GO:0007368	smoothened signaling pathway	determination of left/right symmetry	1.988e-06	0.0004295
GO Biological Process Trim50 Co-membership	GO:0007187	GO:0019233	G-protein signaling, coupled to cyclic nucleotide second messenger	sensory perception of pain	0.0007721	0.04862
GO Biological Process Trim50 Co-membership	GO:0030324	GO:0030325	lung development	adrenal gland development	0.00058221	0.039322
GO Biological Process Trim50 Co-membership	GO:0048538	GO:0048704	thymus development	embryonic skeletal system morphogenesis	0.00044962	0.032202
GO Biological Process Trim50 Co-membership	GO:0007205	GO:0051928	activation of protein kinase C activity by G-protein coupled receptor protein signaling pathway	positive regulation of calcium ion transport	4.0126e-05	0.0050617
GO Biological Process Trim50 Co-membership	GO:0001938	GO:0050930	positive regulation of endothelial cell proliferation	induction of positive chemotaxis	3.0513e-05	0.0039907
GO Biological Process Trim50 Co-membership	GO:0032722	GO:0032728	positive regulation of chemokine production	positive regulation of interferon-beta production	1.3811e-08	5.428e-06
GO Biological Process Trim50 Co-membership	GO:0030318	GO:0032582	melanocyte differentiation	negative regulation of gene-specific transcription	1.4067e-12	1.0478e-09
GO Biological Process Trim50 Co-membership	GO:0030049	GO:0060048	muscle filament sliding	cardiac muscle contraction	1.5589e-16	1.9353e-13
GO Biological Process Trim50 Co-membership	GO:0007223	GO:0060070	Wnt receptor signaling pathway, calcium modulating pathway	Wnt receptor signaling pathway through beta-catenin	1.3349e-44	1.305e-40
GO Biological Process Trim50 Co-membership	GO:0001658	GO:0032582	branching involved in ureteric bud morphogenesis	negative regulation of gene-specific transcription	1.4276e-15	1.5725e-12
GO Biological Process Trim50 Co-membership	GO:0016337	GO:0045216	cell-cell adhesion	cell-cell junction organization	3.0502e-11	1.9085e-08
GO Biological Process Trim50 Co-membership	GO:0050715	GO:0051930	positive regulation of cytokine secretion	regulation of sensory perception of pain	0.00079681	0.049538
GO Biological Process Trim50 Co-membership	GO:0070936	GO:0070979	protein K48-linked ubiquitination	protein K11-linked ubiquitination	2.8361e-18	4.3493e-15
GO Biological Process Trim50 Co-membership	GO:0001782	GO:0048538	B cell homeostasis	thymus development	0.00069451	0.045189
GO Biological Process Trim50 Co-membership	GO:0007368	GO:0045669	determination of left/right symmetry	positive regulation of osteoblast differentiation	0.00060897	0.040812
GO Biological Process Trim50 Co-membership	GO:0032729	GO:0050830	positive regulation of interferon-gamma production	defense response to Gram-positive bacterium	9.6533e-09	3.9528e-06
GO Biological Process Trim50 Co-membership	GO:0008629	GO:0009636	induction of apoptosis by intracellular signals	response to toxin	0.00072001	0.046082
GO Biological Process Trim50 Co-membership	GO:0000226	GO:0022008	microtubule cytoskeleton organization	neurogenesis	0.00032361	0.025437
GO Biological Process Trim50 Co-membership	GO:0001568	GO:0030324	blood vessel development	lung development	0.00072381	0.046212
GO Biological Process Trim50 Co-membership	GO:0010628	GO:0030878	positive regulation of gene expression	thyroid gland development	0.0002124	0.018397
GO Biological Process Trim50 Co-membership	GO:0030901	GO:0048666	midbrain development	neuron development	0.00011895	0.011943
GO Biological Process Trim50 Co-membership	GO:0030325	GO:0030335	adrenal gland development	positive regulation of cell migration	0.00079333	0.049439
GO Biological Process Trim50 Co-membership	GO:0010628	GO:0060021	positive regulation of gene expression	palate development	1.702e-05	0.0025403
GO Biological Process Trim50 Co-membership	GO:0030901	GO:0030902	midbrain development	hindbrain development	9.8598e-10	5.0733e-07
GO Biological Process Trim50 Co-membership	GO:0001570	GO:0035050	vasculogenesis	embryonic heart tube development	9.771e-12	6.5316e-09
GO Biological Process Trim50 Co-membership	GO:0001764	GO:0048666	neuron migration	neuron development	0.00015223	0.014327
GO Biological Process Trim50 Co-membership	GO:0001974	GO:0007005	blood vessel remodeling	mitochondrion organization	8.4088e-05	0.0090461
GO Biological Process Trim50 Co-membership	GO:0001649	GO:0030509	osteoblast differentiation	BMP signaling pathway	3.6459e-06	0.00071109
GO Biological Process Trim50 Co-membership	GO:0007422	GO:0030318	peripheral nervous system development	melanocyte differentiation	1.1261e-20	1.9571e-17
GO Biological Process Trim50 Co-membership	GO:0048286	GO:0050731	lung alveolus development	positive regulation of peptidyl-tyrosine phosphorylation	0.0006968	0.045188
GO Biological Process Trim50 Co-membership	GO:0007565	GO:0048565	female pregnancy	gut development	0.00076058	0.048049
GO Biological Process Trim50 Co-membership	GO:0007519	GO:0030049	skeletal muscle tissue development	muscle filament sliding	0.00010095	0.010443
GO Biological Process Trim50 Co-membership	GO:0031069	GO:0042060	hair follicle morphogenesis	wound healing	2.2949e-05	0.0031711
GO Biological Process Trim50 Co-membership	GO:0050690	GO:0050852	regulation of defense response to virus by virus	T cell receptor signaling pathway	3.0556e-05	0.0039896
GO Biological Process Trim50 Co-membership	GO:0001656	GO:0030336	metanephros development	negative regulation of cell migration	5.7588e-05	0.0066528
GO Biological Process Trim50 Co-membership	GO:0001947	GO:0060070	heart looping	Wnt receptor signaling pathway through beta-catenin	0.00022638	0.019329
GO Biological Process Trim50 Co-membership	GO:0030902	GO:0048666	hindbrain development	neuron development	4.1476e-05	0.0051735
GO Biological Process Trim50 Co-membership	GO:0032582	GO:0060395	negative regulation of gene-specific transcription	SMAD protein signal transduction	0.00020036	0.017686
GO Biological Process Trim50 Co-membership	GO:0001938	GO:0051897	positive regulation of endothelial cell proliferation	positive regulation of protein kinase B signaling cascade	0.0002359	0.019902
GO Biological Process Trim50 Co-membership	GO:0043161	GO:0070936	proteasomal ubiquitin-dependent protein catabolic process	protein K48-linked ubiquitination	1.38e-06	0.00031933
GO Biological Process Trim50 Co-membership	GO:0007595	GO:0019915	lactation	lipid storage	2.6236e-05	0.0035136
GO Biological Process Trim50 Co-membership	GO:0031663	GO:0032760	lipopolysaccharide-mediated signaling pathway	positive regulation of tumor necrosis factor production	1.2503e-06	0.00029277
GO Biological Process Trim50 Co-membership	GO:0019722	GO:0045987	calcium-mediated signaling	positive regulation of smooth muscle contraction	5.1953e-05	0.0061751
GO Biological Process Trim50 Co-membership	GO:0045086	GO:0050852	positive regulation of interleukin-2 biosynthetic process	T cell receptor signaling pathway	2.0131e-05	0.0028783
GO Biological Process Trim50 Co-membership	GO:0001503	GO:0030324	ossification	lung development	2.1963e-05	0.0030673
GO Biological Process Trim50 Co-membership	GO:0030539	GO:0060021	male genitalia development	palate development	0.00023389	0.019754
GO Biological Process Trim50 Co-membership	GO:0001782	GO:0008629	B cell homeostasis	induction of apoptosis by intracellular signals	4.131e-05	0.0051777
GO Biological Process Trim50 Co-membership	GO:0007223	GO:0030182	Wnt receptor signaling pathway, calcium modulating pathway	neuron differentiation	8.0083e-25	2.409e-21
GO Biological Process Trim50 Co-membership	GO:0042157	GO:0070328	lipoprotein metabolic process	triglyceride homeostasis	1.3367e-10	7.8019e-08
GO Biological Process Trim50 Co-membership	GO:0048146	GO:0070374	positive regulation of fibroblast proliferation	positive regulation of ERK1 and ERK2 cascade	5.2324e-05	0.0062004
GO Biological Process Trim50 Co-membership	GO:0001702	GO:0001707	gastrulation with mouth forming second	mesoderm formation	6.5044e-05	0.0073195
GO Biological Process Trim50 Co-membership	GO:0009612	GO:0043525	response to mechanical stimulus	positive regulation of neuron apoptosis	0.00034906	0.027003
GO Biological Process Trim50 Co-membership	GO:0009408	GO:0009749	response to heat	response to glucose stimulus	1.2024e-08	4.7981e-06
GO Biological Process Trim50 Co-membership	GO:0007173	GO:0034138	epidermal growth factor receptor signaling pathway	toll-like receptor 3 signaling pathway	1.8333e-08	6.7634e-06
GO Biological Process Trim50 Co-membership	GO:0031295	GO:0042102	T cell costimulation	positive regulation of T cell proliferation	1.9334e-08	7.0658e-06
GO Biological Process Trim50 Co-membership	GO:0009953	GO:0030900	dorsal/ventral pattern formation	forebrain development	0.00011964	0.011996
GO Biological Process Trim50 Co-membership	GO:0009749	GO:0051592	response to glucose stimulus	response to calcium ion	4.6889e-06	0.00088153
GO Biological Process Trim50 Co-membership	GO:0030326	GO:0030509	embryonic limb morphogenesis	BMP signaling pathway	6.5503e-06	0.0011723
GO Biological Process Trim50 Co-membership	GO:0009612	GO:0030879	response to mechanical stimulus	mammary gland development	0.0007464	0.047345
GO Biological Process Trim50 Co-membership	GO:0032729	GO:0045954	positive regulation of interferon-gamma production	positive regulation of natural killer cell mediated cytotoxicity	0.00059392	0.039906
GO Biological Process Trim50 Co-membership	GO:0008543	GO:0051781	fibroblast growth factor receptor signaling pathway	positive regulation of cell division	2.4175e-13	1.9695e-10
GO Biological Process Trim50 Co-membership	GO:0007368	GO:0031016	determination of left/right symmetry	pancreas development	3.3136e-06	0.00066111
GO Biological Process Trim50 Co-membership	GO:0042632	GO:0070328	cholesterol homeostasis	triglyceride homeostasis	3.493e-12	2.5063e-09
GO Biological Process Trim50 Co-membership	GO:0001656	GO:0042475	metanephros development	odontogenesis of dentine-containing tooth	9.1567e-07	0.00022241
GO Biological Process Trim50 Co-membership	GO:0006919	GO:0051260	activation of caspase activity	protein homooligomerization	0.000671	0.044063
GO Biological Process Trim50 Co-membership	GO:0001782	GO:0030890	B cell homeostasis	positive regulation of B cell proliferation	9.5468e-08	3.0352e-05
GO Biological Process Trim50 Co-membership	GO:0009954	GO:0042733	proximal/distal pattern formation	embryonic digit morphogenesis	1.2988e-09	6.5117e-07
GO Biological Process Trim50 Co-membership	GO:0007219	GO:0030900	Notch signaling pathway	forebrain development	6.7423e-05	0.007533
GO Biological Process Trim50 Co-membership	GO:0009408	GO:0042542	response to heat	response to hydrogen peroxide	6.5584e-07	0.000166
GO Biological Process Trim50 Co-membership	GO:0006633	GO:0046320	fatty acid biosynthetic process	regulation of fatty acid oxidation	2.7583e-07	7.8733e-05
GO Biological Process Trim50 Co-membership	GO:0000226	GO:0007026	microtubule cytoskeleton organization	negative regulation of microtubule depolymerization	0.00011378	0.011542
GO Biological Process Trim50 Co-membership	GO:0030335	GO:0048286	positive regulation of cell migration	lung alveolus development	0.00013381	0.013082
GO Biological Process Trim50 Co-membership	GO:0007259	GO:0031100	JAK-STAT cascade	organ regeneration	0.00066061	0.0436
GO Biological Process Trim50 Co-membership	GO:0045078	GO:0050729	positive regulation of interferon-gamma biosynthetic process	positive regulation of inflammatory response	8.2766e-06	0.001429
GO Biological Process Trim50 Co-membership	GO:0030501	GO:0060021	positive regulation of bone mineralization	palate development	0.000433	0.031212
GO Biological Process Trim50 Co-membership	GO:0055010	GO:0060048	ventricular cardiac muscle tissue morphogenesis	cardiac muscle contraction	1.5063e-11	9.7365e-09
GO Biological Process Trim50 Co-membership	GO:0031663	GO:0050852	lipopolysaccharide-mediated signaling pathway	T cell receptor signaling pathway	0.0002661	0.021907
GO Biological Process Trim50 Co-membership	GO:0007223	GO:0045669	Wnt receptor signaling pathway, calcium modulating pathway	positive regulation of osteoblast differentiation	0.0001373	0.013373
GO Biological Process Trim50 Co-membership	GO:0000216	GO:0006521	M/G1 transition of mitotic cell cycle	regulation of cellular amino acid metabolic process	1.4566e-76	2.8481e-72
GO Biological Process Trim50 Co-membership	GO:0045768	GO:0051591	positive regulation of anti-apoptosis	response to cAMP	0.0001283	0.01267
GO Biological Process Trim50 Co-membership	GO:0019221	GO:0050731	cytokine-mediated signaling pathway	positive regulation of peptidyl-tyrosine phosphorylation	0.00065703	0.043511
GO Biological Process Trim50 Co-membership	GO:0032715	GO:0032735	negative regulation of interleukin-6 production	positive regulation of interleukin-12 production	0.00020496	0.017891
GO Biological Process Trim50 Co-membership	GO:0006369	GO:0006406	termination of RNA polymerase II transcription	mRNA export from nucleus	2.8275e-26	1.2285e-22
GO Biological Process Trim50 Co-membership	GO:0001974	GO:0050731	blood vessel remodeling	positive regulation of peptidyl-tyrosine phosphorylation	4.1961e-07	0.00011515
GO Biological Process Trim50 Co-membership	GO:0045669	GO:0060070	positive regulation of osteoblast differentiation	Wnt receptor signaling pathway through beta-catenin	9.2637e-05	0.009725
GO Biological Process Trim50 Co-membership	GO:0019221	GO:0045086	cytokine-mediated signaling pathway	positive regulation of interleukin-2 biosynthetic process	3.566e-06	0.00069724
GO Biological Process Trim50 Co-membership	GO:0007223	GO:0010628	Wnt receptor signaling pathway, calcium modulating pathway	positive regulation of gene expression	2.4975e-05	0.0033852
GO Biological Process Trim50 Co-membership	GO:0048706	GO:0060173	embryonic skeletal system development	limb development	0.00069451	0.045227
GO Biological Process Trim50 Co-membership	GO:0001570	GO:0001974	vasculogenesis	blood vessel remodeling	0.00049564	0.03458
GO Biological Process Trim50 Co-membership	GO:0031295	GO:0045086	T cell costimulation	positive regulation of interleukin-2 biosynthetic process	3.8493e-09	1.7605e-06
GO Biological Process Trim50 Co-membership	GO:0042475	GO:0060445	odontogenesis of dentine-containing tooth	branching involved in salivary gland morphogenesis	4.7527e-05	0.005763
GO Biological Process Trim50 Co-membership	GO:0006919	GO:0050821	activation of caspase activity	protein stabilization	5.3022e-05	0.0062735
GO Biological Process Trim50 Co-membership	GO:0001649	GO:0021987	osteoblast differentiation	cerebral cortex development	0.0005778	0.039092
GO Biological Process Trim50 Co-membership	GO:0002756	GO:0050852	MyD88-independent toll-like receptor signaling pathway	T cell receptor signaling pathway	1.3073e-14	1.278e-11
GO Biological Process Trim50 Co-membership	GO:0006283	GO:0006367	transcription-coupled nucleotide-excision repair	transcription initiation from RNA polymerase II promoter	6.9823e-31	4.2006e-27
GO Biological Process Trim50 Co-membership	GO:0007179	GO:0060021	transforming growth factor beta receptor signaling pathway	palate development	6.6103e-09	2.8722e-06
GO Biological Process Trim50 Co-membership	GO:0001658	GO:0048593	branching involved in ureteric bud morphogenesis	camera-type eye morphogenesis	0.00011378	0.011557
GO Biological Process Trim50 Co-membership	GO:0032760	GO:0050766	positive regulation of tumor necrosis factor production	positive regulation of phagocytosis	0.00061118	0.04082
GO Biological Process Trim50 Co-membership	GO:0032526	GO:0060070	response to retinoic acid	Wnt receptor signaling pathway through beta-catenin	0.00042115	0.030784
GO Biological Process Trim50 Co-membership	GO:0001569	GO:0048469	patterning of blood vessels	cell maturation	6.5482e-05	0.0073477
GO Biological Process Trim50 Co-membership	GO:0030279	GO:0043029	negative regulation of ossification	T cell homeostasis	0.00028202	0.022833
GO Biological Process Trim50 Co-membership	GO:0001570	GO:0030097	vasculogenesis	hemopoiesis	4.8354e-05	0.005827
GO Biological Process Trim50 Co-membership	GO:0007205	GO:0045987	activation of protein kinase C activity by G-protein coupled receptor protein signaling pathway	positive regulation of smooth muscle contraction	7.0416e-07	0.00017539
GO Biological Process Trim50 Co-membership	GO:0032880	GO:0045725	regulation of protein localization	positive regulation of glycogen biosynthetic process	0.0005034	0.034996
GO Biological Process Trim50 Co-membership	GO:0001657	GO:0042474	ureteric bud development	middle ear morphogenesis	7.7961e-05	0.0084803
GO Biological Process Trim50 Co-membership	GO:0000209	GO:0043161	protein polyubiquitination	proteasomal ubiquitin-dependent protein catabolic process	2.1416e-13	1.7818e-10
GO Biological Process Trim50 Co-membership	GO:0032868	GO:0051591	response to insulin stimulus	response to cAMP	1.902e-06	0.00041668
GO Biological Process Trim50 Co-membership	GO:0032967	GO:0045987	positive regulation of collagen biosynthetic process	positive regulation of smooth muscle contraction	0.00029002	0.023288
GO Biological Process Trim50 Co-membership	GO:0045086	GO:0050715	positive regulation of interleukin-2 biosynthetic process	positive regulation of cytokine secretion	0.00059392	0.039975
GO Biological Process Trim50 Co-membership	GO:0045429	GO:0046777	positive regulation of nitric oxide biosynthetic process	protein amino acid autophosphorylation	0.00027168	0.022296
GO Biological Process Trim50 Co-membership	GO:0007223	GO:0009880	Wnt receptor signaling pathway, calcium modulating pathway	embryonic pattern specification	5.6689e-05	0.0066075
GO Biological Process Trim50 Co-membership	GO:0032735	GO:0032760	positive regulation of interleukin-12 production	positive regulation of tumor necrosis factor production	4.6113e-14	4.1454e-11
GO Biological Process Trim50 Co-membership	GO:0009954	GO:0030879	proximal/distal pattern formation	mammary gland development	0.00012288	0.012227
GO Biological Process Trim50 Co-membership	GO:0001568	GO:0007219	blood vessel development	Notch signaling pathway	1.9707e-05	0.0028333
GO Biological Process Trim50 Co-membership	GO:0042474	GO:0048706	middle ear morphogenesis	embryonic skeletal system development	2.068e-05	0.0029195
GO Biological Process Trim50 Co-membership	GO:0051091	GO:0070374	positive regulation of transcription factor activity	positive regulation of ERK1 and ERK2 cascade	6.5869e-05	0.00737
GO Biological Process Trim50 Co-membership	GO:0034097	GO:0048384	response to cytokine stimulus	retinoic acid receptor signaling pathway	6.9215e-05	0.0076785
GO Biological Process Trim50 Co-membership	GO:0032720	GO:0050728	negative regulation of tumor necrosis factor production	negative regulation of inflammatory response	3.5903e-05	0.0045658
GO Biological Process Trim50 Co-membership	GO:0001656	GO:0001657	metanephros development	ureteric bud development	2.2911e-22	4.8429e-19
GO Biological Process Trim50 Co-membership	GO:0001938	GO:0048146	positive regulation of endothelial cell proliferation	positive regulation of fibroblast proliferation	0.00076553	0.048323
GO Biological Process Trim50 Co-membership	GO:0000080	GO:0050680	G1 phase of mitotic cell cycle	negative regulation of epithelial cell proliferation	0.00035423	0.027161
GO Biological Process Trim50 Co-membership	GO:0001707	GO:0007369	mesoderm formation	gastrulation	9.9092e-07	0.00023773
GO Biological Process Trim50 Co-membership	GO:0009953	GO:0042474	dorsal/ventral pattern formation	middle ear morphogenesis	4.5481e-05	0.0055928
GO Biological Process Trim50 Co-membership	GO:0007368	GO:0035121	determination of left/right symmetry	tail morphogenesis	5.6604e-05	0.0066173
GO Biological Process Trim50 Co-membership	GO:0009612	GO:0030501	response to mechanical stimulus	positive regulation of bone mineralization	0.00040228	0.029794
GO Biological Process Trim50 Co-membership	GO:0001570	GO:0001756	vasculogenesis	somitogenesis	0.00024004	0.0201
GO Biological Process Trim50 Co-membership	GO:0032582	GO:0050679	negative regulation of gene-specific transcription	positive regulation of epithelial cell proliferation	0.0002198	0.018828
GO Biological Process Trim50 Co-membership	GO:0007173	GO:0031295	epidermal growth factor receptor signaling pathway	T cell costimulation	1.5755e-05	0.0023788
GO Biological Process Trim50 Co-membership	GO:0034097	GO:0051591	response to cytokine stimulus	response to cAMP	8.7193e-11	5.2056e-08
GO Biological Process Trim50 Co-membership	GO:0018149	GO:0031424	peptide cross-linking	keratinization	2.6853e-11	1.6937e-08
GO Biological Process Trim50 Co-membership	GO:0032755	GO:0051403	positive regulation of interleukin-6 production	stress-activated MAPK cascade	0.0006968	0.04515
GO Biological Process Trim50 Co-membership	GO:0019233	GO:0045907	sensory perception of pain	positive regulation of vasoconstriction	6.1594e-05	0.0070738
GO Biological Process Trim50 Co-membership	GO:0030879	GO:0045785	mammary gland development	positive regulation of cell adhesion	0.00014089	0.013587
GO Biological Process Trim50 Co-membership	GO:0048484	GO:0048485	enteric nervous system development	sympathetic nervous system development	4.3956e-24	1.1459e-20
GO Biological Process Trim50 Co-membership	GO:0001569	GO:0001756	patterning of blood vessels	somitogenesis	0.000433	0.031269
GO Biological Process Trim50 Co-membership	GO:0007126	GO:0007286	meiosis	spermatid development	0.00029315	0.023467
GO Biological Process Trim50 Co-membership	GO:0032526	GO:0048839	response to retinoic acid	inner ear development	0.00027641	0.022589
GO Biological Process Trim50 Co-membership	GO:0001503	GO:0001892	ossification	embryonic placenta development	0.00056049	0.038385
GO Biological Process Trim50 Co-membership	GO:0032729	GO:0032760	positive regulation of interferon-gamma production	positive regulation of tumor necrosis factor production	0.00069174	0.045235
GO Biological Process Trim50 Co-membership	GO:0030838	GO:0042102	positive regulation of actin filament polymerization	positive regulation of T cell proliferation	2.9761e-05	0.0039185
GO Biological Process Trim50 Co-membership	GO:0006919	GO:0008625	activation of caspase activity	induction of apoptosis via death domain receptors	3.1564e-11	1.9592e-08
GO Biological Process Trim50 Co-membership	GO:0001756	GO:0001843	somitogenesis	neural tube closure	3.4471e-06	0.0006808
GO Biological Process Trim50 Co-membership	GO:0030509	GO:0045666	BMP signaling pathway	positive regulation of neuron differentiation	6.1436e-08	2.0534e-05
GO Biological Process Trim50 Co-membership	GO:0031016	GO:0042475	pancreas development	odontogenesis of dentine-containing tooth	5.8121e-08	1.9509e-05
GO Biological Process Trim50 Co-membership	GO:0009798	GO:0060070	axis specification	Wnt receptor signaling pathway through beta-catenin	3.5787e-29	1.8659e-25
GO Biological Process Trim50 Co-membership	GO:0021983	GO:0030324	pituitary gland development	lung development	1.9109e-08	7.0166e-06
GO Biological Process Trim50 Co-membership	GO:0001657	GO:0042472	ureteric bud development	inner ear morphogenesis	0.00014648	0.014022
GO Biological Process Trim50 Co-membership	GO:0006730	GO:0006766	one-carbon metabolic process	vitamin metabolic process	6.2033e-05	0.0071138
GO Biological Process Trim50 Co-membership	GO:0001568	GO:0035050	blood vessel development	embryonic heart tube development	3.937e-08	1.3446e-05
GO Biological Process Trim50 Co-membership	GO:0045429	GO:0048661	positive regulation of nitric oxide biosynthetic process	positive regulation of smooth muscle cell proliferation	6.2891e-06	0.001136
GO Biological Process Trim50 Co-membership	GO:0042102	GO:0045086	positive regulation of T cell proliferation	positive regulation of interleukin-2 biosynthetic process	1.6726e-09	8.2796e-07
GO Biological Process Trim50 Co-membership	GO:0007173	GO:0008543	epidermal growth factor receptor signaling pathway	fibroblast growth factor receptor signaling pathway	2.7074e-09	1.2911e-06
GO Biological Process Trim50 Co-membership	GO:0001658	GO:0048839	branching involved in ureteric bud morphogenesis	inner ear development	0.00023794	0.02001
GO Biological Process Trim50 Co-membership	GO:0008625	GO:0008633	induction of apoptosis via death domain receptors	activation of pro-apoptotic gene products	5.4315e-09	2.4136e-06
GO Biological Process Trim50 Co-membership	GO:0042474	GO:0048704	middle ear morphogenesis	embryonic skeletal system morphogenesis	1.5903e-08	5.9797e-06
GO Biological Process Trim50 Co-membership	GO:0010628	GO:0030336	positive regulation of gene expression	negative regulation of cell migration	0.00037188	0.02832
GO Biological Process Trim50 Co-membership	GO:0007229	GO:0050853	integrin-mediated signaling pathway	B cell receptor signaling pathway	0.00055003	0.037801
GO Biological Process Trim50 Co-membership	GO:0042593	GO:0042632	glucose homeostasis	cholesterol homeostasis	0.00048305	0.033853
GO Biological Process Trim50 Co-membership	GO:0021549	GO:0030902	cerebellum development	hindbrain development	0.00038953	0.029125
GO Biological Process Trim50 Co-membership	GO:0031016	GO:0048469	pancreas development	cell maturation	3.5033e-05	0.0045139
GO Biological Process Trim50 Co-membership	GO:0000186	GO:0002756	activation of MAPKK activity	MyD88-independent toll-like receptor signaling pathway	3.3759e-05	0.0043785
GO Biological Process Trim50 Co-membership	GO:0006469	GO:0050852	negative regulation of protein kinase activity	T cell receptor signaling pathway	0.00039022	0.029121
GO Biological Process Trim50 Co-membership	GO:0001892	GO:0030324	embryonic placenta development	lung development	8.9342e-07	0.00021768
GO Biological Process Trim50 Co-membership	GO:0008543	GO:0030901	fibroblast growth factor receptor signaling pathway	midbrain development	0.00060001	0.04028
GO Biological Process Trim50 Co-membership	GO:0007249	GO:0031663	I-kappaB kinase/NF-kappaB cascade	lipopolysaccharide-mediated signaling pathway	0.00047983	0.033717
GO Biological Process Trim50 Co-membership	GO:0009791	GO:0048565	post-embryonic development	gut development	1.2883e-05	0.0020396
GO Biological Process Trim50 Co-membership	GO:0001974	GO:0048844	blood vessel remodeling	artery morphogenesis	2.0899e-05	0.0029344
GO Biological Process Trim50 Co-membership	GO:0051865	GO:0070936	protein autoubiquitination	protein K48-linked ubiquitination	0.00017931	0.016157
GO Biological Process Trim50 Co-membership	GO:0048661	GO:0050830	positive regulation of smooth muscle cell proliferation	defense response to Gram-positive bacterium	0.00035292	0.027113
GO Biological Process Trim50 Co-membership	GO:0001702	GO:0030900	gastrulation with mouth forming second	forebrain development	0.00067684	0.044409
GO Biological Process Trim50 Co-membership	GO:0008543	GO:0060445	fibroblast growth factor receptor signaling pathway	branching involved in salivary gland morphogenesis	0.00010447	0.010765
GO Biological Process Trim50 Co-membership	GO:0007190	GO:0045909	activation of adenylate cyclase activity	positive regulation of vasodilation	2.068e-05	0.0029301
GO Biological Process Trim50 Co-membership	GO:0001657	GO:0042060	ureteric bud development	wound healing	0.0001899	0.016896
GO Biological Process Trim50 Co-membership	GO:0009791	GO:0043029	post-embryonic development	T cell homeostasis	0.00028549	0.023019
GO Biological Process Trim50 Co-membership	GO:0045429	GO:0051897	positive regulation of nitric oxide biosynthetic process	positive regulation of protein kinase B signaling cascade	0.00011135	0.011339
GO Biological Process Trim50 Co-membership	GO:0008543	GO:0070374	fibroblast growth factor receptor signaling pathway	positive regulation of ERK1 and ERK2 cascade	1.2504e-08	4.9643e-06
GO Biological Process Trim50 Co-membership	GO:0021915	GO:0030901	neural tube development	midbrain development	4.2157e-05	0.0052418
GO Biological Process Trim50 Co-membership	GO:0007187	GO:0007190	G-protein signaling, coupled to cyclic nucleotide second messenger	activation of adenylate cyclase activity	0.00048579	0.033984
GO Biological Process Trim50 Co-membership	GO:0007040	GO:0050885	lysosome organization	neuromuscular process controlling balance	8.2879e-09	3.4849e-06
GO Biological Process Trim50 Co-membership	GO:0007569	GO:0048146	cell aging	positive regulation of fibroblast proliferation	0.00069649	0.045243
GO Biological Process Trim50 Co-membership	GO:0007219	GO:0022008	Notch signaling pathway	neurogenesis	0.0007597	0.048071
GO Biological Process Trim50 Co-membership	GO:0030324	GO:0031016	lung development	pancreas development	8.9342e-07	0.00021836
GO Biological Process Trim50 Co-membership	GO:0030501	GO:0050680	positive regulation of bone mineralization	negative regulation of epithelial cell proliferation	0.00015277	0.014327
GO Biological Process Trim50 Co-membership	GO:0007368	GO:0042475	determination of left/right symmetry	odontogenesis of dentine-containing tooth	6.5869e-05	0.0073806
GO Biological Process Trim50 Co-membership	GO:0050821	GO:0060070	protein stabilization	Wnt receptor signaling pathway through beta-catenin	0.00038254	0.02874
GO Biological Process Trim50 Co-membership	GO:0010212	GO:0030183	response to ionizing radiation	B cell differentiation	0.0005778	0.039058
GO Biological Process Trim50 Co-membership	GO:0006986	GO:0009408	response to unfolded protein	response to heat	1.2752e-07	3.9264e-05
GO Biological Process Trim50 Co-membership	GO:0032582	GO:0048484	negative regulation of gene-specific transcription	enteric nervous system development	5.8492e-14	5.1984e-11
GO Biological Process Trim50 Co-membership	GO:0009791	GO:0048538	post-embryonic development	thymus development	7.1023e-05	0.0078346
GO Biological Process Trim50 Co-membership	GO:0030878	GO:0031069	thyroid gland development	hair follicle morphogenesis	1.9676e-05	0.002834
GO Biological Process Trim50 Co-membership	GO:0050731	GO:0050930	positive regulation of peptidyl-tyrosine phosphorylation	induction of positive chemotaxis	9.1902e-05	0.0096869
GO Biological Process Trim50 Co-membership	GO:0001764	GO:0030900	neuron migration	forebrain development	2.6727e-14	2.5184e-11
GO Biological Process Trim50 Co-membership	GO:0009798	GO:0030325	axis specification	adrenal gland development	0.0007041	0.04536
GO Biological Process Trim50 Co-membership	GO:0048286	GO:0050679	lung alveolus development	positive regulation of epithelial cell proliferation	0.00049556	0.034605
GO Biological Process Trim50 Co-membership	GO:0030182	GO:0035121	neuron differentiation	tail morphogenesis	0.00047042	0.033386
GO Biological Process Trim50 Co-membership	GO:0045216	GO:0045954	cell-cell junction organization	positive regulation of natural killer cell mediated cytotoxicity	0.00020302	0.017841
GO Biological Process Trim50 Co-membership	GO:0051591	GO:0051592	response to cAMP	response to calcium ion	2.1926e-05	0.0030677
GO Biological Process Trim50 Co-membership	GO:0030509	GO:0032582	BMP signaling pathway	negative regulation of gene-specific transcription	0.0002899	0.023302
GO Biological Process Trim50 Co-membership	GO:0001756	GO:0001974	somitogenesis	blood vessel remodeling	0.00037576	0.028285
GO Biological Process Trim50 Co-membership	GO:0031663	GO:0032755	lipopolysaccharide-mediated signaling pathway	positive regulation of interleukin-6 production	6.0347e-06	0.0010951
GO Biological Process Trim50 Co-membership	GO:0001934	GO:0021766	positive regulation of protein amino acid phosphorylation	hippocampus development	3.5783e-05	0.0045803
GO Biological Process Trim50 Co-membership	GO:0006605	GO:0048167	protein targeting	regulation of synaptic plasticity	9.0964e-05	0.009627
GO Biological Process Trim50 Co-membership	GO:0008203	GO:0048844	cholesterol metabolic process	artery morphogenesis	0.00043325	0.031173
GO Biological Process Trim50 Co-membership	GO:0001934	GO:0045766	positive regulation of protein amino acid phosphorylation	positive regulation of angiogenesis	0.00023741	0.020008
GO Biological Process Trim50 Co-membership	GO:0045740	GO:0048661	positive regulation of DNA replication	positive regulation of smooth muscle cell proliferation	1.0072e-05	0.001662
GO Biological Process Trim50 Co-membership	GO:0030318	GO:0051216	melanocyte differentiation	cartilage development	2.0753e-14	1.9794e-11
GO Biological Process Trim50 Co-membership	GO:0006361	GO:0006363	transcription initiation from RNA polymerase I promoter	termination of RNA polymerase I transcription	6.4289e-57	8.3801e-53
GO Biological Process Trim50 Co-membership	GO:0030509	GO:0042475	BMP signaling pathway	odontogenesis of dentine-containing tooth	6.5503e-06	0.0011696
GO Biological Process Trim50 Co-membership	GO:0031663	GO:0032722	lipopolysaccharide-mediated signaling pathway	positive regulation of chemokine production	0.00023106	0.019643
GO Biological Process Trim50 Co-membership	GO:0046777	GO:0051897	protein amino acid autophosphorylation	positive regulation of protein kinase B signaling cascade	9.1351e-06	0.0015332
GO Biological Process Trim50 Co-membership	GO:0001570	GO:0050880	vasculogenesis	regulation of blood vessel size	8.6007e-05	0.0091518
GO Biological Process Trim50 Co-membership	GO:0001764	GO:0007409	neuron migration	axonogenesis	0.00021399	0.018493
GO Biological Process Trim50 Co-membership	GO:0007223	GO:0060021	Wnt receptor signaling pathway, calcium modulating pathway	palate development	5.1756e-09	2.3264e-06
GO Biological Process Trim50 Co-membership	GO:0008625	GO:0008629	induction of apoptosis via death domain receptors	induction of apoptosis by intracellular signals	0.00012279	0.012265
GO Biological Process Trim50 Co-membership	GO:0045086	GO:0050731	positive regulation of interleukin-2 biosynthetic process	positive regulation of peptidyl-tyrosine phosphorylation	0.00011882	0.011991
GO Biological Process Trim50 Co-membership	GO:0009408	GO:0032868	response to heat	response to insulin stimulus	0.00066246	0.043685
GO Biological Process Trim50 Co-membership	GO:0019221	GO:0070374	cytokine-mediated signaling pathway	positive regulation of ERK1 and ERK2 cascade	0.00028187	0.022869
GO Biological Process Trim50 Co-membership	GO:0030324	GO:0042060	lung development	wound healing	4.9394e-07	0.0001314
GO Biological Process Trim50 Co-membership	GO:0030182	GO:0042472	neuron differentiation	inner ear morphogenesis	0.00018515	0.016587
GO Biological Process Trim50 Co-membership	GO:0032722	GO:0032760	positive regulation of chemokine production	positive regulation of tumor necrosis factor production	1.4952e-13	1.2711e-10
GO Biological Process Trim50 Co-membership	GO:0001707	GO:0001947	mesoderm formation	heart looping	0.00030892	0.024579
GO Biological Process Trim50 Co-membership	GO:0000723	GO:0006302	telomere maintenance	double-strand break repair	4.1009e-14	3.7295e-11
GO Biological Process Trim50 Co-membership	GO:0042060	GO:0070374	wound healing	positive regulation of ERK1 and ERK2 cascade	0.0001899	0.016916
GO Biological Process Trim50 Co-membership	GO:0007218	GO:0019233	neuropeptide signaling pathway	sensory perception of pain	4.1019e-05	0.005166
GO Biological Process Trim50 Co-membership	GO:0001934	GO:0042060	positive regulation of protein amino acid phosphorylation	wound healing	0.00044532	0.031953
GO Biological Process Trim50 Co-membership	GO:0048661	GO:0050930	positive regulation of smooth muscle cell proliferation	induction of positive chemotaxis	2.5034e-05	0.0033815
GO Biological Process Trim50 Co-membership	GO:0030879	GO:0042475	mammary gland development	odontogenesis of dentine-containing tooth	2.043e-05	0.0028998
GO Biological Process Trim50 Co-membership	GO:0001658	GO:0048536	branching involved in ureteric bud morphogenesis	spleen development	0.00027865	0.022678
GO Biological Process Trim50 Co-membership	GO:0019221	GO:0051091	cytokine-mediated signaling pathway	positive regulation of transcription factor activity	1.3163e-05	0.0020756
GO Biological Process Trim50 Co-membership	GO:0032760	GO:0045078	positive regulation of tumor necrosis factor production	positive regulation of interferon-gamma biosynthetic process	0.00028202	0.02281
GO Biological Process Trim50 Co-membership	GO:0021915	GO:0031016	neural tube development	pancreas development	2.6032e-05	0.0034923
GO Biological Process Trim50 Co-membership	GO:0042472	GO:0050679	inner ear morphogenesis	positive regulation of epithelial cell proliferation	4.3779e-07	0.00011807
GO Biological Process Trim50 Co-membership	GO:0030324	GO:0031069	lung development	hair follicle morphogenesis	7.4299e-08	2.4212e-05
GO Biological Process Trim50 Co-membership	GO:0050731	GO:0051781	positive regulation of peptidyl-tyrosine phosphorylation	positive regulation of cell division	0.00021488	0.018468
GO Biological Process Trim50 Co-membership	GO:0007409	GO:0009798	axonogenesis	axis specification	1.7615e-07	5.2783e-05
GO Biological Process Trim50 Co-membership	GO:0006898	GO:0042632	receptor-mediated endocytosis	cholesterol homeostasis	1.9603e-05	0.0028392
GO Biological Process Trim50 Co-membership	GO:0001568	GO:0021915	blood vessel development	neural tube development	0.00027865	0.022701
GO Biological Process Trim50 Co-membership	GO:0007168	GO:0007589	receptor guanylyl cyclase signaling pathway	body fluid secretion	5.6826e-07	0.00014765
GO Biological Process Trim50 Co-membership	GO:0045165	GO:0048469	cell fate commitment	cell maturation	3.6754e-06	0.00071505
GO Biological Process Trim50 Co-membership	GO:0001947	GO:0007369	heart looping	gastrulation	0.00023389	0.019818
GO Biological Process Trim50 Co-membership	GO:0007005	GO:0042542	mitochondrion organization	response to hydrogen peroxide	0.00063742	0.042356
GO Biological Process Trim50 Co-membership	GO:0042730	GO:0051918	fibrinolysis	negative regulation of fibrinolysis	8.2734e-12	5.5781e-09
GO Biological Process Trim50 Co-membership	GO:0001656	GO:0030325	metanephros development	adrenal gland development	6.2855e-05	0.0071556
GO Biological Process Trim50 Co-membership	GO:0007223	GO:0032526	Wnt receptor signaling pathway, calcium modulating pathway	response to retinoic acid	0.000433	0.031183
GO Biological Process Trim50 Co-membership	GO:0000186	GO:0034138	activation of MAPKK activity	toll-like receptor 3 signaling pathway	3.6708e-05	0.004653
GO Biological Process Trim50 Co-membership	GO:0045429	GO:0070374	positive regulation of nitric oxide biosynthetic process	positive regulation of ERK1 and ERK2 cascade	0.00046982	0.033374
GO Biological Process Trim50 Co-membership	GO:0009880	GO:0030901	embryonic pattern specification	midbrain development	4.9071e-05	0.0058953
GO Biological Process Trim50 Co-membership	GO:0008203	GO:0042632	cholesterol metabolic process	cholesterol homeostasis	5.4461e-24	1.374e-20
GO Biological Process Trim50 Co-membership	GO:0001570	GO:0048844	vasculogenesis	artery morphogenesis	9.771e-12	6.4762e-09
GO Biological Process Trim50 Co-membership	GO:0003007	GO:0050680	heart morphogenesis	negative regulation of epithelial cell proliferation	0.00039229	0.029248
GO Biological Process Trim50 Co-membership	GO:0030855	GO:0048286	epithelial cell differentiation	lung alveolus development	0.00046046	0.032828
GO Biological Process Trim50 Co-membership	GO:0019048	GO:0019079	virus-host interaction	viral genome replication	0.00019823	0.017558
GO Biological Process Trim50 Co-membership	GO:0001569	GO:0048661	patterning of blood vessels	positive regulation of smooth muscle cell proliferation	0.00016934	0.01549
GO Biological Process Trim50 Co-membership	GO:0032526	GO:0048384	response to retinoic acid	retinoic acid receptor signaling pathway	3.0384e-09	1.4315e-06
GO Biological Process Trim50 Co-membership	GO:0001657	GO:0001707	ureteric bud development	mesoderm formation	0.00036489	0.027869
GO Biological Process Trim50 Co-membership	GO:0007519	GO:0030879	skeletal muscle tissue development	mammary gland development	0.00069252	0.04521
GO Biological Process Trim50 Co-membership	GO:0007160	GO:0007229	cell-matrix adhesion	integrin-mediated signaling pathway	1.6844e-36	1.3174e-32
GO Biological Process Trim50 Co-membership	GO:0042102	GO:0051091	positive regulation of T cell proliferation	positive regulation of transcription factor activity	1.8278e-05	0.002682
GO Biological Process Trim50 Co-membership	GO:0048661	GO:0050729	positive regulation of smooth muscle cell proliferation	positive regulation of inflammatory response	4.4335e-06	0.00084366
GO Biological Process Trim50 Co-membership	GO:0032715	GO:0050729	negative regulation of interleukin-6 production	positive regulation of inflammatory response	0.00077697	0.048691
GO Biological Process Trim50 Co-membership	GO:0007422	GO:0014065	peripheral nervous system development	phosphoinositide 3-kinase cascade	1.6766e-05	0.0025073
GO Biological Process Trim50 Co-membership	GO:0019221	GO:0051591	cytokine-mediated signaling pathway	response to cAMP	2.1379e-06	0.00045936
GO Biological Process Trim50 Co-membership	GO:0007409	GO:0031175	axonogenesis	neuron projection development	5.7748e-05	0.0066615
GO Biological Process Trim50 Co-membership	GO:0030855	GO:0045165	epithelial cell differentiation	cell fate commitment	4.3099e-05	0.0053335
GO Biological Process Trim50 Co-membership	GO:0030509	GO:0030901	BMP signaling pathway	midbrain development	1.4474e-05	0.0022196
GO Biological Process Trim50 Co-membership	GO:0009953	GO:0030902	dorsal/ventral pattern formation	hindbrain development	5.6649e-05	0.0066128
GO Biological Process Trim50 Co-membership	GO:0001658	GO:0030539	branching involved in ureteric bud morphogenesis	male genitalia development	4.6006e-06	0.00086912
GO Biological Process Trim50 Co-membership	GO:0007548	GO:0008584	sex differentiation	male gonad development	1.3172e-06	0.00030568
GO Biological Process Trim50 Co-membership	GO:0031663	GO:0034138	lipopolysaccharide-mediated signaling pathway	toll-like receptor 3 signaling pathway	7.9206e-13	6.1947e-10
GO Biological Process Trim50 Co-membership	GO:0031069	GO:0050679	hair follicle morphogenesis	positive regulation of epithelial cell proliferation	2.9873e-07	8.4345e-05
GO Biological Process Trim50 Co-membership	GO:0001756	GO:0035050	somitogenesis	embryonic heart tube development	0.00016207	0.015018
GO Biological Process Trim50 Co-membership	GO:0001702	GO:0045669	gastrulation with mouth forming second	positive regulation of osteoblast differentiation	2.265e-06	0.00047878
GO Biological Process Trim50 Co-membership	GO:0000186	GO:0030335	activation of MAPKK activity	positive regulation of cell migration	5.2655e-06	0.00097819
GO Biological Process Trim50 Co-membership	GO:0007223	GO:0007409	Wnt receptor signaling pathway, calcium modulating pathway	axonogenesis	4.6231e-05	0.0056584
GO Biological Process Trim50 Co-membership	GO:0030879	GO:0048015	mammary gland development	phosphoinositide-mediated signaling	1.0612e-05	0.0017363
GO Biological Process Trim50 Co-membership	GO:0007179	GO:0051781	transforming growth factor beta receptor signaling pathway	positive regulation of cell division	4.6768e-05	0.0056974
GO Biological Process Trim50 Co-membership	GO:0008543	GO:0042593	fibroblast growth factor receptor signaling pathway	glucose homeostasis	0.00056919	0.038676
GO Biological Process Trim50 Co-membership	GO:0019221	GO:0034097	cytokine-mediated signaling pathway	response to cytokine stimulus	9.6438e-09	3.9697e-06
GO Biological Process Trim50 Co-membership	GO:0042472	GO:0048538	inner ear morphogenesis	thymus development	0.0006947	0.045164
GO Biological Process Trim50 Co-membership	GO:0031295	GO:0042110	T cell costimulation	T cell activation	8.7849e-08	2.8159e-05
GO Biological Process Trim50 Co-membership	GO:0032880	GO:0048873	regulation of protein localization	homeostasis of number of cells within a tissue	0.00079681	0.049577
GO Biological Process Trim50 Co-membership	GO:0021987	GO:0022008	cerebral cortex development	neurogenesis	3.0177e-06	0.00060829
GO Biological Process Trim50 Co-membership	GO:0034097	GO:0048661	response to cytokine stimulus	positive regulation of smooth muscle cell proliferation	0.00011338	0.011531
GO Biological Process Trim50 Co-membership	GO:0030318	GO:0048484	melanocyte differentiation	enteric nervous system development	3.5299e-22	7.0787e-19
GO Biological Process Trim50 Co-membership	GO:0008543	GO:0045740	fibroblast growth factor receptor signaling pathway	positive regulation of DNA replication	6.7453e-05	0.0075256
GO Biological Process Trim50 Co-membership	GO:0001656	GO:0030855	metanephros development	epithelial cell differentiation	4.3099e-05	0.0053419
GO Biological Process Trim50 Co-membership	GO:0007223	GO:0009798	Wnt receptor signaling pathway, calcium modulating pathway	axis specification	2.9826e-32	2.1206e-28
GO Biological Process Trim50 Co-membership	GO:0008629	GO:0008633	induction of apoptosis by intracellular signals	activation of pro-apoptotic gene products	6.9694e-38	6.0564e-34
GO Biological Process Trim50 Co-membership	GO:0048286	GO:0051781	lung alveolus development	positive regulation of cell division	1.3002e-05	0.0020542
GO Biological Process Trim50 Co-membership	GO:0045740	GO:0048286	positive regulation of DNA replication	lung alveolus development	0.00015739	0.014707
GO Biological Process Trim50 Co-membership	GO:0001934	GO:0010628	positive regulation of protein amino acid phosphorylation	positive regulation of gene expression	0.00048305	0.033914
GO Biological Process Trim50 Co-membership	GO:0048146	GO:0051781	positive regulation of fibroblast proliferation	positive regulation of cell division	2.3004e-06	0.00048494
GO Biological Process Trim50 Co-membership	GO:0030879	GO:0060021	mammary gland development	palate development	0.00080288	0.049836
GO Biological Process Trim50 Co-membership	GO:0045725	GO:0045740	positive regulation of glycogen biosynthetic process	positive regulation of DNA replication	2.0246e-05	0.0028895
GO Biological Process Trim50 Co-membership	GO:0051091	GO:0060070	positive regulation of transcription factor activity	Wnt receptor signaling pathway through beta-catenin	1.8218e-08	6.7527e-06
GO Biological Process Trim50 Co-membership	GO:0001764	GO:0021766	neuron migration	hippocampus development	9.6174e-05	0.010042
GO Biological Process Trim50 Co-membership	GO:0008016	GO:0030049	regulation of heart contraction	muscle filament sliding	4.5579e-05	0.0055961
GO Biological Process Trim50 Co-membership	GO:0001570	GO:0001656	vasculogenesis	metanephros development	2.495e-06	0.00051759
GO Biological Process Trim50 Co-membership	GO:0048286	GO:0060749	lung alveolus development	mammary gland alveolus development	0.00077697	0.04873
GO Biological Process Trim50 Co-membership	GO:0009749	GO:0030335	response to glucose stimulus	positive regulation of cell migration	5.475e-05	0.0064585
GO Biological Process Trim50 Co-membership	GO:0007162	GO:0030335	negative regulation of cell adhesion	positive regulation of cell migration	0.00015915	0.0148
GO Biological Process Trim50 Co-membership	GO:0043029	GO:0050853	T cell homeostasis	B cell receptor signaling pathway	0.00069174	0.045273
GO Biological Process Trim50 Co-membership	GO:0010628	GO:0060070	positive regulation of gene expression	Wnt receptor signaling pathway through beta-catenin	5.5215e-05	0.0065036
GO Biological Process Trim50 Co-membership	GO:0003007	GO:0007569	heart morphogenesis	cell aging	0.00047929	0.033862
GO Biological Process Trim50 Co-membership	GO:0002088	GO:0030324	lens development in camera-type eye	lung development	0.00070162	0.045312
GO Biological Process Trim50 Co-membership	GO:0001568	GO:0001947	blood vessel development	heart looping	2.6709e-06	0.00054972
GO Biological Process Trim50 Co-membership	GO:0001889	GO:0055010	liver development	ventricular cardiac muscle tissue morphogenesis	5.6869e-05	0.0066088
GO Biological Process Trim50 Co-membership	GO:0001974	GO:0050880	blood vessel remodeling	regulation of blood vessel size	8.2854e-06	0.0014211
GO Biological Process Trim50 Co-membership	GO:0009612	GO:0051602	response to mechanical stimulus	response to electrical stimulus	6.0227e-05	0.006927
GO Biological Process Trim50 Co-membership	GO:0021983	GO:0030900	pituitary gland development	forebrain development	0.00042274	0.030871
GO Biological Process Trim50 Co-membership	GO:0001658	GO:0042733	branching involved in ureteric bud morphogenesis	embryonic digit morphogenesis	1.15e-09	5.8025e-07
GO Biological Process Trim50 Co-membership	GO:0032755	GO:0045078	positive regulation of interleukin-6 production	positive regulation of interferon-gamma biosynthetic process	8.2766e-06	0.0014258
GO Biological Process Trim50 Co-membership	GO:0009612	GO:0060395	response to mechanical stimulus	SMAD protein signal transduction	3.0643e-06	0.00061609
GO Biological Process Trim50 Co-membership	GO:0042110	GO:0050852	T cell activation	T cell receptor signaling pathway	6.999e-05	0.0077534
GO Biological Process Trim50 Co-membership	GO:0001947	GO:0035121	heart looping	tail morphogenesis	5.1953e-05	0.0061657
GO Biological Process Trim50 Co-membership	GO:0042060	GO:0048146	wound healing	positive regulation of fibroblast proliferation	5.9311e-06	0.0010813
GO Biological Process Trim50 Co-membership	GO:0032729	GO:0045429	positive regulation of interferon-gamma production	positive regulation of nitric oxide biosynthetic process	4.3475e-05	0.0053546
GO Biological Process Trim50 Co-membership	GO:0001658	GO:0043524	branching involved in ureteric bud morphogenesis	negative regulation of neuron apoptosis	0.00032138	0.025338
GO Biological Process Trim50 Co-membership	GO:0032722	GO:0045429	positive regulation of chemokine production	positive regulation of nitric oxide biosynthetic process	2.3467e-05	0.0032256
GO Biological Process Trim50 Co-membership	GO:0030539	GO:0030900	male genitalia development	forebrain development	0.00042274	0.030842
GO Biological Process Trim50 Co-membership	GO:0000209	GO:0051865	protein polyubiquitination	protein autoubiquitination	2.7799e-14	2.5578e-11
GO Biological Process Trim50 Co-membership	GO:0030324	GO:0042733	lung development	embryonic digit morphogenesis	2.1888e-05	0.0030679
GO Biological Process Trim50 Co-membership	GO:0030501	GO:0032582	positive regulation of bone mineralization	negative regulation of gene-specific transcription	0.00053408	0.036835
GO Biological Process Trim50 Co-membership	GO:0009798	GO:0030182	axis specification	neuron differentiation	2.1627e-12	1.5808e-09
GO Biological Process Trim50 Co-membership	GO:0007179	GO:0045740	transforming growth factor beta receptor signaling pathway	positive regulation of DNA replication	0.00018478	0.016592
GO Biological Process Trim50 Co-membership	GO:0048844	GO:0060021	artery morphogenesis	palate development	0.00016207	0.015036
GO Biological Process Trim50 Co-membership	GO:0007179	GO:0030509	transforming growth factor beta receptor signaling pathway	BMP signaling pathway	1.296e-25	4.4068e-22
GO Biological Process Trim50 Co-membership	GO:0030335	GO:0045165	positive regulation of cell migration	cell fate commitment	0.00038908	0.02912
GO Biological Process Trim50 Co-membership	GO:0030324	GO:0030902	lung development	hindbrain development	0.00047665	0.033736
GO Biological Process Trim50 Co-membership	GO:0045669	GO:0045768	positive regulation of osteoblast differentiation	positive regulation of anti-apoptosis	4.7767e-07	0.00012794
GO Biological Process Trim50 Co-membership	GO:0001934	GO:0030501	positive regulation of protein amino acid phosphorylation	positive regulation of bone mineralization	5.3989e-07	0.00014217
GO Biological Process Trim50 Co-membership	GO:0007005	GO:0048666	mitochondrion organization	neuron development	0.00020312	0.017789
GO Biological Process Trim50 Co-membership	GO:0034138	GO:0050852	toll-like receptor 3 signaling pathway	T cell receptor signaling pathway	1.696e-14	1.6376e-11
GO Biological Process Trim50 Co-membership	GO:0001934	GO:0050679	positive regulation of protein amino acid phosphorylation	positive regulation of epithelial cell proliferation	0.00026159	0.021581
GO Biological Process Trim50 Co-membership	GO:0009798	GO:0045669	axis specification	positive regulation of osteoblast differentiation	4.1476e-05	0.0051653
GO Biological Process Trim50 Co-membership	GO:0007259	GO:0034097	JAK-STAT cascade	response to cytokine stimulus	3.2813e-06	0.00065634
GO Biological Process Trim50 Co-membership	GO:0051865	GO:0070979	protein autoubiquitination	protein K11-linked ubiquitination	0.0001269	0.012547
GO Biological Process Trim50 Co-membership	GO:0030073	GO:0031016	insulin secretion	pancreas development	4.2257e-07	0.00011556
GO Biological Process Trim50 Co-membership	GO:0007611	GO:0043526	learning or memory	neuroprotection	0.00011132	0.011366
GO Biological Process Trim50 Co-membership	GO:0032735	GO:0050830	positive regulation of interleukin-12 production	defense response to Gram-positive bacterium	2.0246e-05	0.0028842
GO Biological Process Trim50 Co-membership	GO:0030326	GO:0042475	embryonic limb morphogenesis	odontogenesis of dentine-containing tooth	2.7136e-06	0.00055704
GO Biological Process Trim50 Co-membership	GO:0002088	GO:0060070	lens development in camera-type eye	Wnt receptor signaling pathway through beta-catenin	0.00039817	0.029658
GO Biological Process Trim50 Co-membership	GO:0006898	GO:0008203	receptor-mediated endocytosis	cholesterol metabolic process	1.5241e-07	4.638e-05
GO Biological Process Trim50 Co-membership	GO:0008015	GO:0008016	blood circulation	regulation of heart contraction	3.0866e-09	1.4455e-06
GO Biological Process Trim50 Co-membership	GO:0001756	GO:0048538	somitogenesis	thymus development	0.00056364	0.038533
GO Biological Process Trim50 Co-membership	GO:0031295	GO:0050731	T cell costimulation	positive regulation of peptidyl-tyrosine phosphorylation	0.00020105	0.017727
GO Biological Process Trim50 Co-membership	GO:0030326	GO:0051216	embryonic limb morphogenesis	cartilage development	0.00017451	0.015815
GO Biological Process Trim50 Co-membership	GO:0009749	GO:0042552	response to glucose stimulus	myelination	0.0001878	0.016748
GO Biological Process Trim50 Co-membership	GO:0007569	GO:0043524	cell aging	negative regulation of neuron apoptosis	0.00012935	0.012757
GO Biological Process Trim50 Co-membership	GO:0030336	GO:0042060	negative regulation of cell migration	wound healing	0.00034269	0.026642
GO Biological Process Trim50 Co-membership	GO:0032729	GO:0070374	positive regulation of interferon-gamma production	positive regulation of ERK1 and ERK2 cascade	0.00014377	0.013814
GO Biological Process Trim50 Co-membership	GO:0019915	GO:0043029	lipid storage	T cell homeostasis	0.00039888	0.029626
GO Biological Process Trim50 Co-membership	GO:0007223	GO:0042472	Wnt receptor signaling pathway, calcium modulating pathway	inner ear morphogenesis	1.7595e-05	0.0026062
GO Biological Process Trim50 Co-membership	GO:0032715	GO:0032755	negative regulation of interleukin-6 production	positive regulation of interleukin-6 production	8.2766e-06	0.0014227
GO Biological Process Trim50 Co-membership	GO:0008543	GO:0045725	fibroblast growth factor receptor signaling pathway	positive regulation of glycogen biosynthetic process	1.7938e-06	0.00039742
GO Biological Process Trim50 Co-membership	GO:0007168	GO:0008217	receptor guanylyl cyclase signaling pathway	regulation of blood pressure	1.4007e-08	5.4232e-06
GO Biological Process Trim50 Co-membership	GO:0042472	GO:0060021	inner ear morphogenesis	palate development	1.1016e-05	0.0017838
GO Biological Process Trim50 Co-membership	GO:0001649	GO:0042733	osteoblast differentiation	embryonic digit morphogenesis	0.00076768	0.04842
GO Biological Process Trim50 Co-membership	GO:0001657	GO:0050680	ureteric bud development	negative regulation of epithelial cell proliferation	0.00073367	0.046765
GO Biological Process Trim50 Co-membership	GO:0007519	GO:0048704	skeletal muscle tissue development	embryonic skeletal system morphogenesis	4.0707e-06	0.00077841
GO Biological Process Trim50 Co-membership	GO:0007368	GO:0030324	determination of left/right symmetry	lung development	3.3925e-05	0.0043929
GO Biological Process Trim50 Co-membership	GO:0001649	GO:0045669	osteoblast differentiation	positive regulation of osteoblast differentiation	0.00046978	0.033432
GO Biological Process Trim50 Co-membership	GO:0001702	GO:0030501	gastrulation with mouth forming second	positive regulation of bone mineralization	5.6689e-05	0.0065977
GO Biological Process Trim50 Co-membership	GO:0007223	GO:0008585	Wnt receptor signaling pathway, calcium modulating pathway	female gonad development	7.2044e-06	0.0012634
GO Biological Process Trim50 Co-membership	GO:0050679	GO:0051781	positive regulation of epithelial cell proliferation	positive regulation of cell division	1.3491e-10	7.8161e-08
GO Biological Process Trim50 Co-membership	GO:0050679	GO:0050680	positive regulation of epithelial cell proliferation	negative regulation of epithelial cell proliferation	4.1452e-05	0.0051789
GO Biological Process Trim50 Co-membership	GO:0001974	GO:0008217	blood vessel remodeling	regulation of blood pressure	2.2331e-05	0.0031077
GO Biological Process Trim50 Co-membership	GO:0030901	GO:0042472	midbrain development	inner ear morphogenesis	1.4474e-05	0.0022153
GO Biological Process Trim50 Co-membership	GO:0009880	GO:0042060	embryonic pattern specification	wound healing	0.00056379	0.038443
GO Biological Process Trim50 Co-membership	GO:0032729	GO:0042110	positive regulation of interferon-gamma production	T cell activation	0.00010167	0.010491
GO Biological Process Trim50 Co-membership	GO:0001782	GO:0048536	B cell homeostasis	spleen development	0.00047983	0.033748
GO Biological Process Trim50 Co-membership	GO:0007512	GO:0030049	adult heart development	muscle filament sliding	3.8829e-05	0.004906
GO Biological Process Trim50 Co-membership	GO:0003007	GO:0007512	heart morphogenesis	adult heart development	1.884e-05	0.0027593
GO Biological Process Trim50 Co-membership	GO:0007173	GO:0030335	epidermal growth factor receptor signaling pathway	positive regulation of cell migration	1.1936e-06	0.00028202
GO Biological Process Trim50 Co-membership	GO:0042733	GO:0060173	embryonic digit morphogenesis	limb development	1.6394e-07	4.9506e-05
GO Biological Process Trim50 Co-membership	GO:0001656	GO:0001974	metanephros development	blood vessel remodeling	0.00014675	0.014014
GO Biological Process Trim50 Co-membership	GO:0030183	GO:0051091	B cell differentiation	positive regulation of transcription factor activity	3.2094e-08	1.1106e-05
GO Biological Process Trim50 Co-membership	GO:0001657	GO:0030501	ureteric bud development	positive regulation of bone mineralization	8.7075e-06	0.0014773
GO Biological Process Trim50 Co-membership	GO:0019915	GO:0045954	lipid storage	positive regulation of natural killer cell mediated cytotoxicity	0.00034232	0.026693
GO Biological Process Trim50 Co-membership	GO:0001657	GO:0050679	ureteric bud development	positive regulation of epithelial cell proliferation	0.00011074	0.011352
GO Biological Process Trim50 Co-membership	GO:0014065	GO:0030879	phosphoinositide 3-kinase cascade	mammary gland development	9.9315e-06	0.0016456
GO Biological Process Trim50 Co-membership	GO:0007569	GO:0051726	cell aging	regulation of cell cycle	0.00011047	0.011339
GO Biological Process Trim50 Co-membership	GO:0032760	GO:0050830	positive regulation of tumor necrosis factor production	defense response to Gram-positive bacterium	7.8731e-14	6.7665e-11
GO Biological Process Trim50 Co-membership	GO:0021983	GO:0045666	pituitary gland development	positive regulation of neuron differentiation	9.0964e-05	0.009614
GO Biological Process Trim50 Co-membership	GO:0032967	GO:0048565	positive regulation of collagen biosynthetic process	gut development	3.5086e-06	0.00068946
GO Biological Process Trim50 Co-membership	GO:0006887	GO:0007269	exocytosis	neurotransmitter secretion	4.9793e-05	0.0059728
GO Biological Process Trim50 Co-membership	GO:0000226	GO:0021987	microtubule cytoskeleton organization	cerebral cortex development	2.8895e-08	1.0226e-05
GO Biological Process Trim50 Co-membership	GO:0001503	GO:0042475	ossification	odontogenesis of dentine-containing tooth	0.00035038	0.027052
GO Biological Process Trim50 Co-membership	GO:0007597	GO:0051918	blood coagulation, intrinsic pathway	negative regulation of fibrinolysis	0.00038709	0.028998
GO Biological Process Trim50 Co-membership	GO:0001938	GO:0048286	positive regulation of endothelial cell proliferation	lung alveolus development	5.7876e-06	0.0010626
GO Biological Process Trim50 Co-membership	GO:0032755	GO:0051091	positive regulation of interleukin-6 production	positive regulation of transcription factor activity	0.00033615	0.026317
GO Biological Process Trim50 Co-membership	GO:0001756	GO:0050679	somitogenesis	positive regulation of epithelial cell proliferation	0.00016645	0.015315
GO Biological Process Trim50 Co-membership	GO:0000387	GO:0006369	spliceosomal snRNP assembly	termination of RNA polymerase II transcription	6.4936e-11	3.937e-08
GO Biological Process Trim50 Co-membership	GO:0001707	GO:0045669	mesoderm formation	positive regulation of osteoblast differentiation	3.3295e-06	0.00066259
GO Biological Process Trim50 Co-membership	GO:0030183	GO:0048536	B cell differentiation	spleen development	0.00016852	0.01547
GO Biological Process Trim50 Co-membership	GO:0006413	GO:0009408	translational initiation	response to heat	1.7937e-06	0.00039967
GO Biological Process Trim50 Co-membership	GO:0022008	GO:0048167	neurogenesis	regulation of synaptic plasticity	3.0313e-05	0.0039712
GO Biological Process Trim50 Co-membership	GO:0048146	GO:0050680	positive regulation of fibroblast proliferation	negative regulation of epithelial cell proliferation	0.00057063	0.038707
GO Biological Process Trim50 Co-membership	GO:0050852	GO:0051403	T cell receptor signaling pathway	stress-activated MAPK cascade	6.9636e-09	2.9761e-06
GO Biological Process Trim50 Co-membership	GO:0001569	GO:0031016	patterning of blood vessels	pancreas development	3.5033e-05	0.0045288
GO Biological Process Trim50 Co-membership	GO:0042593	GO:0051897	glucose homeostasis	positive regulation of protein kinase B signaling cascade	0.00078992	0.049266
GO Biological Process Trim50 Co-membership	GO:0043029	GO:0048538	T cell homeostasis	thymus development	2.068e-05	0.0029248
GO Biological Process Trim50 Co-membership	GO:0001568	GO:0050880	blood vessel development	regulation of blood vessel size	5.5774e-05	0.0065398
GO Biological Process Trim50 Co-membership	GO:0032760	GO:0045429	positive regulation of tumor necrosis factor production	positive regulation of nitric oxide biosynthetic process	2.3467e-05	0.00322
GO Biological Process Trim50 Co-membership	GO:0009612	GO:0032582	response to mechanical stimulus	negative regulation of gene-specific transcription	0.00019943	0.017644
GO Biological Process Trim50 Co-membership	GO:0030335	GO:0045740	positive regulation of cell migration	positive regulation of DNA replication	1.5893e-05	0.0023903
GO Biological Process Trim50 Co-membership	GO:0010575	GO:0045766	positive regulation vascular endothelial growth factor production	positive regulation of angiogenesis	2.5875e-15	2.8107e-12
GO Biological Process Trim50 Co-membership	GO:0042542	GO:0051592	response to hydrogen peroxide	response to calcium ion	5.7503e-07	0.00014892
GO Biological Process Trim50 Co-membership	GO:0001658	GO:0007548	branching involved in ureteric bud morphogenesis	sex differentiation	0.00048579	0.034014
GO Biological Process Trim50 Co-membership	GO:0007179	GO:0009880	transforming growth factor beta receptor signaling pathway	embryonic pattern specification	5.706e-05	0.0066016
GO Biological Process Trim50 Co-membership	GO:0043524	GO:0048839	negative regulation of neuron apoptosis	inner ear development	0.00052914	0.036558
GO Biological Process Trim50 Co-membership	GO:0016049	GO:0060445	cell growth	branching involved in salivary gland morphogenesis	8.0365e-05	0.0087055
GO Biological Process Trim50 Co-membership	GO:0008360	GO:0035023	regulation of cell shape	regulation of Rho protein signal transduction	3.2068e-07	9.0217e-05
GO Biological Process Trim50 Co-membership	GO:0032722	GO:0048661	positive regulation of chemokine production	positive regulation of smooth muscle cell proliferation	4.1137e-05	0.0051725
GO Biological Process Trim50 Co-membership	GO:0007259	GO:0019221	JAK-STAT cascade	cytokine-mediated signaling pathway	1.2416e-20	2.111e-17
GO Biological Process Trim50 Co-membership	GO:0007259	GO:0048661	JAK-STAT cascade	positive regulation of smooth muscle cell proliferation	0.00035292	0.027194
GO Biological Process Trim50 Co-membership	GO:0008217	GO:0045987	regulation of blood pressure	positive regulation of smooth muscle contraction	2.8011e-06	0.0005705
GO Biological Process Trim50 Co-membership	GO:0009880	GO:0042472	embryonic pattern specification	inner ear morphogenesis	3.3395e-07	9.2947e-05
GO Biological Process Trim50 Co-membership	GO:0007422	GO:0051216	peripheral nervous system development	cartilage development	1.1059e-12	8.4794e-10
GO Biological Process Trim50 Co-membership	GO:0010575	GO:0019221	positive regulation vascular endothelial growth factor production	cytokine-mediated signaling pathway	0.00017168	0.015631
GO Biological Process Trim50 Co-membership	GO:0030901	GO:0060445	midbrain development	branching involved in salivary gland morphogenesis	8.2854e-06	0.001418
GO Biological Process Trim50 Co-membership	GO:0001649	GO:0048706	osteoblast differentiation	embryonic skeletal system development	7.8519e-06	0.0013647
GO Biological Process Trim50 Co-membership	GO:0042472	GO:0060070	inner ear morphogenesis	Wnt receptor signaling pathway through beta-catenin	0.00055369	0.03802
GO Biological Process Trim50 Co-membership	GO:0001843	GO:0021987	neural tube closure	cerebral cortex development	1.4578e-08	5.6164e-06
GO Biological Process Trim50 Co-membership	GO:0007512	GO:0035050	adult heart development	embryonic heart tube development	0.00037115	0.028292
GO Biological Process Trim50 Co-membership	GO:0007422	GO:0032582	peripheral nervous system development	negative regulation of gene-specific transcription	4.3824e-11	2.6988e-08
GO Biological Process Trim50 Co-membership	GO:0032755	GO:0050731	positive regulation of interleukin-6 production	positive regulation of peptidyl-tyrosine phosphorylation	2.5334e-05	0.0034103
GO Biological Process Trim50 Co-membership	GO:0007585	GO:0048286	respiratory gaseous exchange	lung alveolus development	0.00017511	0.015833
GO Biological Process Trim50 Co-membership	GO:0001707	GO:0030501	mesoderm formation	positive regulation of bone mineralization	1.4006e-08	5.4498e-06
GO Biological Process Trim50 Co-membership	GO:0032582	GO:0051216	negative regulation of gene-specific transcription	cartilage development	5.7704e-13	4.6052e-10
GO Biological Process Trim50 Co-membership	GO:0001657	GO:0030901	ureteric bud development	midbrain development	0.0002764	0.022636
GO Biological Process Trim50 Co-membership	GO:0042060	GO:0050680	wound healing	negative regulation of epithelial cell proliferation	7.1541e-05	0.0078695
GO Biological Process Trim50 Co-membership	GO:0015711	GO:0015721	organic anion transport	bile acid and bile salt transport	9.7967e-11	5.7609e-08
GO Biological Process Trim50 Co-membership	GO:0009749	GO:0032967	response to glucose stimulus	positive regulation of collagen biosynthetic process	0.00018426	0.016583
GO Biological Process Trim50 Co-membership	GO:0001657	GO:0051496	ureteric bud development	positive regulation of stress fiber assembly	9.7032e-05	0.010078
GO Biological Process Trim50 Co-membership	GO:0030335	GO:0048873	positive regulation of cell migration	homeostasis of number of cells within a tissue	0.00065007	0.043086
GO Biological Process Trim50 Co-membership	GO:0006333	GO:0006338	chromatin assembly or disassembly	chromatin remodeling	1.5839e-08	6.0133e-06
GO Biological Process Trim50 Co-membership	GO:0001934	GO:0051781	positive regulation of protein amino acid phosphorylation	positive regulation of cell division	0.00021488	0.018488
GO Biological Process Trim50 Co-membership	GO:0009411	GO:0051865	response to UV	protein autoubiquitination	8.8747e-06	0.0014927
GO Biological Process Trim50 Co-membership	GO:0030097	GO:0048873	hemopoiesis	homeostasis of number of cells within a tissue	0.00030183	0.024088
GO Biological Process Trim50 Co-membership	GO:0001934	GO:0032967	positive regulation of protein amino acid phosphorylation	positive regulation of collagen biosynthetic process	1.7205e-08	6.4383e-06
GO Biological Process Trim50 Co-membership	GO:0007219	GO:0007368	Notch signaling pathway	determination of left/right symmetry	0.00025304	0.021075
GO Biological Process Trim50 Co-membership	GO:0002756	GO:0032755	MyD88-independent toll-like receptor signaling pathway	positive regulation of interleukin-6 production	2.2237e-06	0.0004726
GO Biological Process Trim50 Co-membership	GO:0034138	GO:0050830	toll-like receptor 3 signaling pathway	defense response to Gram-positive bacterium	0.00015223	0.01431
GO Biological Process Trim50 Co-membership	GO:0001658	GO:0042475	branching involved in ureteric bud morphogenesis	odontogenesis of dentine-containing tooth	9.0752e-05	0.0096305
GO Biological Process Trim50 Co-membership	GO:0008206	GO:0015721	bile acid metabolic process	bile acid and bile salt transport	7.6996e-32	5.0182e-28
GO Biological Process Trim50 Co-membership	GO:0001938	GO:0030501	positive regulation of endothelial cell proliferation	positive regulation of bone mineralization	0.00020588	0.017931
GO Biological Process Trim50 Co-membership	GO:0015758	GO:0045725	glucose transport	positive regulation of glycogen biosynthetic process	3.3566e-06	0.00066629
GO Biological Process Trim50 Co-membership	GO:0001657	GO:0030279	ureteric bud development	negative regulation of ossification	3.58e-05	0.004575
GO Biological Process Trim50 Co-membership	GO:0030501	GO:0051216	positive regulation of bone mineralization	cartilage development	0.00060922	0.040794
GO Biological Process Trim50 Co-membership	GO:0030325	GO:0034339	adrenal gland development	regulation of transcription from RNA polymerase II promoter by nuclear hormone receptor	0.00041113	0.030363
GO Biological Process Trim50 Co-membership	GO:0001658	GO:0030324	branching involved in ureteric bud morphogenesis	lung development	5.0557e-05	0.0060459
