# Supplementary material for: Multi-Edge Gene Set Networks Reveal Novel Insights into Global Relationships between Biological Themes
Source: PLoS One. 2012 Sep 13;7(9):e45211. doi: 10.1371/journal.pone.0045211 (PMC3441533; doi:10.1371/journal.pone.0045211)
Supplement: File S1 — Archived gene set networks. A zip archive of tab-delimited text files containing edges and associate p-values per gene set network. (ZIP) [file pone.0045211.s006.zip › GO Biological Process Trim50 Linkage: PPI.txt]

MetaNet Name	Gene Set 1 ID	Gene Set 2 ID	Gene Set 1 Name	Gene Set 2 Name	P-Value	Benjamini P-Value
GO Biological Process Trim50 Linkage: PPI	GO:0006874	GO:0016525	cellular calcium ion homeostasis	negative regulation of angiogenesis	0.0	1.264e-05
GO Biological Process Trim50 Linkage: PPI	GO:0000209	GO:0045739	protein polyubiquitination	positive regulation of DNA repair	1.0	0.00013952
GO Biological Process Trim50 Linkage: PPI	GO:0035023	GO:0045785	regulation of Rho protein signal transduction	positive regulation of cell adhesion	1.0	4.4524e-10
GO Biological Process Trim50 Linkage: PPI	GO:0045216	GO:0045453	cell-cell junction organization	bone resorption	0.0	2.2938e-05
GO Biological Process Trim50 Linkage: PPI	GO:0006367	GO:0034339	transcription initiation from RNA polymerase II promoter	regulation of transcription from RNA polymerase II promoter by nuclear hormone receptor	1.0	6.1624e-07
GO Biological Process Trim50 Linkage: PPI	GO:0007173	GO:0070374	epidermal growth factor receptor signaling pathway	positive regulation of ERK1 and ERK2 cascade	1.0	6.4949e-05
GO Biological Process Trim50 Linkage: PPI	GO:0006892	GO:0007269	post-Golgi vesicle-mediated transport	neurotransmitter secretion	2.0	8.1173e-07
GO Biological Process Trim50 Linkage: PPI	GO:0000216	GO:0000910	M/G1 transition of mitotic cell cycle	cytokinesis	0.0	2.1545e-05
GO Biological Process Trim50 Linkage: PPI	GO:0031295	GO:0070374	T cell costimulation	positive regulation of ERK1 and ERK2 cascade	0.0	1.0334e-05
GO Biological Process Trim50 Linkage: PPI	GO:0007597	GO:0042730	blood coagulation, intrinsic pathway	fibrinolysis	2.0	1.9083e-06
GO Biological Process Trim50 Linkage: PPI	GO:0006302	GO:0008156	double-strand break repair	negative regulation of DNA replication	1.0	2.5785e-06
GO Biological Process Trim50 Linkage: PPI	GO:0035023	GO:0051496	regulation of Rho protein signal transduction	positive regulation of stress fiber assembly	0.0	4.9755e-12
GO Biological Process Trim50 Linkage: PPI	GO:0006283	GO:0045739	transcription-coupled nucleotide-excision repair	positive regulation of DNA repair	1.0	2.5917e-10
GO Biological Process Trim50 Linkage: PPI	GO:0006367	GO:0043525	transcription initiation from RNA polymerase II promoter	positive regulation of neuron apoptosis	0.0	3.6951e-05
GO Biological Process Trim50 Linkage: PPI	GO:0007160	GO:0018149	cell-matrix adhesion	peptide cross-linking	1.0	2.4462e-06
GO Biological Process Trim50 Linkage: PPI	GO:0019882	GO:0032729	antigen processing and presentation	positive regulation of interferon-gamma production	0.0	2.9741e-07
GO Biological Process Trim50 Linkage: PPI	GO:0030521	GO:0050680	androgen receptor signaling pathway	negative regulation of epithelial cell proliferation	0.0	8.6318e-08
GO Biological Process Trim50 Linkage: PPI	GO:0006521	GO:0051865	regulation of cellular amino acid metabolic process	protein autoubiquitination	0.0	3.3191e-07
GO Biological Process Trim50 Linkage: PPI	GO:0000723	GO:0007126	telomere maintenance	meiosis	3.0	7.6368e-05
GO Biological Process Trim50 Linkage: PPI	GO:0006413	GO:0016071	translational initiation	mRNA metabolic process	1.0	3.2176e-07
GO Biological Process Trim50 Linkage: PPI	GO:0006406	GO:0016071	mRNA export from nucleus	mRNA metabolic process	1.0	3.2589e-05
GO Biological Process Trim50 Linkage: PPI	GO:0007173	GO:0014823	epidermal growth factor receptor signaling pathway	response to activity	0.0	9.5373e-05
GO Biological Process Trim50 Linkage: PPI	GO:0006283	GO:0007059	transcription-coupled nucleotide-excision repair	chromosome segregation	1.0	1.7651e-06
GO Biological Process Trim50 Linkage: PPI	GO:0006283	GO:0006338	transcription-coupled nucleotide-excision repair	chromatin remodeling	0.0	8.3858e-05
GO Biological Process Trim50 Linkage: PPI	GO:0006367	GO:0007595	transcription initiation from RNA polymerase II promoter	lactation	1.0	0.00012557
GO Biological Process Trim50 Linkage: PPI	GO:0006887	GO:0016197	exocytosis	endosome transport	0.0	3.9135e-09
GO Biological Process Trim50 Linkage: PPI	GO:0000387	GO:0006406	spliceosomal snRNP assembly	mRNA export from nucleus	2.0	9.2238e-06
GO Biological Process Trim50 Linkage: PPI	GO:0031295	GO:0045725	T cell costimulation	positive regulation of glycogen biosynthetic process	1.0	9.828e-07
GO Biological Process Trim50 Linkage: PPI	GO:0007160	GO:0030049	cell-matrix adhesion	muscle filament sliding	0.0	6.6409e-08
GO Biological Process Trim50 Linkage: PPI	GO:0007173	GO:0030879	epidermal growth factor receptor signaling pathway	mammary gland development	1.0	5.9514e-05
GO Biological Process Trim50 Linkage: PPI	GO:0007229	GO:0007517	integrin-mediated signaling pathway	muscle organ development	3.0	2.6021e-05
GO Biological Process Trim50 Linkage: PPI	GO:0006968	GO:0032715	cellular defense response	negative regulation of interleukin-6 production	0.0	6.014e-06
GO Biological Process Trim50 Linkage: PPI	GO:0007179	GO:0060395	transforming growth factor beta receptor signaling pathway	SMAD protein signal transduction	5.0	2.5866e-06
GO Biological Process Trim50 Linkage: PPI	GO:0006968	GO:0019079	cellular defense response	viral genome replication	0.0	4.7123e-05
GO Biological Process Trim50 Linkage: PPI	GO:0006885	GO:0045909	regulation of pH	positive regulation of vasodilation	0.0	3.4054e-05
GO Biological Process Trim50 Linkage: PPI	GO:0006418	GO:0006986	tRNA aminoacylation for protein translation	response to unfolded protein	0.0	1.5064e-05
GO Biological Process Trim50 Linkage: PPI	GO:0006367	GO:0007059	transcription initiation from RNA polymerase II promoter	chromosome segregation	1.0	1.8307e-07
GO Biological Process Trim50 Linkage: PPI	GO:0007223	GO:0035121	Wnt receptor signaling pathway, calcium modulating pathway	tail morphogenesis	3.0	5.6615e-07
GO Biological Process Trim50 Linkage: PPI	GO:0007229	GO:0030049	integrin-mediated signaling pathway	muscle filament sliding	0.0	2.6514e-08
GO Biological Process Trim50 Linkage: PPI	GO:0006521	GO:0046677	regulation of cellular amino acid metabolic process	response to antibiotic	0.0	2.8103e-06
GO Biological Process Trim50 Linkage: PPI	GO:0006869	GO:0007263	lipid transport	nitric oxide mediated signal transduction	0.0	9.2561e-05
GO Biological Process Trim50 Linkage: PPI	GO:0019882	GO:0050766	antigen processing and presentation	positive regulation of phagocytosis	0.0	7.1174e-07
GO Biological Process Trim50 Linkage: PPI	GO:0000216	GO:0051726	M/G1 transition of mitotic cell cycle	regulation of cell cycle	0.0	8.5833e-05
GO Biological Process Trim50 Linkage: PPI	GO:0006521	GO:0016579	regulation of cellular amino acid metabolic process	protein deubiquitination	0.0	4.2016e-16
GO Biological Process Trim50 Linkage: PPI	GO:0030509	GO:0060021	BMP signaling pathway	palate development	6.0	1.4065e-05
GO Biological Process Trim50 Linkage: PPI	GO:0006521	GO:0008016	regulation of cellular amino acid metabolic process	regulation of heart contraction	0.0	2.1434e-05
GO Biological Process Trim50 Linkage: PPI	GO:0006874	GO:0019059	cellular calcium ion homeostasis	initiation of viral infection	0.0	0.00012785
GO Biological Process Trim50 Linkage: PPI	GO:0007223	GO:0030855	Wnt receptor signaling pathway, calcium modulating pathway	epithelial cell differentiation	1.0	0.00012909
GO Biological Process Trim50 Linkage: PPI	GO:0007173	GO:0032312	epidermal growth factor receptor signaling pathway	regulation of ARF GTPase activity	0.0	1.3538e-05
GO Biological Process Trim50 Linkage: PPI	GO:0048704	GO:0048706	embryonic skeletal system morphogenesis	embryonic skeletal system development	0.0	6.576e-07
GO Biological Process Trim50 Linkage: PPI	GO:0006283	GO:0009411	transcription-coupled nucleotide-excision repair	response to UV	7.0	2.3875e-05
GO Biological Process Trim50 Linkage: PPI	GO:0019058	GO:0051084	viral infectious cycle	'de novo' posttranslational protein folding	0.0	1.0393e-06
GO Biological Process Trim50 Linkage: PPI	GO:0007179	GO:0045669	transforming growth factor beta receptor signaling pathway	positive regulation of osteoblast differentiation	4.0	0.00010598
GO Biological Process Trim50 Linkage: PPI	GO:0006367	GO:0006520	transcription initiation from RNA polymerase II promoter	cellular amino acid metabolic process	0.0	8.9325e-06
GO Biological Process Trim50 Linkage: PPI	GO:0007229	GO:0008543	integrin-mediated signaling pathway	fibroblast growth factor receptor signaling pathway	1.0	0.00010254
GO Biological Process Trim50 Linkage: PPI	GO:0030819	GO:0050728	positive regulation of cAMP biosynthetic process	negative regulation of inflammatory response	1.0	8.871e-05
GO Biological Process Trim50 Linkage: PPI	GO:0000387	GO:0006369	spliceosomal snRNP assembly	termination of RNA polymerase II transcription	7.0	3.5571e-05
GO Biological Process Trim50 Linkage: PPI	GO:0006869	GO:0042632	lipid transport	cholesterol homeostasis	8.0	2.0442e-05
GO Biological Process Trim50 Linkage: PPI	GO:0007187	GO:0007214	G-protein signaling, coupled to cyclic nucleotide second messenger	gamma-aminobutyric acid signaling pathway	0.0	1.3501e-06
GO Biological Process Trim50 Linkage: PPI	GO:0006874	GO:0019079	cellular calcium ion homeostasis	viral genome replication	1.0	5.7707e-07
GO Biological Process Trim50 Linkage: PPI	GO:0006521	GO:0051726	regulation of cellular amino acid metabolic process	regulation of cell cycle	0.0	2.1899e-06
GO Biological Process Trim50 Linkage: PPI	GO:0035023	GO:0045907	regulation of Rho protein signal transduction	positive regulation of vasoconstriction	0.0	1.2869e-16
GO Biological Process Trim50 Linkage: PPI	GO:0030521	GO:0048384	androgen receptor signaling pathway	retinoic acid receptor signaling pathway	0.0	7.7366e-05
GO Biological Process Trim50 Linkage: PPI	GO:0034339	GO:0051091	regulation of transcription from RNA polymerase II promoter by nuclear hormone receptor	positive regulation of transcription factor activity	1.0	1.9488e-08
GO Biological Process Trim50 Linkage: PPI	GO:0007173	GO:0042552	epidermal growth factor receptor signaling pathway	myelination	1.0	2.7015e-05
GO Biological Process Trim50 Linkage: PPI	GO:0008625	GO:0009409	induction of apoptosis via death domain receptors	response to cold	0.0	3.4447e-05
GO Biological Process Trim50 Linkage: PPI	GO:0006367	GO:0010212	transcription initiation from RNA polymerase II promoter	response to ionizing radiation	0.0	6.5294e-11
GO Biological Process Trim50 Linkage: PPI	GO:0007223	GO:0021915	Wnt receptor signaling pathway, calcium modulating pathway	neural tube development	1.0	5.7662e-06
GO Biological Process Trim50 Linkage: PPI	GO:0006898	GO:0070328	receptor-mediated endocytosis	triglyceride homeostasis	1.0	3.7038e-05
GO Biological Process Trim50 Linkage: PPI	GO:0008543	GO:0048484	fibroblast growth factor receptor signaling pathway	enteric nervous system development	0.0	2.8982e-06
GO Biological Process Trim50 Linkage: PPI	GO:0006869	GO:0030325	lipid transport	adrenal gland development	0.0	2.6531e-05
GO Biological Process Trim50 Linkage: PPI	GO:0007229	GO:0050930	integrin-mediated signaling pathway	induction of positive chemotaxis	0.0	4.1985e-05
GO Biological Process Trim50 Linkage: PPI	GO:0045086	GO:0050853	positive regulation of interleukin-2 biosynthetic process	B cell receptor signaling pathway	0.0	0.00010933
GO Biological Process Trim50 Linkage: PPI	GO:0000209	GO:0070936	protein polyubiquitination	protein K48-linked ubiquitination	7.0	7.4595e-11
GO Biological Process Trim50 Linkage: PPI	GO:0006869	GO:0019915	lipid transport	lipid storage	0.0	8.9934e-09
GO Biological Process Trim50 Linkage: PPI	GO:0003151	GO:0050909	outflow tract morphogenesis	sensory perception of taste	0.0	2.683e-05
GO Biological Process Trim50 Linkage: PPI	GO:0030521	GO:0048146	androgen receptor signaling pathway	positive regulation of fibroblast proliferation	0.0	7.725e-06
GO Biological Process Trim50 Linkage: PPI	GO:0006302	GO:0007276	double-strand break repair	gamete generation	0.0	5.511e-08
GO Biological Process Trim50 Linkage: PPI	GO:0051781	GO:0060445	positive regulation of cell division	branching involved in salivary gland morphogenesis	3.0	6.5928e-05
GO Biological Process Trim50 Linkage: PPI	GO:0007517	GO:0030183	muscle organ development	B cell differentiation	0.0	0.00013838
GO Biological Process Trim50 Linkage: PPI	GO:0006968	GO:0032760	cellular defense response	positive regulation of tumor necrosis factor production	1.0	5.0828e-07
GO Biological Process Trim50 Linkage: PPI	GO:0006367	GO:0043473	transcription initiation from RNA polymerase II promoter	pigmentation	0.0	2.634e-07
GO Biological Process Trim50 Linkage: PPI	GO:0030521	GO:0043526	androgen receptor signaling pathway	neuroprotection	0.0	1.6739e-08
GO Biological Process Trim50 Linkage: PPI	GO:0030182	GO:0035121	neuron differentiation	tail morphogenesis	3.0	2.7739e-05
GO Biological Process Trim50 Linkage: PPI	GO:0001503	GO:0001649	ossification	osteoblast differentiation	1.0	4.306e-05
GO Biological Process Trim50 Linkage: PPI	GO:0007173	GO:0051897	epidermal growth factor receptor signaling pathway	positive regulation of protein kinase B signaling cascade	3.0	1.7231e-05
GO Biological Process Trim50 Linkage: PPI	GO:0019882	GO:0045954	antigen processing and presentation	positive regulation of natural killer cell mediated cytotoxicity	0.0	1.6427e-07
GO Biological Process Trim50 Linkage: PPI	GO:0000387	GO:0032735	spliceosomal snRNP assembly	positive regulation of interleukin-12 production	0.0	4.2958e-05
GO Biological Process Trim50 Linkage: PPI	GO:0007229	GO:0051084	integrin-mediated signaling pathway	'de novo' posttranslational protein folding	0.0	2.4365e-09
GO Biological Process Trim50 Linkage: PPI	GO:0007173	GO:0007422	epidermal growth factor receptor signaling pathway	peripheral nervous system development	0.0	6.5035e-07
GO Biological Process Trim50 Linkage: PPI	GO:0007187	GO:0008277	G-protein signaling, coupled to cyclic nucleotide second messenger	regulation of G-protein coupled receptor protein signaling pathway	0.0	6.0583e-05
GO Biological Process Trim50 Linkage: PPI	GO:0006367	GO:0030325	transcription initiation from RNA polymerase II promoter	adrenal gland development	0.0	4.3632e-05
GO Biological Process Trim50 Linkage: PPI	GO:0006367	GO:0006369	transcription initiation from RNA polymerase II promoter	termination of RNA polymerase II transcription	1.0	2.4355e-05
GO Biological Process Trim50 Linkage: PPI	GO:0007229	GO:0050852	integrin-mediated signaling pathway	T cell receptor signaling pathway	2.0	5.0465e-05
GO Biological Process Trim50 Linkage: PPI	GO:0000209	GO:0070979	protein polyubiquitination	protein K11-linked ubiquitination	3.0	1.1619e-11
GO Biological Process Trim50 Linkage: PPI	GO:0006887	GO:0007409	exocytosis	axonogenesis	0.0	8.7146e-05
GO Biological Process Trim50 Linkage: PPI	GO:0035023	GO:0043525	regulation of Rho protein signal transduction	positive regulation of neuron apoptosis	0.0	1.1377e-06
GO Biological Process Trim50 Linkage: PPI	GO:0030049	GO:0051084	muscle filament sliding	'de novo' posttranslational protein folding	0.0	4.8512e-07
GO Biological Process Trim50 Linkage: PPI	GO:0018108	GO:0045954	peptidyl-tyrosine phosphorylation	positive regulation of natural killer cell mediated cytotoxicity	1.0	1.8413e-05
GO Biological Process Trim50 Linkage: PPI	GO:0006367	GO:0008584	transcription initiation from RNA polymerase II promoter	male gonad development	0.0	9.3226e-07
GO Biological Process Trim50 Linkage: PPI	GO:0007173	GO:0014065	epidermal growth factor receptor signaling pathway	phosphoinositide 3-kinase cascade	1.0	3.1881e-09
GO Biological Process Trim50 Linkage: PPI	GO:0030501	GO:0048844	positive regulation of bone mineralization	artery morphogenesis	0.0	1.5404e-05
GO Biological Process Trim50 Linkage: PPI	GO:0006367	GO:0051865	transcription initiation from RNA polymerase II promoter	protein autoubiquitination	0.0	4.0632e-09
GO Biological Process Trim50 Linkage: PPI	GO:0030509	GO:0030878	BMP signaling pathway	thyroid gland development	0.0	0.00010311
GO Biological Process Trim50 Linkage: PPI	GO:0006367	GO:0045739	transcription initiation from RNA polymerase II promoter	positive regulation of DNA repair	0.0	8.5879e-13
GO Biological Process Trim50 Linkage: PPI	GO:0007187	GO:0007194	G-protein signaling, coupled to cyclic nucleotide second messenger	negative regulation of adenylate cyclase activity	1.0	6.8756e-08
GO Biological Process Trim50 Linkage: PPI	GO:0030509	GO:0051602	BMP signaling pathway	response to electrical stimulus	0.0	2.1492e-05
GO Biological Process Trim50 Linkage: PPI	GO:0006367	GO:0043526	transcription initiation from RNA polymerase II promoter	neuroprotection	0.0	3.0866e-09
GO Biological Process Trim50 Linkage: PPI	GO:0007173	GO:0007338	epidermal growth factor receptor signaling pathway	single fertilization	0.0	0.00013225
GO Biological Process Trim50 Linkage: PPI	GO:0045216	GO:0048593	cell-cell junction organization	camera-type eye morphogenesis	0.0	8.989e-07
GO Biological Process Trim50 Linkage: PPI	GO:0007249	GO:0031663	I-kappaB kinase/NF-kappaB cascade	lipopolysaccharide-mediated signaling pathway	2.0	3.2822e-06
GO Biological Process Trim50 Linkage: PPI	GO:0007229	GO:0050821	integrin-mediated signaling pathway	protein stabilization	0.0	1.344e-06
GO Biological Process Trim50 Linkage: PPI	GO:0000723	GO:0009411	telomere maintenance	response to UV	2.0	3.2073e-05
GO Biological Process Trim50 Linkage: PPI	GO:0006874	GO:0006959	cellular calcium ion homeostasis	humoral immune response	1.0	0.00013683
GO Biological Process Trim50 Linkage: PPI	GO:0030521	GO:0060749	androgen receptor signaling pathway	mammary gland alveolus development	0.0	2.7136e-08
GO Biological Process Trim50 Linkage: PPI	GO:0019058	GO:0030336	viral infectious cycle	negative regulation of cell migration	0.0	2.3457e-05
GO Biological Process Trim50 Linkage: PPI	GO:0007223	GO:0042733	Wnt receptor signaling pathway, calcium modulating pathway	embryonic digit morphogenesis	2.0	9.763e-06
GO Biological Process Trim50 Linkage: PPI	GO:0042787	GO:0070979	protein ubiquitination during ubiquitin-dependent protein catabolic process	protein K11-linked ubiquitination	0.0	3.9611e-07
GO Biological Process Trim50 Linkage: PPI	GO:0051865	GO:0070936	protein autoubiquitination	protein K48-linked ubiquitination	3.0	2.0988e-06
GO Biological Process Trim50 Linkage: PPI	GO:0030521	GO:0034339	androgen receptor signaling pathway	regulation of transcription from RNA polymerase II promoter by nuclear hormone receptor	2.0	8.6411e-06
GO Biological Process Trim50 Linkage: PPI	GO:0000216	GO:0051865	M/G1 transition of mitotic cell cycle	protein autoubiquitination	0.0	8.7233e-05
GO Biological Process Trim50 Linkage: PPI	GO:0007187	GO:0009755	G-protein signaling, coupled to cyclic nucleotide second messenger	hormone-mediated signaling pathway	1.0	1.3443e-07
GO Biological Process Trim50 Linkage: PPI	GO:0010827	GO:0045785	regulation of glucose transport	positive regulation of cell adhesion	0.0	4.9522e-05
GO Biological Process Trim50 Linkage: PPI	GO:0002756	GO:0007249	MyD88-independent toll-like receptor signaling pathway	I-kappaB kinase/NF-kappaB cascade	3.0	6.2288e-09
GO Biological Process Trim50 Linkage: PPI	GO:0006367	GO:0032728	transcription initiation from RNA polymerase II promoter	positive regulation of interferon-beta production	0.0	1.2642e-06
GO Biological Process Trim50 Linkage: PPI	GO:0006887	GO:0050796	exocytosis	regulation of insulin secretion	0.0	7.6161e-07
GO Biological Process Trim50 Linkage: PPI	GO:0016071	GO:0050728	mRNA metabolic process	negative regulation of inflammatory response	0.0	2.5219e-05
GO Biological Process Trim50 Linkage: PPI	GO:0007187	GO:0007190	G-protein signaling, coupled to cyclic nucleotide second messenger	activation of adenylate cyclase activity	3.0	1.2142e-05
GO Biological Process Trim50 Linkage: PPI	GO:0006363	GO:0008156	termination of RNA polymerase I transcription	negative regulation of DNA replication	1.0	0.00012149
GO Biological Process Trim50 Linkage: PPI	GO:0007229	GO:0030855	integrin-mediated signaling pathway	epithelial cell differentiation	0.0	0.0001107
GO Biological Process Trim50 Linkage: PPI	GO:0007160	GO:0045216	cell-matrix adhesion	cell-cell junction organization	0.0	3.0633e-05
GO Biological Process Trim50 Linkage: PPI	GO:0051865	GO:0070979	protein autoubiquitination	protein K11-linked ubiquitination	3.0	1.5704e-08
GO Biological Process Trim50 Linkage: PPI	GO:0006367	GO:0006879	transcription initiation from RNA polymerase II promoter	cellular iron ion homeostasis	0.0	1.4891e-06
GO Biological Process Trim50 Linkage: PPI	GO:0007202	GO:0030819	activation of phospholipase C activity	positive regulation of cAMP biosynthetic process	1.0	4.5816e-05
GO Biological Process Trim50 Linkage: PPI	GO:0000387	GO:0016579	spliceosomal snRNP assembly	protein deubiquitination	0.0	8.0994e-05
GO Biological Process Trim50 Linkage: PPI	GO:0006367	GO:0007369	transcription initiation from RNA polymerase II promoter	gastrulation	0.0	4.8152e-05
GO Biological Process Trim50 Linkage: PPI	GO:0018108	GO:0042102	peptidyl-tyrosine phosphorylation	positive regulation of T cell proliferation	0.0	8.6889e-05
GO Biological Process Trim50 Linkage: PPI	GO:0006096	GO:0042391	glycolysis	regulation of membrane potential	0.0	7.1923e-05
GO Biological Process Trim50 Linkage: PPI	GO:0035023	GO:0050690	regulation of Rho protein signal transduction	regulation of defense response to virus by virus	0.0	2.2913e-07
GO Biological Process Trim50 Linkage: PPI	GO:0030574	GO:0051918	collagen catabolic process	negative regulation of fibrinolysis	0.0	4.2266e-05
GO Biological Process Trim50 Linkage: PPI	GO:0006869	GO:0042157	lipid transport	lipoprotein metabolic process	15.0	0.00013327
GO Biological Process Trim50 Linkage: PPI	GO:0007173	GO:0030325	epidermal growth factor receptor signaling pathway	adrenal gland development	0.0	2.5641e-05
GO Biological Process Trim50 Linkage: PPI	GO:0006363	GO:0006367	termination of RNA polymerase I transcription	transcription initiation from RNA polymerase II promoter	11.0	3.3125e-05
GO Biological Process Trim50 Linkage: PPI	GO:0007173	GO:0018108	epidermal growth factor receptor signaling pathway	peptidyl-tyrosine phosphorylation	1.0	1.6967e-06
GO Biological Process Trim50 Linkage: PPI	GO:0018149	GO:0042730	peptide cross-linking	fibrinolysis	0.0	1.8956e-06
GO Biological Process Trim50 Linkage: PPI	GO:0007160	GO:0060445	cell-matrix adhesion	branching involved in salivary gland morphogenesis	0.0	7.4355e-05
GO Biological Process Trim50 Linkage: PPI	GO:0006283	GO:0006302	transcription-coupled nucleotide-excision repair	double-strand break repair	4.0	7.9964e-12
GO Biological Process Trim50 Linkage: PPI	GO:0019882	GO:0045454	antigen processing and presentation	cell redox homeostasis	0.0	7.1938e-06
GO Biological Process Trim50 Linkage: PPI	GO:0007173	GO:0050679	epidermal growth factor receptor signaling pathway	positive regulation of epithelial cell proliferation	3.0	4.3953e-05
GO Biological Process Trim50 Linkage: PPI	GO:0006887	GO:0007269	exocytosis	neurotransmitter secretion	5.0	3.1227e-07
GO Biological Process Trim50 Linkage: PPI	GO:0002756	GO:0032715	MyD88-independent toll-like receptor signaling pathway	negative regulation of interleukin-6 production	0.0	3.1929e-05
GO Biological Process Trim50 Linkage: PPI	GO:0006874	GO:0007194	cellular calcium ion homeostasis	negative regulation of adenylate cyclase activity	3.0	1.4425e-07
GO Biological Process Trim50 Linkage: PPI	GO:0006096	GO:0006633	glycolysis	fatty acid biosynthetic process	1.0	1.8488e-08
GO Biological Process Trim50 Linkage: PPI	GO:0006367	GO:0060749	transcription initiation from RNA polymerase II promoter	mammary gland alveolus development	0.0	9.4833e-12
GO Biological Process Trim50 Linkage: PPI	GO:0007160	GO:0051084	cell-matrix adhesion	'de novo' posttranslational protein folding	0.0	8.33e-06
GO Biological Process Trim50 Linkage: PPI	GO:0035023	GO:0048015	regulation of Rho protein signal transduction	phosphoinositide-mediated signaling	0.0	4.9303e-06
GO Biological Process Trim50 Linkage: PPI	GO:0002756	GO:0032728	MyD88-independent toll-like receptor signaling pathway	positive regulation of interferon-beta production	1.0	3.2379e-05
GO Biological Process Trim50 Linkage: PPI	GO:0035023	GO:0045665	regulation of Rho protein signal transduction	negative regulation of neuron differentiation	0.0	5.8443e-12
GO Biological Process Trim50 Linkage: PPI	GO:0006096	GO:0042254	glycolysis	ribosome biogenesis	0.0	1.1936e-05
GO Biological Process Trim50 Linkage: PPI	GO:0000216	GO:0016579	M/G1 transition of mitotic cell cycle	protein deubiquitination	0.0	4.7187e-11
GO Biological Process Trim50 Linkage: PPI	GO:0006096	GO:0006730	glycolysis	one-carbon metabolic process	0.0	6.3599e-06
GO Biological Process Trim50 Linkage: PPI	GO:0006367	GO:0007548	transcription initiation from RNA polymerase II promoter	sex differentiation	0.0	6.8586e-05
GO Biological Process Trim50 Linkage: PPI	GO:0007173	GO:0007286	epidermal growth factor receptor signaling pathway	spermatid development	0.0	2.174e-05
GO Biological Process Trim50 Linkage: PPI	GO:0006096	GO:0006418	glycolysis	tRNA aminoacylation for protein translation	0.0	1.3779e-05
GO Biological Process Trim50 Linkage: PPI	GO:0006892	GO:0017157	post-Golgi vesicle-mediated transport	regulation of exocytosis	0.0	8.0312e-07
GO Biological Process Trim50 Linkage: PPI	GO:0008543	GO:0014065	fibroblast growth factor receptor signaling pathway	phosphoinositide 3-kinase cascade	2.0	9.1226e-06
GO Biological Process Trim50 Linkage: PPI	GO:0031295	GO:0050853	T cell costimulation	B cell receptor signaling pathway	1.0	4.3469e-05
GO Biological Process Trim50 Linkage: PPI	GO:0006367	GO:0032868	transcription initiation from RNA polymerase II promoter	response to insulin stimulus	0.0	4.6145e-05
GO Biological Process Trim50 Linkage: PPI	GO:0006283	GO:0032728	transcription-coupled nucleotide-excision repair	positive regulation of interferon-beta production	0.0	8.1181e-05
GO Biological Process Trim50 Linkage: PPI	GO:0051084	GO:0051258	'de novo' posttranslational protein folding	protein polymerization	13.0	1.6322e-09
GO Biological Process Trim50 Linkage: PPI	GO:0006367	GO:0051607	transcription initiation from RNA polymerase II promoter	defense response to virus	0.0	1.903e-05
GO Biological Process Trim50 Linkage: PPI	GO:0018108	GO:0045086	peptidyl-tyrosine phosphorylation	positive regulation of interleukin-2 biosynthetic process	1.0	5.7351e-06
GO Biological Process Trim50 Linkage: PPI	GO:0050852	GO:0070374	T cell receptor signaling pathway	positive regulation of ERK1 and ERK2 cascade	1.0	6.5365e-05
GO Biological Process Trim50 Linkage: PPI	GO:0006367	GO:0050680	transcription initiation from RNA polymerase II promoter	negative regulation of epithelial cell proliferation	0.0	1.9331e-07
GO Biological Process Trim50 Linkage: PPI	GO:0019882	GO:0050690	antigen processing and presentation	regulation of defense response to virus by virus	1.0	4.4282e-09
GO Biological Process Trim50 Linkage: PPI	GO:0006887	GO:0006892	exocytosis	post-Golgi vesicle-mediated transport	2.0	6.829e-05
GO Biological Process Trim50 Linkage: PPI	GO:0006369	GO:0016071	termination of RNA polymerase II transcription	mRNA metabolic process	0.0	1.1154e-06
GO Biological Process Trim50 Linkage: PPI	GO:0006874	GO:0007187	cellular calcium ion homeostasis	G-protein signaling, coupled to cyclic nucleotide second messenger	1.0	1.8029e-09
GO Biological Process Trim50 Linkage: PPI	GO:0007597	GO:0051918	blood coagulation, intrinsic pathway	negative regulation of fibrinolysis	2.0	3.9119e-05
GO Biological Process Trim50 Linkage: PPI	GO:0007229	GO:0008360	integrin-mediated signaling pathway	regulation of cell shape	3.0	6.3566e-05
GO Biological Process Trim50 Linkage: PPI	GO:0000387	GO:0016071	spliceosomal snRNP assembly	mRNA metabolic process	0.0	8.014e-07
GO Biological Process Trim50 Linkage: PPI	GO:0010827	GO:0060041	regulation of glucose transport	retina development in camera-type eye	0.0	1.159e-06
GO Biological Process Trim50 Linkage: PPI	GO:0006367	GO:0042474	transcription initiation from RNA polymerase II promoter	middle ear morphogenesis	0.0	1.6084e-07
GO Biological Process Trim50 Linkage: PPI	GO:0009755	GO:0050679	hormone-mediated signaling pathway	positive regulation of epithelial cell proliferation	0.0	6.2548e-05
GO Biological Process Trim50 Linkage: PPI	GO:0007173	GO:0048484	epidermal growth factor receptor signaling pathway	enteric nervous system development	0.0	2.1149e-09
GO Biological Process Trim50 Linkage: PPI	GO:0006283	GO:0010212	transcription-coupled nucleotide-excision repair	response to ionizing radiation	0.0	4.8092e-11
GO Biological Process Trim50 Linkage: PPI	GO:0019058	GO:0051258	viral infectious cycle	protein polymerization	0.0	5.019e-06
GO Biological Process Trim50 Linkage: PPI	GO:0007229	GO:0018149	integrin-mediated signaling pathway	peptide cross-linking	1.0	5.6567e-05
GO Biological Process Trim50 Linkage: PPI	GO:0000723	GO:0008156	telomere maintenance	negative regulation of DNA replication	1.0	3.4995e-08
GO Biological Process Trim50 Linkage: PPI	GO:0007173	GO:0035023	epidermal growth factor receptor signaling pathway	regulation of Rho protein signal transduction	2.0	0.0001003
GO Biological Process Trim50 Linkage: PPI	GO:0007229	GO:0045216	integrin-mediated signaling pathway	cell-cell junction organization	0.0	4.3431e-07
GO Biological Process Trim50 Linkage: PPI	GO:0031295	GO:0045954	T cell costimulation	positive regulation of natural killer cell mediated cytotoxicity	1.0	4.1298e-05
GO Biological Process Trim50 Linkage: PPI	GO:0007179	GO:0030509	transforming growth factor beta receptor signaling pathway	BMP signaling pathway	18.0	9.7428e-06
GO Biological Process Trim50 Linkage: PPI	GO:0007229	GO:0051918	integrin-mediated signaling pathway	negative regulation of fibrinolysis	0.0	7.3755e-06
GO Biological Process Trim50 Linkage: PPI	GO:0006367	GO:0009409	transcription initiation from RNA polymerase II promoter	response to cold	0.0	5.1484e-07
GO Biological Process Trim50 Linkage: PPI	GO:0006096	GO:0051693	glycolysis	actin filament capping	0.0	6.5613e-05
GO Biological Process Trim50 Linkage: PPI	GO:0007179	GO:0007368	transforming growth factor beta receptor signaling pathway	determination of left/right symmetry	2.0	3.7476e-05
GO Biological Process Trim50 Linkage: PPI	GO:0006887	GO:0017157	exocytosis	regulation of exocytosis	0.0	9.9975e-18
GO Biological Process Trim50 Linkage: PPI	GO:0007173	GO:0048485	epidermal growth factor receptor signaling pathway	sympathetic nervous system development	0.0	1.9285e-06
GO Biological Process Trim50 Linkage: PPI	GO:0006283	GO:0051865	transcription-coupled nucleotide-excision repair	protein autoubiquitination	1.0	7.7084e-07
GO Biological Process Trim50 Linkage: PPI	GO:0007173	GO:0009968	epidermal growth factor receptor signaling pathway	negative regulation of signal transduction	1.0	1.6217e-05
GO Biological Process Trim50 Linkage: PPI	GO:0006333	GO:0006338	chromatin assembly or disassembly	chromatin remodeling	7.0	4.2648e-05
GO Biological Process Trim50 Linkage: PPI	GO:0007229	GO:0051592	integrin-mediated signaling pathway	response to calcium ion	1.0	4.8375e-06
GO Biological Process Trim50 Linkage: PPI	GO:0006869	GO:0050728	lipid transport	negative regulation of inflammatory response	0.0	0.00013003
GO Biological Process Trim50 Linkage: PPI	GO:0007229	GO:0042391	integrin-mediated signaling pathway	regulation of membrane potential	0.0	1.2093e-06
GO Biological Process Trim50 Linkage: PPI	GO:0016071	GO:0016579	mRNA metabolic process	protein deubiquitination	0.0	9.5982e-06
GO Biological Process Trim50 Linkage: PPI	GO:0031295	GO:0045086	T cell costimulation	positive regulation of interleukin-2 biosynthetic process	6.0	9.8388e-05
GO Biological Process Trim50 Linkage: PPI	GO:0001934	GO:0021915	positive regulation of protein amino acid phosphorylation	neural tube development	0.0	2.7565e-06
GO Biological Process Trim50 Linkage: PPI	GO:0007160	GO:0030855	cell-matrix adhesion	epithelial cell differentiation	0.0	9.1336e-05
GO Biological Process Trim50 Linkage: PPI	GO:0010827	GO:0051781	regulation of glucose transport	positive regulation of cell division	0.0	2.6126e-05
GO Biological Process Trim50 Linkage: PPI	GO:0050852	GO:0050853	T cell receptor signaling pathway	B cell receptor signaling pathway	3.0	6.7459e-07
GO Biological Process Trim50 Linkage: PPI	GO:0006338	GO:0006367	chromatin remodeling	transcription initiation from RNA polymerase II promoter	0.0	0.00010545
GO Biological Process Trim50 Linkage: PPI	GO:0019058	GO:0042254	viral infectious cycle	ribosome biogenesis	2.0	2.3519e-10
GO Biological Process Trim50 Linkage: PPI	GO:0006367	GO:0030218	transcription initiation from RNA polymerase II promoter	erythrocyte differentiation	0.0	1.1189e-09
GO Biological Process Trim50 Linkage: PPI	GO:0007179	GO:0030501	transforming growth factor beta receptor signaling pathway	positive regulation of bone mineralization	5.0	1.3624e-06
GO Biological Process Trim50 Linkage: PPI	GO:0006367	GO:0030521	transcription initiation from RNA polymerase II promoter	androgen receptor signaling pathway	12.0	8.9188e-06
GO Biological Process Trim50 Linkage: PPI	GO:0006283	GO:0008156	transcription-coupled nucleotide-excision repair	negative regulation of DNA replication	0.0	6.7155e-08
GO Biological Process Trim50 Linkage: PPI	GO:0007229	GO:0051291	integrin-mediated signaling pathway	protein heterooligomerization	1.0	1.714e-05
GO Biological Process Trim50 Linkage: PPI	GO:0007173	GO:0007190	epidermal growth factor receptor signaling pathway	activation of adenylate cyclase activity	0.0	8.0352e-05
GO Biological Process Trim50 Linkage: PPI	GO:0035023	GO:0045666	regulation of Rho protein signal transduction	positive regulation of neuron differentiation	0.0	1.3182e-13
GO Biological Process Trim50 Linkage: PPI	GO:0006367	GO:0048146	transcription initiation from RNA polymerase II promoter	positive regulation of fibroblast proliferation	0.0	1.169e-06
GO Biological Process Trim50 Linkage: PPI	GO:0035023	GO:0043524	regulation of Rho protein signal transduction	negative regulation of neuron apoptosis	0.0	1.9515e-07
