# Supplementary material for: Multi-Edge Gene Set Networks Reveal Novel Insights into Global Relationships between Biological Themes
Source: PLoS One. 2012 Sep 13;7(9):e45211. doi: 10.1371/journal.pone.0045211 (PMC3441533; doi:10.1371/journal.pone.0045211)
Supplement: File S1 — Archived gene set networks. A zip archive of tab-delimited text files containing edges and associate p-values per gene set network. (ZIP) [file pone.0045211.s006.zip › GO Cellular Component Trim50 Co-enrichment: Differential Expression.txt]

MetaNet Name	Gene Set 1 ID	Gene Set 2 ID	Gene Set 1 Name	Gene Set 2 Name	P-Value	Benjamini P-Value
GO Cellular Component Trim50 Co-enrichment: Differential Expression	GO:0000228	GO:0000922	nuclear chromosome	spindle pole	5.1075e-09	3.6614e-06
GO Cellular Component Trim50 Co-enrichment: Differential Expression	GO:0005876	GO:0015630	spindle microtubule	microtubule cytoskeleton	3.895e-06	0.0016345
GO Cellular Component Trim50 Co-enrichment: Differential Expression	GO:0030530	GO:0030532	heterogeneous nuclear ribonucleoprotein complex	small nuclear ribonucleoprotein complex	0.00019286	0.045454
GO Cellular Component Trim50 Co-enrichment: Differential Expression	GO:0000776	GO:0000922	kinetochore	spindle pole	2.6591e-29	9.15e-26
GO Cellular Component Trim50 Co-enrichment: Differential Expression	GO:0008076	GO:0030315	voltage-gated potassium channel complex	T-tubule	1.3522e-08	9.3057e-06
GO Cellular Component Trim50 Co-enrichment: Differential Expression	GO:0000775	GO:0005876	chromosome, centromeric region	spindle microtubule	1.6614e-35	9.528e-32
GO Cellular Component Trim50 Co-enrichment: Differential Expression	GO:0001518	GO:0005892	voltage-gated sodium channel complex	nicotinic acetylcholine-gated receptor-channel complex	0.00020238	0.046426
GO Cellular Component Trim50 Co-enrichment: Differential Expression	GO:0000790	GO:0005814	nuclear chromatin	centriole	0.00010125	0.02765
GO Cellular Component Trim50 Co-enrichment: Differential Expression	GO:0005761	GO:0008180	mitochondrial ribosome	signalosome	2.0372e-05	0.0071532
GO Cellular Component Trim50 Co-enrichment: Differential Expression	GO:0005753	GO:0070469	mitochondrial proton-transporting ATP synthase complex	respiratory chain	1.3204e-11	1.5145e-08
GO Cellular Component Trim50 Co-enrichment: Differential Expression	GO:0010494	GO:0030530	stress granule	heterogeneous nuclear ribonucleoprotein complex	0.00016745	0.040577
GO Cellular Component Trim50 Co-enrichment: Differential Expression	GO:0000775	GO:0030496	chromosome, centromeric region	midbody	6.8581e-10	5.3634e-07
GO Cellular Component Trim50 Co-enrichment: Differential Expression	GO:0000228	GO:0000776	nuclear chromosome	kinetochore	1.887e-10	1.7087e-07
GO Cellular Component Trim50 Co-enrichment: Differential Expression	GO:0005671	GO:0071565	Ada2/Gcn5/Ada3 transcription activator complex	nBAF complex	0.00016298	0.040058
GO Cellular Component Trim50 Co-enrichment: Differential Expression	GO:0000118	GO:0016514	histone deacetylase complex	SWI/SNF complex	3.5014e-06	0.001506
GO Cellular Component Trim50 Co-enrichment: Differential Expression	GO:0034364	GO:0042627	high-density lipoprotein particle	chylomicron	2.8504e-18	7.0059e-15
GO Cellular Component Trim50 Co-enrichment: Differential Expression	GO:0005891	GO:0008076	voltage-gated calcium channel complex	voltage-gated potassium channel complex	1.8934e-07	0.0001018
GO Cellular Component Trim50 Co-enrichment: Differential Expression	GO:0000775	GO:0005814	chromosome, centromeric region	centriole	1.6001e-05	0.0059848
GO Cellular Component Trim50 Co-enrichment: Differential Expression	GO:0000922	GO:0005814	spindle pole	centriole	7.1909e-11	6.8733e-08
GO Cellular Component Trim50 Co-enrichment: Differential Expression	GO:0030315	GO:0033017	T-tubule	sarcoplasmic reticulum membrane	0.00011371	0.030568
GO Cellular Component Trim50 Co-enrichment: Differential Expression	GO:0005747	GO:0005753	mitochondrial respiratory chain complex I	mitochondrial proton-transporting ATP synthase complex	2.0863e-08	1.3295e-05
GO Cellular Component Trim50 Co-enrichment: Differential Expression	GO:0000922	GO:0030496	spindle pole	midbody	1.4949e-13	2.3382e-10
GO Cellular Component Trim50 Co-enrichment: Differential Expression	GO:0005876	GO:0030496	spindle microtubule	midbody	6.6064e-08	3.9194e-05
GO Cellular Component Trim50 Co-enrichment: Differential Expression	GO:0005671	GO:0016514	Ada2/Gcn5/Ada3 transcription activator complex	SWI/SNF complex	0.00012359	0.032714
GO Cellular Component Trim50 Co-enrichment: Differential Expression	GO:0008021	GO:0030672	synaptic vesicle	synaptic vesicle membrane	8.1759e-06	0.0031259
GO Cellular Component Trim50 Co-enrichment: Differential Expression	GO:0005671	GO:0017053	Ada2/Gcn5/Ada3 transcription activator complex	transcriptional repressor complex	2.0372e-05	0.0073022
GO Cellular Component Trim50 Co-enrichment: Differential Expression	GO:0005643	GO:0005876	nuclear pore	spindle microtubule	0.00021113	0.047176
GO Cellular Component Trim50 Co-enrichment: Differential Expression	GO:0016514	GO:0031080	SWI/SNF complex	Nup107-160 complex	0.00013998	0.035945
GO Cellular Component Trim50 Co-enrichment: Differential Expression	GO:0001917	GO:0014069	photoreceptor inner segment	postsynaptic density	0.00013514	0.03523
GO Cellular Component Trim50 Co-enrichment: Differential Expression	GO:0000793	GO:0005876	condensed chromosome	spindle microtubule	7.1638e-14	1.3695e-10
GO Cellular Component Trim50 Co-enrichment: Differential Expression	GO:0000776	GO:0015630	kinetochore	microtubule cytoskeleton	3.0376e-07	0.00014932
GO Cellular Component Trim50 Co-enrichment: Differential Expression	GO:0001673	GO:0005675	male germ cell nucleus	holo TFIIH complex	4.3358e-05	0.013321
GO Cellular Component Trim50 Co-enrichment: Differential Expression	GO:0008021	GO:0042734	synaptic vesicle	presynaptic membrane	3.8028e-05	0.012116
GO Cellular Component Trim50 Co-enrichment: Differential Expression	GO:0005689	GO:0030532	U12-type spliceosomal complex	small nuclear ribonucleoprotein complex	0.00022854	0.048544
GO Cellular Component Trim50 Co-enrichment: Differential Expression	GO:0000776	GO:0005876	kinetochore	spindle microtubule	3.6397e-38	6.2621e-34
GO Cellular Component Trim50 Co-enrichment: Differential Expression	GO:0005643	GO:0031080	nuclear pore	Nup107-160 complex	6.1784e-12	8.1769e-09
GO Cellular Component Trim50 Co-enrichment: Differential Expression	GO:0005758	GO:0005762	mitochondrial intermembrane space	mitochondrial large ribosomal subunit	8.5329e-05	0.024468
GO Cellular Component Trim50 Co-enrichment: Differential Expression	GO:0000793	GO:0000922	condensed chromosome	spindle pole	5.6008e-14	1.2045e-10
GO Cellular Component Trim50 Co-enrichment: Differential Expression	GO:0030672	GO:0031201	synaptic vesicle membrane	SNARE complex	4.0812e-05	0.012767
GO Cellular Component Trim50 Co-enrichment: Differential Expression	GO:0000775	GO:0000793	chromosome, centromeric region	condensed chromosome	1.682e-05	0.0061573
GO Cellular Component Trim50 Co-enrichment: Differential Expression	GO:0042645	GO:0070469	mitochondrial nucleoid	respiratory chain	0.00020355	0.046081
GO Cellular Component Trim50 Co-enrichment: Differential Expression	GO:0015630	GO:0030496	microtubule cytoskeleton	midbody	8.1352e-07	0.00037829
GO Cellular Component Trim50 Co-enrichment: Differential Expression	GO:0005604	GO:0031012	basement membrane	extracellular matrix	0.00014273	0.035588
GO Cellular Component Trim50 Co-enrichment: Differential Expression	GO:0000775	GO:0000776	chromosome, centromeric region	kinetochore	2.7149e-24	7.7851e-21
GO Cellular Component Trim50 Co-enrichment: Differential Expression	GO:0030016	GO:0030018	myofibril	Z disc	1.3548e-06	0.00059767
GO Cellular Component Trim50 Co-enrichment: Differential Expression	GO:0000922	GO:0005876	spindle pole	spindle microtubule	1.1903e-06	0.00053893
GO Cellular Component Trim50 Co-enrichment: Differential Expression	GO:0000776	GO:0005643	kinetochore	nuclear pore	1.0481e-07	6.0107e-05
GO Cellular Component Trim50 Co-enrichment: Differential Expression	GO:0000775	GO:0015630	chromosome, centromeric region	microtubule cytoskeleton	1.7306e-07	9.6046e-05
GO Cellular Component Trim50 Co-enrichment: Differential Expression	GO:0034361	GO:0034364	very-low-density lipoprotein particle	high-density lipoprotein particle	9.9086e-14	1.7048e-10
GO Cellular Component Trim50 Co-enrichment: Differential Expression	GO:0000795	GO:0005675	synaptonemal complex	holo TFIIH complex	2.2465e-05	0.0077303
GO Cellular Component Trim50 Co-enrichment: Differential Expression	GO:0008180	GO:0016363	signalosome	nuclear matrix	8.9638e-05	0.024875
GO Cellular Component Trim50 Co-enrichment: Differential Expression	GO:0001518	GO:0005891	voltage-gated sodium channel complex	voltage-gated calcium channel complex	7.3137e-06	0.0028598
GO Cellular Component Trim50 Co-enrichment: Differential Expression	GO:0022625	GO:0022627	cytosolic large ribosomal subunit	cytosolic small ribosomal subunit	1.3816e-34	5.9426e-31
GO Cellular Component Trim50 Co-enrichment: Differential Expression	GO:0031080	GO:0071564	Nup107-160 complex	npBAF complex	0.00017421	0.041629
GO Cellular Component Trim50 Co-enrichment: Differential Expression	GO:0000793	GO:0030496	condensed chromosome	midbody	8.6315e-13	1.2375e-09
GO Cellular Component Trim50 Co-enrichment: Differential Expression	GO:0000118	GO:0071565	histone deacetylase complex	nBAF complex	6.3071e-06	0.0025236
GO Cellular Component Trim50 Co-enrichment: Differential Expression	GO:0015030	GO:0030532	Cajal body	small nuclear ribonucleoprotein complex	3.675e-05	0.01193
GO Cellular Component Trim50 Co-enrichment: Differential Expression	GO:0000793	GO:0005814	condensed chromosome	centriole	8.8899e-05	0.025074
GO Cellular Component Trim50 Co-enrichment: Differential Expression	GO:0000228	GO:0030496	nuclear chromosome	midbody	6.4989e-05	0.019616
GO Cellular Component Trim50 Co-enrichment: Differential Expression	GO:0005581	GO:0005604	collagen	basement membrane	1.8963e-10	1.6313e-07
GO Cellular Component Trim50 Co-enrichment: Differential Expression	GO:0000776	GO:0030496	kinetochore	midbody	2.5433e-10	2.0837e-07
GO Cellular Component Trim50 Co-enrichment: Differential Expression	GO:0005689	GO:0015030	U12-type spliceosomal complex	Cajal body	7.7271e-05	0.022533
GO Cellular Component Trim50 Co-enrichment: Differential Expression	GO:0000776	GO:0005814	kinetochore	centriole	6.952e-12	8.5435e-09
GO Cellular Component Trim50 Co-enrichment: Differential Expression	GO:0005761	GO:0005762	mitochondrial ribosome	mitochondrial large ribosomal subunit	6.6821e-07	0.00031935
GO Cellular Component Trim50 Co-enrichment: Differential Expression	GO:0000228	GO:0005876	nuclear chromosome	spindle microtubule	0.00019779	0.045986
GO Cellular Component Trim50 Co-enrichment: Differential Expression	GO:0005814	GO:0005876	centriole	spindle microtubule	0.00021815	0.046915
GO Cellular Component Trim50 Co-enrichment: Differential Expression	GO:0030017	GO:0030018	sarcomere	Z disc	0.00021452	0.046719
GO Cellular Component Trim50 Co-enrichment: Differential Expression	GO:0000781	GO:0016605	chromosome, telomeric region	PML body	4.7947e-08	2.9462e-05
GO Cellular Component Trim50 Co-enrichment: Differential Expression	GO:0005689	GO:0030530	U12-type spliceosomal complex	heterogeneous nuclear ribonucleoprotein complex	1.469e-08	9.7208e-06
GO Cellular Component Trim50 Co-enrichment: Differential Expression	GO:0005814	GO:0030496	centriole	midbody	3.0131e-07	0.00015247
GO Cellular Component Trim50 Co-enrichment: Differential Expression	GO:0000776	GO:0000793	kinetochore	condensed chromosome	4.6857e-11	4.7422e-08
GO Cellular Component Trim50 Co-enrichment: Differential Expression	GO:0001518	GO:0008076	voltage-gated sodium channel complex	voltage-gated potassium channel complex	1.9394e-09	1.4507e-06
GO Cellular Component Trim50 Co-enrichment: Differential Expression	GO:0000118	GO:0071564	histone deacetylase complex	npBAF complex	4.7524e-06	0.0019468
GO Cellular Component Trim50 Co-enrichment: Differential Expression	GO:0031080	GO:0071565	Nup107-160 complex	nBAF complex	0.00021348	0.047088
GO Cellular Component Trim50 Co-enrichment: Differential Expression	GO:0008076	GO:0016529	voltage-gated potassium channel complex	sarcoplasmic reticulum	2.5313e-05	0.0085395
GO Cellular Component Trim50 Co-enrichment: Differential Expression	GO:0005657	GO:0005675	replication fork	holo TFIIH complex	2.1216e-07	0.00011061
GO Cellular Component Trim50 Co-enrichment: Differential Expression	GO:0000118	GO:0005671	histone deacetylase complex	Ada2/Gcn5/Ada3 transcription activator complex	7.4699e-05	0.022158
GO Cellular Component Trim50 Co-enrichment: Differential Expression	GO:0000775	GO:0000922	chromosome, centromeric region	spindle pole	3.3411e-37	2.8742e-33
GO Cellular Component Trim50 Co-enrichment: Differential Expression	GO:0005762	GO:0008180	mitochondrial large ribosomal subunit	signalosome	2.8521e-05	0.0094367
GO Cellular Component Trim50 Co-enrichment: Differential Expression	GO:0034362	GO:0034364	low-density lipoprotein particle	high-density lipoprotein particle	1.6318e-11	1.7547e-08
GO Cellular Component Trim50 Co-enrichment: Differential Expression	GO:0005671	GO:0071564	Ada2/Gcn5/Ada3 transcription activator complex	npBAF complex	0.00014261	0.036082
