# Supplementary material for: Multi-Edge Gene Set Networks Reveal Novel Insights into Global Relationships between Biological Themes
Source: PLoS One. 2012 Sep 13;7(9):e45211. doi: 10.1371/journal.pone.0045211 (PMC3441533; doi:10.1371/journal.pone.0045211)
Supplement: File S1 — Archived gene set networks. A zip archive of tab-delimited text files containing edges and associate p-values per gene set network. (ZIP) [file pone.0045211.s006.zip › GO Cellular Component Trim50 Co-membership.txt]

MetaNet Name	Gene Set 1 ID	Gene Set 2 ID	Gene Set 1 Name	Gene Set 2 Name	P-Value	Benjamini P-Value
GO Cellular Component Trim50 Co-membership	GO:0005902	GO:0009925	microvillus	basal plasma membrane	5.2214e-06	0.0013211
GO Cellular Component Trim50 Co-membership	GO:0001725	GO:0031105	stress fiber	septin complex	6.1233e-05	0.010861
GO Cellular Component Trim50 Co-membership	GO:0000776	GO:0000922	kinetochore	spindle pole	3.381e-08	1.4188e-05
GO Cellular Component Trim50 Co-membership	GO:0005669	GO:0033276	transcription factor TFIID complex	transcription factor TFTC complex	3.3013e-19	5.1636e-16
GO Cellular Component Trim50 Co-membership	GO:0009925	GO:0031941	basal plasma membrane	filamentous actin	6.3386e-05	0.011128
GO Cellular Component Trim50 Co-membership	GO:0005902	GO:0005903	microvillus	brush border	0.00014341	0.022637
GO Cellular Component Trim50 Co-membership	GO:0014069	GO:0043197	postsynaptic density	dendritic spine	5.8487e-24	2.0125e-20
GO Cellular Component Trim50 Co-membership	GO:0034364	GO:0042627	high-density lipoprotein particle	chylomicron	6.8699e-12	5.3726e-09
GO Cellular Component Trim50 Co-membership	GO:0030426	GO:0043198	growth cone	dendritic shaft	0.00016041	0.024423
GO Cellular Component Trim50 Co-membership	GO:0005903	GO:0009925	brush border	basal plasma membrane	0.00016552	0.02498
GO Cellular Component Trim50 Co-membership	GO:0005876	GO:0017053	spindle microtubule	transcriptional repressor complex	3.9249e-05	0.0076737
GO Cellular Component Trim50 Co-membership	GO:0031901	GO:0071203	early endosome membrane	WASH complex	1.0189e-12	9.2263e-10
GO Cellular Component Trim50 Co-membership	GO:0005905	GO:0030117	coated pit	membrane coat	2.9487e-07	9.5721e-05
GO Cellular Component Trim50 Co-membership	GO:0001725	GO:0032154	stress fiber	cleavage furrow	3.5388e-08	1.4496e-05
GO Cellular Component Trim50 Co-membership	GO:0000242	GO:0005814	pericentriolar material	centriole	0.00016022	0.024613
GO Cellular Component Trim50 Co-membership	GO:0030496	GO:0031105	midbody	septin complex	3.28e-06	0.00086819
GO Cellular Component Trim50 Co-membership	GO:0016235	GO:0045111	aggresome	intermediate filament cytoskeleton	8.2813e-08	2.9077e-05
GO Cellular Component Trim50 Co-membership	GO:0042734	GO:0043197	presynaptic membrane	dendritic spine	6.3434e-05	0.011024
GO Cellular Component Trim50 Co-membership	GO:0030496	GO:0032154	midbody	cleavage furrow	7.0455e-20	1.3469e-16
GO Cellular Component Trim50 Co-membership	GO:0033276	GO:0071339	transcription factor TFTC complex	MLL1 complex	1.305e-06	0.00036808
GO Cellular Component Trim50 Co-membership	GO:0000922	GO:0005876	spindle pole	spindle microtubule	3.6746e-08	1.4703e-05
GO Cellular Component Trim50 Co-membership	GO:0034361	GO:0034364	very-low-density lipoprotein particle	high-density lipoprotein particle	1.2546e-19	2.1586e-16
GO Cellular Component Trim50 Co-membership	GO:0030018	GO:0042383	Z disc	sarcolemma	1.3231e-05	0.0029953
GO Cellular Component Trim50 Co-membership	GO:0000159	GO:0000775	protein phosphatase type 2A complex	chromosome, centromeric region	4.4821e-06	0.001151
GO Cellular Component Trim50 Co-membership	GO:0005669	GO:0071339	transcription factor TFIID complex	MLL1 complex	1.6348e-07	5.5151e-05
GO Cellular Component Trim50 Co-membership	GO:0005891	GO:0016529	voltage-gated calcium channel complex	sarcoplasmic reticulum	0.00029789	0.041332
GO Cellular Component Trim50 Co-membership	GO:0005903	GO:0045177	brush border	apical part of cell	4.4351e-05	0.0082941
GO Cellular Component Trim50 Co-membership	GO:0016514	GO:0071564	SWI/SNF complex	npBAF complex	2.4797e-25	1.4221e-21
GO Cellular Component Trim50 Co-membership	GO:0034362	GO:0042627	low-density lipoprotein particle	chylomicron	1.0678e-10	7.3484e-08
GO Cellular Component Trim50 Co-membership	GO:0030027	GO:0030175	lamellipodium	filopodium	1.1055e-12	9.5103e-10
GO Cellular Component Trim50 Co-membership	GO:0055038	GO:0071203	recycling endosome membrane	WASH complex	1.7578e-08	8.174e-06
GO Cellular Component Trim50 Co-membership	GO:0030175	GO:0031528	filopodium	microvillus membrane	1.0638e-06	0.00031557
GO Cellular Component Trim50 Co-membership	GO:0016529	GO:0031674	sarcoplasmic reticulum	I band	3.3373e-05	0.0065997
GO Cellular Component Trim50 Co-membership	GO:0005747	GO:0070469	mitochondrial respiratory chain complex I	respiratory chain	9.9515e-78	1.7122e-73
GO Cellular Component Trim50 Co-membership	GO:0005778	GO:0005782	peroxisomal membrane	peroxisomal matrix	5.7979e-10	3.1173e-07
GO Cellular Component Trim50 Co-membership	GO:0034361	GO:0034362	very-low-density lipoprotein particle	low-density lipoprotein particle	7.0374e-17	8.6485e-14
GO Cellular Component Trim50 Co-membership	GO:0014069	GO:0030288	postsynaptic density	outer membrane-bounded periplasmic space	1.3001e-08	6.2136e-06
GO Cellular Component Trim50 Co-membership	GO:0005626	GO:0030018	insoluble fraction	Z disc	0.00014857	0.023238
GO Cellular Component Trim50 Co-membership	GO:0005938	GO:0030027	cell cortex	lamellipodium	0.00020629	0.030335
GO Cellular Component Trim50 Co-membership	GO:0000775	GO:0000776	chromosome, centromeric region	kinetochore	7.065e-05	0.012155
GO Cellular Component Trim50 Co-membership	GO:0031105	GO:0032154	septin complex	cleavage furrow	8.3028e-07	0.00025509
GO Cellular Component Trim50 Co-membership	GO:0005643	GO:0031080	nuclear pore	Nup107-160 complex	3.9046e-07	0.00012441
GO Cellular Component Trim50 Co-membership	GO:0031528	GO:0045177	microvillus membrane	apical part of cell	0.00025811	0.036104
GO Cellular Component Trim50 Co-membership	GO:0005605	GO:0031012	basal lamina	extracellular matrix	0.00023722	0.033731
GO Cellular Component Trim50 Co-membership	GO:0016363	GO:0016605	nuclear matrix	PML body	0.0003408	0.045808
GO Cellular Component Trim50 Co-membership	GO:0014069	GO:0043195	postsynaptic density	terminal button	0.00015884	0.024621
GO Cellular Component Trim50 Co-membership	GO:0001726	GO:0030139	ruffle	endocytic vesicle	4.4914e-05	0.0083091
GO Cellular Component Trim50 Co-membership	GO:0001726	GO:0032587	ruffle	ruffle membrane	1.6765e-07	5.5469e-05
GO Cellular Component Trim50 Co-membership	GO:0030117	GO:0030131	membrane coat	clathrin adaptor complex	1.2148e-11	9.0871e-09
GO Cellular Component Trim50 Co-membership	GO:0016459	GO:0030017	myosin complex	sarcomere	8.0796e-06	0.0019579
GO Cellular Component Trim50 Co-membership	GO:0000781	GO:0001673	chromosome, telomeric region	male germ cell nucleus	9.4035e-05	0.015862
GO Cellular Component Trim50 Co-membership	GO:0005770	GO:0031902	late endosome	late endosome membrane	1.1554e-10	7.6457e-08
GO Cellular Component Trim50 Co-membership	GO:0005581	GO:0031012	collagen	extracellular matrix	1.4002e-07	4.8182e-05
GO Cellular Component Trim50 Co-membership	GO:0030139	GO:0031901	endocytic vesicle	early endosome membrane	0.00032196	0.043963
GO Cellular Component Trim50 Co-membership	GO:0005802	GO:0030131	trans-Golgi network	clathrin adaptor complex	0.00012332	0.020402
GO Cellular Component Trim50 Co-membership	GO:0001725	GO:0043034	stress fiber	costamere	0.00010507	0.01755
GO Cellular Component Trim50 Co-membership	GO:0034362	GO:0034364	low-density lipoprotein particle	high-density lipoprotein particle	2.4426e-05	0.0051249
GO Cellular Component Trim50 Co-membership	GO:0031966	GO:0070469	mitochondrial membrane	respiratory chain	1.2607e-06	0.00036149
GO Cellular Component Trim50 Co-membership	GO:0005778	GO:0005779	peroxisomal membrane	integral to peroxisomal membrane	6.1609e-22	1.5143e-18
GO Cellular Component Trim50 Co-membership	GO:0042734	GO:0043195	presynaptic membrane	terminal button	0.00013262	0.021526
GO Cellular Component Trim50 Co-membership	GO:0016514	GO:0071565	SWI/SNF complex	nBAF complex	1.486e-24	6.3916e-21
GO Cellular Component Trim50 Co-membership	GO:0055037	GO:0071203	recycling endosome	WASH complex	3.2319e-08	1.3901e-05
GO Cellular Component Trim50 Co-membership	GO:0014069	GO:0042734	postsynaptic density	presynaptic membrane	8.7992e-07	0.0002656
GO Cellular Component Trim50 Co-membership	GO:0005905	GO:0030139	coated pit	endocytic vesicle	0.00024873	0.035078
GO Cellular Component Trim50 Co-membership	GO:0030018	GO:0043034	Z disc	costamere	1.9181e-05	0.0042309
GO Cellular Component Trim50 Co-membership	GO:0005793	GO:0033116	ER-Golgi intermediate compartment	ER-Golgi intermediate compartment membrane	3.7346e-10	2.0727e-07
GO Cellular Component Trim50 Co-membership	GO:0030016	GO:0030017	myofibril	sarcomere	4.6941e-08	1.7947e-05
GO Cellular Component Trim50 Co-membership	GO:0034361	GO:0042627	very-low-density lipoprotein particle	chylomicron	9.1513e-30	7.8724e-26
GO Cellular Component Trim50 Co-membership	GO:0031594	GO:0043198	neuromuscular junction	dendritic shaft	0.00020708	0.030193
GO Cellular Component Trim50 Co-membership	GO:0000502	GO:0005839	proteasome complex	proteasome core complex	2.1047e-16	2.2632e-13
GO Cellular Component Trim50 Co-membership	GO:0016010	GO:0042383	dystrophin-associated glycoprotein complex	sarcolemma	3.2791e-18	4.7014e-15
GO Cellular Component Trim50 Co-membership	GO:0005902	GO:0030175	microvillus	filopodium	1.2298e-05	0.0028212
GO Cellular Component Trim50 Co-membership	GO:0005814	GO:0032391	centriole	photoreceptor connecting cilium	8.8537e-05	0.015082
GO Cellular Component Trim50 Co-membership	GO:0005911	GO:0005912	cell-cell junction	adherens junction	1.0804e-06	0.00031505
GO Cellular Component Trim50 Co-membership	GO:0005891	GO:0030315	voltage-gated calcium channel complex	T-tubule	3.4079e-06	0.00088839
GO Cellular Component Trim50 Co-membership	GO:0001726	GO:0030175	ruffle	filopodium	2.3354e-06	0.00062782
GO Cellular Component Trim50 Co-membership	GO:0001726	GO:0005938	ruffle	cell cortex	2.7905e-05	0.0057844
GO Cellular Component Trim50 Co-membership	GO:0005938	GO:0030863	cell cortex	cortical cytoskeleton	0.000331	0.044841
GO Cellular Component Trim50 Co-membership	GO:0005875	GO:0031252	microtubule associated complex	cell leading edge	0.00021919	0.031426
GO Cellular Component Trim50 Co-membership	GO:0031901	GO:0055038	early endosome membrane	recycling endosome membrane	6.6655e-12	5.4609e-09
GO Cellular Component Trim50 Co-membership	GO:0016010	GO:0043034	dystrophin-associated glycoprotein complex	costamere	1.2011e-05	0.0027925
GO Cellular Component Trim50 Co-membership	GO:0042383	GO:0043034	sarcolemma	costamere	4.2537e-05	0.0081316
GO Cellular Component Trim50 Co-membership	GO:0001725	GO:0005884	stress fiber	actin filament	1.4752e-06	0.00040936
GO Cellular Component Trim50 Co-membership	GO:0055037	GO:0055038	recycling endosome	recycling endosome membrane	2.7467e-10	1.6296e-07
GO Cellular Component Trim50 Co-membership	GO:0005932	GO:0060170	microtubule basal body	cilium membrane	6.4943e-08	2.3278e-05
GO Cellular Component Trim50 Co-membership	GO:0030018	GO:0031430	Z disc	M band	9.0312e-06	0.0021285
GO Cellular Component Trim50 Co-membership	GO:0001726	GO:0030027	ruffle	lamellipodium	6.1246e-21	1.3172e-17
GO Cellular Component Trim50 Co-membership	GO:0000776	GO:0005643	kinetochore	nuclear pore	3.228e-05	0.0064579
GO Cellular Component Trim50 Co-membership	GO:0008021	GO:0030672	synaptic vesicle	synaptic vesicle membrane	4.521e-07	0.00014143
GO Cellular Component Trim50 Co-membership	GO:0001725	GO:0030863	stress fiber	cortical cytoskeleton	0.00020262	0.030052
GO Cellular Component Trim50 Co-membership	GO:0005637	GO:0005640	nuclear inner membrane	nuclear outer membrane	5.4535e-06	0.0013598
GO Cellular Component Trim50 Co-membership	GO:0000421	GO:0012505	autophagic vacuole membrane	endomembrane system	0.00012419	0.020349
GO Cellular Component Trim50 Co-membership	GO:0005932	GO:0032391	microtubule basal body	photoreceptor connecting cilium	2.0974e-08	9.4963e-06
GO Cellular Component Trim50 Co-membership	GO:0000118	GO:0017053	histone deacetylase complex	transcriptional repressor complex	5.5206e-08	2.0648e-05
GO Cellular Component Trim50 Co-membership	GO:0005604	GO:0005605	basement membrane	basal lamina	2.1479e-05	0.0045623
GO Cellular Component Trim50 Co-membership	GO:0005747	GO:0031966	mitochondrial respiratory chain complex I	mitochondrial membrane	4.4417e-08	1.7368e-05
GO Cellular Component Trim50 Co-membership	GO:0005814	GO:0005932	centriole	microtubule basal body	1.0804e-09	5.4673e-07
GO Cellular Component Trim50 Co-membership	GO:0000118	GO:0005876	histone deacetylase complex	spindle microtubule	2.9592e-05	0.0060612
GO Cellular Component Trim50 Co-membership	GO:0005938	GO:0031941	cell cortex	filamentous actin	8.0341e-06	0.0019747
GO Cellular Component Trim50 Co-membership	GO:0005932	GO:0035085	microtubule basal body	cilium axoneme	0.00013936	0.022408
GO Cellular Component Trim50 Co-membership	GO:0005903	GO:0031941	brush border	filamentous actin	4.0152e-05	0.0077619
GO Cellular Component Trim50 Co-membership	GO:0005770	GO:0030897	late endosome	HOPS complex	8.3214e-06	0.0019885
GO Cellular Component Trim50 Co-membership	GO:0030914	GO:0033276	STAGA complex	transcription factor TFTC complex	1.0824e-16	1.2416e-13
GO Cellular Component Trim50 Co-membership	GO:0000922	GO:0030496	spindle pole	midbody	0.00021505	0.031092
GO Cellular Component Trim50 Co-membership	GO:0071564	GO:0071565	npBAF complex	nBAF complex	3.3573e-23	9.627e-20
GO Cellular Component Trim50 Co-membership	GO:0001726	GO:0005884	ruffle	actin filament	5.404e-05	0.009891
GO Cellular Component Trim50 Co-membership	GO:0043195	GO:0043197	terminal button	dendritic spine	0.00017791	0.026617
GO Cellular Component Trim50 Co-membership	GO:0005902	GO:0045177	microvillus	apical part of cell	2.3042e-06	0.00062928
GO Cellular Component Trim50 Co-membership	GO:0016529	GO:0033017	sarcoplasmic reticulum	sarcoplasmic reticulum membrane	3.3379e-10	1.9143e-07
GO Cellular Component Trim50 Co-membership	GO:0005938	GO:0043198	cell cortex	dendritic shaft	3.2067e-05	0.0064908
GO Cellular Component Trim50 Co-membership	GO:0005689	GO:0030532	U12-type spliceosomal complex	small nuclear ribonucleoprotein complex	1.9717e-14	1.9955e-11
GO Cellular Component Trim50 Co-membership	GO:0030897	GO:0031902	HOPS complex	late endosome membrane	5.4606e-09	2.6843e-06
GO Cellular Component Trim50 Co-membership	GO:0000781	GO:0005657	chromosome, telomeric region	replication fork	4.32e-05	0.0081677
GO Cellular Component Trim50 Co-membership	GO:0001750	GO:0001917	photoreceptor outer segment	photoreceptor inner segment	7.0374e-17	9.3138e-14
GO Cellular Component Trim50 Co-membership	GO:0000776	GO:0031080	kinetochore	Nup107-160 complex	3.785e-14	3.6178e-11
GO Cellular Component Trim50 Co-membership	GO:0016529	GO:0030315	sarcoplasmic reticulum	T-tubule	6.362e-08	2.3289e-05
GO Cellular Component Trim50 Co-membership	GO:0043197	GO:0043198	dendritic spine	dendritic shaft	2.4574e-08	1.0841e-05
GO Cellular Component Trim50 Co-membership	GO:0030027	GO:0030426	lamellipodium	growth cone	2.1174e-05	0.0045537
GO Cellular Component Trim50 Co-membership	GO:0043195	GO:0043204	terminal button	perikaryon	1.6903e-11	1.2118e-08
GO Cellular Component Trim50 Co-membership	GO:0030173	GO:0032580	integral to Golgi membrane	Golgi cisterna membrane	1.2833e-10	8.1777e-08
GO Cellular Component Trim50 Co-membership	GO:0005669	GO:0030914	transcription factor TFIID complex	STAGA complex	1.5754e-05	0.0035201
GO Cellular Component Trim50 Co-membership	GO:0031902	GO:0042613	late endosome membrane	MHC class II protein complex	1.0496e-09	5.4724e-07
GO Cellular Component Trim50 Co-membership	GO:0009925	GO:0016328	basal plasma membrane	lateral plasma membrane	0.00013992	0.02229
GO Cellular Component Trim50 Co-membership	GO:0005604	GO:0031012	basement membrane	extracellular matrix	2.2976e-10	1.4118e-07
GO Cellular Component Trim50 Co-membership	GO:0005884	GO:0032587	actin filament	ruffle membrane	5.4418e-05	0.0098553
GO Cellular Component Trim50 Co-membership	GO:0031901	GO:0055037	early endosome membrane	recycling endosome	2.0856e-05	0.0045422
GO Cellular Component Trim50 Co-membership	GO:0005905	GO:0030131	coated pit	clathrin adaptor complex	5.8874e-05	0.010551
GO Cellular Component Trim50 Co-membership	GO:0030018	GO:0031594	Z disc	neuromuscular junction	0.00030113	0.041447
