# Supplementary material for: Multi-Edge Gene Set Networks Reveal Novel Insights into Global Relationships between Biological Themes
Source: PLoS One. 2012 Sep 13;7(9):e45211. doi: 10.1371/journal.pone.0045211 (PMC3441533; doi:10.1371/journal.pone.0045211)
Supplement: File S1 — Archived gene set networks. A zip archive of tab-delimited text files containing edges and associate p-values per gene set network. (ZIP) [file pone.0045211.s006.zip › GO Cellular Component Trim50 Linkage: PPI.txt]

MetaNet Name	Gene Set 1 ID	Gene Set 2 ID	Gene Set 1 Name	Gene Set 2 Name	P-Value	Benjamini P-Value
GO Cellular Component Trim50 Linkage: PPI	GO:0000228	GO:0000793	nuclear chromosome	condensed chromosome	2.0	0.00018291
GO Cellular Component Trim50 Linkage: PPI	GO:0001725	GO:0030016	stress fiber	myofibril	0.0	0.00032537
GO Cellular Component Trim50 Linkage: PPI	GO:0000922	GO:0005814	spindle pole	centriole	3.0	0.00011862
GO Cellular Component Trim50 Linkage: PPI	GO:0008305	GO:0030018	integrin complex	Z disc	0.0	8.4881e-08
GO Cellular Component Trim50 Linkage: PPI	GO:0000118	GO:0000786	histone deacetylase complex	nucleosome	0.0	0.000134
GO Cellular Component Trim50 Linkage: PPI	GO:0030532	GO:0046658	small nuclear ribonucleoprotein complex	anchored to plasma membrane	0.0	2.6446e-08
GO Cellular Component Trim50 Linkage: PPI	GO:0005581	GO:0031093	collagen	platelet alpha granule lumen	0.0	2.0669e-07
GO Cellular Component Trim50 Linkage: PPI	GO:0030027	GO:0043034	lamellipodium	costamere	1.0	1.003e-05
GO Cellular Component Trim50 Linkage: PPI	GO:0030027	GO:0030175	lamellipodium	filopodium	11.0	1.8546e-05
GO Cellular Component Trim50 Linkage: PPI	GO:0000159	GO:0032580	protein phosphatase type 2A complex	Golgi cisterna membrane	0.0	3.854e-05
GO Cellular Component Trim50 Linkage: PPI	GO:0016514	GO:0016592	SWI/SNF complex	mediator complex	0.0	1.3283e-05
GO Cellular Component Trim50 Linkage: PPI	GO:0005689	GO:0015030	U12-type spliceosomal complex	Cajal body	0.0	1.3798e-09
GO Cellular Component Trim50 Linkage: PPI	GO:0005901	GO:0005942	caveola	phosphoinositide 3-kinase complex	0.0	3.527e-05
GO Cellular Component Trim50 Linkage: PPI	GO:0034364	GO:0042627	high-density lipoprotein particle	chylomicron	6.0	5.6824e-06
GO Cellular Component Trim50 Linkage: PPI	GO:0005643	GO:0005881	nuclear pore	cytoplasmic microtubule	0.0	1.396e-06
GO Cellular Component Trim50 Linkage: PPI	GO:0005581	GO:0031594	collagen	neuromuscular junction	0.0	0.00015361
GO Cellular Component Trim50 Linkage: PPI	GO:0000159	GO:0016328	protein phosphatase type 2A complex	lateral plasma membrane	0.0	0.00024492
GO Cellular Component Trim50 Linkage: PPI	GO:0030914	GO:0071339	STAGA complex	MLL1 complex	1.0	3.1471e-06
GO Cellular Component Trim50 Linkage: PPI	GO:0030117	GO:0031901	membrane coat	early endosome membrane	0.0	0.00024152
GO Cellular Component Trim50 Linkage: PPI	GO:0008305	GO:0030027	integrin complex	lamellipodium	0.0	6.6704e-06
GO Cellular Component Trim50 Linkage: PPI	GO:0005643	GO:0015030	nuclear pore	Cajal body	0.0	4.6028e-09
GO Cellular Component Trim50 Linkage: PPI	GO:0005665	GO:0042645	DNA-directed RNA polymerase II, core complex	mitochondrial nucleoid	0.0	0.000154
GO Cellular Component Trim50 Linkage: PPI	GO:0005779	GO:0031526	integral to peroxisomal membrane	brush border membrane	0.0	6.0944e-16
GO Cellular Component Trim50 Linkage: PPI	GO:0030914	GO:0031674	STAGA complex	I band	0.0	6.7446e-08
GO Cellular Component Trim50 Linkage: PPI	GO:0000159	GO:0005881	protein phosphatase type 2A complex	cytoplasmic microtubule	0.0	4.677e-05
GO Cellular Component Trim50 Linkage: PPI	GO:0005689	GO:0046658	U12-type spliceosomal complex	anchored to plasma membrane	0.0	4.9004e-08
GO Cellular Component Trim50 Linkage: PPI	GO:0030117	GO:0055037	membrane coat	recycling endosome	0.0	3.06e-06
GO Cellular Component Trim50 Linkage: PPI	GO:0031012	GO:0045177	extracellular matrix	apical part of cell	0.0	5.2597e-05
GO Cellular Component Trim50 Linkage: PPI	GO:0005779	GO:0005782	integral to peroxisomal membrane	peroxisomal matrix	0.0	2.6589e-05
GO Cellular Component Trim50 Linkage: PPI	GO:0005922	GO:0009925	connexon complex	basal plasma membrane	0.0	4.4771e-05
GO Cellular Component Trim50 Linkage: PPI	GO:0005581	GO:0034364	collagen	high-density lipoprotein particle	0.0	2.7785e-05
GO Cellular Component Trim50 Linkage: PPI	GO:0005839	GO:0005844	proteasome core complex	polysome	0.0	3.9127e-13
GO Cellular Component Trim50 Linkage: PPI	GO:0005689	GO:0030141	U12-type spliceosomal complex	secretory granule	0.0	2.642e-08
GO Cellular Component Trim50 Linkage: PPI	GO:0016459	GO:0035267	myosin complex	NuA4 histone acetyltransferase complex	0.0	2.6635e-07
GO Cellular Component Trim50 Linkage: PPI	GO:0031012	GO:0031594	extracellular matrix	neuromuscular junction	1.0	2.4693e-07
GO Cellular Component Trim50 Linkage: PPI	GO:0008305	GO:0031430	integrin complex	M band	0.0	0.00015475
GO Cellular Component Trim50 Linkage: PPI	GO:0005643	GO:0016328	nuclear pore	lateral plasma membrane	1.0	7.3283e-05
GO Cellular Component Trim50 Linkage: PPI	GO:0005952	GO:0033017	cAMP-dependent protein kinase complex	sarcoplasmic reticulum membrane	0.0	0.00023251
GO Cellular Component Trim50 Linkage: PPI	GO:0000781	GO:0005657	chromosome, telomeric region	replication fork	3.0	0.00032399
GO Cellular Component Trim50 Linkage: PPI	GO:0005669	GO:0031674	transcription factor TFIID complex	I band	0.0	6.1234e-06
GO Cellular Component Trim50 Linkage: PPI	GO:0000118	GO:0017053	histone deacetylase complex	transcriptional repressor complex	6.0	9.5128e-07
GO Cellular Component Trim50 Linkage: PPI	GO:0008305	GO:0019861	integrin complex	flagellum	0.0	0.0001024
GO Cellular Component Trim50 Linkage: PPI	GO:0008180	GO:0016605	signalosome	PML body	0.0	0.00014525
GO Cellular Component Trim50 Linkage: PPI	GO:0008305	GO:0030175	integrin complex	filopodium	0.0	1.1394e-10
GO Cellular Component Trim50 Linkage: PPI	GO:0022625	GO:0032154	cytosolic large ribosomal subunit	cleavage furrow	0.0	5.0695e-08
GO Cellular Component Trim50 Linkage: PPI	GO:0031012	GO:0031093	extracellular matrix	platelet alpha granule lumen	7.0	1.0537e-14
GO Cellular Component Trim50 Linkage: PPI	GO:0031012	GO:0042383	extracellular matrix	sarcolemma	4.0	8.8913e-06
GO Cellular Component Trim50 Linkage: PPI	GO:0000786	GO:0000790	nucleosome	nuclear chromatin	1.0	0.00028131
GO Cellular Component Trim50 Linkage: PPI	GO:0005689	GO:0005905	U12-type spliceosomal complex	coated pit	0.0	4.2778e-06
GO Cellular Component Trim50 Linkage: PPI	GO:0005912	GO:0016328	adherens junction	lateral plasma membrane	1.0	4.7662e-05
GO Cellular Component Trim50 Linkage: PPI	GO:0000159	GO:0045111	protein phosphatase type 2A complex	intermediate filament cytoskeleton	0.0	0.00012513
GO Cellular Component Trim50 Linkage: PPI	GO:0008305	GO:0031258	integrin complex	lamellipodium membrane	0.0	2.1343e-19
GO Cellular Component Trim50 Linkage: PPI	GO:0031105	GO:0043209	septin complex	myelin sheath	0.0	1.0896e-05
GO Cellular Component Trim50 Linkage: PPI	GO:0008305	GO:0035267	integrin complex	NuA4 histone acetyltransferase complex	0.0	5.8888e-10
GO Cellular Component Trim50 Linkage: PPI	GO:0005581	GO:0031012	collagen	extracellular matrix	8.0	2.1821e-05
GO Cellular Component Trim50 Linkage: PPI	GO:0005669	GO:0030914	transcription factor TFIID complex	STAGA complex	3.0	8.3801e-07
GO Cellular Component Trim50 Linkage: PPI	GO:0005689	GO:0030532	U12-type spliceosomal complex	small nuclear ribonucleoprotein complex	8.0	1.604e-06
GO Cellular Component Trim50 Linkage: PPI	GO:0030288	GO:0030863	outer membrane-bounded periplasmic space	cortical cytoskeleton	0.0	0.00026878
GO Cellular Component Trim50 Linkage: PPI	GO:0030117	GO:0030897	membrane coat	HOPS complex	0.0	0.00026023
GO Cellular Component Trim50 Linkage: PPI	GO:0030016	GO:0031674	myofibril	I band	0.0	0.00017603
GO Cellular Component Trim50 Linkage: PPI	GO:0022625	GO:0022627	cytosolic large ribosomal subunit	cytosolic small ribosomal subunit	0.0	4.2471e-08
GO Cellular Component Trim50 Linkage: PPI	GO:0005891	GO:0042734	voltage-gated calcium channel complex	presynaptic membrane	0.0	7.7114e-06
GO Cellular Component Trim50 Linkage: PPI	GO:0016592	GO:0043204	mediator complex	perikaryon	0.0	4.0547e-08
GO Cellular Component Trim50 Linkage: PPI	GO:0031012	GO:0032587	extracellular matrix	ruffle membrane	0.0	1.7222e-06
GO Cellular Component Trim50 Linkage: PPI	GO:0005604	GO:0008305	basement membrane	integrin complex	1.0	5.9501e-09
GO Cellular Component Trim50 Linkage: PPI	GO:0005689	GO:0017053	U12-type spliceosomal complex	transcriptional repressor complex	0.0	1.2232e-05
GO Cellular Component Trim50 Linkage: PPI	GO:0005604	GO:0031093	basement membrane	platelet alpha granule lumen	2.0	3.49e-05
GO Cellular Component Trim50 Linkage: PPI	GO:0030176	GO:0042612	integral to endoplasmic reticulum membrane	MHC class I protein complex	0.0	4.7738e-05
GO Cellular Component Trim50 Linkage: PPI	GO:0005779	GO:0005801	integral to peroxisomal membrane	cis-Golgi network	0.0	7.8327e-05
GO Cellular Component Trim50 Linkage: PPI	GO:0005905	GO:0030117	coated pit	membrane coat	6.0	5.5518e-05
GO Cellular Component Trim50 Linkage: PPI	GO:0035267	GO:0071339	NuA4 histone acetyltransferase complex	MLL1 complex	2.0	5.5387e-05
GO Cellular Component Trim50 Linkage: PPI	GO:0008250	GO:0030288	oligosaccharyltransferase complex	outer membrane-bounded periplasmic space	0.0	1.1246e-05
GO Cellular Component Trim50 Linkage: PPI	GO:0000118	GO:0005657	histone deacetylase complex	replication fork	0.0	3.3812e-09
GO Cellular Component Trim50 Linkage: PPI	GO:0005581	GO:0043209	collagen	myelin sheath	0.0	4.8165e-05
GO Cellular Component Trim50 Linkage: PPI	GO:0000786	GO:0016605	nucleosome	PML body	0.0	6.045e-05
GO Cellular Component Trim50 Linkage: PPI	GO:0016592	GO:0030315	mediator complex	T-tubule	0.0	2.6078e-10
GO Cellular Component Trim50 Linkage: PPI	GO:0005689	GO:0030530	U12-type spliceosomal complex	heterogeneous nuclear ribonucleoprotein complex	0.0	0.00029343
GO Cellular Component Trim50 Linkage: PPI	GO:0000159	GO:0016235	protein phosphatase type 2A complex	aggresome	0.0	0.00026995
GO Cellular Component Trim50 Linkage: PPI	GO:0005665	GO:0016592	DNA-directed RNA polymerase II, core complex	mediator complex	0.0	1.2768e-10
GO Cellular Component Trim50 Linkage: PPI	GO:0000932	GO:0030530	cytoplasmic mRNA processing body	heterogeneous nuclear ribonucleoprotein complex	0.0	6.8579e-07
GO Cellular Component Trim50 Linkage: PPI	GO:0000502	GO:0008076	proteasome complex	voltage-gated potassium channel complex	0.0	4.1857e-06
GO Cellular Component Trim50 Linkage: PPI	GO:0008305	GO:0031093	integrin complex	platelet alpha granule lumen	0.0	1.7321e-09
GO Cellular Component Trim50 Linkage: PPI	GO:0000502	GO:0000922	proteasome complex	spindle pole	0.0	2.6222e-05
GO Cellular Component Trim50 Linkage: PPI	GO:0008305	GO:0042383	integrin complex	sarcolemma	1.0	0.00010764
GO Cellular Component Trim50 Linkage: PPI	GO:0008305	GO:0032587	integrin complex	ruffle membrane	2.0	1.8476e-13
GO Cellular Component Trim50 Linkage: PPI	GO:0030672	GO:0031201	synaptic vesicle membrane	SNARE complex	1.0	3.2782e-08
GO Cellular Component Trim50 Linkage: PPI	GO:0016592	GO:0043195	mediator complex	terminal button	0.0	4.1134e-10
GO Cellular Component Trim50 Linkage: PPI	GO:0016363	GO:0016514	nuclear matrix	SWI/SNF complex	0.0	1.452e-05
GO Cellular Component Trim50 Linkage: PPI	GO:0000159	GO:0000781	protein phosphatase type 2A complex	chromosome, telomeric region	0.0	7.5862e-07
GO Cellular Component Trim50 Linkage: PPI	GO:0030117	GO:0031201	membrane coat	SNARE complex	0.0	4.1514e-05
GO Cellular Component Trim50 Linkage: PPI	GO:0000786	GO:0000793	nucleosome	condensed chromosome	1.0	1.7379e-05
GO Cellular Component Trim50 Linkage: PPI	GO:0030027	GO:0031258	lamellipodium	lamellipodium membrane	3.0	2.7162e-06
GO Cellular Component Trim50 Linkage: PPI	GO:0005778	GO:0005801	peroxisomal membrane	cis-Golgi network	0.0	0.00013159
GO Cellular Component Trim50 Linkage: PPI	GO:0008305	GO:0016010	integrin complex	dystrophin-associated glycoprotein complex	0.0	3.5178e-05
GO Cellular Component Trim50 Linkage: PPI	GO:0008021	GO:0030672	synaptic vesicle	synaptic vesicle membrane	7.0	1.0443e-08
GO Cellular Component Trim50 Linkage: PPI	GO:0005581	GO:0005793	collagen	ER-Golgi intermediate compartment	0.0	2.6656e-09
GO Cellular Component Trim50 Linkage: PPI	GO:0030016	GO:0035267	myofibril	NuA4 histone acetyltransferase complex	0.0	4.5305e-09
GO Cellular Component Trim50 Linkage: PPI	GO:0030530	GO:0030532	heterogeneous nuclear ribonucleoprotein complex	small nuclear ribonucleoprotein complex	0.0	0.00015552
GO Cellular Component Trim50 Linkage: PPI	GO:0008305	GO:0043197	integrin complex	dendritic spine	0.0	7.1503e-09
GO Cellular Component Trim50 Linkage: PPI	GO:0033276	GO:0071339	transcription factor TFTC complex	MLL1 complex	4.0	1.5562e-05
GO Cellular Component Trim50 Linkage: PPI	GO:0034361	GO:0034364	very-low-density lipoprotein particle	high-density lipoprotein particle	10.0	5.6824e-06
GO Cellular Component Trim50 Linkage: PPI	GO:0000159	GO:0000922	protein phosphatase type 2A complex	spindle pole	2.0	2.9008e-05
GO Cellular Component Trim50 Linkage: PPI	GO:0000118	GO:0000776	histone deacetylase complex	kinetochore	1.0	3.5186e-05
GO Cellular Component Trim50 Linkage: PPI	GO:0008305	GO:0030863	integrin complex	cortical cytoskeleton	1.0	2.6329e-12
GO Cellular Component Trim50 Linkage: PPI	GO:0030131	GO:0055037	clathrin adaptor complex	recycling endosome	0.0	0.00019224
GO Cellular Component Trim50 Linkage: PPI	GO:0030117	GO:0030131	membrane coat	clathrin adaptor complex	7.0	1.9076e-13
GO Cellular Component Trim50 Linkage: PPI	GO:0000159	GO:0001673	protein phosphatase type 2A complex	male germ cell nucleus	0.0	0.00018356
GO Cellular Component Trim50 Linkage: PPI	GO:0005905	GO:0030131	coated pit	clathrin adaptor complex	4.0	4.5838e-09
GO Cellular Component Trim50 Linkage: PPI	GO:0005669	GO:0005671	transcription factor TFIID complex	Ada2/Gcn5/Ada3 transcription activator complex	0.0	1.2726e-07
GO Cellular Component Trim50 Linkage: PPI	GO:0010494	GO:0030530	stress granule	heterogeneous nuclear ribonucleoprotein complex	0.0	3.7685e-05
GO Cellular Component Trim50 Linkage: PPI	GO:0005604	GO:0031012	basement membrane	extracellular matrix	15.0	6.2818e-06
GO Cellular Component Trim50 Linkage: PPI	GO:0000502	GO:0005839	proteasome complex	proteasome core complex	10.0	2.4811e-13
GO Cellular Component Trim50 Linkage: PPI	GO:0008305	GO:0031012	integrin complex	extracellular matrix	0.0	2.9789e-08
GO Cellular Component Trim50 Linkage: PPI	GO:0015030	GO:0030532	Cajal body	small nuclear ribonucleoprotein complex	2.0	3.2314e-14
