# Supplementary material for: Multi-Edge Gene Set Networks Reveal Novel Insights into Global Relationships between Biological Themes
Source: PLoS One. 2012 Sep 13;7(9):e45211. doi: 10.1371/journal.pone.0045211 (PMC3441533; doi:10.1371/journal.pone.0045211)
Supplement: File S1 — Archived gene set networks. A zip archive of tab-delimited text files containing edges and associate p-values per gene set network. (ZIP) [file pone.0045211.s006.zip › GO Molecular Function Trim50 Co-enrichment: Differential Expression.txt]

MetaNet Name	Gene Set 1 ID	Gene Set 2 ID	Gene Set 1 Name	Gene Set 2 Name	P-Value	Benjamini P-Value
GO Molecular Function Trim50 Co-enrichment: Differential Expression	GO:0003743	GO:0004298	translation initiation factor activity	threonine-type endopeptidase activity	9.9559e-05	0.034263
GO Molecular Function Trim50 Co-enrichment: Differential Expression	GO:0005201	GO:0050840	extracellular matrix structural constituent	extracellular matrix binding	6.7378e-06	0.0043869
GO Molecular Function Trim50 Co-enrichment: Differential Expression	GO:0001619	GO:0045028	lysosphingolipid and lysophosphatidic acid receptor activity	purinergic nucleotide receptor activity, G-protein coupled	1.6277e-05	0.0089118
GO Molecular Function Trim50 Co-enrichment: Differential Expression	GO:0050681	GO:0051059	androgen receptor binding	NF-kappaB binding	0.00010009	0.033487
GO Molecular Function Trim50 Co-enrichment: Differential Expression	GO:0003743	GO:0008565	translation initiation factor activity	protein transporter activity	0.0001301	0.04124
GO Molecular Function Trim50 Co-enrichment: Differential Expression	GO:0008301	GO:0046983	DNA bending activity	protein dimerization activity	2.7211e-06	0.001928
GO Molecular Function Trim50 Co-enrichment: Differential Expression	GO:0003697	GO:0004519	single-stranded DNA binding	endonuclease activity	2.8874e-07	0.00030242
GO Molecular Function Trim50 Co-enrichment: Differential Expression	GO:0042809	GO:0042826	vitamin D receptor binding	histone deacetylase binding	1.0301e-05	0.0062039
GO Molecular Function Trim50 Co-enrichment: Differential Expression	GO:0016922	GO:0042826	ligand-dependent nuclear receptor binding	histone deacetylase binding	9.6163e-09	2.106e-05
GO Molecular Function Trim50 Co-enrichment: Differential Expression	GO:0003705	GO:0046983	RNA polymerase II transcription factor activity, enhancer binding	protein dimerization activity	8.1199e-06	0.0051476
GO Molecular Function Trim50 Co-enrichment: Differential Expression	GO:0004519	GO:0042162	endonuclease activity	telomeric DNA binding	1.6556e-05	0.0086705
GO Molecular Function Trim50 Co-enrichment: Differential Expression	GO:0003705	GO:0010843	RNA polymerase II transcription factor activity, enhancer binding	promoter binding	1.106e-07	0.00014022
GO Molecular Function Trim50 Co-enrichment: Differential Expression	GO:0005249	GO:0015464	voltage-gated potassium channel activity	acetylcholine receptor activity	0.00013504	0.041705
GO Molecular Function Trim50 Co-enrichment: Differential Expression	GO:0003712	GO:0047485	transcription cofactor activity	protein N-terminus binding	2.9822e-05	0.013062
GO Molecular Function Trim50 Co-enrichment: Differential Expression	GO:0030983	GO:0047485	mismatched DNA binding	protein N-terminus binding	5.191e-14	4.1683e-10
GO Molecular Function Trim50 Co-enrichment: Differential Expression	GO:0051287	GO:0051537	NAD or NADH binding	2 iron, 2 sulfur cluster binding	4.9848e-05	0.020353
GO Molecular Function Trim50 Co-enrichment: Differential Expression	GO:0016566	GO:0046983	specific transcriptional repressor activity	protein dimerization activity	5.4354e-05	0.020784
GO Molecular Function Trim50 Co-enrichment: Differential Expression	GO:0008009	GO:0015026	chemokine activity	coreceptor activity	2.7089e-08	4.0785e-05
GO Molecular Function Trim50 Co-enrichment: Differential Expression	GO:0003712	GO:0008301	transcription cofactor activity	DNA bending activity	6.0566e-05	0.022797
GO Molecular Function Trim50 Co-enrichment: Differential Expression	GO:0042826	GO:0070491	histone deacetylase binding	transcription repressor binding	1.0301e-05	0.0060526
GO Molecular Function Trim50 Co-enrichment: Differential Expression	GO:0003697	GO:0003887	single-stranded DNA binding	DNA-directed DNA polymerase activity	1.7274e-06	0.0013423
GO Molecular Function Trim50 Co-enrichment: Differential Expression	GO:0008022	GO:0042826	protein C-terminus binding	histone deacetylase binding	2.714e-05	0.012573
GO Molecular Function Trim50 Co-enrichment: Differential Expression	GO:0003684	GO:0047485	damaged DNA binding	protein N-terminus binding	2.5388e-09	7.6449e-06
GO Molecular Function Trim50 Co-enrichment: Differential Expression	GO:0019838	GO:0042169	growth factor binding	SH2 domain binding	3.4551e-06	0.0023121
GO Molecular Function Trim50 Co-enrichment: Differential Expression	GO:0004714	GO:0042169	transmembrane receptor protein tyrosine kinase activity	SH2 domain binding	1.0933e-08	2.0259e-05
GO Molecular Function Trim50 Co-enrichment: Differential Expression	GO:0003704	GO:0003705	specific RNA polymerase II transcription factor activity	RNA polymerase II transcription factor activity, enhancer binding	4.1335e-10	1.6596e-06
GO Molecular Function Trim50 Co-enrichment: Differential Expression	GO:0003684	GO:0042162	damaged DNA binding	telomeric DNA binding	6.3536e-08	8.5033e-05
GO Molecular Function Trim50 Co-enrichment: Differential Expression	GO:0008146	GO:0015020	sulfotransferase activity	glucuronosyltransferase activity	0.00011353	0.037466
GO Molecular Function Trim50 Co-enrichment: Differential Expression	GO:0019903	GO:0042562	protein phosphatase binding	hormone binding	0.00012503	0.04016
GO Molecular Function Trim50 Co-enrichment: Differential Expression	GO:0015459	GO:0015464	potassium channel regulator activity	acetylcholine receptor activity	4.0657e-05	0.017183
GO Molecular Function Trim50 Co-enrichment: Differential Expression	GO:0003684	GO:0008022	damaged DNA binding	protein C-terminus binding	7.8833e-12	4.7477e-08
GO Molecular Function Trim50 Co-enrichment: Differential Expression	GO:0003684	GO:0017111	damaged DNA binding	nucleoside-triphosphatase activity	9.5728e-10	3.2944e-06
GO Molecular Function Trim50 Co-enrichment: Differential Expression	GO:0005178	GO:0050840	integrin binding	extracellular matrix binding	1.4043e-08	2.4164e-05
GO Molecular Function Trim50 Co-enrichment: Differential Expression	GO:0004402	GO:0042826	histone acetyltransferase activity	histone deacetylase binding	9.5673e-05	0.033893
GO Molecular Function Trim50 Co-enrichment: Differential Expression	GO:0002020	GO:0043499	protease binding	eukaryotic cell surface binding	2.4225e-05	0.01191
GO Molecular Function Trim50 Co-enrichment: Differential Expression	GO:0042826	GO:0050681	histone deacetylase binding	androgen receptor binding	2.9353e-09	7.8568e-06
GO Molecular Function Trim50 Co-enrichment: Differential Expression	GO:0003707	GO:0016566	steroid hormone receptor activity	specific transcriptional repressor activity	2.2957e-05	0.011522
GO Molecular Function Trim50 Co-enrichment: Differential Expression	GO:0042826	GO:0047485	histone deacetylase binding	protein N-terminus binding	3.2296e-06	0.0022229
GO Molecular Function Trim50 Co-enrichment: Differential Expression	GO:0002039	GO:0042826	p53 binding	histone deacetylase binding	7.407e-05	0.027035
GO Molecular Function Trim50 Co-enrichment: Differential Expression	GO:0010843	GO:0046983	promoter binding	protein dimerization activity	0.00016142	0.048009
GO Molecular Function Trim50 Co-enrichment: Differential Expression	GO:0005319	GO:0043499	lipid transporter activity	eukaryotic cell surface binding	5.518e-07	0.00053172
GO Molecular Function Trim50 Co-enrichment: Differential Expression	GO:0005178	GO:0005201	integrin binding	extracellular matrix structural constituent	3.0791e-07	0.00030906
GO Molecular Function Trim50 Co-enrichment: Differential Expression	GO:0008083	GO:0019838	growth factor activity	growth factor binding	0.00014215	0.042806
GO Molecular Function Trim50 Co-enrichment: Differential Expression	GO:0002039	GO:0016922	p53 binding	ligand-dependent nuclear receptor binding	8.4028e-07	0.00072294
GO Molecular Function Trim50 Co-enrichment: Differential Expression	GO:0008013	GO:0042813	beta-catenin binding	Wnt receptor activity	1.9893e-05	0.010196
GO Molecular Function Trim50 Co-enrichment: Differential Expression	GO:0009055	GO:0051287	electron carrier activity	NAD or NADH binding	5.2993e-05	0.021277
GO Molecular Function Trim50 Co-enrichment: Differential Expression	GO:0008565	GO:0051082	protein transporter activity	unfolded protein binding	2.6294e-05	0.012669
GO Molecular Function Trim50 Co-enrichment: Differential Expression	GO:0005178	GO:0005518	integrin binding	collagen binding	3.7934e-20	9.1383e-16
GO Molecular Function Trim50 Co-enrichment: Differential Expression	GO:0004714	GO:0043560	transmembrane receptor protein tyrosine kinase activity	insulin receptor substrate binding	1.3337e-07	0.00016064
GO Molecular Function Trim50 Co-enrichment: Differential Expression	GO:0015026	GO:0042056	coreceptor activity	chemoattractant activity	9.9704e-05	0.033829
GO Molecular Function Trim50 Co-enrichment: Differential Expression	GO:0003887	GO:0047485	DNA-directed DNA polymerase activity	protein N-terminus binding	9.7167e-05	0.033924
GO Molecular Function Trim50 Co-enrichment: Differential Expression	GO:0004435	GO:0045028	phosphoinositide phospholipase C activity	purinergic nucleotide receptor activity, G-protein coupled	8.1167e-05	0.029184
GO Molecular Function Trim50 Co-enrichment: Differential Expression	GO:0008146	GO:0009055	sulfotransferase activity	electron carrier activity	4.3081e-05	0.017894
GO Molecular Function Trim50 Co-enrichment: Differential Expression	GO:0002039	GO:0030983	p53 binding	mismatched DNA binding	2.5673e-06	0.0018741
GO Molecular Function Trim50 Co-enrichment: Differential Expression	GO:0004714	GO:0004715	transmembrane receptor protein tyrosine kinase activity	non-membrane spanning protein tyrosine kinase activity	5.1764e-08	7.3353e-05
GO Molecular Function Trim50 Co-enrichment: Differential Expression	GO:0004407	GO:0016922	histone deacetylase activity	ligand-dependent nuclear receptor binding	6.3996e-05	0.023718
GO Molecular Function Trim50 Co-enrichment: Differential Expression	GO:0003887	GO:0030983	DNA-directed DNA polymerase activity	mismatched DNA binding	2.844e-05	0.012927
GO Molecular Function Trim50 Co-enrichment: Differential Expression	GO:0008137	GO:0009055	NADH dehydrogenase (ubiquinone) activity	electron carrier activity	8.6507e-06	0.0053435
GO Molecular Function Trim50 Co-enrichment: Differential Expression	GO:0005230	GO:0005249	extracellular ligand-gated ion channel activity	voltage-gated potassium channel activity	0.00013504	0.042247
GO Molecular Function Trim50 Co-enrichment: Differential Expression	GO:0017137	GO:0019905	Rab GTPase binding	syntaxin binding	0.00011353	0.036959
GO Molecular Function Trim50 Co-enrichment: Differential Expression	GO:0003684	GO:0003887	damaged DNA binding	DNA-directed DNA polymerase activity	2.9328e-05	0.013084
GO Molecular Function Trim50 Co-enrichment: Differential Expression	GO:0003697	GO:0047485	single-stranded DNA binding	protein N-terminus binding	1.3562e-07	0.00015558
GO Molecular Function Trim50 Co-enrichment: Differential Expression	GO:0003704	GO:0003707	specific RNA polymerase II transcription factor activity	steroid hormone receptor activity	1.1393e-06	0.00091489
GO Molecular Function Trim50 Co-enrichment: Differential Expression	GO:0003684	GO:0030983	damaged DNA binding	mismatched DNA binding	1.0724e-05	0.0061512
GO Molecular Function Trim50 Co-enrichment: Differential Expression	GO:0003684	GO:0003697	damaged DNA binding	single-stranded DNA binding	9.789e-09	1.9651e-05
GO Molecular Function Trim50 Co-enrichment: Differential Expression	GO:0003705	GO:0003707	RNA polymerase II transcription factor activity, enhancer binding	steroid hormone receptor activity	9.1094e-07	0.00075671
GO Molecular Function Trim50 Co-enrichment: Differential Expression	GO:0005230	GO:0015459	extracellular ligand-gated ion channel activity	potassium channel regulator activity	4.0657e-05	0.01749
GO Molecular Function Trim50 Co-enrichment: Differential Expression	GO:0003697	GO:0042162	single-stranded DNA binding	telomeric DNA binding	1.5029e-07	0.00016456
GO Molecular Function Trim50 Co-enrichment: Differential Expression	GO:0001530	GO:0003725	lipopolysaccharide binding	double-stranded RNA binding	5.416e-05	0.021389
GO Molecular Function Trim50 Co-enrichment: Differential Expression	GO:0004993	GO:0008144	serotonin receptor activity	drug binding	1.8186e-08	2.9207e-05
GO Molecular Function Trim50 Co-enrichment: Differential Expression	GO:0003712	GO:0016566	transcription cofactor activity	specific transcriptional repressor activity	1.4403e-05	0.0080693
GO Molecular Function Trim50 Co-enrichment: Differential Expression	GO:0004843	GO:0016881	ubiquitin-specific protease activity	acid-amino acid ligase activity	5.416e-05	0.021044
GO Molecular Function Trim50 Co-enrichment: Differential Expression	GO:0003697	GO:0008022	single-stranded DNA binding	protein C-terminus binding	1.5733e-10	7.5801e-07
GO Molecular Function Trim50 Co-enrichment: Differential Expression	GO:0003697	GO:0017111	single-stranded DNA binding	nucleoside-triphosphatase activity	5.2615e-09	1.2675e-05
GO Molecular Function Trim50 Co-enrichment: Differential Expression	GO:0003704	GO:0010843	specific RNA polymerase II transcription factor activity	promoter binding	2.3417e-06	0.0017629
GO Molecular Function Trim50 Co-enrichment: Differential Expression	GO:0004129	GO:0008137	cytochrome-c oxidase activity	NADH dehydrogenase (ubiquinone) activity	2.2366e-14	2.694e-10
GO Molecular Function Trim50 Co-enrichment: Differential Expression	GO:0005249	GO:0050699	voltage-gated potassium channel activity	WW domain binding	2.7117e-05	0.012809
GO Molecular Function Trim50 Co-enrichment: Differential Expression	GO:0005254	GO:0005262	chloride channel activity	calcium channel activity	1.6277e-05	0.0087138
GO Molecular Function Trim50 Co-enrichment: Differential Expression	GO:0002039	GO:0050681	p53 binding	androgen receptor binding	6.2435e-07	0.00057848
GO Molecular Function Trim50 Co-enrichment: Differential Expression	GO:0042162	GO:0047485	telomeric DNA binding	protein N-terminus binding	6.6097e-07	0.00058973
GO Molecular Function Trim50 Co-enrichment: Differential Expression	GO:0004402	GO:0031625	histone acetyltransferase activity	ubiquitin protein ligase binding	0.00013766	0.041978
