# Supplementary material for: Multi-Edge Gene Set Networks Reveal Novel Insights into Global Relationships between Biological Themes
Source: PLoS One. 2012 Sep 13;7(9):e45211. doi: 10.1371/journal.pone.0045211 (PMC3441533; doi:10.1371/journal.pone.0045211)
Supplement: File S1 — Archived gene set networks. A zip archive of tab-delimited text files containing edges and associate p-values per gene set network. (ZIP) [file pone.0045211.s006.zip › GO Molecular Function Trim50 Co-membership.txt]

MetaNet Name	Gene Set 1 ID	Gene Set 2 ID	Gene Set 1 Name	Gene Set 2 Name	P-Value	Benjamini P-Value
GO Molecular Function Trim50 Co-membership	GO:0005160	GO:0008083	transforming growth factor beta receptor binding	growth factor activity	2.1449e-08	7.9494e-06
GO Molecular Function Trim50 Co-membership	GO:0004402	GO:0016986	histone acetyltransferase activity	transcription initiation factor activity	5.2953e-11	2.5513e-08
GO Molecular Function Trim50 Co-membership	GO:0009055	GO:0051539	electron carrier activity	4 iron, 4 sulfur cluster binding	0.0001749	0.031209
GO Molecular Function Trim50 Co-membership	GO:0004714	GO:0019838	transmembrane receptor protein tyrosine kinase activity	growth factor binding	4.2588e-07	0.00013324
GO Molecular Function Trim50 Co-membership	GO:0002039	GO:0031625	p53 binding	ubiquitin protein ligase binding	3.0678e-05	0.0067185
GO Molecular Function Trim50 Co-membership	GO:0003705	GO:0016566	RNA polymerase II transcription factor activity, enhancer binding	specific transcriptional repressor activity	1.5124e-70	4.0482e-67
GO Molecular Function Trim50 Co-membership	GO:0009055	GO:0050661	electron carrier activity	NADP or NADPH binding	6.9818e-06	0.0018688
GO Molecular Function Trim50 Co-membership	GO:0008013	GO:0045296	beta-catenin binding	cadherin binding	3.4476e-10	1.5101e-07
GO Molecular Function Trim50 Co-membership	GO:0016455	GO:0042809	RNA polymerase II transcription mediator activity	vitamin D receptor binding	1.3343e-17	8.9286e-15
GO Molecular Function Trim50 Co-membership	GO:0003712	GO:0042809	transcription cofactor activity	vitamin D receptor binding	1.6944e-18	1.2369e-15
GO Molecular Function Trim50 Co-membership	GO:0008013	GO:0010843	beta-catenin binding	promoter binding	1.7915e-05	0.004231
GO Molecular Function Trim50 Co-membership	GO:0004177	GO:0008239	aminopeptidase activity	dipeptidyl-peptidase activity	1.3384e-07	4.6728e-05
GO Molecular Function Trim50 Co-membership	GO:0005516	GO:0043531	calmodulin binding	ADP binding	0.00013936	0.026025
GO Molecular Function Trim50 Co-membership	GO:0004715	GO:0042169	non-membrane spanning protein tyrosine kinase activity	SH2 domain binding	5.2193e-05	0.010746
GO Molecular Function Trim50 Co-membership	GO:0004497	GO:0050660	monooxygenase activity	FAD binding	1.3777e-05	0.0034216
GO Molecular Function Trim50 Co-membership	GO:0009055	GO:0019825	electron carrier activity	oxygen binding	4.6102e-32	6.17e-29
GO Molecular Function Trim50 Co-membership	GO:0016922	GO:0030331	ligand-dependent nuclear receptor binding	estrogen receptor binding	1.0049e-05	0.0025752
GO Molecular Function Trim50 Co-membership	GO:0009055	GO:0051287	electron carrier activity	NAD or NADH binding	2.0413e-07	6.926e-05
GO Molecular Function Trim50 Co-membership	GO:0004407	GO:0005080	histone deacetylase activity	protein kinase C binding	5.7685e-05	0.01158
GO Molecular Function Trim50 Co-membership	GO:0008137	GO:0009055	NADH dehydrogenase (ubiquinone) activity	electron carrier activity	1.7386e-05	0.0041467
GO Molecular Function Trim50 Co-membership	GO:0019838	GO:0048185	growth factor binding	activin binding	1.3349e-05	0.0033497
GO Molecular Function Trim50 Co-membership	GO:0042809	GO:0046966	vitamin D receptor binding	thyroid hormone receptor binding	2.6733e-29	3.2199e-26
GO Molecular Function Trim50 Co-membership	GO:0003705	GO:0008301	RNA polymerase II transcription factor activity, enhancer binding	DNA bending activity	1.5152e-91	3.6501e-87
GO Molecular Function Trim50 Co-membership	GO:0005070	GO:0042169	SH3/SH2 adaptor activity	SH2 domain binding	0.0001268	0.024243
GO Molecular Function Trim50 Co-membership	GO:0003684	GO:0003887	damaged DNA binding	DNA-directed DNA polymerase activity	3.0495e-10	1.3604e-07
GO Molecular Function Trim50 Co-membership	GO:0042826	GO:0070491	histone deacetylase binding	transcription repressor binding	5.3066e-06	0.0014527
GO Molecular Function Trim50 Co-membership	GO:0031072	GO:0051082	heat shock protein binding	unfolded protein binding	3.3472e-56	7.3304e-53
GO Molecular Function Trim50 Co-membership	GO:0010843	GO:0070491	promoter binding	transcription repressor binding	2.3311e-07	7.7996e-05
GO Molecular Function Trim50 Co-membership	GO:0045295	GO:0045296	gamma-catenin binding	cadherin binding	1.0049e-05	0.0026029
GO Molecular Function Trim50 Co-membership	GO:0005506	GO:0050660	iron ion binding	FAD binding	1.1254e-08	4.3726e-06
GO Molecular Function Trim50 Co-membership	GO:0005070	GO:0005158	SH3/SH2 adaptor activity	insulin receptor binding	0.00022079	0.039109
GO Molecular Function Trim50 Co-membership	GO:0016597	GO:0030170	amino acid binding	pyridoxal phosphate binding	1.5805e-05	0.0038074
GO Molecular Function Trim50 Co-membership	GO:0003712	GO:0046966	transcription cofactor activity	thyroid hormone receptor binding	9.0008e-18	6.1951e-15
GO Molecular Function Trim50 Co-membership	GO:0004519	GO:0004540	endonuclease activity	ribonuclease activity	5.5395e-12	2.8393e-09
GO Molecular Function Trim50 Co-membership	GO:0004497	GO:0019825	monooxygenase activity	oxygen binding	5.3138e-31	6.7373e-28
GO Molecular Function Trim50 Co-membership	GO:0004407	GO:0070491	histone deacetylase activity	transcription repressor binding	3.5664e-08	1.2823e-05
GO Molecular Function Trim50 Co-membership	GO:0003707	GO:0005496	steroid hormone receptor activity	steroid binding	1.6674e-11	8.1973e-09
GO Molecular Function Trim50 Co-membership	GO:0005070	GO:0017124	SH3/SH2 adaptor activity	SH3 domain binding	7.5281e-07	0.0002325
GO Molecular Function Trim50 Co-membership	GO:0003735	GO:0045182	structural constituent of ribosome	translation regulator activity	6.6693e-14	3.9186e-11
GO Molecular Function Trim50 Co-membership	GO:0003711	GO:0003746	transcription elongation regulator activity	translation elongation factor activity	5.3791e-12	2.817e-09
GO Molecular Function Trim50 Co-membership	GO:0030331	GO:0050681	estrogen receptor binding	androgen receptor binding	1.3636e-11	6.8437e-09
GO Molecular Function Trim50 Co-membership	GO:0051082	GO:0051087	unfolded protein binding	chaperone binding	2.2248e-12	1.2181e-09
GO Molecular Function Trim50 Co-membership	GO:0009055	GO:0051537	electron carrier activity	2 iron, 2 sulfur cluster binding	3.8205e-09	1.5339e-06
GO Molecular Function Trim50 Co-membership	GO:0043274	GO:0043560	phospholipase binding	insulin receptor substrate binding	0.00027278	0.047276
GO Molecular Function Trim50 Co-membership	GO:0003704	GO:0003705	specific RNA polymerase II transcription factor activity	RNA polymerase II transcription factor activity, enhancer binding	7.5617e-86	6.0721e-82
GO Molecular Function Trim50 Co-membership	GO:0005160	GO:0046332	transforming growth factor beta receptor binding	SMAD binding	4.2277e-07	0.00013401
GO Molecular Function Trim50 Co-membership	GO:0008009	GO:0042056	chemokine activity	chemoattractant activity	1.11e-05	0.0028148
GO Molecular Function Trim50 Co-membership	GO:0004527	GO:0004540	exonuclease activity	ribonuclease activity	0.00016304	0.029311
GO Molecular Function Trim50 Co-membership	GO:0003707	GO:0042562	steroid hormone receptor activity	hormone binding	0.0002409	0.042053
GO Molecular Function Trim50 Co-membership	GO:0016566	GO:0035035	specific transcriptional repressor activity	histone acetyltransferase binding	4.1468e-05	0.0087628
GO Molecular Function Trim50 Co-membership	GO:0005230	GO:0005254	extracellular ligand-gated ion channel activity	chloride channel activity	4.3985e-26	4.415e-23
GO Molecular Function Trim50 Co-membership	GO:0009055	GO:0015035	electron carrier activity	protein disulfide oxidoreductase activity	3.7636e-24	3.0222e-21
GO Molecular Function Trim50 Co-membership	GO:0003684	GO:0047485	damaged DNA binding	protein N-terminus binding	0.00010848	0.021076
GO Molecular Function Trim50 Co-membership	GO:0016566	GO:0070491	specific transcriptional repressor activity	transcription repressor binding	0.00016145	0.029243
GO Molecular Function Trim50 Co-membership	GO:0004197	GO:0004843	cysteine-type endopeptidase activity	ubiquitin-specific protease activity	4.72e-14	2.8426e-11
GO Molecular Function Trim50 Co-membership	GO:0005044	GO:0030169	scavenger receptor activity	low-density lipoprotein binding	2.9772e-08	1.0867e-05
GO Molecular Function Trim50 Co-membership	GO:0005506	GO:0016705	iron ion binding	oxidoreductase activity, acting on paired donors, with incorporation or reduction of molecular oxygen	4.8396e-26	4.6634e-23
GO Molecular Function Trim50 Co-membership	GO:0001972	GO:0015020	retinoic acid binding	glucuronosyltransferase activity	9.6117e-10	3.9922e-07
GO Molecular Function Trim50 Co-membership	GO:0005080	GO:0070491	protein kinase C binding	transcription repressor binding	9.1009e-05	0.017971
GO Molecular Function Trim50 Co-membership	GO:0031625	GO:0046332	ubiquitin protein ligase binding	SMAD binding	5.3517e-05	0.010926
GO Molecular Function Trim50 Co-membership	GO:0005201	GO:0005518	extracellular matrix structural constituent	collagen binding	5.2499e-06	0.0014537
GO Molecular Function Trim50 Co-membership	GO:0035035	GO:0042826	histone acetyltransferase binding	histone deacetylase binding	1.3143e-06	0.00039089
GO Molecular Function Trim50 Co-membership	GO:0008603	GO:0030552	cAMP-dependent protein kinase regulator activity	cAMP binding	4.2652e-12	2.2833e-09
GO Molecular Function Trim50 Co-membership	GO:0003746	GO:0043022	translation elongation factor activity	ribosome binding	8.2349e-05	0.016395
GO Molecular Function Trim50 Co-membership	GO:0003906	GO:0004519	DNA-(apurinic or apyrimidinic site) lyase activity	endonuclease activity	3.6032e-06	0.0010212
GO Molecular Function Trim50 Co-membership	GO:0005249	GO:0030552	voltage-gated potassium channel activity	cAMP binding	4.9578e-05	0.010296
GO Molecular Function Trim50 Co-membership	GO:0003712	GO:0016455	transcription cofactor activity	RNA polymerase II transcription mediator activity	2.2852e-13	1.3107e-10
GO Molecular Function Trim50 Co-membership	GO:0005506	GO:0016702	iron ion binding	oxidoreductase activity, acting on single donors with incorporation of molecular oxygen, incorporation of two atoms of oxygen	6.0841e-25	5.2345e-22
GO Molecular Function Trim50 Co-membership	GO:0050660	GO:0050661	FAD binding	NADP or NADPH binding	3.4521e-28	3.96e-25
GO Molecular Function Trim50 Co-membership	GO:0004497	GO:0009055	monooxygenase activity	electron carrier activity	3.786e-56	7.6004e-53
GO Molecular Function Trim50 Co-membership	GO:0003727	GO:0003729	single-stranded RNA binding	mRNA binding	0.00015564	0.028404
GO Molecular Function Trim50 Co-membership	GO:0004407	GO:0016566	histone deacetylase activity	specific transcriptional repressor activity	1.4131e-09	5.7697e-07
GO Molecular Function Trim50 Co-membership	GO:0003704	GO:0016566	specific RNA polymerase II transcription factor activity	specific transcriptional repressor activity	9.9529e-72	2.9971e-68
GO Molecular Function Trim50 Co-membership	GO:0008137	GO:0051539	NADH dehydrogenase (ubiquinone) activity	4 iron, 4 sulfur cluster binding	1.1531e-06	0.00034724
GO Molecular Function Trim50 Co-membership	GO:0030331	GO:0046966	estrogen receptor binding	thyroid hormone receptor binding	5.2051e-10	2.1998e-07
GO Molecular Function Trim50 Co-membership	GO:0004221	GO:0004843	ubiquitin thiolesterase activity	ubiquitin-specific protease activity	5.0575e-50	9.372e-47
GO Molecular Function Trim50 Co-membership	GO:0004890	GO:0005254	GABA-A receptor activity	chloride channel activity	7.8054e-39	1.3431e-35
GO Molecular Function Trim50 Co-membership	GO:0008301	GO:0016566	DNA bending activity	specific transcriptional repressor activity	3.514e-84	1.693e-80
GO Molecular Function Trim50 Co-membership	GO:0005516	GO:0051015	calmodulin binding	actin filament binding	2.8924e-05	0.0065119
GO Molecular Function Trim50 Co-membership	GO:0010843	GO:0016566	promoter binding	specific transcriptional repressor activity	7.6586e-80	3.0749e-76
GO Molecular Function Trim50 Co-membership	GO:0005506	GO:0031418	iron ion binding	L-ascorbic acid binding	6.945e-26	6.4348e-23
GO Molecular Function Trim50 Co-membership	GO:0016455	GO:0046966	RNA polymerase II transcription mediator activity	thyroid hormone receptor binding	3.5222e-15	2.2329e-12
GO Molecular Function Trim50 Co-membership	GO:0016705	GO:0031418	oxidoreductase activity, acting on paired donors, with incorporation or reduction of molecular oxygen	L-ascorbic acid binding	3.5838e-34	5.0784e-31
GO Molecular Function Trim50 Co-membership	GO:0003735	GO:0019843	structural constituent of ribosome	rRNA binding	4.5749e-18	3.2414e-15
GO Molecular Function Trim50 Co-membership	GO:0016922	GO:0050681	ligand-dependent nuclear receptor binding	androgen receptor binding	3.0347e-05	0.006707
GO Molecular Function Trim50 Co-membership	GO:0008301	GO:0010843	DNA bending activity	promoter binding	7.0942e-77	2.4414e-73
GO Molecular Function Trim50 Co-membership	GO:0004890	GO:0005230	GABA-A receptor activity	extracellular ligand-gated ion channel activity	1.2757e-37	2.0487e-34
GO Molecular Function Trim50 Co-membership	GO:0046966	GO:0050681	thyroid hormone receptor binding	androgen receptor binding	1.3886e-05	0.0034135
GO Molecular Function Trim50 Co-membership	GO:0004435	GO:0004993	phosphoinositide phospholipase C activity	serotonin receptor activity	4.223e-05	0.0088462
GO Molecular Function Trim50 Co-membership	GO:0003684	GO:0004519	damaged DNA binding	endonuclease activity	1.813e-06	0.00051995
GO Molecular Function Trim50 Co-membership	GO:0003725	GO:0003727	double-stranded RNA binding	single-stranded RNA binding	1.735e-06	0.00050357
GO Molecular Function Trim50 Co-membership	GO:0005080	GO:0042826	protein kinase C binding	histone deacetylase binding	0.00011106	0.021403
GO Molecular Function Trim50 Co-membership	GO:0005319	GO:0005543	lipid transporter activity	phospholipid binding	2.5564e-05	0.0058651
GO Molecular Function Trim50 Co-membership	GO:0031072	GO:0051087	heat shock protein binding	chaperone binding	3.1664e-05	0.0068718
GO Molecular Function Trim50 Co-membership	GO:0003707	GO:0010843	steroid hormone receptor activity	promoter binding	0.00012845	0.024365
GO Molecular Function Trim50 Co-membership	GO:0005496	GO:0042562	steroid binding	hormone binding	3.3301e-05	0.0070992
GO Molecular Function Trim50 Co-membership	GO:0008236	GO:0008239	serine-type peptidase activity	dipeptidyl-peptidase activity	2.0984e-08	7.8984e-06
GO Molecular Function Trim50 Co-membership	GO:0004993	GO:0008144	serotonin receptor activity	drug binding	1.2761e-07	4.5209e-05
GO Molecular Function Trim50 Co-membership	GO:0003899	GO:0046983	DNA-directed RNA polymerase activity	protein dimerization activity	3.2115e-05	0.0069076
GO Molecular Function Trim50 Co-membership	GO:0005154	GO:0008083	epidermal growth factor receptor binding	growth factor activity	1.6059e-07	5.5267e-05
GO Molecular Function Trim50 Co-membership	GO:0005344	GO:0019825	oxygen transporter activity	oxygen binding	3.3409e-27	3.6582e-24
GO Molecular Function Trim50 Co-membership	GO:0003704	GO:0010843	specific RNA polymerase II transcription factor activity	promoter binding	8.246e-70	1.9865e-66
GO Molecular Function Trim50 Co-membership	GO:0009055	GO:0050660	electron carrier activity	FAD binding	1.2065e-21	9.3759e-19
GO Molecular Function Trim50 Co-membership	GO:0003697	GO:0030983	single-stranded DNA binding	mismatched DNA binding	2.7633e-05	0.0062799
GO Molecular Function Trim50 Co-membership	GO:0003684	GO:0003906	damaged DNA binding	DNA-(apurinic or apyrimidinic site) lyase activity	1.6082e-10	7.3098e-08
GO Molecular Function Trim50 Co-membership	GO:0005178	GO:0043236	integrin binding	laminin binding	7.2795e-06	0.0019271
GO Molecular Function Trim50 Co-membership	GO:0016702	GO:0031418	oxidoreductase activity, acting on single donors with incorporation of molecular oxygen, incorporation of two atoms of oxygen	L-ascorbic acid binding	1.79e-34	2.695e-31
GO Molecular Function Trim50 Co-membership	GO:0005543	GO:0050750	phospholipid binding	low-density lipoprotein receptor binding	6.2008e-06	0.0016784
GO Molecular Function Trim50 Co-membership	GO:0003705	GO:0010843	RNA polymerase II transcription factor activity, enhancer binding	promoter binding	8.7441e-85	5.2662e-81
GO Molecular Function Trim50 Co-membership	GO:0016566	GO:0042826	specific transcriptional repressor activity	histone deacetylase binding	1.3936e-05	0.0033911
GO Molecular Function Trim50 Co-membership	GO:0005504	GO:0008144	fatty acid binding	drug binding	2.9822e-05	0.0066519
GO Molecular Function Trim50 Co-membership	GO:0004497	GO:0050661	monooxygenase activity	NADP or NADPH binding	1.5465e-06	0.00045434
GO Molecular Function Trim50 Co-membership	GO:0005158	GO:0005159	insulin receptor binding	insulin-like growth factor receptor binding	9.3704e-11	4.4261e-08
GO Molecular Function Trim50 Co-membership	GO:0005158	GO:0043560	insulin receptor binding	insulin receptor substrate binding	5.7685e-05	0.011678
GO Molecular Function Trim50 Co-membership	GO:0017147	GO:0042813	Wnt-protein binding	Wnt receptor activity	3.2785e-19	2.4681e-16
GO Molecular Function Trim50 Co-membership	GO:0004407	GO:0042826	histone deacetylase activity	histone deacetylase binding	3.7811e-10	1.6266e-07
GO Molecular Function Trim50 Co-membership	GO:0043531	GO:0051015	ADP binding	actin filament binding	1.9439e-05	0.0045465
GO Molecular Function Trim50 Co-membership	GO:0005230	GO:0015464	extracellular ligand-gated ion channel activity	acetylcholine receptor activity	1.2077e-24	1.0032e-21
GO Molecular Function Trim50 Co-membership	GO:0008083	GO:0042056	growth factor activity	chemoattractant activity	2.7783e-07	9.1684e-05
GO Molecular Function Trim50 Co-membership	GO:0003684	GO:0030983	damaged DNA binding	mismatched DNA binding	1.3369e-08	5.1119e-06
GO Molecular Function Trim50 Co-membership	GO:0008239	GO:0016805	dipeptidyl-peptidase activity	dipeptidase activity	5.5262e-09	2.1824e-06
GO Molecular Function Trim50 Co-membership	GO:0005104	GO:0008083	fibroblast growth factor receptor binding	growth factor activity	1.451e-10	6.722e-08
GO Molecular Function Trim50 Co-membership	GO:0003704	GO:0008301	specific RNA polymerase II transcription factor activity	DNA bending activity	1.064e-89	1.2816e-85
GO Molecular Function Trim50 Co-membership	GO:0005161	GO:0008083	platelet-derived growth factor receptor binding	growth factor activity	7.8832e-07	0.00024039
GO Molecular Function Trim50 Co-membership	GO:0004197	GO:0004221	cysteine-type endopeptidase activity	ubiquitin thiolesterase activity	4.8103e-17	3.1319e-14
GO Molecular Function Trim50 Co-membership	GO:0005506	GO:0009055	iron ion binding	electron carrier activity	4.1155e-06	0.0011528
GO Molecular Function Trim50 Co-membership	GO:0016702	GO:0016705	oxidoreductase activity, acting on single donors with incorporation of molecular oxygen, incorporation of two atoms of oxygen	oxidoreductase activity, acting on paired donors, with incorporation or reduction of molecular oxygen	1.8711e-26	1.9598e-23
GO Molecular Function Trim50 Co-membership	GO:0004435	GO:0008144	phosphoinositide phospholipase C activity	drug binding	8.648e-06	0.0022644
GO Molecular Function Trim50 Co-membership	GO:0005249	GO:0015459	voltage-gated potassium channel activity	potassium channel regulator activity	3.7019e-07	0.0001189
GO Molecular Function Trim50 Co-membership	GO:0008301	GO:0031490	DNA bending activity	chromatin DNA binding	0.00015525	0.02855
GO Molecular Function Trim50 Co-membership	GO:0004177	GO:0008236	aminopeptidase activity	serine-type peptidase activity	0.00013709	0.0258
GO Molecular Function Trim50 Co-membership	GO:0001948	GO:0043499	glycoprotein binding	eukaryotic cell surface binding	9.1027e-05	0.017828
GO Molecular Function Trim50 Co-membership	GO:0003684	GO:0003697	damaged DNA binding	single-stranded DNA binding	1.5986e-12	8.9558e-10
GO Molecular Function Trim50 Co-membership	GO:0001968	GO:0043236	fibronectin binding	laminin binding	0.00023531	0.041376
GO Molecular Function Trim50 Co-membership	GO:0008013	GO:0045295	beta-catenin binding	gamma-catenin binding	4.083e-15	2.522e-12
GO Molecular Function Trim50 Co-membership	GO:0016922	GO:0046966	ligand-dependent nuclear receptor binding	thyroid hormone receptor binding	1.9527e-05	0.0045231
GO Molecular Function Trim50 Co-membership	GO:0003995	GO:0050660	acyl-CoA dehydrogenase activity	FAD binding	2.6862e-25	2.3967e-22
GO Molecular Function Trim50 Co-membership	GO:0046332	GO:0048185	SMAD binding	activin binding	2.8297e-07	9.2117e-05
GO Molecular Function Trim50 Co-membership	GO:0004745	GO:0019841	retinol dehydrogenase activity	retinol binding	0.00028203	0.04853
GO Molecular Function Trim50 Co-membership	GO:0005516	GO:0008307	calmodulin binding	structural constituent of muscle	0.00014285	0.026471
