# Supplementary material for: Multi-Edge Gene Set Networks Reveal Novel Insights into Global Relationships between Biological Themes
Source: PLoS One. 2012 Sep 13;7(9):e45211. doi: 10.1371/journal.pone.0045211 (PMC3441533; doi:10.1371/journal.pone.0045211)
Supplement: File S1 — Archived gene set networks. A zip archive of tab-delimited text files containing edges and associate p-values per gene set network. (ZIP) [file pone.0045211.s006.zip › GO Molecular Function Trim50 Linkage: PPI.txt]

MetaNet Name	Gene Set 1 ID	Gene Set 2 ID	Gene Set 1 Name	Gene Set 2 Name	P-Value	Benjamini P-Value
GO Molecular Function Trim50 Linkage: PPI	GO:0008013	GO:0045296	beta-catenin binding	cadherin binding	7.0	4.3165e-12
GO Molecular Function Trim50 Linkage: PPI	GO:0017124	GO:0043560	SH3 domain binding	insulin receptor substrate binding	0.0	2.0448e-15
GO Molecular Function Trim50 Linkage: PPI	GO:0017124	GO:0070064	SH3 domain binding	proline-rich region binding	2.0	1.0397e-05
GO Molecular Function Trim50 Linkage: PPI	GO:0008009	GO:0008236	chemokine activity	serine-type peptidase activity	0.0	1.6585e-10
GO Molecular Function Trim50 Linkage: PPI	GO:0003705	GO:0008013	RNA polymerase II transcription factor activity, enhancer binding	beta-catenin binding	2.0	5.6428e-05
GO Molecular Function Trim50 Linkage: PPI	GO:0003735	GO:0004298	structural constituent of ribosome	threonine-type endopeptidase activity	0.0	7.2991e-05
GO Molecular Function Trim50 Linkage: PPI	GO:0004714	GO:0005159	transmembrane receptor protein tyrosine kinase activity	insulin-like growth factor receptor binding	0.0	1.2707e-06
GO Molecular Function Trim50 Linkage: PPI	GO:0004714	GO:0042169	transmembrane receptor protein tyrosine kinase activity	SH2 domain binding	0.0	1.6848e-05
GO Molecular Function Trim50 Linkage: PPI	GO:0005158	GO:0005159	insulin receptor binding	insulin-like growth factor receptor binding	6.0	4.9974e-07
GO Molecular Function Trim50 Linkage: PPI	GO:0004714	GO:0005104	transmembrane receptor protein tyrosine kinase activity	fibroblast growth factor receptor binding	0.0	1.6987e-05
GO Molecular Function Trim50 Linkage: PPI	GO:0003704	GO:0004402	specific RNA polymerase II transcription factor activity	histone acetyltransferase activity	0.0	3.9093e-06
GO Molecular Function Trim50 Linkage: PPI	GO:0005158	GO:0005161	insulin receptor binding	platelet-derived growth factor receptor binding	0.0	0.00027591
GO Molecular Function Trim50 Linkage: PPI	GO:0016566	GO:0070491	specific transcriptional repressor activity	transcription repressor binding	4.0	0.00031161
GO Molecular Function Trim50 Linkage: PPI	GO:0003704	GO:0046332	specific RNA polymerase II transcription factor activity	SMAD binding	1.0	0.00013606
GO Molecular Function Trim50 Linkage: PPI	GO:0008066	GO:0030165	glutamate receptor activity	PDZ domain binding	1.0	2.0421e-06
GO Molecular Function Trim50 Linkage: PPI	GO:0003735	GO:0004527	structural constituent of ribosome	exonuclease activity	0.0	9.8119e-09
GO Molecular Function Trim50 Linkage: PPI	GO:0010843	GO:0051287	promoter binding	NAD or NADH binding	0.0	4.1577e-06
GO Molecular Function Trim50 Linkage: PPI	GO:0008009	GO:0015026	chemokine activity	coreceptor activity	0.0	2.1628e-84
GO Molecular Function Trim50 Linkage: PPI	GO:0032393	GO:0051087	MHC class I receptor activity	chaperone binding	0.0	7.3994e-05
GO Molecular Function Trim50 Linkage: PPI	GO:0003705	GO:0070491	RNA polymerase II transcription factor activity, enhancer binding	transcription repressor binding	1.0	8.6459e-09
GO Molecular Function Trim50 Linkage: PPI	GO:0004714	GO:0005543	transmembrane receptor protein tyrosine kinase activity	phospholipid binding	0.0	6.6399e-06
GO Molecular Function Trim50 Linkage: PPI	GO:0008083	GO:0050840	growth factor activity	extracellular matrix binding	1.0	8.7477e-09
GO Molecular Function Trim50 Linkage: PPI	GO:0008083	GO:0015026	growth factor activity	coreceptor activity	0.0	4.9232e-08
GO Molecular Function Trim50 Linkage: PPI	GO:0016455	GO:0042562	RNA polymerase II transcription mediator activity	hormone binding	0.0	9.0779e-09
GO Molecular Function Trim50 Linkage: PPI	GO:0003707	GO:0003712	steroid hormone receptor activity	transcription cofactor activity	0.0	0.00027797
GO Molecular Function Trim50 Linkage: PPI	GO:0017111	GO:0030983	nucleoside-triphosphatase activity	mismatched DNA binding	0.0	6.1602e-07
GO Molecular Function Trim50 Linkage: PPI	GO:0005201	GO:0050840	extracellular matrix structural constituent	extracellular matrix binding	2.0	1.9231e-15
GO Molecular Function Trim50 Linkage: PPI	GO:0010843	GO:0035035	promoter binding	histone acetyltransferase binding	4.0	8.2592e-05
GO Molecular Function Trim50 Linkage: PPI	GO:0001619	GO:0004993	lysosphingolipid and lysophosphatidic acid receptor activity	serotonin receptor activity	0.0	0.00010302
GO Molecular Function Trim50 Linkage: PPI	GO:0005158	GO:0043560	insulin receptor binding	insulin receptor substrate binding	3.0	2.8706e-08
GO Molecular Function Trim50 Linkage: PPI	GO:0004385	GO:0016820	guanylate kinase activity	hydrolase activity, acting on acid anhydrides, catalyzing transmembrane movement of substances	0.0	5.6477e-05
GO Molecular Function Trim50 Linkage: PPI	GO:0004715	GO:0005070	non-membrane spanning protein tyrosine kinase activity	SH3/SH2 adaptor activity	1.0	5.0557e-08
GO Molecular Function Trim50 Linkage: PPI	GO:0005089	GO:0005159	Rho guanyl-nucleotide exchange factor activity	insulin-like growth factor receptor binding	0.0	0.00013298
GO Molecular Function Trim50 Linkage: PPI	GO:0004715	GO:0042169	non-membrane spanning protein tyrosine kinase activity	SH2 domain binding	4.0	2.7568e-05
GO Molecular Function Trim50 Linkage: PPI	GO:0008307	GO:0043531	structural constituent of muscle	ADP binding	0.0	6.3067e-08
GO Molecular Function Trim50 Linkage: PPI	GO:0010843	GO:0030331	promoter binding	estrogen receptor binding	4.0	4.7554e-10
GO Molecular Function Trim50 Linkage: PPI	GO:0003697	GO:0030983	single-stranded DNA binding	mismatched DNA binding	4.0	0.00017528
GO Molecular Function Trim50 Linkage: PPI	GO:0003707	GO:0008301	steroid hormone receptor activity	DNA bending activity	0.0	0.00019974
GO Molecular Function Trim50 Linkage: PPI	GO:0032393	GO:0050681	MHC class I receptor activity	androgen receptor binding	0.0	0.00038683
GO Molecular Function Trim50 Linkage: PPI	GO:0005158	GO:0019903	insulin receptor binding	protein phosphatase binding	2.0	0.00011849
GO Molecular Function Trim50 Linkage: PPI	GO:0003705	GO:0008301	RNA polymerase II transcription factor activity, enhancer binding	DNA bending activity	51.0	0.00030084
GO Molecular Function Trim50 Linkage: PPI	GO:0008009	GO:0043130	chemokine activity	ubiquitin binding	0.0	6.8854e-71
GO Molecular Function Trim50 Linkage: PPI	GO:0004715	GO:0019864	non-membrane spanning protein tyrosine kinase activity	IgG binding	0.0	1.8472e-06
GO Molecular Function Trim50 Linkage: PPI	GO:0010843	GO:0042826	promoter binding	histone deacetylase binding	7.0	2.6591e-08
GO Molecular Function Trim50 Linkage: PPI	GO:0003735	GO:0003755	structural constituent of ribosome	peptidyl-prolyl cis-trans isomerase activity	0.0	6.5049e-07
GO Molecular Function Trim50 Linkage: PPI	GO:0004715	GO:0005089	non-membrane spanning protein tyrosine kinase activity	Rho guanyl-nucleotide exchange factor activity	0.0	1.4617e-05
GO Molecular Function Trim50 Linkage: PPI	GO:0003899	GO:0042826	DNA-directed RNA polymerase activity	histone deacetylase binding	0.0	0.00039515
GO Molecular Function Trim50 Linkage: PPI	GO:0050699	GO:0070064	WW domain binding	proline-rich region binding	0.0	8.5079e-11
GO Molecular Function Trim50 Linkage: PPI	GO:0005178	GO:0050840	integrin binding	extracellular matrix binding	3.0	4.8797e-11
GO Molecular Function Trim50 Linkage: PPI	GO:0005200	GO:0045295	structural constituent of cytoskeleton	gamma-catenin binding	0.0	1.6453e-05
GO Molecular Function Trim50 Linkage: PPI	GO:0046332	GO:0048185	SMAD binding	activin binding	4.0	4.6289e-06
GO Molecular Function Trim50 Linkage: PPI	GO:0004197	GO:0004866	cysteine-type endopeptidase activity	endopeptidase inhibitor activity	1.0	0.0001822
GO Molecular Function Trim50 Linkage: PPI	GO:0004221	GO:0017111	ubiquitin thiolesterase activity	nucleoside-triphosphatase activity	0.0	0.00039519
GO Molecular Function Trim50 Linkage: PPI	GO:0003705	GO:0005160	RNA polymerase II transcription factor activity, enhancer binding	transforming growth factor beta receptor binding	0.0	7.734e-05
GO Molecular Function Trim50 Linkage: PPI	GO:0016986	GO:0042826	transcription initiation factor activity	histone deacetylase binding	0.0	0.00010414
GO Molecular Function Trim50 Linkage: PPI	GO:0003707	GO:0016986	steroid hormone receptor activity	transcription initiation factor activity	0.0	5.2539e-06
GO Molecular Function Trim50 Linkage: PPI	GO:0032393	GO:0051082	MHC class I receptor activity	unfolded protein binding	0.0	0.00025554
GO Molecular Function Trim50 Linkage: PPI	GO:0004402	GO:0042809	histone acetyltransferase activity	vitamin D receptor binding	0.0	0.0001
GO Molecular Function Trim50 Linkage: PPI	GO:0003707	GO:0030331	steroid hormone receptor activity	estrogen receptor binding	0.0	7.6524e-17
GO Molecular Function Trim50 Linkage: PPI	GO:0008066	GO:0030159	glutamate receptor activity	receptor signaling complex scaffold activity	0.0	0.00013743
GO Molecular Function Trim50 Linkage: PPI	GO:0003705	GO:0051059	RNA polymerase II transcription factor activity, enhancer binding	NF-kappaB binding	2.0	1.0879e-06
GO Molecular Function Trim50 Linkage: PPI	GO:0032393	GO:0042288	MHC class I receptor activity	MHC class I protein binding	0.0	5.654e-13
GO Molecular Function Trim50 Linkage: PPI	GO:0004714	GO:0030971	transmembrane receptor protein tyrosine kinase activity	receptor tyrosine kinase binding	0.0	9.7953e-08
GO Molecular Function Trim50 Linkage: PPI	GO:0003707	GO:0004402	steroid hormone receptor activity	histone acetyltransferase activity	0.0	1.4799e-11
GO Molecular Function Trim50 Linkage: PPI	GO:0004715	GO:0005159	non-membrane spanning protein tyrosine kinase activity	insulin-like growth factor receptor binding	0.0	2.7264e-05
GO Molecular Function Trim50 Linkage: PPI	GO:0005200	GO:0005212	structural constituent of cytoskeleton	structural constituent of eye lens	2.0	8.0418e-05
GO Molecular Function Trim50 Linkage: PPI	GO:0005070	GO:0005089	SH3/SH2 adaptor activity	Rho guanyl-nucleotide exchange factor activity	3.0	2.6406e-06
GO Molecular Function Trim50 Linkage: PPI	GO:0004715	GO:0005158	non-membrane spanning protein tyrosine kinase activity	insulin receptor binding	0.0	3.7962e-07
GO Molecular Function Trim50 Linkage: PPI	GO:0010843	GO:0070491	promoter binding	transcription repressor binding	7.0	6.4545e-10
GO Molecular Function Trim50 Linkage: PPI	GO:0005070	GO:0019838	SH3/SH2 adaptor activity	growth factor binding	0.0	4.8918e-05
GO Molecular Function Trim50 Linkage: PPI	GO:0004715	GO:0005154	non-membrane spanning protein tyrosine kinase activity	epidermal growth factor receptor binding	0.0	8.4093e-05
GO Molecular Function Trim50 Linkage: PPI	GO:0005070	GO:0005154	SH3/SH2 adaptor activity	epidermal growth factor receptor binding	2.0	6.5995e-07
GO Molecular Function Trim50 Linkage: PPI	GO:0003709	GO:0070491	RNA polymerase III transcription factor activity	transcription repressor binding	0.0	0.00016216
GO Molecular Function Trim50 Linkage: PPI	GO:0003707	GO:0047485	steroid hormone receptor activity	protein N-terminus binding	0.0	3.15e-05
GO Molecular Function Trim50 Linkage: PPI	GO:0003697	GO:0016798	single-stranded DNA binding	hydrolase activity, acting on glycosyl bonds	0.0	5.467e-05
GO Molecular Function Trim50 Linkage: PPI	GO:0010843	GO:0031490	promoter binding	chromatin DNA binding	3.0	1.012e-09
GO Molecular Function Trim50 Linkage: PPI	GO:0003712	GO:0003899	transcription cofactor activity	DNA-directed RNA polymerase activity	0.0	2.679e-05
GO Molecular Function Trim50 Linkage: PPI	GO:0016455	GO:0046966	RNA polymerase II transcription mediator activity	thyroid hormone receptor binding	9.0	5.9383e-14
GO Molecular Function Trim50 Linkage: PPI	GO:0003684	GO:0045182	damaged DNA binding	translation regulator activity	0.0	0.00023362
GO Molecular Function Trim50 Linkage: PPI	GO:0008083	GO:0019838	growth factor activity	growth factor binding	0.0	1.8195e-31
GO Molecular Function Trim50 Linkage: PPI	GO:0008009	GO:0042277	chemokine activity	peptide binding	0.0	3.7999e-07
GO Molecular Function Trim50 Linkage: PPI	GO:0003743	GO:0004221	translation initiation factor activity	ubiquitin thiolesterase activity	0.0	0.00032036
GO Molecular Function Trim50 Linkage: PPI	GO:0010843	GO:0050681	promoter binding	androgen receptor binding	1.0	5.849e-05
GO Molecular Function Trim50 Linkage: PPI	GO:0008009	GO:0008239	chemokine activity	dipeptidyl-peptidase activity	0.0	2.8754e-17
GO Molecular Function Trim50 Linkage: PPI	GO:0005070	GO:0042169	SH3/SH2 adaptor activity	SH2 domain binding	4.0	2.3892e-08
GO Molecular Function Trim50 Linkage: PPI	GO:0003707	GO:0046966	steroid hormone receptor activity	thyroid hormone receptor binding	0.0	7.0804e-18
GO Molecular Function Trim50 Linkage: PPI	GO:0008083	GO:0048185	growth factor activity	activin binding	0.0	1.4488e-11
GO Molecular Function Trim50 Linkage: PPI	GO:0003707	GO:0050681	steroid hormone receptor activity	androgen receptor binding	0.0	3.2459e-11
GO Molecular Function Trim50 Linkage: PPI	GO:0004715	GO:0043560	non-membrane spanning protein tyrosine kinase activity	insulin receptor substrate binding	1.0	0.00039239
GO Molecular Function Trim50 Linkage: PPI	GO:0016455	GO:0050660	RNA polymerase II transcription mediator activity	FAD binding	0.0	9.1577e-05
GO Molecular Function Trim50 Linkage: PPI	GO:0005201	GO:0005518	extracellular matrix structural constituent	collagen binding	6.0	5.3207e-13
GO Molecular Function Trim50 Linkage: PPI	GO:0003697	GO:0004519	single-stranded DNA binding	endonuclease activity	3.0	2.0218e-05
GO Molecular Function Trim50 Linkage: PPI	GO:0005158	GO:0042169	insulin receptor binding	SH2 domain binding	1.0	6.845e-07
GO Molecular Function Trim50 Linkage: PPI	GO:0003705	GO:0050681	RNA polymerase II transcription factor activity, enhancer binding	androgen receptor binding	0.0	9.246e-05
GO Molecular Function Trim50 Linkage: PPI	GO:0005484	GO:0019905	SNAP receptor activity	syntaxin binding	0.0	1.9714e-11
GO Molecular Function Trim50 Linkage: PPI	GO:0005160	GO:0048185	transforming growth factor beta receptor binding	activin binding	1.0	2.0334e-05
GO Molecular Function Trim50 Linkage: PPI	GO:0003735	GO:0051082	structural constituent of ribosome	unfolded protein binding	0.0	3.6231e-06
GO Molecular Function Trim50 Linkage: PPI	GO:0010843	GO:0018024	promoter binding	histone-lysine N-methyltransferase activity	1.0	9.6154e-06
GO Molecular Function Trim50 Linkage: PPI	GO:0004385	GO:0042813	guanylate kinase activity	Wnt receptor activity	0.0	6.9409e-05
GO Molecular Function Trim50 Linkage: PPI	GO:0005178	GO:0005201	integrin binding	extracellular matrix structural constituent	3.0	1.7604e-05
GO Molecular Function Trim50 Linkage: PPI	GO:0017124	GO:0051117	SH3 domain binding	ATPase binding	0.0	0.00040431
GO Molecular Function Trim50 Linkage: PPI	GO:0008013	GO:0046332	beta-catenin binding	SMAD binding	2.0	1.9562e-05
GO Molecular Function Trim50 Linkage: PPI	GO:0010843	GO:0046966	promoter binding	thyroid hormone receptor binding	1.0	4.5626e-10
GO Molecular Function Trim50 Linkage: PPI	GO:0003735	GO:0003746	structural constituent of ribosome	translation elongation factor activity	0.0	6.6533e-05
GO Molecular Function Trim50 Linkage: PPI	GO:0016922	GO:0042809	ligand-dependent nuclear receptor binding	vitamin D receptor binding	1.0	0.00024657
GO Molecular Function Trim50 Linkage: PPI	GO:0005070	GO:0017124	SH3/SH2 adaptor activity	SH3 domain binding	9.0	0.00033043
GO Molecular Function Trim50 Linkage: PPI	GO:0003707	GO:0003743	steroid hormone receptor activity	translation initiation factor activity	0.0	0.00030833
GO Molecular Function Trim50 Linkage: PPI	GO:0003743	GO:0004843	translation initiation factor activity	ubiquitin-specific protease activity	0.0	8.1827e-05
GO Molecular Function Trim50 Linkage: PPI	GO:0010843	GO:0016922	promoter binding	ligand-dependent nuclear receptor binding	1.0	1.0334e-08
GO Molecular Function Trim50 Linkage: PPI	GO:0004866	GO:0008236	endopeptidase inhibitor activity	serine-type peptidase activity	0.0	3.4846e-06
GO Molecular Function Trim50 Linkage: PPI	GO:0017124	GO:0030159	SH3 domain binding	receptor signaling complex scaffold activity	1.0	2.4885e-06
GO Molecular Function Trim50 Linkage: PPI	GO:0003707	GO:0042826	steroid hormone receptor activity	histone deacetylase binding	1.0	5.1245e-13
GO Molecular Function Trim50 Linkage: PPI	GO:0003899	GO:0017111	DNA-directed RNA polymerase activity	nucleoside-triphosphatase activity	0.0	4.179e-05
GO Molecular Function Trim50 Linkage: PPI	GO:0016455	GO:0017025	RNA polymerase II transcription mediator activity	TATA-binding protein binding	0.0	1.6146e-06
GO Molecular Function Trim50 Linkage: PPI	GO:0010843	GO:0016986	promoter binding	transcription initiation factor activity	4.0	4.4009e-05
GO Molecular Function Trim50 Linkage: PPI	GO:0017124	GO:0051219	SH3 domain binding	phosphoprotein binding	0.0	1.2154e-06
GO Molecular Function Trim50 Linkage: PPI	GO:0016922	GO:0042562	ligand-dependent nuclear receptor binding	hormone binding	0.0	0.00027808
GO Molecular Function Trim50 Linkage: PPI	GO:0003735	GO:0008565	structural constituent of ribosome	protein transporter activity	0.0	3.5209e-05
GO Molecular Function Trim50 Linkage: PPI	GO:0005201	GO:0043499	extracellular matrix structural constituent	eukaryotic cell surface binding	0.0	1.8145e-05
GO Molecular Function Trim50 Linkage: PPI	GO:0003712	GO:0042562	transcription cofactor activity	hormone binding	0.0	0.00010986
GO Molecular Function Trim50 Linkage: PPI	GO:0005070	GO:0019903	SH3/SH2 adaptor activity	protein phosphatase binding	0.0	1.7944e-05
GO Molecular Function Trim50 Linkage: PPI	GO:0005201	GO:0030169	extracellular matrix structural constituent	low-density lipoprotein binding	0.0	2.232e-06
GO Molecular Function Trim50 Linkage: PPI	GO:0010843	GO:0046332	promoter binding	SMAD binding	2.0	2.679e-07
GO Molecular Function Trim50 Linkage: PPI	GO:0003707	GO:0016922	steroid hormone receptor activity	ligand-dependent nuclear receptor binding	0.0	4.1797e-26
GO Molecular Function Trim50 Linkage: PPI	GO:0019864	GO:0042169	IgG binding	SH2 domain binding	0.0	0.00024173
GO Molecular Function Trim50 Linkage: PPI	GO:0032393	GO:0043531	MHC class I receptor activity	ADP binding	0.0	2.01e-05
GO Molecular Function Trim50 Linkage: PPI	GO:0003705	GO:0004402	RNA polymerase II transcription factor activity, enhancer binding	histone acetyltransferase activity	0.0	3.9823e-09
GO Molecular Function Trim50 Linkage: PPI	GO:0003707	GO:0042809	steroid hormone receptor activity	vitamin D receptor binding	1.0	6.6578e-08
GO Molecular Function Trim50 Linkage: PPI	GO:0003712	GO:0017025	transcription cofactor activity	TATA-binding protein binding	0.0	1.548e-09
GO Molecular Function Trim50 Linkage: PPI	GO:0010843	GO:0042562	promoter binding	hormone binding	0.0	1.931e-09
GO Molecular Function Trim50 Linkage: PPI	GO:0004714	GO:0043274	transmembrane receptor protein tyrosine kinase activity	phospholipase binding	0.0	2.3311e-07
GO Molecular Function Trim50 Linkage: PPI	GO:0016455	GO:0042809	RNA polymerase II transcription mediator activity	vitamin D receptor binding	9.0	3.8327e-15
GO Molecular Function Trim50 Linkage: PPI	GO:0030331	GO:0042562	estrogen receptor binding	hormone binding	0.0	3.3069e-07
GO Molecular Function Trim50 Linkage: PPI	GO:0015297	GO:0015459	antiporter activity	potassium channel regulator activity	0.0	2.0241e-05
GO Molecular Function Trim50 Linkage: PPI	GO:0003705	GO:0003707	RNA polymerase II transcription factor activity, enhancer binding	steroid hormone receptor activity	1.0	0.00015746
GO Molecular Function Trim50 Linkage: PPI	GO:0016986	GO:0042809	transcription initiation factor activity	vitamin D receptor binding	1.0	3.5489e-05
GO Molecular Function Trim50 Linkage: PPI	GO:0016986	GO:0046966	transcription initiation factor activity	thyroid hormone receptor binding	1.0	0.00018957
GO Molecular Function Trim50 Linkage: PPI	GO:0004527	GO:0005487	exonuclease activity	nucleocytoplasmic transporter activity	0.0	7.2654e-05
GO Molecular Function Trim50 Linkage: PPI	GO:0017124	GO:0042169	SH3 domain binding	SH2 domain binding	3.0	1.5776e-08
GO Molecular Function Trim50 Linkage: PPI	GO:0003709	GO:0003899	RNA polymerase III transcription factor activity	DNA-directed RNA polymerase activity	0.0	3.3829e-07
GO Molecular Function Trim50 Linkage: PPI	GO:0003712	GO:0005496	transcription cofactor activity	steroid binding	0.0	0.00039381
GO Molecular Function Trim50 Linkage: PPI	GO:0008009	GO:0031625	chemokine activity	ubiquitin protein ligase binding	0.0	1.5093e-47
GO Molecular Function Trim50 Linkage: PPI	GO:0005070	GO:0005159	SH3/SH2 adaptor activity	insulin-like growth factor receptor binding	1.0	1.6896e-06
GO Molecular Function Trim50 Linkage: PPI	GO:0008565	GO:0019843	protein transporter activity	rRNA binding	0.0	0.0002942
GO Molecular Function Trim50 Linkage: PPI	GO:0003899	GO:0042809	DNA-directed RNA polymerase activity	vitamin D receptor binding	0.0	9.867e-05
GO Molecular Function Trim50 Linkage: PPI	GO:0003705	GO:0003823	RNA polymerase II transcription factor activity, enhancer binding	antigen binding	0.0	1.202e-07
GO Molecular Function Trim50 Linkage: PPI	GO:0003684	GO:0004519	damaged DNA binding	endonuclease activity	7.0	5.2382e-06
GO Molecular Function Trim50 Linkage: PPI	GO:0008013	GO:0019900	beta-catenin binding	kinase binding	0.0	5.5697e-05
GO Molecular Function Trim50 Linkage: PPI	GO:0005201	GO:0043236	extracellular matrix structural constituent	laminin binding	1.0	3.0947e-11
GO Molecular Function Trim50 Linkage: PPI	GO:0016986	GO:0070491	transcription initiation factor activity	transcription repressor binding	0.0	7.75e-06
GO Molecular Function Trim50 Linkage: PPI	GO:0001968	GO:0005201	fibronectin binding	extracellular matrix structural constituent	0.0	0.00024719
GO Molecular Function Trim50 Linkage: PPI	GO:0003899	GO:0016455	DNA-directed RNA polymerase activity	RNA polymerase II transcription mediator activity	1.0	5.3027e-11
GO Molecular Function Trim50 Linkage: PPI	GO:0004714	GO:0005158	transmembrane receptor protein tyrosine kinase activity	insulin receptor binding	0.0	2.6163e-09
GO Molecular Function Trim50 Linkage: PPI	GO:0003707	GO:0016455	steroid hormone receptor activity	RNA polymerase II transcription mediator activity	0.0	1.0698e-11
GO Molecular Function Trim50 Linkage: PPI	GO:0005089	GO:0030742	Rho guanyl-nucleotide exchange factor activity	GTP-dependent protein binding	0.0	2.5177e-11
GO Molecular Function Trim50 Linkage: PPI	GO:0016566	GO:0035035	specific transcriptional repressor activity	histone acetyltransferase binding	4.0	0.00030928
GO Molecular Function Trim50 Linkage: PPI	GO:0017137	GO:0019003	Rab GTPase binding	GDP binding	0.0	5.3664e-07
GO Molecular Function Trim50 Linkage: PPI	GO:0005178	GO:0045028	integrin binding	purinergic nucleotide receptor activity, G-protein coupled	0.0	7.4856e-06
GO Molecular Function Trim50 Linkage: PPI	GO:0003705	GO:0046332	RNA polymerase II transcription factor activity, enhancer binding	SMAD binding	1.0	5.1262e-07
GO Molecular Function Trim50 Linkage: PPI	GO:0004714	GO:0005154	transmembrane receptor protein tyrosine kinase activity	epidermal growth factor receptor binding	0.0	1.7744e-10
GO Molecular Function Trim50 Linkage: PPI	GO:0003735	GO:0003743	structural constituent of ribosome	translation initiation factor activity	0.0	4.761e-06
GO Molecular Function Trim50 Linkage: PPI	GO:0017147	GO:0042813	Wnt-protein binding	Wnt receptor activity	8.0	8.6407e-06
GO Molecular Function Trim50 Linkage: PPI	GO:0004714	GO:0005070	transmembrane receptor protein tyrosine kinase activity	SH3/SH2 adaptor activity	0.0	1.9999e-07
GO Molecular Function Trim50 Linkage: PPI	GO:0004890	GO:0008017	GABA-A receptor activity	microtubule binding	0.0	0.00029562
GO Molecular Function Trim50 Linkage: PPI	GO:0017124	GO:0030742	SH3 domain binding	GTP-dependent protein binding	0.0	3.901e-05
GO Molecular Function Trim50 Linkage: PPI	GO:0008013	GO:0070491	beta-catenin binding	transcription repressor binding	0.0	1.1538e-06
GO Molecular Function Trim50 Linkage: PPI	GO:0045295	GO:0045296	gamma-catenin binding	cadherin binding	3.0	0.00032526
GO Molecular Function Trim50 Linkage: PPI	GO:0004497	GO:0005506	monooxygenase activity	iron ion binding	1.0	6.002e-11
GO Molecular Function Trim50 Linkage: PPI	GO:0005070	GO:0005158	SH3/SH2 adaptor activity	insulin receptor binding	4.0	1.0204e-07
GO Molecular Function Trim50 Linkage: PPI	GO:0005070	GO:0043560	SH3/SH2 adaptor activity	insulin receptor substrate binding	1.0	4.9848e-08
GO Molecular Function Trim50 Linkage: PPI	GO:0016881	GO:0050699	acid-amino acid ligase activity	WW domain binding	0.0	1.2995e-05
GO Molecular Function Trim50 Linkage: PPI	GO:0003735	GO:0003887	structural constituent of ribosome	DNA-directed DNA polymerase activity	0.0	4.1268e-11
GO Molecular Function Trim50 Linkage: PPI	GO:0003725	GO:0003727	double-stranded RNA binding	single-stranded RNA binding	4.0	0.00012703
GO Molecular Function Trim50 Linkage: PPI	GO:0005516	GO:0008307	calmodulin binding	structural constituent of muscle	7.0	3.0303e-05
GO Molecular Function Trim50 Linkage: PPI	GO:0005201	GO:0008083	extracellular matrix structural constituent	growth factor activity	0.0	9.5986e-08
GO Molecular Function Trim50 Linkage: PPI	GO:0008013	GO:0030331	beta-catenin binding	estrogen receptor binding	1.0	2.5869e-07
GO Molecular Function Trim50 Linkage: PPI	GO:0019864	GO:0030169	IgG binding	low-density lipoprotein binding	0.0	6.7215e-05
GO Molecular Function Trim50 Linkage: PPI	GO:0003707	GO:0004407	steroid hormone receptor activity	histone deacetylase activity	0.0	6.8718e-06
GO Molecular Function Trim50 Linkage: PPI	GO:0005230	GO:0008144	extracellular ligand-gated ion channel activity	drug binding	1.0	1.6648e-06
GO Molecular Function Trim50 Linkage: PPI	GO:0004714	GO:0051219	transmembrane receptor protein tyrosine kinase activity	phosphoprotein binding	0.0	0.00013577
GO Molecular Function Trim50 Linkage: PPI	GO:0003735	GO:0005201	structural constituent of ribosome	extracellular matrix structural constituent	0.0	6.1481e-06
GO Molecular Function Trim50 Linkage: PPI	GO:0003735	GO:0005518	structural constituent of ribosome	collagen binding	0.0	2.8287e-05
GO Molecular Function Trim50 Linkage: PPI	GO:0003711	GO:0003899	transcription elongation regulator activity	DNA-directed RNA polymerase activity	0.0	1.8508e-05
GO Molecular Function Trim50 Linkage: PPI	GO:0016922	GO:0031490	ligand-dependent nuclear receptor binding	chromatin DNA binding	0.0	0.00011549
GO Molecular Function Trim50 Linkage: PPI	GO:0004714	GO:0043560	transmembrane receptor protein tyrosine kinase activity	insulin receptor substrate binding	1.0	1.3436e-07
GO Molecular Function Trim50 Linkage: PPI	GO:0017137	GO:0019905	Rab GTPase binding	syntaxin binding	0.0	2.2076e-05
GO Molecular Function Trim50 Linkage: PPI	GO:0010843	GO:0016702	promoter binding	oxidoreductase activity, acting on single donors with incorporation of molecular oxygen, incorporation of two atoms of oxygen	0.0	2.8815e-08
GO Molecular Function Trim50 Linkage: PPI	GO:0003899	GO:0046966	DNA-directed RNA polymerase activity	thyroid hormone receptor binding	0.0	4.9227e-06
GO Molecular Function Trim50 Linkage: PPI	GO:0005184	GO:0042277	neuropeptide hormone activity	peptide binding	0.0	1.251e-05
GO Molecular Function Trim50 Linkage: PPI	GO:0010843	GO:0042056	promoter binding	chemoattractant activity	1.0	2.9682e-05
GO Molecular Function Trim50 Linkage: PPI	GO:0008307	GO:0051015	structural constituent of muscle	actin filament binding	2.0	1.0787e-05
GO Molecular Function Trim50 Linkage: PPI	GO:0003705	GO:0004407	RNA polymerase II transcription factor activity, enhancer binding	histone deacetylase activity	0.0	0.00039289
GO Molecular Function Trim50 Linkage: PPI	GO:0010843	GO:0042809	promoter binding	vitamin D receptor binding	2.0	2.0137e-05
GO Molecular Function Trim50 Linkage: PPI	GO:0004714	GO:0004715	transmembrane receptor protein tyrosine kinase activity	non-membrane spanning protein tyrosine kinase activity	0.0	4.2465e-05
GO Molecular Function Trim50 Linkage: PPI	GO:0003735	GO:0042162	structural constituent of ribosome	telomeric DNA binding	0.0	5.301e-07
GO Molecular Function Trim50 Linkage: PPI	GO:0003735	GO:0030170	structural constituent of ribosome	pyridoxal phosphate binding	0.0	0.00033757
GO Molecular Function Trim50 Linkage: PPI	GO:0003899	GO:0004721	DNA-directed RNA polymerase activity	phosphoprotein phosphatase activity	1.0	1.4301e-06
GO Molecular Function Trim50 Linkage: PPI	GO:0005484	GO:0050750	SNAP receptor activity	low-density lipoprotein receptor binding	0.0	0.00031597
