# Supplementary material for: Multi-Edge Gene Set Networks Reveal Novel Insights into Global Relationships between Biological Themes
Source: PLoS One. 2012 Sep 13;7(9):e45211. doi: 10.1371/journal.pone.0045211 (PMC3441533; doi:10.1371/journal.pone.0045211)
Supplement: File S1 — Archived gene set networks. A zip archive of tab-delimited text files containing edges and associate p-values per gene set network. (ZIP) [file pone.0045211.s006.zip › KEGG Pathway Co-enrichment: Differential Expression.txt]

MetaNet Name	Gene Set 1 ID	Gene Set 2 ID	Gene Set 1 Name	Gene Set 2 Name	P-Value	Benjamini P-Value
KEGG Pathway Co-enrichment: Differential Expression	KEGG PATHWAY:00830	KEGG PATHWAY:03320	Retinol metabolism	PPAR signaling pathway	0.0013598	0.020629
KEGG Pathway Co-enrichment: Differential Expression	KEGG PATHWAY:04622	KEGG PATHWAY:05220	RIG-I-like receptor signaling pathway	Chronic myeloid leukemia	0.00026772	0.0050385
KEGG Pathway Co-enrichment: Differential Expression	KEGG PATHWAY:04010	KEGG PATHWAY:05217	MAPK signaling pathway	Basal cell carcinoma	0.0020847	0.029613
KEGG Pathway Co-enrichment: Differential Expression	KEGG PATHWAY:04514	KEGG PATHWAY:05332	Cell adhesion molecules (CAMs)	Graft-versus-host disease	0.00038321	0.0069268
KEGG Pathway Co-enrichment: Differential Expression	KEGG PATHWAY:00140	KEGG PATHWAY:00830	Steroid hormone biosynthesis	Retinol metabolism	0.0021995	0.031003
KEGG Pathway Co-enrichment: Differential Expression	KEGG PATHWAY:04520	KEGG PATHWAY:05214	Adherens junction	Glioma	1.4482e-23	2.4257e-20
KEGG Pathway Co-enrichment: Differential Expression	KEGG PATHWAY:04720	KEGG PATHWAY:04914	Long-term potentiation	Progesterone-mediated oocyte maturation	5.6236e-05	0.0012729
KEGG Pathway Co-enrichment: Differential Expression	KEGG PATHWAY:05216	KEGG PATHWAY:05218	Thyroid cancer	Melanoma	0.002652	0.036536
KEGG Pathway Co-enrichment: Differential Expression	KEGG PATHWAY:05210	KEGG PATHWAY:05219	Colorectal cancer	Bladder cancer	8.3012e-32	5.5618e-28
KEGG Pathway Co-enrichment: Differential Expression	KEGG PATHWAY:04012	KEGG PATHWAY:05120	ErbB signaling pathway	Epithelial cell signaling in Helicobacter pylori infection	7.7116e-10	6.1025e-08
KEGG Pathway Co-enrichment: Differential Expression	KEGG PATHWAY:04920	KEGG PATHWAY:05213	Adipocytokine signaling pathway	Endometrial cancer	7.6709e-08	3.8165e-06
KEGG Pathway Co-enrichment: Differential Expression	KEGG PATHWAY:04662	KEGG PATHWAY:05130	B cell receptor signaling pathway	Pathogenic Escherichia coli infection	1.876e-07	8.512e-06
KEGG Pathway Co-enrichment: Differential Expression	KEGG PATHWAY:04640	KEGG PATHWAY:05332	Hematopoietic cell lineage	Graft-versus-host disease	1.1937e-06	4.2922e-05
KEGG Pathway Co-enrichment: Differential Expression	KEGG PATHWAY:04370	KEGG PATHWAY:04662	VEGF signaling pathway	B cell receptor signaling pathway	1.8264e-06	6.1597e-05
KEGG Pathway Co-enrichment: Differential Expression	KEGG PATHWAY:04620	KEGG PATHWAY:04650	Toll-like receptor signaling pathway	Natural killer cell mediated cytotoxicity	2.6062e-15	8.3151e-13
KEGG Pathway Co-enrichment: Differential Expression	KEGG PATHWAY:04720	KEGG PATHWAY:05215	Long-term potentiation	Prostate cancer	5.5017e-05	0.001251
KEGG Pathway Co-enrichment: Differential Expression	KEGG PATHWAY:04360	KEGG PATHWAY:04960	Axon guidance	Aldosterone-regulated sodium reabsorption	6.8326e-06	0.0001948
KEGG Pathway Co-enrichment: Differential Expression	KEGG PATHWAY:00562	KEGG PATHWAY:03450	Inositol phosphate metabolism	Non-homologous end-joining	0.0017931	0.026136
KEGG Pathway Co-enrichment: Differential Expression	KEGG PATHWAY:05020	KEGG PATHWAY:05213	Prion diseases	Endometrial cancer	0.0017269	0.025318
KEGG Pathway Co-enrichment: Differential Expression	KEGG PATHWAY:00061	KEGG PATHWAY:03320	Fatty acid biosynthesis	PPAR signaling pathway	8.3366e-06	0.00023144
KEGG Pathway Co-enrichment: Differential Expression	KEGG PATHWAY:04150	KEGG PATHWAY:04320	mTOR signaling pathway	Dorso-ventral axis formation	0.0014902	0.022303
KEGG Pathway Co-enrichment: Differential Expression	KEGG PATHWAY:04520	KEGG PATHWAY:04720	Adherens junction	Long-term potentiation	3.5085e-06	0.00011053
KEGG Pathway Co-enrichment: Differential Expression	KEGG PATHWAY:04912	KEGG PATHWAY:05120	GnRH signaling pathway	Epithelial cell signaling in Helicobacter pylori infection	7.4941e-08	3.747e-06
KEGG Pathway Co-enrichment: Differential Expression	KEGG PATHWAY:00071	KEGG PATHWAY:00232	Fatty acid metabolism	Caffeine metabolism	0.0015596	0.023118
KEGG Pathway Co-enrichment: Differential Expression	KEGG PATHWAY:04810	KEGG PATHWAY:05212	Regulation of actin cytoskeleton	Pancreatic cancer	2.3049e-10	2.0869e-08
KEGG Pathway Co-enrichment: Differential Expression	KEGG PATHWAY:04664	KEGG PATHWAY:05210	Fc epsilon RI signaling pathway	Colorectal cancer	4.1917e-08	2.2648e-06
KEGG Pathway Co-enrichment: Differential Expression	KEGG PATHWAY:04060	KEGG PATHWAY:04630	Cytokine-cytokine receptor interaction	Jak-STAT signaling pathway	0.0019969	0.028567
KEGG Pathway Co-enrichment: Differential Expression	KEGG PATHWAY:04622	KEGG PATHWAY:05010	RIG-I-like receptor signaling pathway	Alzheimer's disease	0.00082785	0.013485
KEGG Pathway Co-enrichment: Differential Expression	KEGG PATHWAY:04210	KEGG PATHWAY:04540	Apoptosis	Gap junction	1.6796e-05	0.00043787
KEGG Pathway Co-enrichment: Differential Expression	KEGG PATHWAY:00630	KEGG PATHWAY:00650	Glyoxylate and dicarboxylate metabolism	Butanoate metabolism	0.00050826	0.0088604
KEGG Pathway Co-enrichment: Differential Expression	KEGG PATHWAY:03440	KEGG PATHWAY:04114	Homologous recombination	Oocyte meiosis	0.00023657	0.0045243
KEGG Pathway Co-enrichment: Differential Expression	KEGG PATHWAY:04370	KEGG PATHWAY:05020	VEGF signaling pathway	Prion diseases	5.8769e-05	0.0013184
KEGG Pathway Co-enrichment: Differential Expression	KEGG PATHWAY:03410	KEGG PATHWAY:03440	Base excision repair	Homologous recombination	2.77e-18	1.8559e-15
KEGG Pathway Co-enrichment: Differential Expression	KEGG PATHWAY:04320	KEGG PATHWAY:04370	Dorso-ventral axis formation	VEGF signaling pathway	1.3388e-07	6.2289e-06
KEGG Pathway Co-enrichment: Differential Expression	KEGG PATHWAY:04912	KEGG PATHWAY:05213	GnRH signaling pathway	Endometrial cancer	2.1404e-07	9.5605e-06
KEGG Pathway Co-enrichment: Differential Expression	KEGG PATHWAY:04670	KEGG PATHWAY:04930	Leukocyte transendothelial migration	Type II diabetes mellitus	1.875e-05	0.00047887
KEGG Pathway Co-enrichment: Differential Expression	KEGG PATHWAY:04530	KEGG PATHWAY:04810	Tight junction	Regulation of actin cytoskeleton	4.5988e-09	3.0307e-07
KEGG Pathway Co-enrichment: Differential Expression	KEGG PATHWAY:00232	KEGG PATHWAY:00450	Caffeine metabolism	Selenoamino acid metabolism	0.003473	0.045477
KEGG Pathway Co-enrichment: Differential Expression	KEGG PATHWAY:04930	KEGG PATHWAY:05222	Type II diabetes mellitus	Small cell lung cancer	0.00021088	0.0040717
KEGG Pathway Co-enrichment: Differential Expression	KEGG PATHWAY:04621	KEGG PATHWAY:04660	NOD-like receptor signaling pathway	T cell receptor signaling pathway	6.6624e-06	0.00019185
KEGG Pathway Co-enrichment: Differential Expression	KEGG PATHWAY:04650	KEGG PATHWAY:04912	Natural killer cell mediated cytotoxicity	GnRH signaling pathway	2.8219e-05	0.00069511
KEGG Pathway Co-enrichment: Differential Expression	KEGG PATHWAY:05211	KEGG PATHWAY:05219	Renal cell carcinoma	Bladder cancer	1.438e-07	6.6447e-06
KEGG Pathway Co-enrichment: Differential Expression	KEGG PATHWAY:05120	KEGG PATHWAY:05210	Epithelial cell signaling in Helicobacter pylori infection	Colorectal cancer	4.825e-12	6.5528e-10
KEGG Pathway Co-enrichment: Differential Expression	KEGG PATHWAY:04370	KEGG PATHWAY:04810	VEGF signaling pathway	Regulation of actin cytoskeleton	5.5889e-06	0.0001652
KEGG Pathway Co-enrichment: Differential Expression	KEGG PATHWAY:00061	KEGG PATHWAY:00900	Fatty acid biosynthesis	Terpenoid backbone biosynthesis	0.0013984	0.021101
KEGG Pathway Co-enrichment: Differential Expression	KEGG PATHWAY:04510	KEGG PATHWAY:04520	Focal adhesion	Adherens junction	2.1104e-06	7.0348e-05
KEGG Pathway Co-enrichment: Differential Expression	KEGG PATHWAY:00350	KEGG PATHWAY:04080	Tyrosine metabolism	Neuroactive ligand-receptor interaction	0.00012421	0.0025425
KEGG Pathway Co-enrichment: Differential Expression	KEGG PATHWAY:04115	KEGG PATHWAY:05221	p53 signaling pathway	Acute myeloid leukemia	9.2979e-07	3.4609e-05
KEGG Pathway Co-enrichment: Differential Expression	KEGG PATHWAY:00601	KEGG PATHWAY:00603	Glycosphingolipid biosynthesis - lacto and neolacto series	Glycosphingolipid biosynthesis - globo series	1.7192e-07	7.8538e-06
KEGG Pathway Co-enrichment: Differential Expression	KEGG PATHWAY:04650	KEGG PATHWAY:05014	Natural killer cell mediated cytotoxicity	Amyotrophic lateral sclerosis (ALS)	8.7205e-07	3.2702e-05
KEGG Pathway Co-enrichment: Differential Expression	KEGG PATHWAY:04520	KEGG PATHWAY:04660	Adherens junction	T cell receptor signaling pathway	1.1055e-07	5.2781e-06
KEGG Pathway Co-enrichment: Differential Expression	KEGG PATHWAY:04650	KEGG PATHWAY:05213	Natural killer cell mediated cytotoxicity	Endometrial cancer	0.00043678	0.00779
KEGG Pathway Co-enrichment: Differential Expression	KEGG PATHWAY:05217	KEGG PATHWAY:05410	Basal cell carcinoma	Hypertrophic cardiomyopathy (HCM)	0.0005132	0.008931
KEGG Pathway Co-enrichment: Differential Expression	KEGG PATHWAY:04060	KEGG PATHWAY:04640	Cytokine-cytokine receptor interaction	Hematopoietic cell lineage	0.00016178	0.00321
KEGG Pathway Co-enrichment: Differential Expression	KEGG PATHWAY:04360	KEGG PATHWAY:05217	Axon guidance	Basal cell carcinoma	9.8644e-05	0.0020915
KEGG Pathway Co-enrichment: Differential Expression	KEGG PATHWAY:04960	KEGG PATHWAY:05213	Aldosterone-regulated sodium reabsorption	Endometrial cancer	0.00015831	0.0031599
KEGG Pathway Co-enrichment: Differential Expression	KEGG PATHWAY:04914	KEGG PATHWAY:05218	Progesterone-mediated oocyte maturation	Melanoma	1.5744e-06	5.4561e-05
KEGG Pathway Co-enrichment: Differential Expression	KEGG PATHWAY:04340	KEGG PATHWAY:04916	Hedgehog signaling pathway	Melanogenesis	0.0018731	0.027105
KEGG Pathway Co-enrichment: Differential Expression	KEGG PATHWAY:00380	KEGG PATHWAY:04080	Tryptophan metabolism	Neuroactive ligand-receptor interaction	0.002871	0.03907
KEGG Pathway Co-enrichment: Differential Expression	KEGG PATHWAY:04210	KEGG PATHWAY:04672	Apoptosis	Intestinal immune network for IgA production	1.5208e-06	5.3068e-05
KEGG Pathway Co-enrichment: Differential Expression	KEGG PATHWAY:00630	KEGG PATHWAY:00640	Glyoxylate and dicarboxylate metabolism	Propanoate metabolism	1.2871e-05	0.00034633
KEGG Pathway Co-enrichment: Differential Expression	KEGG PATHWAY:04130	KEGG PATHWAY:04962	SNARE interactions in vesicular transport	Vasopressin-regulated water reabsorption	0.00012395	0.0025397
KEGG Pathway Co-enrichment: Differential Expression	KEGG PATHWAY:05219	KEGG PATHWAY:05221	Bladder cancer	Acute myeloid leukemia	3.7652e-07	1.5669e-05
KEGG Pathway Co-enrichment: Differential Expression	KEGG PATHWAY:04664	KEGG PATHWAY:05120	Fc epsilon RI signaling pathway	Epithelial cell signaling in Helicobacter pylori infection	2.2153e-14	5.6363e-12
KEGG Pathway Co-enrichment: Differential Expression	KEGG PATHWAY:05216	KEGG PATHWAY:05222	Thyroid cancer	Small cell lung cancer	1.1194e-08	6.8598e-07
KEGG Pathway Co-enrichment: Differential Expression	KEGG PATHWAY:04270	KEGG PATHWAY:04650	Vascular smooth muscle contraction	Natural killer cell mediated cytotoxicity	0.0028764	0.039064
KEGG Pathway Co-enrichment: Differential Expression	KEGG PATHWAY:04144	KEGG PATHWAY:04914	Endocytosis	Progesterone-mediated oocyte maturation	0.0012815	0.019544
KEGG Pathway Co-enrichment: Differential Expression	KEGG PATHWAY:04115	KEGG PATHWAY:04914	p53 signaling pathway	Progesterone-mediated oocyte maturation	2.3911e-15	7.8788e-13
KEGG Pathway Co-enrichment: Differential Expression	KEGG PATHWAY:05130	KEGG PATHWAY:05219	Pathogenic Escherichia coli infection	Bladder cancer	5.2808e-05	0.0012076
KEGG Pathway Co-enrichment: Differential Expression	KEGG PATHWAY:00601	KEGG PATHWAY:00604	Glycosphingolipid biosynthesis - lacto and neolacto series	Glycosphingolipid biosynthesis - ganglio series	3.7758e-06	0.00011748
KEGG Pathway Co-enrichment: Differential Expression	KEGG PATHWAY:04912	KEGG PATHWAY:05222	GnRH signaling pathway	Small cell lung cancer	1.7843e-13	3.4486e-11
KEGG Pathway Co-enrichment: Differential Expression	KEGG PATHWAY:04930	KEGG PATHWAY:05120	Type II diabetes mellitus	Epithelial cell signaling in Helicobacter pylori infection	3.2513e-09	2.2381e-07
KEGG Pathway Co-enrichment: Differential Expression	KEGG PATHWAY:04062	KEGG PATHWAY:05330	Chemokine signaling pathway	Allograft rejection	2.5511e-09	1.8119e-07
KEGG Pathway Co-enrichment: Differential Expression	KEGG PATHWAY:00270	KEGG PATHWAY:00670	Cysteine and methionine metabolism	One carbon pool by folate	0.00051534	0.0089528
KEGG Pathway Co-enrichment: Differential Expression	KEGG PATHWAY:04664	KEGG PATHWAY:05014	Fc epsilon RI signaling pathway	Amyotrophic lateral sclerosis (ALS)	7.9725e-05	0.001738
KEGG Pathway Co-enrichment: Differential Expression	KEGG PATHWAY:04622	KEGG PATHWAY:04623	RIG-I-like receptor signaling pathway	Cytosolic DNA-sensing pathway	6.7447e-10	5.4228e-08
KEGG Pathway Co-enrichment: Differential Expression	KEGG PATHWAY:04540	KEGG PATHWAY:04622	Gap junction	RIG-I-like receptor signaling pathway	0.00018013	0.0035357
KEGG Pathway Co-enrichment: Differential Expression	KEGG PATHWAY:04660	KEGG PATHWAY:04960	T cell receptor signaling pathway	Aldosterone-regulated sodium reabsorption	3.5684e-05	0.00085387
KEGG Pathway Co-enrichment: Differential Expression	KEGG PATHWAY:04540	KEGG PATHWAY:04662	Gap junction	B cell receptor signaling pathway	7.3313e-07	2.823e-05
KEGG Pathway Co-enrichment: Differential Expression	KEGG PATHWAY:04115	KEGG PATHWAY:05215	p53 signaling pathway	Prostate cancer	6.4533e-09	4.1178e-07
KEGG Pathway Co-enrichment: Differential Expression	KEGG PATHWAY:04210	KEGG PATHWAY:04664	Apoptosis	Fc epsilon RI signaling pathway	1.6148e-12	2.4776e-10
KEGG Pathway Co-enrichment: Differential Expression	KEGG PATHWAY:04150	KEGG PATHWAY:04310	mTOR signaling pathway	Wnt signaling pathway	2.531e-08	1.4452e-06
KEGG Pathway Co-enrichment: Differential Expression	KEGG PATHWAY:05214	KEGG PATHWAY:05219	Glioma	Bladder cancer	1.2873e-10	1.2322e-08
KEGG Pathway Co-enrichment: Differential Expression	KEGG PATHWAY:05120	KEGG PATHWAY:05130	Epithelial cell signaling in Helicobacter pylori infection	Pathogenic Escherichia coli infection	0.0017619	0.025755
KEGG Pathway Co-enrichment: Differential Expression	KEGG PATHWAY:05210	KEGG PATHWAY:05221	Colorectal cancer	Acute myeloid leukemia	1.0805e-07	5.1707e-06
KEGG Pathway Co-enrichment: Differential Expression	KEGG PATHWAY:04150	KEGG PATHWAY:04530	mTOR signaling pathway	Tight junction	3.416e-05	0.00082131
KEGG Pathway Co-enrichment: Differential Expression	KEGG PATHWAY:04114	KEGG PATHWAY:05120	Oocyte meiosis	Epithelial cell signaling in Helicobacter pylori infection	3.5971e-05	0.00085971
KEGG Pathway Co-enrichment: Differential Expression	KEGG PATHWAY:04114	KEGG PATHWAY:05212	Oocyte meiosis	Pancreatic cancer	0.001084	0.016929
KEGG Pathway Co-enrichment: Differential Expression	KEGG PATHWAY:00120	KEGG PATHWAY:00232	Primary bile acid biosynthesis	Caffeine metabolism	2.2615e-05	0.00056821
KEGG Pathway Co-enrichment: Differential Expression	KEGG PATHWAY:04916	KEGG PATHWAY:05211	Melanogenesis	Renal cell carcinoma	0.00064177	0.01084
KEGG Pathway Co-enrichment: Differential Expression	KEGG PATHWAY:04670	KEGG PATHWAY:05215	Leukocyte transendothelial migration	Prostate cancer	2.6016e-06	8.4205e-05
KEGG Pathway Co-enrichment: Differential Expression	KEGG PATHWAY:04144	KEGG PATHWAY:04664	Endocytosis	Fc epsilon RI signaling pathway	0.00035124	0.0064181
KEGG Pathway Co-enrichment: Differential Expression	KEGG PATHWAY:04910	KEGG PATHWAY:04916	Insulin signaling pathway	Melanogenesis	1.9156e-05	0.00048863
KEGG Pathway Co-enrichment: Differential Expression	KEGG PATHWAY:04115	KEGG PATHWAY:04620	p53 signaling pathway	Toll-like receptor signaling pathway	0.0030316	0.040705
KEGG Pathway Co-enrichment: Differential Expression	KEGG PATHWAY:05213	KEGG PATHWAY:05220	Endometrial cancer	Chronic myeloid leukemia	2.6327e-16	1.08e-13
KEGG Pathway Co-enrichment: Differential Expression	KEGG PATHWAY:04514	KEGG PATHWAY:04640	Cell adhesion molecules (CAMs)	Hematopoietic cell lineage	2.1643e-07	9.6457e-06
KEGG Pathway Co-enrichment: Differential Expression	KEGG PATHWAY:04114	KEGG PATHWAY:05219	Oocyte meiosis	Bladder cancer	0.0015008	0.022396
KEGG Pathway Co-enrichment: Differential Expression	KEGG PATHWAY:05214	KEGG PATHWAY:05217	Glioma	Basal cell carcinoma	0.0019261	0.027693
KEGG Pathway Co-enrichment: Differential Expression	KEGG PATHWAY:00982	KEGG PATHWAY:02010	Drug metabolism - cytochrome P450	ABC transporters	4.8703e-05	0.0011304
KEGG Pathway Co-enrichment: Differential Expression	KEGG PATHWAY:04662	KEGG PATHWAY:05332	B cell receptor signaling pathway	Graft-versus-host disease	3.1044e-05	0.00075726
KEGG Pathway Co-enrichment: Differential Expression	KEGG PATHWAY:04360	KEGG PATHWAY:04630	Axon guidance	Jak-STAT signaling pathway	0.0013019	0.019795
KEGG Pathway Co-enrichment: Differential Expression	KEGG PATHWAY:00020	KEGG PATHWAY:05012	Citrate cycle (TCA cycle)	Parkinson's disease	0.0002779	0.0052057
KEGG Pathway Co-enrichment: Differential Expression	KEGG PATHWAY:04012	KEGG PATHWAY:04621	ErbB signaling pathway	NOD-like receptor signaling pathway	0.0015359	0.022851
KEGG Pathway Co-enrichment: Differential Expression	KEGG PATHWAY:04622	KEGG PATHWAY:04960	RIG-I-like receptor signaling pathway	Aldosterone-regulated sodium reabsorption	6.2552e-08	3.1911e-06
KEGG Pathway Co-enrichment: Differential Expression	KEGG PATHWAY:04010	KEGG PATHWAY:04930	MAPK signaling pathway	Type II diabetes mellitus	9.517e-07	3.5359e-05
KEGG Pathway Co-enrichment: Differential Expression	KEGG PATHWAY:04370	KEGG PATHWAY:04664	VEGF signaling pathway	Fc epsilon RI signaling pathway	6.3559e-05	0.0014163
KEGG Pathway Co-enrichment: Differential Expression	KEGG PATHWAY:00232	KEGG PATHWAY:04610	Caffeine metabolism	Complement and coagulation cascades	0.0037493	0.048589
KEGG Pathway Co-enrichment: Differential Expression	KEGG PATHWAY:05130	KEGG PATHWAY:05223	Pathogenic Escherichia coli infection	Non-small cell lung cancer	0.0015635	0.023159
KEGG Pathway Co-enrichment: Differential Expression	KEGG PATHWAY:04650	KEGG PATHWAY:05340	Natural killer cell mediated cytotoxicity	Primary immunodeficiency	0.0007729	0.012682
KEGG Pathway Co-enrichment: Differential Expression	KEGG PATHWAY:04650	KEGG PATHWAY:05212	Natural killer cell mediated cytotoxicity	Pancreatic cancer	9.9865e-08	4.8252e-06
KEGG Pathway Co-enrichment: Differential Expression	KEGG PATHWAY:04062	KEGG PATHWAY:04650	Chemokine signaling pathway	Natural killer cell mediated cytotoxicity	3.0808e-09	2.1427e-07
KEGG Pathway Co-enrichment: Differential Expression	KEGG PATHWAY:04320	KEGG PATHWAY:04530	Dorso-ventral axis formation	Tight junction	7.7264e-10	6.0902e-08
KEGG Pathway Co-enrichment: Differential Expression	KEGG PATHWAY:04670	KEGG PATHWAY:05412	Leukocyte transendothelial migration	Arrhythmogenic right ventricular cardiomyopathy (ARVC)	0.00015612	0.0031224
KEGG Pathway Co-enrichment: Differential Expression	KEGG PATHWAY:05215	KEGG PATHWAY:05222	Prostate cancer	Small cell lung cancer	6.3806e-06	0.0001856
KEGG Pathway Co-enrichment: Differential Expression	KEGG PATHWAY:00280	KEGG PATHWAY:05016	Valine, leucine and isoleucine degradation	Huntington's disease	1.7652e-07	8.0454e-06
KEGG Pathway Co-enrichment: Differential Expression	KEGG PATHWAY:03440	KEGG PATHWAY:03450	Homologous recombination	Non-homologous end-joining	2.0136e-13	3.8547e-11
KEGG Pathway Co-enrichment: Differential Expression	KEGG PATHWAY:00240	KEGG PATHWAY:04914	Pyrimidine metabolism	Progesterone-mediated oocyte maturation	5.4609e-12	7.3667e-10
KEGG Pathway Co-enrichment: Differential Expression	KEGG PATHWAY:04320	KEGG PATHWAY:05130	Dorso-ventral axis formation	Pathogenic Escherichia coli infection	4.8253e-05	0.0011213
KEGG Pathway Co-enrichment: Differential Expression	KEGG PATHWAY:04950	KEGG PATHWAY:05216	Maturity onset diabetes of the young	Thyroid cancer	0.0028197	0.038476
KEGG Pathway Co-enrichment: Differential Expression	KEGG PATHWAY:04350	KEGG PATHWAY:05214	TGF-beta signaling pathway	Glioma	5.4846e-11	5.8639e-09
KEGG Pathway Co-enrichment: Differential Expression	KEGG PATHWAY:05010	KEGG PATHWAY:05120	Alzheimer's disease	Epithelial cell signaling in Helicobacter pylori infection	0.00089185	0.014375
KEGG Pathway Co-enrichment: Differential Expression	KEGG PATHWAY:04540	KEGG PATHWAY:05014	Gap junction	Amyotrophic lateral sclerosis (ALS)	8.0019e-05	0.0017407
KEGG Pathway Co-enrichment: Differential Expression	KEGG PATHWAY:04914	KEGG PATHWAY:05222	Progesterone-mediated oocyte maturation	Small cell lung cancer	1.0806e-09	8.2269e-08
KEGG Pathway Co-enrichment: Differential Expression	KEGG PATHWAY:04310	KEGG PATHWAY:04660	Wnt signaling pathway	T cell receptor signaling pathway	1.3011e-09	9.6862e-08
KEGG Pathway Co-enrichment: Differential Expression	KEGG PATHWAY:00640	KEGG PATHWAY:00650	Propanoate metabolism	Butanoate metabolism	1.1308e-05	0.00030673
KEGG Pathway Co-enrichment: Differential Expression	KEGG PATHWAY:04310	KEGG PATHWAY:04360	Wnt signaling pathway	Axon guidance	7.1679e-11	7.3508e-09
KEGG Pathway Co-enrichment: Differential Expression	KEGG PATHWAY:04010	KEGG PATHWAY:04370	MAPK signaling pathway	VEGF signaling pathway	2.9457e-09	2.0558e-07
KEGG Pathway Co-enrichment: Differential Expression	KEGG PATHWAY:04010	KEGG PATHWAY:05213	MAPK signaling pathway	Endometrial cancer	0.00010728	0.0022439
KEGG Pathway Co-enrichment: Differential Expression	KEGG PATHWAY:04530	KEGG PATHWAY:05221	Tight junction	Acute myeloid leukemia	0.00094784	0.015108
KEGG Pathway Co-enrichment: Differential Expression	KEGG PATHWAY:04810	KEGG PATHWAY:05221	Regulation of actin cytoskeleton	Acute myeloid leukemia	0.00056546	0.0097143
KEGG Pathway Co-enrichment: Differential Expression	KEGG PATHWAY:04012	KEGG PATHWAY:05215	ErbB signaling pathway	Prostate cancer	2.3497e-12	3.3735e-10
KEGG Pathway Co-enrichment: Differential Expression	KEGG PATHWAY:04672	KEGG PATHWAY:05310	Intestinal immune network for IgA production	Asthma	3.8679e-12	5.399e-10
KEGG Pathway Co-enrichment: Differential Expression	KEGG PATHWAY:04730	KEGG PATHWAY:04914	Long-term depression	Progesterone-mediated oocyte maturation	3.5567e-07	1.4956e-05
KEGG Pathway Co-enrichment: Differential Expression	KEGG PATHWAY:04340	KEGG PATHWAY:05215	Hedgehog signaling pathway	Prostate cancer	0.0020044	0.028614
KEGG Pathway Co-enrichment: Differential Expression	KEGG PATHWAY:04650	KEGG PATHWAY:04664	Natural killer cell mediated cytotoxicity	Fc epsilon RI signaling pathway	7.9924e-05	0.0017405
KEGG Pathway Co-enrichment: Differential Expression	KEGG PATHWAY:04620	KEGG PATHWAY:04920	Toll-like receptor signaling pathway	Adipocytokine signaling pathway	0.0026079	0.036001
KEGG Pathway Co-enrichment: Differential Expression	KEGG PATHWAY:04340	KEGG PATHWAY:05200	Hedgehog signaling pathway	Pathways in cancer	0.0036604	0.04762
KEGG Pathway Co-enrichment: Differential Expression	KEGG PATHWAY:04070	KEGG PATHWAY:05218	Phosphatidylinositol signaling system	Melanoma	9.6632e-05	0.0020575
KEGG Pathway Co-enrichment: Differential Expression	KEGG PATHWAY:05020	KEGG PATHWAY:05222	Prion diseases	Small cell lung cancer	2.397e-05	0.00059701
KEGG Pathway Co-enrichment: Differential Expression	KEGG PATHWAY:04062	KEGG PATHWAY:04620	Chemokine signaling pathway	Toll-like receptor signaling pathway	3.909e-06	0.00012107
KEGG Pathway Co-enrichment: Differential Expression	KEGG PATHWAY:04670	KEGG PATHWAY:04730	Leukocyte transendothelial migration	Long-term depression	8.3036e-10	6.4942e-08
KEGG Pathway Co-enrichment: Differential Expression	KEGG PATHWAY:04060	KEGG PATHWAY:04662	Cytokine-cytokine receptor interaction	B cell receptor signaling pathway	0.00042425	0.0075866
KEGG Pathway Co-enrichment: Differential Expression	KEGG PATHWAY:00480	KEGG PATHWAY:00983	Glutathione metabolism	Drug metabolism - other enzymes	5.8857e-06	0.00017271
KEGG Pathway Co-enrichment: Differential Expression	KEGG PATHWAY:04310	KEGG PATHWAY:05212	Wnt signaling pathway	Pancreatic cancer	1.179e-07	5.5891e-06
KEGG Pathway Co-enrichment: Differential Expression	KEGG PATHWAY:05211	KEGG PATHWAY:05220	Renal cell carcinoma	Chronic myeloid leukemia	1.649e-06	5.6852e-05
KEGG Pathway Co-enrichment: Differential Expression	KEGG PATHWAY:04010	KEGG PATHWAY:05214	MAPK signaling pathway	Glioma	2.2681e-06	7.4859e-05
KEGG Pathway Co-enrichment: Differential Expression	KEGG PATHWAY:04210	KEGG PATHWAY:04960	Apoptosis	Aldosterone-regulated sodium reabsorption	8.5419e-06	0.00023682
KEGG Pathway Co-enrichment: Differential Expression	KEGG PATHWAY:04320	KEGG PATHWAY:05120	Dorso-ventral axis formation	Epithelial cell signaling in Helicobacter pylori infection	2.8967e-10	2.5649e-08
KEGG Pathway Co-enrichment: Differential Expression	KEGG PATHWAY:04150	KEGG PATHWAY:05212	mTOR signaling pathway	Pancreatic cancer	1.825e-05	0.00046789
KEGG Pathway Co-enrichment: Differential Expression	KEGG PATHWAY:00120	KEGG PATHWAY:00980	Primary bile acid biosynthesis	Metabolism of xenobiotics by cytochrome P450	1.4353e-06	5.0436e-05
KEGG Pathway Co-enrichment: Differential Expression	KEGG PATHWAY:00071	KEGG PATHWAY:00630	Fatty acid metabolism	Glyoxylate and dicarboxylate metabolism	8.0281e-05	0.0017426
KEGG Pathway Co-enrichment: Differential Expression	KEGG PATHWAY:04670	KEGG PATHWAY:05220	Leukocyte transendothelial migration	Chronic myeloid leukemia	1.9529e-12	2.8444e-10
KEGG Pathway Co-enrichment: Differential Expression	KEGG PATHWAY:04210	KEGG PATHWAY:04920	Apoptosis	Adipocytokine signaling pathway	0.0037636	0.048743
KEGG Pathway Co-enrichment: Differential Expression	KEGG PATHWAY:04070	KEGG PATHWAY:05211	Phosphatidylinositol signaling system	Renal cell carcinoma	6.1153e-07	2.4102e-05
KEGG Pathway Co-enrichment: Differential Expression	KEGG PATHWAY:00072	KEGG PATHWAY:00561	Synthesis and degradation of ketone bodies	Glycerolipid metabolism	0.00014866	0.002985
KEGG Pathway Co-enrichment: Differential Expression	KEGG PATHWAY:04720	KEGG PATHWAY:05220	Long-term potentiation	Chronic myeloid leukemia	0.00035758	0.0065103
KEGG Pathway Co-enrichment: Differential Expression	KEGG PATHWAY:04070	KEGG PATHWAY:04930	Phosphatidylinositol signaling system	Type II diabetes mellitus	0.0034527	0.04527
KEGG Pathway Co-enrichment: Differential Expression	KEGG PATHWAY:04012	KEGG PATHWAY:04650	ErbB signaling pathway	Natural killer cell mediated cytotoxicity	7.948e-06	0.00022157
KEGG Pathway Co-enrichment: Differential Expression	KEGG PATHWAY:04310	KEGG PATHWAY:05215	Wnt signaling pathway	Prostate cancer	1.5426e-06	5.3645e-05
KEGG Pathway Co-enrichment: Differential Expression	KEGG PATHWAY:04150	KEGG PATHWAY:05220	mTOR signaling pathway	Chronic myeloid leukemia	0.00069843	0.011641
KEGG Pathway Co-enrichment: Differential Expression	KEGG PATHWAY:04920	KEGG PATHWAY:05010	Adipocytokine signaling pathway	Alzheimer's disease	0.0031801	0.042303
KEGG Pathway Co-enrichment: Differential Expression	KEGG PATHWAY:04010	KEGG PATHWAY:04720	MAPK signaling pathway	Long-term potentiation	8.0029e-07	3.0524e-05
KEGG Pathway Co-enrichment: Differential Expression	KEGG PATHWAY:04530	KEGG PATHWAY:04720	Tight junction	Long-term potentiation	2.9803e-07	1.2719e-05
KEGG Pathway Co-enrichment: Differential Expression	KEGG PATHWAY:00020	KEGG PATHWAY:00190	Citrate cycle (TCA cycle)	Oxidative phosphorylation	1.3572e-05	0.00036277
KEGG Pathway Co-enrichment: Differential Expression	KEGG PATHWAY:04662	KEGG PATHWAY:05218	B cell receptor signaling pathway	Melanoma	1.0796e-06	3.9525e-05
KEGG Pathway Co-enrichment: Differential Expression	KEGG PATHWAY:04666	KEGG PATHWAY:04914	Fc gamma R-mediated phagocytosis	Progesterone-mediated oocyte maturation	0.00058844	0.010075
KEGG Pathway Co-enrichment: Differential Expression	KEGG PATHWAY:04062	KEGG PATHWAY:04520	Chemokine signaling pathway	Adherens junction	8.6151e-06	0.00023852
KEGG Pathway Co-enrichment: Differential Expression	KEGG PATHWAY:04062	KEGG PATHWAY:04664	Chemokine signaling pathway	Fc epsilon RI signaling pathway	2.7449e-07	1.189e-05
KEGG Pathway Co-enrichment: Differential Expression	KEGG PATHWAY:00230	KEGG PATHWAY:03430	Purine metabolism	Mismatch repair	0.0031229	0.04168
KEGG Pathway Co-enrichment: Differential Expression	KEGG PATHWAY:04370	KEGG PATHWAY:05216	VEGF signaling pathway	Thyroid cancer	0.0026087	0.035988
KEGG Pathway Co-enrichment: Differential Expression	KEGG PATHWAY:04360	KEGG PATHWAY:04914	Axon guidance	Progesterone-mediated oocyte maturation	0.0034702	0.045471
KEGG Pathway Co-enrichment: Differential Expression	KEGG PATHWAY:04670	KEGG PATHWAY:04912	Leukocyte transendothelial migration	GnRH signaling pathway	1.5068e-06	5.2673e-05
KEGG Pathway Co-enrichment: Differential Expression	KEGG PATHWAY:05218	KEGG PATHWAY:05223	Melanoma	Non-small cell lung cancer	0.0010372	0.0163
KEGG Pathway Co-enrichment: Differential Expression	KEGG PATHWAY:04150	KEGG PATHWAY:04960	mTOR signaling pathway	Aldosterone-regulated sodium reabsorption	0.0016191	0.023911
KEGG Pathway Co-enrichment: Differential Expression	KEGG PATHWAY:04630	KEGG PATHWAY:05219	Jak-STAT signaling pathway	Bladder cancer	8.3527e-05	0.0018033
KEGG Pathway Co-enrichment: Differential Expression	KEGG PATHWAY:00020	KEGG PATHWAY:00250	Citrate cycle (TCA cycle)	Alanine, aspartate and glutamate metabolism	0.0021196	0.030045
KEGG Pathway Co-enrichment: Differential Expression	KEGG PATHWAY:05014	KEGG PATHWAY:05223	Amyotrophic lateral sclerosis (ALS)	Non-small cell lung cancer	2.4163e-13	4.5819e-11
KEGG Pathway Co-enrichment: Differential Expression	KEGG PATHWAY:04930	KEGG PATHWAY:05215	Type II diabetes mellitus	Prostate cancer	2.1349e-05	0.00054046
KEGG Pathway Co-enrichment: Differential Expression	KEGG PATHWAY:04520	KEGG PATHWAY:04960	Adherens junction	Aldosterone-regulated sodium reabsorption	0.00096468	0.015328
KEGG Pathway Co-enrichment: Differential Expression	KEGG PATHWAY:03430	KEGG PATHWAY:04114	Mismatch repair	Oocyte meiosis	1.4063e-16	6.4241e-14
KEGG Pathway Co-enrichment: Differential Expression	KEGG PATHWAY:04662	KEGG PATHWAY:04730	B cell receptor signaling pathway	Long-term depression	0.001056	0.016557
KEGG Pathway Co-enrichment: Differential Expression	KEGG PATHWAY:04062	KEGG PATHWAY:04730	Chemokine signaling pathway	Long-term depression	0.00051644	0.0089564
KEGG Pathway Co-enrichment: Differential Expression	KEGG PATHWAY:03050	KEGG PATHWAY:04110	Proteasome	Cell cycle	0.0029107	0.039397
KEGG Pathway Co-enrichment: Differential Expression	KEGG PATHWAY:04310	KEGG PATHWAY:04350	Wnt signaling pathway	TGF-beta signaling pathway	1.8477e-08	1.0891e-06
KEGG Pathway Co-enrichment: Differential Expression	KEGG PATHWAY:04620	KEGG PATHWAY:04730	Toll-like receptor signaling pathway	Long-term depression	0.00090113	0.014513
KEGG Pathway Co-enrichment: Differential Expression	KEGG PATHWAY:00350	KEGG PATHWAY:00380	Tyrosine metabolism	Tryptophan metabolism	0.0011166	0.017385
KEGG Pathway Co-enrichment: Differential Expression	KEGG PATHWAY:04640	KEGG PATHWAY:04662	Hematopoietic cell lineage	B cell receptor signaling pathway	0.0021501	0.030413
KEGG Pathway Co-enrichment: Differential Expression	KEGG PATHWAY:04920	KEGG PATHWAY:05220	Adipocytokine signaling pathway	Chronic myeloid leukemia	6.5839e-05	0.0014623
KEGG Pathway Co-enrichment: Differential Expression	KEGG PATHWAY:04010	KEGG PATHWAY:05221	MAPK signaling pathway	Acute myeloid leukemia	1.9667e-07	8.8634e-06
KEGG Pathway Co-enrichment: Differential Expression	KEGG PATHWAY:04012	KEGG PATHWAY:04664	ErbB signaling pathway	Fc epsilon RI signaling pathway	4.9965e-11	5.4286e-09
KEGG Pathway Co-enrichment: Differential Expression	KEGG PATHWAY:00030	KEGG PATHWAY:05012	Pentose phosphate pathway	Parkinson's disease	0.0002673	0.0050354
KEGG Pathway Co-enrichment: Differential Expression	KEGG PATHWAY:04320	KEGG PATHWAY:05222	Dorso-ventral axis formation	Small cell lung cancer	4.7967e-12	6.5587e-10
KEGG Pathway Co-enrichment: Differential Expression	KEGG PATHWAY:04910	KEGG PATHWAY:05223	Insulin signaling pathway	Non-small cell lung cancer	4.2141e-05	0.00098721
KEGG Pathway Co-enrichment: Differential Expression	KEGG PATHWAY:04144	KEGG PATHWAY:05212	Endocytosis	Pancreatic cancer	1.7575e-05	0.00045464
KEGG Pathway Co-enrichment: Differential Expression	KEGG PATHWAY:04650	KEGG PATHWAY:05221	Natural killer cell mediated cytotoxicity	Acute myeloid leukemia	3.7319e-05	0.00088876
KEGG Pathway Co-enrichment: Differential Expression	KEGG PATHWAY:00190	KEGG PATHWAY:00480	Oxidative phosphorylation	Glutathione metabolism	0.003174	0.042278
KEGG Pathway Co-enrichment: Differential Expression	KEGG PATHWAY:04210	KEGG PATHWAY:04350	Apoptosis	TGF-beta signaling pathway	0.00080423	0.013142
KEGG Pathway Co-enrichment: Differential Expression	KEGG PATHWAY:00071	KEGG PATHWAY:00620	Fatty acid metabolism	Pyruvate metabolism	0.0005235	0.0090553
KEGG Pathway Co-enrichment: Differential Expression	KEGG PATHWAY:05010	KEGG PATHWAY:05020	Alzheimer's disease	Prion diseases	6.4671e-05	0.0014379
KEGG Pathway Co-enrichment: Differential Expression	KEGG PATHWAY:04012	KEGG PATHWAY:04110	ErbB signaling pathway	Cell cycle	8.7945e-08	4.322e-06
KEGG Pathway Co-enrichment: Differential Expression	KEGG PATHWAY:03050	KEGG PATHWAY:03420	Proteasome	Nucleotide excision repair	3.0638e-07	1.302e-05
KEGG Pathway Co-enrichment: Differential Expression	KEGG PATHWAY:04530	KEGG PATHWAY:05212	Tight junction	Pancreatic cancer	0.003034	0.04071
KEGG Pathway Co-enrichment: Differential Expression	KEGG PATHWAY:04621	KEGG PATHWAY:05320	NOD-like receptor signaling pathway	Autoimmune thyroid disease	0.00093427	0.014928
KEGG Pathway Co-enrichment: Differential Expression	KEGG PATHWAY:04722	KEGG PATHWAY:05120	Neurotrophin signaling pathway	Epithelial cell signaling in Helicobacter pylori infection	0.0005654	0.0097215
KEGG Pathway Co-enrichment: Differential Expression	KEGG PATHWAY:04520	KEGG PATHWAY:05212	Adherens junction	Pancreatic cancer	1.0933e-08	6.7204e-07
KEGG Pathway Co-enrichment: Differential Expression	KEGG PATHWAY:04330	KEGG PATHWAY:05212	Notch signaling pathway	Pancreatic cancer	0.001927	0.027686
KEGG Pathway Co-enrichment: Differential Expression	KEGG PATHWAY:04662	KEGG PATHWAY:05214	B cell receptor signaling pathway	Glioma	8.3265e-07	3.14e-05
KEGG Pathway Co-enrichment: Differential Expression	KEGG PATHWAY:04520	KEGG PATHWAY:04912	Adherens junction	GnRH signaling pathway	1.5816e-08	9.4335e-07
KEGG Pathway Co-enrichment: Differential Expression	KEGG PATHWAY:00360	KEGG PATHWAY:00830	Phenylalanine metabolism	Retinol metabolism	0.0033117	0.043821
KEGG Pathway Co-enrichment: Differential Expression	KEGG PATHWAY:04662	KEGG PATHWAY:04810	B cell receptor signaling pathway	Regulation of actin cytoskeleton	0.00051082	0.0088973
KEGG Pathway Co-enrichment: Differential Expression	KEGG PATHWAY:04310	KEGG PATHWAY:04730	Wnt signaling pathway	Long-term depression	0.0019206	0.027633
KEGG Pathway Co-enrichment: Differential Expression	KEGG PATHWAY:05130	KEGG PATHWAY:05213	Pathogenic Escherichia coli infection	Endometrial cancer	0.00048449	0.0084903
KEGG Pathway Co-enrichment: Differential Expression	KEGG PATHWAY:04920	KEGG PATHWAY:05020	Adipocytokine signaling pathway	Prion diseases	1.7621e-14	4.7225e-12
KEGG Pathway Co-enrichment: Differential Expression	KEGG PATHWAY:04722	KEGG PATHWAY:04910	Neurotrophin signaling pathway	Insulin signaling pathway	1.4757e-05	0.00039132
KEGG Pathway Co-enrichment: Differential Expression	KEGG PATHWAY:04540	KEGG PATHWAY:04720	Gap junction	Long-term potentiation	0.0017237	0.02529
KEGG Pathway Co-enrichment: Differential Expression	KEGG PATHWAY:04310	KEGG PATHWAY:04330	Wnt signaling pathway	Notch signaling pathway	0.00084293	0.013686
KEGG Pathway Co-enrichment: Differential Expression	KEGG PATHWAY:04622	KEGG PATHWAY:05223	RIG-I-like receptor signaling pathway	Non-small cell lung cancer	1.867e-06	6.2754e-05
KEGG Pathway Co-enrichment: Differential Expression	KEGG PATHWAY:04530	KEGG PATHWAY:04660	Tight junction	T cell receptor signaling pathway	0.001504	0.022427
KEGG Pathway Co-enrichment: Differential Expression	KEGG PATHWAY:00010	KEGG PATHWAY:00330	Glycolysis / Gluconeogenesis	Arginine and proline metabolism	0.0037045	0.04807
KEGG Pathway Co-enrichment: Differential Expression	KEGG PATHWAY:03410	KEGG PATHWAY:03430	Base excision repair	Mismatch repair	6.2191e-14	1.4045e-11
KEGG Pathway Co-enrichment: Differential Expression	KEGG PATHWAY:04360	KEGG PATHWAY:04530	Axon guidance	Tight junction	0.00029309	0.0054648
KEGG Pathway Co-enrichment: Differential Expression	KEGG PATHWAY:04062	KEGG PATHWAY:04210	Chemokine signaling pathway	Apoptosis	1.3045e-06	4.6244e-05
KEGG Pathway Co-enrichment: Differential Expression	KEGG PATHWAY:00061	KEGG PATHWAY:00380	Fatty acid biosynthesis	Tryptophan metabolism	0.00066868	0.0112
KEGG Pathway Co-enrichment: Differential Expression	KEGG PATHWAY:00380	KEGG PATHWAY:00830	Tryptophan metabolism	Retinol metabolism	0.00066042	0.01109
KEGG Pathway Co-enrichment: Differential Expression	KEGG PATHWAY:03420	KEGG PATHWAY:04115	Nucleotide excision repair	p53 signaling pathway	1.2991e-11	1.602e-09
KEGG Pathway Co-enrichment: Differential Expression	KEGG PATHWAY:04512	KEGG PATHWAY:04670	ECM-receptor interaction	Leukocyte transendothelial migration	0.00034327	0.0062896
KEGG Pathway Co-enrichment: Differential Expression	KEGG PATHWAY:04664	KEGG PATHWAY:05216	Fc epsilon RI signaling pathway	Thyroid cancer	3.9788e-05	0.00093977
KEGG Pathway Co-enrichment: Differential Expression	KEGG PATHWAY:04630	KEGG PATHWAY:04650	Jak-STAT signaling pathway	Natural killer cell mediated cytotoxicity	1.7917e-05	0.00046113
KEGG Pathway Co-enrichment: Differential Expression	KEGG PATHWAY:04210	KEGG PATHWAY:05216	Apoptosis	Thyroid cancer	5.1434e-09	3.3349e-07
KEGG Pathway Co-enrichment: Differential Expression	KEGG PATHWAY:05218	KEGG PATHWAY:05219	Melanoma	Bladder cancer	7.8722e-11	7.9513e-09
KEGG Pathway Co-enrichment: Differential Expression	KEGG PATHWAY:00120	KEGG PATHWAY:00380	Primary bile acid biosynthesis	Tryptophan metabolism	0.0004476	0.0079267
KEGG Pathway Co-enrichment: Differential Expression	KEGG PATHWAY:00240	KEGG PATHWAY:03030	Pyrimidine metabolism	DNA replication	3.059e-11	3.5135e-09
KEGG Pathway Co-enrichment: Differential Expression	KEGG PATHWAY:04320	KEGG PATHWAY:05014	Dorso-ventral axis formation	Amyotrophic lateral sclerosis (ALS)	0.00016856	0.0033347
KEGG Pathway Co-enrichment: Differential Expression	KEGG PATHWAY:04720	KEGG PATHWAY:05214	Long-term potentiation	Glioma	0.0014594	0.021974
KEGG Pathway Co-enrichment: Differential Expression	KEGG PATHWAY:04210	KEGG PATHWAY:04916	Apoptosis	Melanogenesis	0.00062865	0.010663
KEGG Pathway Co-enrichment: Differential Expression	KEGG PATHWAY:04270	KEGG PATHWAY:04920	Vascular smooth muscle contraction	Adipocytokine signaling pathway	7.4369e-09	4.6713e-07
KEGG Pathway Co-enrichment: Differential Expression	KEGG PATHWAY:05220	KEGG PATHWAY:05221	Chronic myeloid leukemia	Acute myeloid leukemia	1.6187e-06	5.5903e-05
KEGG Pathway Co-enrichment: Differential Expression	KEGG PATHWAY:04144	KEGG PATHWAY:04270	Endocytosis	Vascular smooth muscle contraction	0.0016696	0.024603
KEGG Pathway Co-enrichment: Differential Expression	KEGG PATHWAY:05210	KEGG PATHWAY:05211	Colorectal cancer	Renal cell carcinoma	4.9901e-08	2.6395e-06
KEGG Pathway Co-enrichment: Differential Expression	KEGG PATHWAY:04010	KEGG PATHWAY:04630	MAPK signaling pathway	Jak-STAT signaling pathway	1.2904e-07	6.046e-06
KEGG Pathway Co-enrichment: Differential Expression	KEGG PATHWAY:00510	KEGG PATHWAY:03060	N-Glycan biosynthesis	Protein export	3.3972e-06	0.0001077
KEGG Pathway Co-enrichment: Differential Expression	KEGG PATHWAY:04810	KEGG PATHWAY:05211	Regulation of actin cytoskeleton	Renal cell carcinoma	1.1933e-11	1.4898e-09
KEGG Pathway Co-enrichment: Differential Expression	KEGG PATHWAY:04664	KEGG PATHWAY:05211	Fc epsilon RI signaling pathway	Renal cell carcinoma	8.1903e-06	0.0002277
KEGG Pathway Co-enrichment: Differential Expression	KEGG PATHWAY:04623	KEGG PATHWAY:04940	Cytosolic DNA-sensing pathway	Type I diabetes mellitus	7.5299e-05	0.0016559
KEGG Pathway Co-enrichment: Differential Expression	KEGG PATHWAY:04621	KEGG PATHWAY:04666	NOD-like receptor signaling pathway	Fc gamma R-mediated phagocytosis	0.00092935	0.014884
KEGG Pathway Co-enrichment: Differential Expression	KEGG PATHWAY:04350	KEGG PATHWAY:05200	TGF-beta signaling pathway	Pathways in cancer	1.3796e-06	4.8648e-05
KEGG Pathway Co-enrichment: Differential Expression	KEGG PATHWAY:00260	KEGG PATHWAY:00450	Glycine, serine and threonine metabolism	Selenoamino acid metabolism	0.0030422	0.040765
KEGG Pathway Co-enrichment: Differential Expression	KEGG PATHWAY:03030	KEGG PATHWAY:04120	DNA replication	Ubiquitin mediated proteolysis	0.0029721	0.04004
KEGG Pathway Co-enrichment: Differential Expression	KEGG PATHWAY:04940	KEGG PATHWAY:05330	Type I diabetes mellitus	Allograft rejection	1.0578e-11	1.3457e-09
KEGG Pathway Co-enrichment: Differential Expression	KEGG PATHWAY:04912	KEGG PATHWAY:05210	GnRH signaling pathway	Colorectal cancer	5.9038e-08	3.0584e-06
KEGG Pathway Co-enrichment: Differential Expression	KEGG PATHWAY:04810	KEGG PATHWAY:04912	Regulation of actin cytoskeleton	GnRH signaling pathway	2.6142e-10	2.3458e-08
KEGG Pathway Co-enrichment: Differential Expression	KEGG PATHWAY:04730	KEGG PATHWAY:05014	Long-term depression	Amyotrophic lateral sclerosis (ALS)	6.4089e-06	0.00018589
KEGG Pathway Co-enrichment: Differential Expression	KEGG PATHWAY:04660	KEGG PATHWAY:05223	T cell receptor signaling pathway	Non-small cell lung cancer	3.7193e-08	2.037e-06
KEGG Pathway Co-enrichment: Differential Expression	KEGG PATHWAY:04510	KEGG PATHWAY:05210	Focal adhesion	Colorectal cancer	6.7713e-06	0.00019415
KEGG Pathway Co-enrichment: Differential Expression	KEGG PATHWAY:04664	KEGG PATHWAY:05218	Fc epsilon RI signaling pathway	Melanoma	0.00069395	0.011575
KEGG Pathway Co-enrichment: Differential Expression	KEGG PATHWAY:04650	KEGG PATHWAY:05215	Natural killer cell mediated cytotoxicity	Prostate cancer	2.4558e-06	8.0003e-05
KEGG Pathway Co-enrichment: Differential Expression	KEGG PATHWAY:04360	KEGG PATHWAY:05211	Axon guidance	Renal cell carcinoma	2.0291e-14	5.229e-12
KEGG Pathway Co-enrichment: Differential Expression	KEGG PATHWAY:04722	KEGG PATHWAY:05221	Neurotrophin signaling pathway	Acute myeloid leukemia	5.6189e-05	0.0012733
KEGG Pathway Co-enrichment: Differential Expression	KEGG PATHWAY:00562	KEGG PATHWAY:04720	Inositol phosphate metabolism	Long-term potentiation	0.0010394	0.016322
KEGG Pathway Co-enrichment: Differential Expression	KEGG PATHWAY:04621	KEGG PATHWAY:05214	NOD-like receptor signaling pathway	Glioma	0.00010031	0.0021179
KEGG Pathway Co-enrichment: Differential Expression	KEGG PATHWAY:05211	KEGG PATHWAY:05218	Renal cell carcinoma	Melanoma	1.0011e-07	4.8253e-06
KEGG Pathway Co-enrichment: Differential Expression	KEGG PATHWAY:04630	KEGG PATHWAY:05020	Jak-STAT signaling pathway	Prion diseases	6.3842e-06	0.00018544
KEGG Pathway Co-enrichment: Differential Expression	KEGG PATHWAY:03050	KEGG PATHWAY:03060	Proteasome	Protein export	0.00059271	0.010122
KEGG Pathway Co-enrichment: Differential Expression	KEGG PATHWAY:04150	KEGG PATHWAY:04510	mTOR signaling pathway	Focal adhesion	0.00029641	0.0055166
KEGG Pathway Co-enrichment: Differential Expression	KEGG PATHWAY:03030	KEGG PATHWAY:04110	DNA replication	Cell cycle	3.3269e-32	3.3435e-28
KEGG Pathway Co-enrichment: Differential Expression	KEGG PATHWAY:04320	KEGG PATHWAY:04666	Dorso-ventral axis formation	Fc gamma R-mediated phagocytosis	0.00040778	0.0073117
KEGG Pathway Co-enrichment: Differential Expression	KEGG PATHWAY:00480	KEGG PATHWAY:00590	Glutathione metabolism	Arachidonic acid metabolism	0.00022504	0.0043286
KEGG Pathway Co-enrichment: Differential Expression	KEGG PATHWAY:00620	KEGG PATHWAY:00903	Pyruvate metabolism	Limonene and pinene degradation	0.00017265	0.0034057
KEGG Pathway Co-enrichment: Differential Expression	KEGG PATHWAY:04012	KEGG PATHWAY:05220	ErbB signaling pathway	Chronic myeloid leukemia	2.8397e-17	1.4635e-14
KEGG Pathway Co-enrichment: Differential Expression	KEGG PATHWAY:05332	KEGG PATHWAY:05416	Graft-versus-host disease	Viral myocarditis	2.9545e-06	9.4414e-05
KEGG Pathway Co-enrichment: Differential Expression	KEGG PATHWAY:04662	KEGG PATHWAY:04912	B cell receptor signaling pathway	GnRH signaling pathway	2.3043e-15	7.7195e-13
KEGG Pathway Co-enrichment: Differential Expression	KEGG PATHWAY:04350	KEGG PATHWAY:04510	TGF-beta signaling pathway	Focal adhesion	3.7166e-07	1.5531e-05
KEGG Pathway Co-enrichment: Differential Expression	KEGG PATHWAY:04012	KEGG PATHWAY:04530	ErbB signaling pathway	Tight junction	0.00065315	0.010986
KEGG Pathway Co-enrichment: Differential Expression	KEGG PATHWAY:04020	KEGG PATHWAY:04810	Calcium signaling pathway	Regulation of actin cytoskeleton	0.0002761	0.0051768
KEGG Pathway Co-enrichment: Differential Expression	KEGG PATHWAY:04960	KEGG PATHWAY:05212	Aldosterone-regulated sodium reabsorption	Pancreatic cancer	0.0015433	0.022926
KEGG Pathway Co-enrichment: Differential Expression	KEGG PATHWAY:04622	KEGG PATHWAY:04720	RIG-I-like receptor signaling pathway	Long-term potentiation	3.5886e-07	1.5059e-05
KEGG Pathway Co-enrichment: Differential Expression	KEGG PATHWAY:04914	KEGG PATHWAY:05219	Progesterone-mediated oocyte maturation	Bladder cancer	4.8326e-09	3.164e-07
KEGG Pathway Co-enrichment: Differential Expression	KEGG PATHWAY:04622	KEGG PATHWAY:04672	RIG-I-like receptor signaling pathway	Intestinal immune network for IgA production	3.9234e-07	1.626e-05
KEGG Pathway Co-enrichment: Differential Expression	KEGG PATHWAY:04530	KEGG PATHWAY:04650	Tight junction	Natural killer cell mediated cytotoxicity	0.0023943	0.03349
KEGG Pathway Co-enrichment: Differential Expression	KEGG PATHWAY:04664	KEGG PATHWAY:05020	Fc epsilon RI signaling pathway	Prion diseases	3.0488e-05	0.0007446
KEGG Pathway Co-enrichment: Differential Expression	KEGG PATHWAY:04370	KEGG PATHWAY:04620	VEGF signaling pathway	Toll-like receptor signaling pathway	0.0010247	0.016141
KEGG Pathway Co-enrichment: Differential Expression	KEGG PATHWAY:03410	KEGG PATHWAY:04114	Base excision repair	Oocyte meiosis	7.5213e-09	4.7096e-07
KEGG Pathway Co-enrichment: Differential Expression	KEGG PATHWAY:05216	KEGG PATHWAY:05221	Thyroid cancer	Acute myeloid leukemia	1.728e-05	0.00044815
KEGG Pathway Co-enrichment: Differential Expression	KEGG PATHWAY:04115	KEGG PATHWAY:04370	p53 signaling pathway	VEGF signaling pathway	1.017e-05	0.00027775
KEGG Pathway Co-enrichment: Differential Expression	KEGG PATHWAY:04115	KEGG PATHWAY:05213	p53 signaling pathway	Endometrial cancer	2.1704e-08	1.2719e-06
KEGG Pathway Co-enrichment: Differential Expression	KEGG PATHWAY:04662	KEGG PATHWAY:04920	B cell receptor signaling pathway	Adipocytokine signaling pathway	5.7162e-08	2.9843e-06
KEGG Pathway Co-enrichment: Differential Expression	KEGG PATHWAY:04070	KEGG PATHWAY:05414	Phosphatidylinositol signaling system	Dilated cardiomyopathy	0.0035215	0.045992
KEGG Pathway Co-enrichment: Differential Expression	KEGG PATHWAY:04672	KEGG PATHWAY:05020	Intestinal immune network for IgA production	Prion diseases	0.0027578	0.03776
KEGG Pathway Co-enrichment: Differential Expression	KEGG PATHWAY:04020	KEGG PATHWAY:04930	Calcium signaling pathway	Type II diabetes mellitus	3.6865e-05	0.00088004
KEGG Pathway Co-enrichment: Differential Expression	KEGG PATHWAY:05130	KEGG PATHWAY:05218	Pathogenic Escherichia coli infection	Melanoma	5.4019e-06	0.00016086
KEGG Pathway Co-enrichment: Differential Expression	KEGG PATHWAY:04012	KEGG PATHWAY:04670	ErbB signaling pathway	Leukocyte transendothelial migration	3.3373e-08	1.8429e-06
KEGG Pathway Co-enrichment: Differential Expression	KEGG PATHWAY:04912	KEGG PATHWAY:05221	GnRH signaling pathway	Acute myeloid leukemia	5.3565e-14	1.2235e-11
KEGG Pathway Co-enrichment: Differential Expression	KEGG PATHWAY:04540	KEGG PATHWAY:05221	Gap junction	Acute myeloid leukemia	4.8859e-05	0.0011301
KEGG Pathway Co-enrichment: Differential Expression	KEGG PATHWAY:04062	KEGG PATHWAY:04930	Chemokine signaling pathway	Type II diabetes mellitus	0.0004878	0.0085408
KEGG Pathway Co-enrichment: Differential Expression	KEGG PATHWAY:04630	KEGG PATHWAY:04720	Jak-STAT signaling pathway	Long-term potentiation	5.8652e-05	0.0013172
KEGG Pathway Co-enrichment: Differential Expression	KEGG PATHWAY:00062	KEGG PATHWAY:05012	Fatty acid elongation in mitochondria	Parkinson's disease	2.0459e-05	0.00051989
KEGG Pathway Co-enrichment: Differential Expression	KEGG PATHWAY:00650	KEGG PATHWAY:05016	Butanoate metabolism	Huntington's disease	0.0031403	0.041884
KEGG Pathway Co-enrichment: Differential Expression	KEGG PATHWAY:04540	KEGG PATHWAY:04621	Gap junction	NOD-like receptor signaling pathway	0.0015717	0.023263
KEGG Pathway Co-enrichment: Differential Expression	KEGG PATHWAY:04660	KEGG PATHWAY:05216	T cell receptor signaling pathway	Thyroid cancer	0.001379	0.020841
KEGG Pathway Co-enrichment: Differential Expression	KEGG PATHWAY:04115	KEGG PATHWAY:05214	p53 signaling pathway	Glioma	5.3488e-07	2.1676e-05
KEGG Pathway Co-enrichment: Differential Expression	KEGG PATHWAY:04930	KEGG PATHWAY:05223	Type II diabetes mellitus	Non-small cell lung cancer	6.3866e-08	3.2335e-06
KEGG Pathway Co-enrichment: Differential Expression	KEGG PATHWAY:04630	KEGG PATHWAY:04664	Jak-STAT signaling pathway	Fc epsilon RI signaling pathway	9.0837e-06	0.0002508
KEGG Pathway Co-enrichment: Differential Expression	KEGG PATHWAY:04114	KEGG PATHWAY:05214	Oocyte meiosis	Glioma	1.6358e-05	0.00042813
KEGG Pathway Co-enrichment: Differential Expression	KEGG PATHWAY:05217	KEGG PATHWAY:05218	Basal cell carcinoma	Melanoma	2.9936e-07	1.2748e-05
KEGG Pathway Co-enrichment: Differential Expression	KEGG PATHWAY:04270	KEGG PATHWAY:05211	Vascular smooth muscle contraction	Renal cell carcinoma	0.00067997	0.011361
KEGG Pathway Co-enrichment: Differential Expression	KEGG PATHWAY:04912	KEGG PATHWAY:05014	GnRH signaling pathway	Amyotrophic lateral sclerosis (ALS)	0.000128	0.0026067
KEGG Pathway Co-enrichment: Differential Expression	KEGG PATHWAY:00250	KEGG PATHWAY:00280	Alanine, aspartate and glutamate metabolism	Valine, leucine and isoleucine degradation	0.0017119	0.025152
KEGG Pathway Co-enrichment: Differential Expression	KEGG PATHWAY:03040	KEGG PATHWAY:04120	Spliceosome	Ubiquitin mediated proteolysis	4.5179e-07	1.8532e-05
KEGG Pathway Co-enrichment: Differential Expression	KEGG PATHWAY:04150	KEGG PATHWAY:04350	mTOR signaling pathway	TGF-beta signaling pathway	5.9779e-07	2.3746e-05
KEGG Pathway Co-enrichment: Differential Expression	KEGG PATHWAY:04912	KEGG PATHWAY:04914	GnRH signaling pathway	Progesterone-mediated oocyte maturation	0.0001468	0.0029507
KEGG Pathway Co-enrichment: Differential Expression	KEGG PATHWAY:00330	KEGG PATHWAY:00640	Arginine and proline metabolism	Propanoate metabolism	8.2629e-07	3.1278e-05
KEGG Pathway Co-enrichment: Differential Expression	KEGG PATHWAY:04810	KEGG PATHWAY:05120	Regulation of actin cytoskeleton	Epithelial cell signaling in Helicobacter pylori infection	2.642e-06	8.4967e-05
KEGG Pathway Co-enrichment: Differential Expression	KEGG PATHWAY:00650	KEGG PATHWAY:04920	Butanoate metabolism	Adipocytokine signaling pathway	0.0023983	0.033523
KEGG Pathway Co-enrichment: Differential Expression	KEGG PATHWAY:05020	KEGG PATHWAY:05330	Prion diseases	Allograft rejection	8.2992e-07	3.1356e-05
KEGG Pathway Co-enrichment: Differential Expression	KEGG PATHWAY:04622	KEGG PATHWAY:05213	RIG-I-like receptor signaling pathway	Endometrial cancer	1.2636e-08	7.6733e-07
KEGG Pathway Co-enrichment: Differential Expression	KEGG PATHWAY:05210	KEGG PATHWAY:05220	Colorectal cancer	Chronic myeloid leukemia	3.003e-19	2.3215e-16
KEGG Pathway Co-enrichment: Differential Expression	KEGG PATHWAY:04510	KEGG PATHWAY:05222	Focal adhesion	Small cell lung cancer	0.0022734	0.031887
KEGG Pathway Co-enrichment: Differential Expression	KEGG PATHWAY:00670	KEGG PATHWAY:00750	One carbon pool by folate	Vitamin B6 metabolism	0.0034752	0.045447
KEGG Pathway Co-enrichment: Differential Expression	KEGG PATHWAY:04115	KEGG PATHWAY:04666	p53 signaling pathway	Fc gamma R-mediated phagocytosis	0.00080253	0.013125
KEGG Pathway Co-enrichment: Differential Expression	KEGG PATHWAY:04662	KEGG PATHWAY:04722	B cell receptor signaling pathway	Neurotrophin signaling pathway	2.3728e-05	0.00059173
KEGG Pathway Co-enrichment: Differential Expression	KEGG PATHWAY:04020	KEGG PATHWAY:05216	Calcium signaling pathway	Thyroid cancer	0.0010094	0.015963
KEGG Pathway Co-enrichment: Differential Expression	KEGG PATHWAY:04660	KEGG PATHWAY:04720	T cell receptor signaling pathway	Long-term potentiation	6.1073e-07	2.4117e-05
KEGG Pathway Co-enrichment: Differential Expression	KEGG PATHWAY:00410	KEGG PATHWAY:00620	beta-Alanine metabolism	Pyruvate metabolism	0.00034371	0.0062919
KEGG Pathway Co-enrichment: Differential Expression	KEGG PATHWAY:04670	KEGG PATHWAY:05214	Leukocyte transendothelial migration	Glioma	4.1547e-06	0.00012749
KEGG Pathway Co-enrichment: Differential Expression	KEGG PATHWAY:04320	KEGG PATHWAY:04930	Dorso-ventral axis formation	Type II diabetes mellitus	3.8577e-05	0.00091546
KEGG Pathway Co-enrichment: Differential Expression	KEGG PATHWAY:04115	KEGG PATHWAY:05220	p53 signaling pathway	Chronic myeloid leukemia	5.4043e-06	0.00016069
KEGG Pathway Co-enrichment: Differential Expression	KEGG PATHWAY:04510	KEGG PATHWAY:04670	Focal adhesion	Leukocyte transendothelial migration	1.3294e-06	4.7043e-05
KEGG Pathway Co-enrichment: Differential Expression	KEGG PATHWAY:04360	KEGG PATHWAY:04540	Axon guidance	Gap junction	1.0098e-13	2.0925e-11
KEGG Pathway Co-enrichment: Differential Expression	KEGG PATHWAY:04630	KEGG PATHWAY:04730	Jak-STAT signaling pathway	Long-term depression	8.0201e-05	0.0017427
KEGG Pathway Co-enrichment: Differential Expression	KEGG PATHWAY:05020	KEGG PATHWAY:05210	Prion diseases	Colorectal cancer	0.0029205	0.039451
KEGG Pathway Co-enrichment: Differential Expression	KEGG PATHWAY:04150	KEGG PATHWAY:04662	mTOR signaling pathway	B cell receptor signaling pathway	0.00062546	0.010618
KEGG Pathway Co-enrichment: Differential Expression	KEGG PATHWAY:05213	KEGG PATHWAY:05221	Endometrial cancer	Acute myeloid leukemia	0.00021238	0.0040929
KEGG Pathway Co-enrichment: Differential Expression	KEGG PATHWAY:04621	KEGG PATHWAY:04722	NOD-like receptor signaling pathway	Neurotrophin signaling pathway	0.0006431	0.010844
KEGG Pathway Co-enrichment: Differential Expression	KEGG PATHWAY:04620	KEGG PATHWAY:05211	Toll-like receptor signaling pathway	Renal cell carcinoma	0.00029839	0.0055483
KEGG Pathway Co-enrichment: Differential Expression	KEGG PATHWAY:04210	KEGG PATHWAY:04622	Apoptosis	RIG-I-like receptor signaling pathway	3.8364e-05	0.0009115
KEGG Pathway Co-enrichment: Differential Expression	KEGG PATHWAY:04670	KEGG PATHWAY:05414	Leukocyte transendothelial migration	Dilated cardiomyopathy	5.0086e-06	0.00015026
KEGG Pathway Co-enrichment: Differential Expression	KEGG PATHWAY:04720	KEGG PATHWAY:04912	Long-term potentiation	GnRH signaling pathway	0.00011721	0.0024214
KEGG Pathway Co-enrichment: Differential Expression	KEGG PATHWAY:04640	KEGG PATHWAY:05416	Hematopoietic cell lineage	Viral myocarditis	0.0023665	0.033124
KEGG Pathway Co-enrichment: Differential Expression	KEGG PATHWAY:04514	KEGG PATHWAY:04672	Cell adhesion molecules (CAMs)	Intestinal immune network for IgA production	0.0010044	0.015897
KEGG Pathway Co-enrichment: Differential Expression	KEGG PATHWAY:04916	KEGG PATHWAY:04920	Melanogenesis	Adipocytokine signaling pathway	3.8668e-10	3.3646e-08
KEGG Pathway Co-enrichment: Differential Expression	KEGG PATHWAY:00340	KEGG PATHWAY:04020	Histidine metabolism	Calcium signaling pathway	0.0010331	0.01626
KEGG Pathway Co-enrichment: Differential Expression	KEGG PATHWAY:04660	KEGG PATHWAY:04666	T cell receptor signaling pathway	Fc gamma R-mediated phagocytosis	3.2778e-14	7.8433e-12
KEGG Pathway Co-enrichment: Differential Expression	KEGG PATHWAY:04020	KEGG PATHWAY:04150	Calcium signaling pathway	mTOR signaling pathway	0.0014857	0.022253
KEGG Pathway Co-enrichment: Differential Expression	KEGG PATHWAY:00062	KEGG PATHWAY:01040	Fatty acid elongation in mitochondria	Biosynthesis of unsaturated fatty acids	0.00028232	0.0052738
KEGG Pathway Co-enrichment: Differential Expression	KEGG PATHWAY:04010	KEGG PATHWAY:04960	MAPK signaling pathway	Aldosterone-regulated sodium reabsorption	0.00047936	0.0084297
KEGG Pathway Co-enrichment: Differential Expression	KEGG PATHWAY:00310	KEGG PATHWAY:04146	Lysine degradation	Peroxisome	0.00026015	0.0049283
KEGG Pathway Co-enrichment: Differential Expression	KEGG PATHWAY:04350	KEGG PATHWAY:04912	TGF-beta signaling pathway	GnRH signaling pathway	9.8785e-06	0.00027088
KEGG Pathway Co-enrichment: Differential Expression	KEGG PATHWAY:00062	KEGG PATHWAY:04146	Fatty acid elongation in mitochondria	Peroxisome	0.0034141	0.04497
KEGG Pathway Co-enrichment: Differential Expression	KEGG PATHWAY:04340	KEGG PATHWAY:05223	Hedgehog signaling pathway	Non-small cell lung cancer	0.0019776	0.028311
KEGG Pathway Co-enrichment: Differential Expression	KEGG PATHWAY:00360	KEGG PATHWAY:04080	Phenylalanine metabolism	Neuroactive ligand-receptor interaction	0.00020185	0.0039313
KEGG Pathway Co-enrichment: Differential Expression	KEGG PATHWAY:04720	KEGG PATHWAY:04810	Long-term potentiation	Regulation of actin cytoskeleton	0.00055065	0.0095087
KEGG Pathway Co-enrichment: Differential Expression	KEGG PATHWAY:05215	KEGG PATHWAY:05223	Prostate cancer	Non-small cell lung cancer	5.0168e-09	3.2634e-07
KEGG Pathway Co-enrichment: Differential Expression	KEGG PATHWAY:04722	KEGG PATHWAY:05211	Neurotrophin signaling pathway	Renal cell carcinoma	6.1594e-05	0.0013756
KEGG Pathway Co-enrichment: Differential Expression	KEGG PATHWAY:03018	KEGG PATHWAY:03040	RNA degradation	Spliceosome	0.00092184	0.0148
KEGG Pathway Co-enrichment: Differential Expression	KEGG PATHWAY:04010	KEGG PATHWAY:05219	MAPK signaling pathway	Bladder cancer	9.1596e-06	0.00025255
KEGG Pathway Co-enrichment: Differential Expression	KEGG PATHWAY:04350	KEGG PATHWAY:04370	TGF-beta signaling pathway	VEGF signaling pathway	1.5338e-05	0.00040512
KEGG Pathway Co-enrichment: Differential Expression	KEGG PATHWAY:04350	KEGG PATHWAY:05215	TGF-beta signaling pathway	Prostate cancer	4.3139e-13	7.6061e-11
KEGG Pathway Co-enrichment: Differential Expression	KEGG PATHWAY:00052	KEGG PATHWAY:04512	Galactose metabolism	ECM-receptor interaction	0.0021321	0.030202
KEGG Pathway Co-enrichment: Differential Expression	KEGG PATHWAY:00030	KEGG PATHWAY:05016	Pentose phosphate pathway	Huntington's disease	0.00052039	0.0090094
KEGG Pathway Co-enrichment: Differential Expression	KEGG PATHWAY:00983	KEGG PATHWAY:02010	Drug metabolism - other enzymes	ABC transporters	3.1316e-13	5.7222e-11
KEGG Pathway Co-enrichment: Differential Expression	KEGG PATHWAY:04340	KEGG PATHWAY:05213	Hedgehog signaling pathway	Endometrial cancer	0.00034172	0.0062669
KEGG Pathway Co-enrichment: Differential Expression	KEGG PATHWAY:05310	KEGG PATHWAY:05330	Asthma	Allograft rejection	2.9163e-07	1.2525e-05
KEGG Pathway Co-enrichment: Differential Expression	KEGG PATHWAY:00500	KEGG PATHWAY:00590	Starch and sucrose metabolism	Arachidonic acid metabolism	0.0030961	0.041378
KEGG Pathway Co-enrichment: Differential Expression	KEGG PATHWAY:04370	KEGG PATHWAY:04720	VEGF signaling pathway	Long-term potentiation	0.0016153	0.023874
KEGG Pathway Co-enrichment: Differential Expression	KEGG PATHWAY:04370	KEGG PATHWAY:04510	VEGF signaling pathway	Focal adhesion	2.8867e-05	0.00070931
KEGG Pathway Co-enrichment: Differential Expression	KEGG PATHWAY:03050	KEGG PATHWAY:04914	Proteasome	Progesterone-mediated oocyte maturation	0.0037244	0.048296
KEGG Pathway Co-enrichment: Differential Expression	KEGG PATHWAY:04070	KEGG PATHWAY:04962	Phosphatidylinositol signaling system	Vasopressin-regulated water reabsorption	7.5514e-05	0.0016588
KEGG Pathway Co-enrichment: Differential Expression	KEGG PATHWAY:04150	KEGG PATHWAY:04720	mTOR signaling pathway	Long-term potentiation	6.6609e-10	5.3986e-08
KEGG Pathway Co-enrichment: Differential Expression	KEGG PATHWAY:03430	KEGG PATHWAY:05220	Mismatch repair	Chronic myeloid leukemia	0.0020507	0.029233
KEGG Pathway Co-enrichment: Differential Expression	KEGG PATHWAY:04730	KEGG PATHWAY:05215	Long-term depression	Prostate cancer	0.0010153	0.01603
KEGG Pathway Co-enrichment: Differential Expression	KEGG PATHWAY:04530	KEGG PATHWAY:05220	Tight junction	Chronic myeloid leukemia	0.00041614	0.0074548
KEGG Pathway Co-enrichment: Differential Expression	KEGG PATHWAY:04660	KEGG PATHWAY:04930	T cell receptor signaling pathway	Type II diabetes mellitus	4.6384e-06	0.00014126
KEGG Pathway Co-enrichment: Differential Expression	KEGG PATHWAY:04012	KEGG PATHWAY:05214	ErbB signaling pathway	Glioma	3.7072e-11	4.2099e-09
KEGG Pathway Co-enrichment: Differential Expression	KEGG PATHWAY:04270	KEGG PATHWAY:04662	Vascular smooth muscle contraction	B cell receptor signaling pathway	1.2541e-06	4.5012e-05
KEGG Pathway Co-enrichment: Differential Expression	KEGG PATHWAY:04150	KEGG PATHWAY:05214	mTOR signaling pathway	Glioma	1.2377e-07	5.8397e-06
KEGG Pathway Co-enrichment: Differential Expression	KEGG PATHWAY:04010	KEGG PATHWAY:04912	MAPK signaling pathway	GnRH signaling pathway	1.7913e-05	0.0004616
KEGG Pathway Co-enrichment: Differential Expression	KEGG PATHWAY:04340	KEGG PATHWAY:05214	Hedgehog signaling pathway	Glioma	0.0011333	0.01755
KEGG Pathway Co-enrichment: Differential Expression	KEGG PATHWAY:04630	KEGG PATHWAY:04920	Jak-STAT signaling pathway	Adipocytokine signaling pathway	1.4304e-06	5.0354e-05
KEGG Pathway Co-enrichment: Differential Expression	KEGG PATHWAY:00970	KEGG PATHWAY:03020	Aminoacyl-tRNA biosynthesis	RNA polymerase	0.00023609	0.0045237
KEGG Pathway Co-enrichment: Differential Expression	KEGG PATHWAY:00240	KEGG PATHWAY:03060	Pyrimidine metabolism	Protein export	0.0014237	0.021452
KEGG Pathway Co-enrichment: Differential Expression	KEGG PATHWAY:05020	KEGG PATHWAY:05223	Prion diseases	Non-small cell lung cancer	0.0011365	0.017585
KEGG Pathway Co-enrichment: Differential Expression	KEGG PATHWAY:00020	KEGG PATHWAY:00410	Citrate cycle (TCA cycle)	beta-Alanine metabolism	3.3942e-05	0.00081803
KEGG Pathway Co-enrichment: Differential Expression	KEGG PATHWAY:05110	KEGG PATHWAY:05120	Vibrio cholerae infection	Epithelial cell signaling in Helicobacter pylori infection	1.1584e-05	0.00031297
KEGG Pathway Co-enrichment: Differential Expression	KEGG PATHWAY:04622	KEGG PATHWAY:04666	RIG-I-like receptor signaling pathway	Fc gamma R-mediated phagocytosis	2.3529e-07	1.0417e-05
KEGG Pathway Co-enrichment: Differential Expression	KEGG PATHWAY:04620	KEGG PATHWAY:04672	Toll-like receptor signaling pathway	Intestinal immune network for IgA production	6.4253e-11	6.6916e-09
KEGG Pathway Co-enrichment: Differential Expression	KEGG PATHWAY:04664	KEGG PATHWAY:04920	Fc epsilon RI signaling pathway	Adipocytokine signaling pathway	3.3213e-08	1.839e-06
KEGG Pathway Co-enrichment: Differential Expression	KEGG PATHWAY:03430	KEGG PATHWAY:05219	Mismatch repair	Bladder cancer	0.00062001	0.010552
KEGG Pathway Co-enrichment: Differential Expression	KEGG PATHWAY:03440	KEGG PATHWAY:04914	Homologous recombination	Progesterone-mediated oocyte maturation	5.4403e-07	2.1914e-05
KEGG Pathway Co-enrichment: Differential Expression	KEGG PATHWAY:00240	KEGG PATHWAY:00970	Pyrimidine metabolism	Aminoacyl-tRNA biosynthesis	0.0038644	0.049919
KEGG Pathway Co-enrichment: Differential Expression	KEGG PATHWAY:04310	KEGG PATHWAY:05213	Wnt signaling pathway	Endometrial cancer	3.4791e-08	1.9159e-06
KEGG Pathway Co-enrichment: Differential Expression	KEGG PATHWAY:05211	KEGG PATHWAY:05221	Renal cell carcinoma	Acute myeloid leukemia	1.8664e-05	0.00047729
KEGG Pathway Co-enrichment: Differential Expression	KEGG PATHWAY:04010	KEGG PATHWAY:04360	MAPK signaling pathway	Axon guidance	2.6967e-18	1.8691e-15
KEGG Pathway Co-enrichment: Differential Expression	KEGG PATHWAY:04010	KEGG PATHWAY:04660	MAPK signaling pathway	T cell receptor signaling pathway	9.898e-09	6.1028e-07
KEGG Pathway Co-enrichment: Differential Expression	KEGG PATHWAY:04670	KEGG PATHWAY:04722	Leukocyte transendothelial migration	Neurotrophin signaling pathway	0.0032211	0.042764
KEGG Pathway Co-enrichment: Differential Expression	KEGG PATHWAY:04114	KEGG PATHWAY:04914	Oocyte meiosis	Progesterone-mediated oocyte maturation	1.6139e-05	0.00042348
KEGG Pathway Co-enrichment: Differential Expression	KEGG PATHWAY:04150	KEGG PATHWAY:05213	mTOR signaling pathway	Endometrial cancer	0.00017492	0.003447
KEGG Pathway Co-enrichment: Differential Expression	KEGG PATHWAY:00980	KEGG PATHWAY:02010	Metabolism of xenobiotics by cytochrome P450	ABC transporters	4.3865e-05	0.0010252
KEGG Pathway Co-enrichment: Differential Expression	KEGG PATHWAY:04670	KEGG PATHWAY:05221	Leukocyte transendothelial migration	Acute myeloid leukemia	2.269e-07	1.009e-05
KEGG Pathway Co-enrichment: Differential Expression	KEGG PATHWAY:04070	KEGG PATHWAY:05210	Phosphatidylinositol signaling system	Colorectal cancer	3.4038e-05	0.00081936
KEGG Pathway Co-enrichment: Differential Expression	KEGG PATHWAY:00230	KEGG PATHWAY:03410	Purine metabolism	Base excision repair	4.0563e-05	0.00095581
KEGG Pathway Co-enrichment: Differential Expression	KEGG PATHWAY:04310	KEGG PATHWAY:04912	Wnt signaling pathway	GnRH signaling pathway	0.00072693	0.012026
KEGG Pathway Co-enrichment: Differential Expression	KEGG PATHWAY:04020	KEGG PATHWAY:04960	Calcium signaling pathway	Aldosterone-regulated sodium reabsorption	5.3107e-05	0.0012103
KEGG Pathway Co-enrichment: Differential Expression	KEGG PATHWAY:04110	KEGG PATHWAY:05014	Cell cycle	Amyotrophic lateral sclerosis (ALS)	1.5017e-06	5.2585e-05
KEGG Pathway Co-enrichment: Differential Expression	KEGG PATHWAY:04660	KEGG PATHWAY:05416	T cell receptor signaling pathway	Viral myocarditis	0.00015139	0.0030338
KEGG Pathway Co-enrichment: Differential Expression	KEGG PATHWAY:04150	KEGG PATHWAY:05223	mTOR signaling pathway	Non-small cell lung cancer	7.5907e-06	0.00021399
KEGG Pathway Co-enrichment: Differential Expression	KEGG PATHWAY:04210	KEGG PATHWAY:05220	Apoptosis	Chronic myeloid leukemia	2.9033e-12	4.1096e-10
KEGG Pathway Co-enrichment: Differential Expression	KEGG PATHWAY:04930	KEGG PATHWAY:05213	Type II diabetes mellitus	Endometrial cancer	1.2797e-06	4.5526e-05
KEGG Pathway Co-enrichment: Differential Expression	KEGG PATHWAY:04662	KEGG PATHWAY:05219	B cell receptor signaling pathway	Bladder cancer	1.5835e-06	5.4783e-05
KEGG Pathway Co-enrichment: Differential Expression	KEGG PATHWAY:03030	KEGG PATHWAY:03430	DNA replication	Mismatch repair	0.00028081	0.0052554
KEGG Pathway Co-enrichment: Differential Expression	KEGG PATHWAY:04062	KEGG PATHWAY:05310	Chemokine signaling pathway	Asthma	5.9024e-07	2.3539e-05
KEGG Pathway Co-enrichment: Differential Expression	KEGG PATHWAY:04060	KEGG PATHWAY:04514	Cytokine-cytokine receptor interaction	Cell adhesion molecules (CAMs)	0.00024175	0.0046147
KEGG Pathway Co-enrichment: Differential Expression	KEGG PATHWAY:04350	KEGG PATHWAY:04810	TGF-beta signaling pathway	Regulation of actin cytoskeleton	6.1422e-06	0.00017918
KEGG Pathway Co-enrichment: Differential Expression	KEGG PATHWAY:04620	KEGG PATHWAY:04660	Toll-like receptor signaling pathway	T cell receptor signaling pathway	0.0018758	0.027125
KEGG Pathway Co-enrichment: Differential Expression	KEGG PATHWAY:04330	KEGG PATHWAY:04340	Notch signaling pathway	Hedgehog signaling pathway	4.4637e-09	2.9611e-07
KEGG Pathway Co-enrichment: Differential Expression	KEGG PATHWAY:03018	KEGG PATHWAY:03060	RNA degradation	Protein export	0.00010272	0.0021642
KEGG Pathway Co-enrichment: Differential Expression	KEGG PATHWAY:04666	KEGG PATHWAY:05215	Fc gamma R-mediated phagocytosis	Prostate cancer	3.5037e-06	0.00011056
KEGG Pathway Co-enrichment: Differential Expression	KEGG PATHWAY:04070	KEGG PATHWAY:04520	Phosphatidylinositol signaling system	Adherens junction	0.0015322	0.022813
KEGG Pathway Co-enrichment: Differential Expression	KEGG PATHWAY:04640	KEGG PATHWAY:04670	Hematopoietic cell lineage	Leukocyte transendothelial migration	5.3156e-06	0.00015923
KEGG Pathway Co-enrichment: Differential Expression	KEGG PATHWAY:05218	KEGG PATHWAY:05222	Melanoma	Small cell lung cancer	1.675e-05	0.00043724
KEGG Pathway Co-enrichment: Differential Expression	KEGG PATHWAY:04350	KEGG PATHWAY:04662	TGF-beta signaling pathway	B cell receptor signaling pathway	3.2024e-06	0.00010185
KEGG Pathway Co-enrichment: Differential Expression	KEGG PATHWAY:04144	KEGG PATHWAY:04370	Endocytosis	VEGF signaling pathway	1.3202e-05	0.00035382
KEGG Pathway Co-enrichment: Differential Expression	KEGG PATHWAY:04012	KEGG PATHWAY:04360	ErbB signaling pathway	Axon guidance	9.3265e-18	5.0666e-15
KEGG Pathway Co-enrichment: Differential Expression	KEGG PATHWAY:05014	KEGG PATHWAY:05222	Amyotrophic lateral sclerosis (ALS)	Small cell lung cancer	2.2879e-08	1.3253e-06
KEGG Pathway Co-enrichment: Differential Expression	KEGG PATHWAY:04730	KEGG PATHWAY:04920	Long-term depression	Adipocytokine signaling pathway	1.2176e-12	1.912e-10
KEGG Pathway Co-enrichment: Differential Expression	KEGG PATHWAY:04060	KEGG PATHWAY:04622	Cytokine-cytokine receptor interaction	RIG-I-like receptor signaling pathway	0.002104	0.029866
KEGG Pathway Co-enrichment: Differential Expression	KEGG PATHWAY:04310	KEGG PATHWAY:04920	Wnt signaling pathway	Adipocytokine signaling pathway	0.00075003	0.012367
KEGG Pathway Co-enrichment: Differential Expression	KEGG PATHWAY:04720	KEGG PATHWAY:04722	Long-term potentiation	Neurotrophin signaling pathway	4.9523e-05	0.0011415
KEGG Pathway Co-enrichment: Differential Expression	KEGG PATHWAY:04662	KEGG PATHWAY:05210	B cell receptor signaling pathway	Colorectal cancer	3.8619e-05	0.00091539
KEGG Pathway Co-enrichment: Differential Expression	KEGG PATHWAY:04540	KEGG PATHWAY:04920	Gap junction	Adipocytokine signaling pathway	2.1328e-10	1.9575e-08
KEGG Pathway Co-enrichment: Differential Expression	KEGG PATHWAY:04360	KEGG PATHWAY:04722	Axon guidance	Neurotrophin signaling pathway	6.2502e-08	3.1967e-06
KEGG Pathway Co-enrichment: Differential Expression	KEGG PATHWAY:04110	KEGG PATHWAY:05210	Cell cycle	Colorectal cancer	2.1312e-05	0.0005402
KEGG Pathway Co-enrichment: Differential Expression	KEGG PATHWAY:04630	KEGG PATHWAY:05211	Jak-STAT signaling pathway	Renal cell carcinoma	0.00385	0.049797
KEGG Pathway Co-enrichment: Differential Expression	KEGG PATHWAY:04920	KEGG PATHWAY:05221	Adipocytokine signaling pathway	Acute myeloid leukemia	1.9907e-06	6.6466e-05
KEGG Pathway Co-enrichment: Differential Expression	KEGG PATHWAY:04730	KEGG PATHWAY:05221	Long-term depression	Acute myeloid leukemia	7.8774e-05	0.0017229
KEGG Pathway Co-enrichment: Differential Expression	KEGG PATHWAY:00100	KEGG PATHWAY:00900	Steroid biosynthesis	Terpenoid backbone biosynthesis	2.363e-33	4.7496e-29
KEGG Pathway Co-enrichment: Differential Expression	KEGG PATHWAY:00100	KEGG PATHWAY:00620	Steroid biosynthesis	Pyruvate metabolism	0.0020538	0.029257
KEGG Pathway Co-enrichment: Differential Expression	KEGG PATHWAY:04530	KEGG PATHWAY:04910	Tight junction	Insulin signaling pathway	3.2074e-07	1.3572e-05
KEGG Pathway Co-enrichment: Differential Expression	KEGG PATHWAY:04630	KEGG PATHWAY:04640	Jak-STAT signaling pathway	Hematopoietic cell lineage	0.0015291	0.022783
KEGG Pathway Co-enrichment: Differential Expression	KEGG PATHWAY:00520	KEGG PATHWAY:00603	Amino sugar and nucleotide sugar metabolism	Glycosphingolipid biosynthesis - globo series	6.7925e-06	0.00019421
KEGG Pathway Co-enrichment: Differential Expression	KEGG PATHWAY:04622	KEGG PATHWAY:05416	RIG-I-like receptor signaling pathway	Viral myocarditis	0.0027318	0.03743
KEGG Pathway Co-enrichment: Differential Expression	KEGG PATHWAY:05014	KEGG PATHWAY:05214	Amyotrophic lateral sclerosis (ALS)	Glioma	1.0857e-17	5.7426e-15
KEGG Pathway Co-enrichment: Differential Expression	KEGG PATHWAY:04666	KEGG PATHWAY:04670	Fc gamma R-mediated phagocytosis	Leukocyte transendothelial migration	6.5121e-07	2.5515e-05
KEGG Pathway Co-enrichment: Differential Expression	KEGG PATHWAY:04621	KEGG PATHWAY:04630	NOD-like receptor signaling pathway	Jak-STAT signaling pathway	1.8159e-12	2.7443e-10
KEGG Pathway Co-enrichment: Differential Expression	KEGG PATHWAY:00232	KEGG PATHWAY:00380	Caffeine metabolism	Tryptophan metabolism	4.531e-05	0.0010565
KEGG Pathway Co-enrichment: Differential Expression	KEGG PATHWAY:04530	KEGG PATHWAY:05213	Tight junction	Endometrial cancer	0.0016854	0.024818
KEGG Pathway Co-enrichment: Differential Expression	KEGG PATHWAY:05212	KEGG PATHWAY:05216	Pancreatic cancer	Thyroid cancer	0.0010429	0.016363
KEGG Pathway Co-enrichment: Differential Expression	KEGG PATHWAY:04520	KEGG PATHWAY:05211	Adherens junction	Renal cell carcinoma	3.1095e-14	7.5303e-12
KEGG Pathway Co-enrichment: Differential Expression	KEGG PATHWAY:04310	KEGG PATHWAY:05120	Wnt signaling pathway	Epithelial cell signaling in Helicobacter pylori infection	0.0028029	0.0383
KEGG Pathway Co-enrichment: Differential Expression	KEGG PATHWAY:04330	KEGG PATHWAY:05213	Notch signaling pathway	Endometrial cancer	0.0029275	0.039518
KEGG Pathway Co-enrichment: Differential Expression	KEGG PATHWAY:00590	KEGG PATHWAY:00983	Arachidonic acid metabolism	Drug metabolism - other enzymes	8.3634e-11	8.4052e-09
KEGG Pathway Co-enrichment: Differential Expression	KEGG PATHWAY:04360	KEGG PATHWAY:04664	Axon guidance	Fc epsilon RI signaling pathway	4.6632e-08	2.4928e-06
KEGG Pathway Co-enrichment: Differential Expression	KEGG PATHWAY:00020	KEGG PATHWAY:00330	Citrate cycle (TCA cycle)	Arginine and proline metabolism	0.00033643	0.0061925
KEGG Pathway Co-enrichment: Differential Expression	KEGG PATHWAY:00520	KEGG PATHWAY:00604	Amino sugar and nucleotide sugar metabolism	Glycosphingolipid biosynthesis - ganglio series	1.1327e-06	4.1023e-05
KEGG Pathway Co-enrichment: Differential Expression	KEGG PATHWAY:04062	KEGG PATHWAY:04920	Chemokine signaling pathway	Adipocytokine signaling pathway	0.00061185	0.010422
KEGG Pathway Co-enrichment: Differential Expression	KEGG PATHWAY:04110	KEGG PATHWAY:04210	Cell cycle	Apoptosis	5.7541e-05	0.0012966
KEGG Pathway Co-enrichment: Differential Expression	KEGG PATHWAY:04540	KEGG PATHWAY:04670	Gap junction	Leukocyte transendothelial migration	3.9962e-10	3.4326e-08
KEGG Pathway Co-enrichment: Differential Expression	KEGG PATHWAY:04010	KEGG PATHWAY:04150	MAPK signaling pathway	mTOR signaling pathway	1.5807e-10	1.4916e-08
KEGG Pathway Co-enrichment: Differential Expression	KEGG PATHWAY:04622	KEGG PATHWAY:05222	RIG-I-like receptor signaling pathway	Small cell lung cancer	9.0272e-05	0.0019282
KEGG Pathway Co-enrichment: Differential Expression	KEGG PATHWAY:04210	KEGG PATHWAY:04910	Apoptosis	Insulin signaling pathway	0.0032528	0.043156
KEGG Pathway Co-enrichment: Differential Expression	KEGG PATHWAY:04062	KEGG PATHWAY:05020	Chemokine signaling pathway	Prion diseases	6.5441e-08	3.305e-06
KEGG Pathway Co-enrichment: Differential Expression	KEGG PATHWAY:04210	KEGG PATHWAY:05120	Apoptosis	Epithelial cell signaling in Helicobacter pylori infection	2.5519e-08	1.4489e-06
KEGG Pathway Co-enrichment: Differential Expression	KEGG PATHWAY:00071	KEGG PATHWAY:05012	Fatty acid metabolism	Parkinson's disease	5.2492e-05	0.0012031
KEGG Pathway Co-enrichment: Differential Expression	KEGG PATHWAY:04010	KEGG PATHWAY:04270	MAPK signaling pathway	Vascular smooth muscle contraction	0.0034457	0.045267
KEGG Pathway Co-enrichment: Differential Expression	KEGG PATHWAY:00120	KEGG PATHWAY:00480	Primary bile acid biosynthesis	Glutathione metabolism	0.0019404	0.027859
KEGG Pathway Co-enrichment: Differential Expression	KEGG PATHWAY:04920	KEGG PATHWAY:05211	Adipocytokine signaling pathway	Renal cell carcinoma	2.1705e-09	1.5581e-07
KEGG Pathway Co-enrichment: Differential Expression	KEGG PATHWAY:03420	KEGG PATHWAY:04114	Nucleotide excision repair	Oocyte meiosis	3.1503e-13	5.7045e-11
KEGG Pathway Co-enrichment: Differential Expression	KEGG PATHWAY:04640	KEGG PATHWAY:05330	Hematopoietic cell lineage	Allograft rejection	1.0043e-10	9.9934e-09
KEGG Pathway Co-enrichment: Differential Expression	KEGG PATHWAY:04370	KEGG PATHWAY:04660	VEGF signaling pathway	T cell receptor signaling pathway	1.6986e-05	0.00044226
KEGG Pathway Co-enrichment: Differential Expression	KEGG PATHWAY:04012	KEGG PATHWAY:04520	ErbB signaling pathway	Adherens junction	9.9069e-15	2.8859e-12
KEGG Pathway Co-enrichment: Differential Expression	KEGG PATHWAY:00071	KEGG PATHWAY:00190	Fatty acid metabolism	Oxidative phosphorylation	0.00063531	0.010758
KEGG Pathway Co-enrichment: Differential Expression	KEGG PATHWAY:04210	KEGG PATHWAY:05211	Apoptosis	Renal cell carcinoma	2.7146e-09	1.9145e-07
KEGG Pathway Co-enrichment: Differential Expression	KEGG PATHWAY:04310	KEGG PATHWAY:04340	Wnt signaling pathway	Hedgehog signaling pathway	0.0024573	0.034252
KEGG Pathway Co-enrichment: Differential Expression	KEGG PATHWAY:04916	KEGG PATHWAY:05222	Melanogenesis	Small cell lung cancer	6.122e-06	0.00017885
KEGG Pathway Co-enrichment: Differential Expression	KEGG PATHWAY:00562	KEGG PATHWAY:04320	Inositol phosphate metabolism	Dorso-ventral axis formation	0.0030256	0.040678
KEGG Pathway Co-enrichment: Differential Expression	KEGG PATHWAY:00062	KEGG PATHWAY:00190	Fatty acid elongation in mitochondria	Oxidative phosphorylation	2.2458e-05	0.00056709
KEGG Pathway Co-enrichment: Differential Expression	KEGG PATHWAY:05120	KEGG PATHWAY:05223	Epithelial cell signaling in Helicobacter pylori infection	Non-small cell lung cancer	5.3946e-16	2.008e-13
KEGG Pathway Co-enrichment: Differential Expression	KEGG PATHWAY:04150	KEGG PATHWAY:04916	mTOR signaling pathway	Melanogenesis	6.3314e-10	5.1944e-08
KEGG Pathway Co-enrichment: Differential Expression	KEGG PATHWAY:04520	KEGG PATHWAY:04722	Adherens junction	Neurotrophin signaling pathway	1.271e-13	2.5547e-11
KEGG Pathway Co-enrichment: Differential Expression	KEGG PATHWAY:04150	KEGG PATHWAY:04210	mTOR signaling pathway	Apoptosis	0.0010244	0.016149
KEGG Pathway Co-enrichment: Differential Expression	KEGG PATHWAY:00232	KEGG PATHWAY:00590	Caffeine metabolism	Arachidonic acid metabolism	0.00042596	0.0076105
KEGG Pathway Co-enrichment: Differential Expression	KEGG PATHWAY:04144	KEGG PATHWAY:04722	Endocytosis	Neurotrophin signaling pathway	6.9142e-05	0.0015289
KEGG Pathway Co-enrichment: Differential Expression	KEGG PATHWAY:05210	KEGG PATHWAY:05212	Colorectal cancer	Pancreatic cancer	8.3177e-23	1.1942e-19
KEGG Pathway Co-enrichment: Differential Expression	KEGG PATHWAY:04115	KEGG PATHWAY:04722	p53 signaling pathway	Neurotrophin signaling pathway	3.8304e-06	0.000119
KEGG Pathway Co-enrichment: Differential Expression	KEGG PATHWAY:04810	KEGG PATHWAY:05210	Regulation of actin cytoskeleton	Colorectal cancer	2.9067e-06	9.3181e-05
KEGG Pathway Co-enrichment: Differential Expression	KEGG PATHWAY:05212	KEGG PATHWAY:05223	Pancreatic cancer	Non-small cell lung cancer	0.00022535	0.0043304
KEGG Pathway Co-enrichment: Differential Expression	KEGG PATHWAY:05211	KEGG PATHWAY:05216	Renal cell carcinoma	Thyroid cancer	0.00092305	0.014807
KEGG Pathway Co-enrichment: Differential Expression	KEGG PATHWAY:04660	KEGG PATHWAY:04730	T cell receptor signaling pathway	Long-term depression	0.00087365	0.014139
KEGG Pathway Co-enrichment: Differential Expression	KEGG PATHWAY:00380	KEGG PATHWAY:00982	Tryptophan metabolism	Drug metabolism - cytochrome P450	0.001492	0.022314
KEGG Pathway Co-enrichment: Differential Expression	KEGG PATHWAY:04270	KEGG PATHWAY:05212	Vascular smooth muscle contraction	Pancreatic cancer	0.00013279	0.0027015
KEGG Pathway Co-enrichment: Differential Expression	KEGG PATHWAY:04114	KEGG PATHWAY:05220	Oocyte meiosis	Chronic myeloid leukemia	0.0013485	0.020472
KEGG Pathway Co-enrichment: Differential Expression	KEGG PATHWAY:04912	KEGG PATHWAY:05211	GnRH signaling pathway	Renal cell carcinoma	4.7215e-12	6.5002e-10
KEGG Pathway Co-enrichment: Differential Expression	KEGG PATHWAY:04660	KEGG PATHWAY:05222	T cell receptor signaling pathway	Small cell lung cancer	0.00023225	0.0044544
KEGG Pathway Co-enrichment: Differential Expression	KEGG PATHWAY:00120	KEGG PATHWAY:00591	Primary bile acid biosynthesis	Linoleic acid metabolism	2.0642e-08	1.2132e-06
KEGG Pathway Co-enrichment: Differential Expression	KEGG PATHWAY:04510	KEGG PATHWAY:05211	Focal adhesion	Renal cell carcinoma	0.0035306	0.046081
KEGG Pathway Co-enrichment: Differential Expression	KEGG PATHWAY:04810	KEGG PATHWAY:05219	Regulation of actin cytoskeleton	Bladder cancer	1.1265e-06	4.0871e-05
KEGG Pathway Co-enrichment: Differential Expression	KEGG PATHWAY:04664	KEGG PATHWAY:05219	Fc epsilon RI signaling pathway	Bladder cancer	2.2811e-08	1.3252e-06
KEGG Pathway Co-enrichment: Differential Expression	KEGG PATHWAY:04150	KEGG PATHWAY:04370	mTOR signaling pathway	VEGF signaling pathway	6.4324e-06	0.0001863
KEGG Pathway Co-enrichment: Differential Expression	KEGG PATHWAY:04360	KEGG PATHWAY:05210	Axon guidance	Colorectal cancer	1.9176e-06	6.4134e-05
KEGG Pathway Co-enrichment: Differential Expression	KEGG PATHWAY:04630	KEGG PATHWAY:05120	Jak-STAT signaling pathway	Epithelial cell signaling in Helicobacter pylori infection	9.6018e-12	1.2532e-09
KEGG Pathway Co-enrichment: Differential Expression	KEGG PATHWAY:04115	KEGG PATHWAY:04520	p53 signaling pathway	Adherens junction	7.7968e-05	0.001709
KEGG Pathway Co-enrichment: Differential Expression	KEGG PATHWAY:04540	KEGG PATHWAY:04930	Gap junction	Type II diabetes mellitus	2.8522e-09	2.0045e-07
KEGG Pathway Co-enrichment: Differential Expression	KEGG PATHWAY:04210	KEGG PATHWAY:04722	Apoptosis	Neurotrophin signaling pathway	1.6851e-08	9.9914e-07
KEGG Pathway Co-enrichment: Differential Expression	KEGG PATHWAY:03430	KEGG PATHWAY:04120	Mismatch repair	Ubiquitin mediated proteolysis	0.0022213	0.031267
KEGG Pathway Co-enrichment: Differential Expression	KEGG PATHWAY:04144	KEGG PATHWAY:04530	Endocytosis	Tight junction	0.0017826	0.026039
KEGG Pathway Co-enrichment: Differential Expression	KEGG PATHWAY:04115	KEGG PATHWAY:05219	p53 signaling pathway	Bladder cancer	7.4507e-06	0.00021063
KEGG Pathway Co-enrichment: Differential Expression	KEGG PATHWAY:04150	KEGG PATHWAY:04930	mTOR signaling pathway	Type II diabetes mellitus	1.3983e-05	0.00037227
KEGG Pathway Co-enrichment: Differential Expression	KEGG PATHWAY:00480	KEGG PATHWAY:00591	Glutathione metabolism	Linoleic acid metabolism	0.00014444	0.0029061
KEGG Pathway Co-enrichment: Differential Expression	KEGG PATHWAY:04012	KEGG PATHWAY:05221	ErbB signaling pathway	Acute myeloid leukemia	6.9507e-07	2.7023e-05
KEGG Pathway Co-enrichment: Differential Expression	KEGG PATHWAY:04660	KEGG PATHWAY:05214	T cell receptor signaling pathway	Glioma	3.5112e-07	1.4796e-05
KEGG Pathway Co-enrichment: Differential Expression	KEGG PATHWAY:04662	KEGG PATHWAY:04940	B cell receptor signaling pathway	Type I diabetes mellitus	0.00095841	0.015253
KEGG Pathway Co-enrichment: Differential Expression	KEGG PATHWAY:00020	KEGG PATHWAY:00310	Citrate cycle (TCA cycle)	Lysine degradation	0.0012967	0.019745
KEGG Pathway Co-enrichment: Differential Expression	KEGG PATHWAY:04350	KEGG PATHWAY:04670	TGF-beta signaling pathway	Leukocyte transendothelial migration	2.518e-07	1.1075e-05
KEGG Pathway Co-enrichment: Differential Expression	KEGG PATHWAY:04520	KEGG PATHWAY:04662	Adherens junction	B cell receptor signaling pathway	1.2175e-13	2.4719e-11
KEGG Pathway Co-enrichment: Differential Expression	KEGG PATHWAY:04510	KEGG PATHWAY:05218	Focal adhesion	Melanoma	0.0025584	0.035489
KEGG Pathway Co-enrichment: Differential Expression	KEGG PATHWAY:04360	KEGG PATHWAY:05219	Axon guidance	Bladder cancer	4.8773e-09	3.1829e-07
KEGG Pathway Co-enrichment: Differential Expression	KEGG PATHWAY:04960	KEGG PATHWAY:05211	Aldosterone-regulated sodium reabsorption	Renal cell carcinoma	3.9912e-06	0.00012304
KEGG Pathway Co-enrichment: Differential Expression	KEGG PATHWAY:04370	KEGG PATHWAY:04621	VEGF signaling pathway	NOD-like receptor signaling pathway	0.00057543	0.0098688
KEGG Pathway Co-enrichment: Differential Expression	KEGG PATHWAY:04360	KEGG PATHWAY:05200	Axon guidance	Pathways in cancer	1.1162e-07	5.3167e-06
KEGG Pathway Co-enrichment: Differential Expression	KEGG PATHWAY:03410	KEGG PATHWAY:04115	Base excision repair	p53 signaling pathway	1.6367e-05	0.00042781
KEGG Pathway Co-enrichment: Differential Expression	KEGG PATHWAY:00620	KEGG PATHWAY:05016	Pyruvate metabolism	Huntington's disease	1.577e-07	7.2536e-06
KEGG Pathway Co-enrichment: Differential Expression	KEGG PATHWAY:05216	KEGG PATHWAY:05220	Thyroid cancer	Chronic myeloid leukemia	0.00032822	0.006058
KEGG Pathway Co-enrichment: Differential Expression	KEGG PATHWAY:04062	KEGG PATHWAY:04540	Chemokine signaling pathway	Gap junction	4.0705e-05	0.00095693
KEGG Pathway Co-enrichment: Differential Expression	KEGG PATHWAY:04020	KEGG PATHWAY:04130	Calcium signaling pathway	SNARE interactions in vesicular transport	5.3664e-05	0.0012216
KEGG Pathway Co-enrichment: Differential Expression	KEGG PATHWAY:04144	KEGG PATHWAY:04916	Endocytosis	Melanogenesis	0.0011833	0.018225
KEGG Pathway Co-enrichment: Differential Expression	KEGG PATHWAY:00100	KEGG PATHWAY:03320	Steroid biosynthesis	PPAR signaling pathway	7.0115e-07	2.7207e-05
KEGG Pathway Co-enrichment: Differential Expression	KEGG PATHWAY:04115	KEGG PATHWAY:04912	p53 signaling pathway	GnRH signaling pathway	0.00010367	0.0021797
KEGG Pathway Co-enrichment: Differential Expression	KEGG PATHWAY:00510	KEGG PATHWAY:03018	N-Glycan biosynthesis	RNA degradation	0.00010272	0.0021665
KEGG Pathway Co-enrichment: Differential Expression	KEGG PATHWAY:04912	KEGG PATHWAY:05220	GnRH signaling pathway	Chronic myeloid leukemia	5.5036e-09	3.557e-07
KEGG Pathway Co-enrichment: Differential Expression	KEGG PATHWAY:04540	KEGG PATHWAY:05222	Gap junction	Small cell lung cancer	2.9454e-08	1.6399e-06
KEGG Pathway Co-enrichment: Differential Expression	KEGG PATHWAY:04914	KEGG PATHWAY:05014	Progesterone-mediated oocyte maturation	Amyotrophic lateral sclerosis (ALS)	0.00013698	0.0027783
KEGG Pathway Co-enrichment: Differential Expression	KEGG PATHWAY:04062	KEGG PATHWAY:05332	Chemokine signaling pathway	Graft-versus-host disease	3.7954e-14	8.9751e-12
KEGG Pathway Co-enrichment: Differential Expression	KEGG PATHWAY:04350	KEGG PATHWAY:04520	TGF-beta signaling pathway	Adherens junction	6.5965e-05	0.0014635
KEGG Pathway Co-enrichment: Differential Expression	KEGG PATHWAY:04622	KEGG PATHWAY:04730	RIG-I-like receptor signaling pathway	Long-term depression	1.2638e-06	4.5199e-05
KEGG Pathway Co-enrichment: Differential Expression	KEGG PATHWAY:04914	KEGG PATHWAY:05211	Progesterone-mediated oocyte maturation	Renal cell carcinoma	0.00058335	0.009996
KEGG Pathway Co-enrichment: Differential Expression	KEGG PATHWAY:04010	KEGG PATHWAY:04810	MAPK signaling pathway	Regulation of actin cytoskeleton	0.0013758	0.020824
KEGG Pathway Co-enrichment: Differential Expression	KEGG PATHWAY:04010	KEGG PATHWAY:04070	MAPK signaling pathway	Phosphatidylinositol signaling system	2.2145e-05	0.00055989
KEGG Pathway Co-enrichment: Differential Expression	KEGG PATHWAY:04540	KEGG PATHWAY:04620	Gap junction	Toll-like receptor signaling pathway	4.6947e-05	0.0010934
KEGG Pathway Co-enrichment: Differential Expression	KEGG PATHWAY:04540	KEGG PATHWAY:04660	Gap junction	T cell receptor signaling pathway	4.7768e-06	0.0001446
KEGG Pathway Co-enrichment: Differential Expression	KEGG PATHWAY:05214	KEGG PATHWAY:05221	Glioma	Acute myeloid leukemia	0.00020961	0.004055
KEGG Pathway Co-enrichment: Differential Expression	KEGG PATHWAY:04210	KEGG PATHWAY:04662	Apoptosis	B cell receptor signaling pathway	1.4817e-05	0.00039186
KEGG Pathway Co-enrichment: Differential Expression	KEGG PATHWAY:04070	KEGG PATHWAY:04916	Phosphatidylinositol signaling system	Melanogenesis	1.1494e-06	4.1477e-05
KEGG Pathway Co-enrichment: Differential Expression	KEGG PATHWAY:04115	KEGG PATHWAY:04660	p53 signaling pathway	T cell receptor signaling pathway	0.00016902	0.0033405
KEGG Pathway Co-enrichment: Differential Expression	KEGG PATHWAY:00061	KEGG PATHWAY:00280	Fatty acid biosynthesis	Valine, leucine and isoleucine degradation	0.0025463	0.035345
KEGG Pathway Co-enrichment: Differential Expression	KEGG PATHWAY:04520	KEGG PATHWAY:04670	Adherens junction	Leukocyte transendothelial migration	2.4713e-13	4.6423e-11
KEGG Pathway Co-enrichment: Differential Expression	KEGG PATHWAY:04960	KEGG PATHWAY:05014	Aldosterone-regulated sodium reabsorption	Amyotrophic lateral sclerosis (ALS)	2.2609e-05	0.00056875
KEGG Pathway Co-enrichment: Differential Expression	KEGG PATHWAY:04060	KEGG PATHWAY:04062	Cytokine-cytokine receptor interaction	Chemokine signaling pathway	3.1378e-07	1.3306e-05
KEGG Pathway Co-enrichment: Differential Expression	KEGG PATHWAY:04620	KEGG PATHWAY:04940	Toll-like receptor signaling pathway	Type I diabetes mellitus	0.0011201	0.017426
KEGG Pathway Co-enrichment: Differential Expression	KEGG PATHWAY:04640	KEGG PATHWAY:04940	Hematopoietic cell lineage	Type I diabetes mellitus	5.7159e-07	2.2841e-05
KEGG Pathway Co-enrichment: Differential Expression	KEGG PATHWAY:04666	KEGG PATHWAY:05014	Fc gamma R-mediated phagocytosis	Amyotrophic lateral sclerosis (ALS)	0.0001045	0.0021902
KEGG Pathway Co-enrichment: Differential Expression	KEGG PATHWAY:04060	KEGG PATHWAY:04920	Cytokine-cytokine receptor interaction	Adipocytokine signaling pathway	0.0030384	0.040742
KEGG Pathway Co-enrichment: Differential Expression	KEGG PATHWAY:04622	KEGG PATHWAY:05214	RIG-I-like receptor signaling pathway	Glioma	2.0656e-05	0.00052422
KEGG Pathway Co-enrichment: Differential Expression	KEGG PATHWAY:05210	KEGG PATHWAY:05223	Colorectal cancer	Non-small cell lung cancer	1.3702e-19	1.1476e-16
KEGG Pathway Co-enrichment: Differential Expression	KEGG PATHWAY:00270	KEGG PATHWAY:00680	Cysteine and methionine metabolism	Methane metabolism	0.00025251	0.0047972
KEGG Pathway Co-enrichment: Differential Expression	KEGG PATHWAY:04810	KEGG PATHWAY:04920	Regulation of actin cytoskeleton	Adipocytokine signaling pathway	8.6562e-05	0.0018648
KEGG Pathway Co-enrichment: Differential Expression	KEGG PATHWAY:04360	KEGG PATHWAY:05120	Axon guidance	Epithelial cell signaling in Helicobacter pylori infection	4.559e-06	0.00013905
KEGG Pathway Co-enrichment: Differential Expression	KEGG PATHWAY:00040	KEGG PATHWAY:00590	Pentose and glucuronate interconversions	Arachidonic acid metabolism	0.0014677	0.022081
KEGG Pathway Co-enrichment: Differential Expression	KEGG PATHWAY:04670	KEGG PATHWAY:05213	Leukocyte transendothelial migration	Endometrial cancer	2.2348e-10	2.0325e-08
KEGG Pathway Co-enrichment: Differential Expression	KEGG PATHWAY:00480	KEGG PATHWAY:02010	Glutathione metabolism	ABC transporters	4.112e-05	0.00096441
KEGG Pathway Co-enrichment: Differential Expression	KEGG PATHWAY:04664	KEGG PATHWAY:04912	Fc epsilon RI signaling pathway	GnRH signaling pathway	1.5272e-09	1.1162e-07
KEGG Pathway Co-enrichment: Differential Expression	KEGG PATHWAY:04144	KEGG PATHWAY:04662	Endocytosis	B cell receptor signaling pathway	0.00039486	0.0070926
KEGG Pathway Co-enrichment: Differential Expression	KEGG PATHWAY:04270	KEGG PATHWAY:04520	Vascular smooth muscle contraction	Adherens junction	1.7231e-05	0.00044746
KEGG Pathway Co-enrichment: Differential Expression	KEGG PATHWAY:04730	KEGG PATHWAY:05414	Long-term depression	Dilated cardiomyopathy	0.00016161	0.0032098
KEGG Pathway Co-enrichment: Differential Expression	KEGG PATHWAY:04115	KEGG PATHWAY:04622	p53 signaling pathway	RIG-I-like receptor signaling pathway	0.0011323	0.017548
KEGG Pathway Co-enrichment: Differential Expression	KEGG PATHWAY:04720	KEGG PATHWAY:04920	Long-term potentiation	Adipocytokine signaling pathway	7.799e-12	1.0381e-09
KEGG Pathway Co-enrichment: Differential Expression	KEGG PATHWAY:04510	KEGG PATHWAY:05014	Focal adhesion	Amyotrophic lateral sclerosis (ALS)	0.00055881	0.0096247
KEGG Pathway Co-enrichment: Differential Expression	KEGG PATHWAY:04110	KEGG PATHWAY:05221	Cell cycle	Acute myeloid leukemia	0.00016241	0.0032195
KEGG Pathway Co-enrichment: Differential Expression	KEGG PATHWAY:05213	KEGG PATHWAY:05222	Endometrial cancer	Small cell lung cancer	1.1264e-08	6.8818e-07
KEGG Pathway Co-enrichment: Differential Expression	KEGG PATHWAY:04210	KEGG PATHWAY:04621	Apoptosis	NOD-like receptor signaling pathway	3.9049e-09	2.6427e-07
KEGG Pathway Co-enrichment: Differential Expression	KEGG PATHWAY:04150	KEGG PATHWAY:04622	mTOR signaling pathway	RIG-I-like receptor signaling pathway	1.1179e-06	4.0633e-05
KEGG Pathway Co-enrichment: Differential Expression	KEGG PATHWAY:00071	KEGG PATHWAY:00120	Fatty acid metabolism	Primary bile acid biosynthesis	4.0604e-05	0.00095566
KEGG Pathway Co-enrichment: Differential Expression	KEGG PATHWAY:00020	KEGG PATHWAY:05010	Citrate cycle (TCA cycle)	Alzheimer's disease	2.7736e-05	0.00068572
KEGG Pathway Co-enrichment: Differential Expression	KEGG PATHWAY:00290	KEGG PATHWAY:03020	Valine, leucine and isoleucine biosynthesis	RNA polymerase	0.003473	0.045447
KEGG Pathway Co-enrichment: Differential Expression	KEGG PATHWAY:00053	KEGG PATHWAY:00590	Ascorbate and aldarate metabolism	Arachidonic acid metabolism	0.0019467	0.027909
KEGG Pathway Co-enrichment: Differential Expression	KEGG PATHWAY:04370	KEGG PATHWAY:04650	VEGF signaling pathway	Natural killer cell mediated cytotoxicity	4.1986e-06	0.00012865
KEGG Pathway Co-enrichment: Differential Expression	KEGG PATHWAY:04662	KEGG PATHWAY:04670	B cell receptor signaling pathway	Leukocyte transendothelial migration	2.3305e-05	0.00058191
KEGG Pathway Co-enrichment: Differential Expression	KEGG PATHWAY:00140	KEGG PATHWAY:00232	Steroid hormone biosynthesis	Caffeine metabolism	7.9277e-06	0.00022131
KEGG Pathway Co-enrichment: Differential Expression	KEGG PATHWAY:00500	KEGG PATHWAY:00591	Starch and sucrose metabolism	Linoleic acid metabolism	0.0030961	0.04135
KEGG Pathway Co-enrichment: Differential Expression	KEGG PATHWAY:04930	KEGG PATHWAY:05416	Type II diabetes mellitus	Viral myocarditis	0.0027809	0.03805
KEGG Pathway Co-enrichment: Differential Expression	KEGG PATHWAY:05215	KEGG PATHWAY:05220	Prostate cancer	Chronic myeloid leukemia	1.1076e-20	1.1131e-17
KEGG Pathway Co-enrichment: Differential Expression	KEGG PATHWAY:00140	KEGG PATHWAY:00590	Steroid hormone biosynthesis	Arachidonic acid metabolism	1.8519e-11	2.2156e-09
KEGG Pathway Co-enrichment: Differential Expression	KEGG PATHWAY:04060	KEGG PATHWAY:04650	Cytokine-cytokine receptor interaction	Natural killer cell mediated cytotoxicity	0.00048288	0.0084693
KEGG Pathway Co-enrichment: Differential Expression	KEGG PATHWAY:04621	KEGG PATHWAY:05222	NOD-like receptor signaling pathway	Small cell lung cancer	0.0017909	0.026123
KEGG Pathway Co-enrichment: Differential Expression	KEGG PATHWAY:04722	KEGG PATHWAY:05210	Neurotrophin signaling pathway	Colorectal cancer	0.00035699	0.0065054
KEGG Pathway Co-enrichment: Differential Expression	KEGG PATHWAY:04070	KEGG PATHWAY:05130	Phosphatidylinositol signaling system	Pathogenic Escherichia coli infection	0.0032811	0.043475
KEGG Pathway Co-enrichment: Differential Expression	KEGG PATHWAY:04530	KEGG PATHWAY:04916	Tight junction	Melanogenesis	0.00015193	0.0030417
KEGG Pathway Co-enrichment: Differential Expression	KEGG PATHWAY:04622	KEGG PATHWAY:05310	RIG-I-like receptor signaling pathway	Asthma	0.00038478	0.0069426
KEGG Pathway Co-enrichment: Differential Expression	KEGG PATHWAY:00280	KEGG PATHWAY:00330	Valine, leucine and isoleucine degradation	Arginine and proline metabolism	0.00047975	0.0084291
KEGG Pathway Co-enrichment: Differential Expression	KEGG PATHWAY:04670	KEGG PATHWAY:05120	Leukocyte transendothelial migration	Epithelial cell signaling in Helicobacter pylori infection	0.0002525	0.0048107
KEGG Pathway Co-enrichment: Differential Expression	KEGG PATHWAY:04010	KEGG PATHWAY:05218	MAPK signaling pathway	Melanoma	3.5312e-06	0.00011108
KEGG Pathway Co-enrichment: Differential Expression	KEGG PATHWAY:04920	KEGG PATHWAY:04930	Adipocytokine signaling pathway	Type II diabetes mellitus	1.0501e-06	3.8517e-05
KEGG Pathway Co-enrichment: Differential Expression	KEGG PATHWAY:04350	KEGG PATHWAY:05212	TGF-beta signaling pathway	Pancreatic cancer	4.7535e-05	0.0011058
KEGG Pathway Co-enrichment: Differential Expression	KEGG PATHWAY:04650	KEGG PATHWAY:05310	Natural killer cell mediated cytotoxicity	Asthma	0.00072525	0.012008
KEGG Pathway Co-enrichment: Differential Expression	KEGG PATHWAY:04340	KEGG PATHWAY:05212	Hedgehog signaling pathway	Pancreatic cancer	0.00039741	0.0071321
KEGG Pathway Co-enrichment: Differential Expression	KEGG PATHWAY:00240	KEGG PATHWAY:00510	Pyrimidine metabolism	N-Glycan biosynthesis	0.0014237	0.021468
KEGG Pathway Co-enrichment: Differential Expression	KEGG PATHWAY:04722	KEGG PATHWAY:05219	Neurotrophin signaling pathway	Bladder cancer	4.0371e-09	2.7049e-07
KEGG Pathway Co-enrichment: Differential Expression	KEGG PATHWAY:04310	KEGG PATHWAY:04662	Wnt signaling pathway	B cell receptor signaling pathway	9.9012e-07	3.6719e-05
KEGG Pathway Co-enrichment: Differential Expression	KEGG PATHWAY:04666	KEGG PATHWAY:05221	Fc gamma R-mediated phagocytosis	Acute myeloid leukemia	0.0010566	0.016552
KEGG Pathway Co-enrichment: Differential Expression	KEGG PATHWAY:04010	KEGG PATHWAY:05211	MAPK signaling pathway	Renal cell carcinoma	8.6974e-07	3.2676e-05
KEGG Pathway Co-enrichment: Differential Expression	KEGG PATHWAY:04664	KEGG PATHWAY:05200	Fc epsilon RI signaling pathway	Pathways in cancer	8.8321e-05	0.0018966
KEGG Pathway Co-enrichment: Differential Expression	KEGG PATHWAY:04150	KEGG PATHWAY:05215	mTOR signaling pathway	Prostate cancer	0.00038046	0.0068895
KEGG Pathway Co-enrichment: Differential Expression	KEGG PATHWAY:05215	KEGG PATHWAY:05217	Prostate cancer	Basal cell carcinoma	8.1892e-05	0.0017737
KEGG Pathway Co-enrichment: Differential Expression	KEGG PATHWAY:04650	KEGG PATHWAY:04662	Natural killer cell mediated cytotoxicity	B cell receptor signaling pathway	2.0707e-09	1.4918e-07
KEGG Pathway Co-enrichment: Differential Expression	KEGG PATHWAY:05120	KEGG PATHWAY:05212	Epithelial cell signaling in Helicobacter pylori infection	Pancreatic cancer	8.3031e-05	0.0017965
KEGG Pathway Co-enrichment: Differential Expression	KEGG PATHWAY:04144	KEGG PATHWAY:04310	Endocytosis	Wnt signaling pathway	0.003535	0.046108
KEGG Pathway Co-enrichment: Differential Expression	KEGG PATHWAY:04330	KEGG PATHWAY:04916	Notch signaling pathway	Melanogenesis	2.2495e-05	0.00056732
KEGG Pathway Co-enrichment: Differential Expression	KEGG PATHWAY:04060	KEGG PATHWAY:04660	Cytokine-cytokine receptor interaction	T cell receptor signaling pathway	0.00018264	0.0035816
KEGG Pathway Co-enrichment: Differential Expression	KEGG PATHWAY:05222	KEGG PATHWAY:05223	Small cell lung cancer	Non-small cell lung cancer	1.4805e-05	0.00039208
KEGG Pathway Co-enrichment: Differential Expression	KEGG PATHWAY:04660	KEGG PATHWAY:04912	T cell receptor signaling pathway	GnRH signaling pathway	2.7772e-13	5.1687e-11
KEGG Pathway Co-enrichment: Differential Expression	KEGG PATHWAY:03410	KEGG PATHWAY:03420	Base excision repair	Nucleotide excision repair	1.3346e-21	1.5779e-18
KEGG Pathway Co-enrichment: Differential Expression	KEGG PATHWAY:04520	KEGG PATHWAY:04930	Adherens junction	Type II diabetes mellitus	0.00037279	0.0067627
KEGG Pathway Co-enrichment: Differential Expression	KEGG PATHWAY:05211	KEGG PATHWAY:05212	Renal cell carcinoma	Pancreatic cancer	3.6472e-16	1.4098e-13
KEGG Pathway Co-enrichment: Differential Expression	KEGG PATHWAY:00120	KEGG PATHWAY:00982	Primary bile acid biosynthesis	Drug metabolism - cytochrome P450	1.5451e-06	5.364e-05
KEGG Pathway Co-enrichment: Differential Expression	KEGG PATHWAY:00061	KEGG PATHWAY:00100	Fatty acid biosynthesis	Steroid biosynthesis	0.0022284	0.031344
KEGG Pathway Co-enrichment: Differential Expression	KEGG PATHWAY:04270	KEGG PATHWAY:05120	Vascular smooth muscle contraction	Epithelial cell signaling in Helicobacter pylori infection	4.5852e-09	3.0317e-07
KEGG Pathway Co-enrichment: Differential Expression	KEGG PATHWAY:04070	KEGG PATHWAY:05213	Phosphatidylinositol signaling system	Endometrial cancer	0.0018002	0.026183
KEGG Pathway Co-enrichment: Differential Expression	KEGG PATHWAY:04320	KEGG PATHWAY:04722	Dorso-ventral axis formation	Neurotrophin signaling pathway	0.0017003	0.025001
KEGG Pathway Co-enrichment: Differential Expression	KEGG PATHWAY:04510	KEGG PATHWAY:04910	Focal adhesion	Insulin signaling pathway	5.5962e-07	2.2497e-05
KEGG Pathway Co-enrichment: Differential Expression	KEGG PATHWAY:04620	KEGG PATHWAY:04720	Toll-like receptor signaling pathway	Long-term potentiation	5.5927e-05	0.0012688
KEGG Pathway Co-enrichment: Differential Expression	KEGG PATHWAY:04210	KEGG PATHWAY:05020	Apoptosis	Prion diseases	5.2568e-11	5.6504e-09
KEGG Pathway Co-enrichment: Differential Expression	KEGG PATHWAY:04350	KEGG PATHWAY:04664	TGF-beta signaling pathway	Fc epsilon RI signaling pathway	1.0357e-05	0.00028169
KEGG Pathway Co-enrichment: Differential Expression	KEGG PATHWAY:04150	KEGG PATHWAY:05222	mTOR signaling pathway	Small cell lung cancer	0.0018713	0.027099
KEGG Pathway Co-enrichment: Differential Expression	KEGG PATHWAY:04010	KEGG PATHWAY:04722	MAPK signaling pathway	Neurotrophin signaling pathway	3.5668e-10	3.1307e-08
KEGG Pathway Co-enrichment: Differential Expression	KEGG PATHWAY:00071	KEGG PATHWAY:00591	Fatty acid metabolism	Linoleic acid metabolism	0.00025335	0.0048086
KEGG Pathway Co-enrichment: Differential Expression	KEGG PATHWAY:04520	KEGG PATHWAY:04540	Adherens junction	Gap junction	2.442e-08	1.4064e-06
KEGG Pathway Co-enrichment: Differential Expression	KEGG PATHWAY:04210	KEGG PATHWAY:05221	Apoptosis	Acute myeloid leukemia	1.7562e-06	5.9729e-05
KEGG Pathway Co-enrichment: Differential Expression	KEGG PATHWAY:04730	KEGG PATHWAY:04930	Long-term depression	Type II diabetes mellitus	1.0472e-11	1.3407e-09
KEGG Pathway Co-enrichment: Differential Expression	KEGG PATHWAY:00650	KEGG PATHWAY:04146	Butanoate metabolism	Peroxisome	5.8919e-06	0.00017264
KEGG Pathway Co-enrichment: Differential Expression	KEGG PATHWAY:04020	KEGG PATHWAY:04742	Calcium signaling pathway	Taste transduction	0.00066432	0.011137
KEGG Pathway Co-enrichment: Differential Expression	KEGG PATHWAY:04666	KEGG PATHWAY:04916	Fc gamma R-mediated phagocytosis	Melanogenesis	0.0020822	0.029599
KEGG Pathway Co-enrichment: Differential Expression	KEGG PATHWAY:04662	KEGG PATHWAY:05120	B cell receptor signaling pathway	Epithelial cell signaling in Helicobacter pylori infection	4.1261e-13	7.3394e-11
KEGG Pathway Co-enrichment: Differential Expression	KEGG PATHWAY:00400	KEGG PATHWAY:04912	Phenylalanine, tyrosine and tryptophan biosynthesis	GnRH signaling pathway	0.0021413	0.030309
KEGG Pathway Co-enrichment: Differential Expression	KEGG PATHWAY:04370	KEGG PATHWAY:05210	VEGF signaling pathway	Colorectal cancer	0.00023068	0.0044285
KEGG Pathway Co-enrichment: Differential Expression	KEGG PATHWAY:04666	KEGG PATHWAY:05216	Fc gamma R-mediated phagocytosis	Thyroid cancer	0.00068727	0.011473
KEGG Pathway Co-enrichment: Differential Expression	KEGG PATHWAY:04360	KEGG PATHWAY:04916	Axon guidance	Melanogenesis	5.1773e-07	2.1066e-05
KEGG Pathway Co-enrichment: Differential Expression	KEGG PATHWAY:04520	KEGG PATHWAY:05222	Adherens junction	Small cell lung cancer	1.6574e-14	4.5018e-12
KEGG Pathway Co-enrichment: Differential Expression	KEGG PATHWAY:04670	KEGG PATHWAY:04910	Leukocyte transendothelial migration	Insulin signaling pathway	9.0859e-08	4.4435e-06
KEGG Pathway Co-enrichment: Differential Expression	KEGG PATHWAY:00920	KEGG PATHWAY:00980	Sulfur metabolism	Metabolism of xenobiotics by cytochrome P450	0.0032617	0.043246
KEGG Pathway Co-enrichment: Differential Expression	KEGG PATHWAY:04010	KEGG PATHWAY:05212	MAPK signaling pathway	Pancreatic cancer	6.8762e-10	5.4846e-08
KEGG Pathway Co-enrichment: Differential Expression	KEGG PATHWAY:05014	KEGG PATHWAY:05221	Amyotrophic lateral sclerosis (ALS)	Acute myeloid leukemia	5.8712e-19	4.3708e-16
KEGG Pathway Co-enrichment: Differential Expression	KEGG PATHWAY:00020	KEGG PATHWAY:00640	Citrate cycle (TCA cycle)	Propanoate metabolism	1.8245e-05	0.00046836
KEGG Pathway Co-enrichment: Differential Expression	KEGG PATHWAY:04662	KEGG PATHWAY:05014	B cell receptor signaling pathway	Amyotrophic lateral sclerosis (ALS)	4.6489e-10	3.9262e-08
KEGG Pathway Co-enrichment: Differential Expression	KEGG PATHWAY:04010	KEGG PATHWAY:04520	MAPK signaling pathway	Adherens junction	3.9311e-09	2.6515e-07
KEGG Pathway Co-enrichment: Differential Expression	KEGG PATHWAY:04722	KEGG PATHWAY:04920	Neurotrophin signaling pathway	Adipocytokine signaling pathway	4.9472e-05	0.0011417
KEGG Pathway Co-enrichment: Differential Expression	KEGG PATHWAY:04662	KEGG PATHWAY:05211	B cell receptor signaling pathway	Renal cell carcinoma	0.00012478	0.0025514
KEGG Pathway Co-enrichment: Differential Expression	KEGG PATHWAY:05014	KEGG PATHWAY:05212	Amyotrophic lateral sclerosis (ALS)	Pancreatic cancer	1.8255e-10	1.6909e-08
KEGG Pathway Co-enrichment: Differential Expression	KEGG PATHWAY:00790	KEGG PATHWAY:02010	Folate biosynthesis	ABC transporters	0.00090545	0.014571
KEGG Pathway Co-enrichment: Differential Expression	KEGG PATHWAY:04012	KEGG PATHWAY:04115	ErbB signaling pathway	p53 signaling pathway	1.7005e-11	2.0467e-09
KEGG Pathway Co-enrichment: Differential Expression	KEGG PATHWAY:04622	KEGG PATHWAY:05332	RIG-I-like receptor signaling pathway	Graft-versus-host disease	0.0034356	0.045164
KEGG Pathway Co-enrichment: Differential Expression	KEGG PATHWAY:00062	KEGG PATHWAY:05010	Fatty acid elongation in mitochondria	Alzheimer's disease	0.00024238	0.0046223
KEGG Pathway Co-enrichment: Differential Expression	KEGG PATHWAY:04620	KEGG PATHWAY:05213	Toll-like receptor signaling pathway	Endometrial cancer	0.0033956	0.044784
KEGG Pathway Co-enrichment: Differential Expression	KEGG PATHWAY:04530	KEGG PATHWAY:05219	Tight junction	Bladder cancer	0.00063925	0.010806
KEGG Pathway Co-enrichment: Differential Expression	KEGG PATHWAY:04620	KEGG PATHWAY:05223	Toll-like receptor signaling pathway	Non-small cell lung cancer	0.00011886	0.0024528
KEGG Pathway Co-enrichment: Differential Expression	KEGG PATHWAY:04110	KEGG PATHWAY:05211	Cell cycle	Renal cell carcinoma	0.0014838	0.022241
KEGG Pathway Co-enrichment: Differential Expression	KEGG PATHWAY:00030	KEGG PATHWAY:05010	Pentose phosphate pathway	Alzheimer's disease	0.0028547	0.038876
KEGG Pathway Co-enrichment: Differential Expression	KEGG PATHWAY:04150	KEGG PATHWAY:04270	mTOR signaling pathway	Vascular smooth muscle contraction	2.662e-07	1.1607e-05
KEGG Pathway Co-enrichment: Differential Expression	KEGG PATHWAY:04360	KEGG PATHWAY:04662	Axon guidance	B cell receptor signaling pathway	6.9138e-11	7.1633e-09
KEGG Pathway Co-enrichment: Differential Expression	KEGG PATHWAY:05014	KEGG PATHWAY:05215	Amyotrophic lateral sclerosis (ALS)	Prostate cancer	4.9673e-08	2.6344e-06
KEGG Pathway Co-enrichment: Differential Expression	KEGG PATHWAY:00511	KEGG PATHWAY:00533	Other glycan degradation	Glycosaminoglycan biosynthesis - keratan sulfate	0.0026053	0.036015
KEGG Pathway Co-enrichment: Differential Expression	KEGG PATHWAY:00650	KEGG PATHWAY:01040	Butanoate metabolism	Biosynthesis of unsaturated fatty acids	0.00051578	0.0089527
KEGG Pathway Co-enrichment: Differential Expression	KEGG PATHWAY:04210	KEGG PATHWAY:04730	Apoptosis	Long-term depression	1.2768e-09	9.5761e-08
KEGG Pathway Co-enrichment: Differential Expression	KEGG PATHWAY:04722	KEGG PATHWAY:05416	Neurotrophin signaling pathway	Viral myocarditis	0.00029353	0.0054679
KEGG Pathway Co-enrichment: Differential Expression	KEGG PATHWAY:00510	KEGG PATHWAY:03040	N-Glycan biosynthesis	Spliceosome	0.0014802	0.02222
KEGG Pathway Co-enrichment: Differential Expression	KEGG PATHWAY:04530	KEGG PATHWAY:05210	Tight junction	Colorectal cancer	2.3157e-05	0.00058037
KEGG Pathway Co-enrichment: Differential Expression	KEGG PATHWAY:05212	KEGG PATHWAY:05217	Pancreatic cancer	Basal cell carcinoma	2.3299e-05	0.00058248
KEGG Pathway Co-enrichment: Differential Expression	KEGG PATHWAY:00120	KEGG PATHWAY:02010	Primary bile acid biosynthesis	ABC transporters	1.7692e-05	0.00045708
KEGG Pathway Co-enrichment: Differential Expression	KEGG PATHWAY:04720	KEGG PATHWAY:05218	Long-term potentiation	Melanoma	0.0028375	0.038666
KEGG Pathway Co-enrichment: Differential Expression	KEGG PATHWAY:04330	KEGG PATHWAY:05215	Notch signaling pathway	Prostate cancer	0.0025246	0.035069
KEGG Pathway Co-enrichment: Differential Expression	KEGG PATHWAY:04520	KEGG PATHWAY:05210	Adherens junction	Colorectal cancer	3.8432e-17	1.8841e-14
KEGG Pathway Co-enrichment: Differential Expression	KEGG PATHWAY:00620	KEGG PATHWAY:05012	Pyruvate metabolism	Parkinson's disease	1.2785e-09	9.5533e-08
KEGG Pathway Co-enrichment: Differential Expression	KEGG PATHWAY:00590	KEGG PATHWAY:00982	Arachidonic acid metabolism	Drug metabolism - cytochrome P450	3.5046e-05	0.00083959
KEGG Pathway Co-enrichment: Differential Expression	KEGG PATHWAY:04310	KEGG PATHWAY:05020	Wnt signaling pathway	Prion diseases	0.0012381	0.018953
KEGG Pathway Co-enrichment: Differential Expression	KEGG PATHWAY:00510	KEGG PATHWAY:03050	N-Glycan biosynthesis	Proteasome	0.00059271	0.010131
KEGG Pathway Co-enrichment: Differential Expression	KEGG PATHWAY:04520	KEGG PATHWAY:04910	Adherens junction	Insulin signaling pathway	2.8404e-13	5.2379e-11
KEGG Pathway Co-enrichment: Differential Expression	KEGG PATHWAY:05213	KEGG PATHWAY:05215	Endometrial cancer	Prostate cancer	2.7523e-06	8.8371e-05
KEGG Pathway Co-enrichment: Differential Expression	KEGG PATHWAY:04270	KEGG PATHWAY:04912	Vascular smooth muscle contraction	GnRH signaling pathway	8.9397e-05	0.0019136
KEGG Pathway Co-enrichment: Differential Expression	KEGG PATHWAY:00020	KEGG PATHWAY:00900	Citrate cycle (TCA cycle)	Terpenoid backbone biosynthesis	0.0015388	0.022877
KEGG Pathway Co-enrichment: Differential Expression	KEGG PATHWAY:04310	KEGG PATHWAY:05223	Wnt signaling pathway	Non-small cell lung cancer	3.1197e-05	0.00075914
KEGG Pathway Co-enrichment: Differential Expression	KEGG PATHWAY:04110	KEGG PATHWAY:04150	Cell cycle	mTOR signaling pathway	0.00044369	0.0078782
KEGG Pathway Co-enrichment: Differential Expression	KEGG PATHWAY:04620	KEGG PATHWAY:05310	Toll-like receptor signaling pathway	Asthma	8.6727e-05	0.0018664
KEGG Pathway Co-enrichment: Differential Expression	KEGG PATHWAY:04664	KEGG PATHWAY:05332	Fc epsilon RI signaling pathway	Graft-versus-host disease	0.0013746	0.020821
KEGG Pathway Co-enrichment: Differential Expression	KEGG PATHWAY:04720	KEGG PATHWAY:05211	Long-term potentiation	Renal cell carcinoma	7.4203e-07	2.8518e-05
KEGG Pathway Co-enrichment: Differential Expression	KEGG PATHWAY:04520	KEGG PATHWAY:05219	Adherens junction	Bladder cancer	1.2714e-13	2.5302e-11
KEGG Pathway Co-enrichment: Differential Expression	KEGG PATHWAY:04620	KEGG PATHWAY:04621	Toll-like receptor signaling pathway	NOD-like receptor signaling pathway	3.2347e-05	0.00078145
KEGG Pathway Co-enrichment: Differential Expression	KEGG PATHWAY:04664	KEGG PATHWAY:05223	Fc epsilon RI signaling pathway	Non-small cell lung cancer	0.00023985	0.0045827
KEGG Pathway Co-enrichment: Differential Expression	KEGG PATHWAY:05120	KEGG PATHWAY:05215	Epithelial cell signaling in Helicobacter pylori infection	Prostate cancer	6.3803e-08	3.2385e-06
KEGG Pathway Co-enrichment: Differential Expression	KEGG PATHWAY:04310	KEGG PATHWAY:04520	Wnt signaling pathway	Adherens junction	5.5489e-08	2.9045e-06
KEGG Pathway Co-enrichment: Differential Expression	KEGG PATHWAY:04062	KEGG PATHWAY:04912	Chemokine signaling pathway	GnRH signaling pathway	1.4427e-08	8.6823e-07
KEGG Pathway Co-enrichment: Differential Expression	KEGG PATHWAY:04920	KEGG PATHWAY:05210	Adipocytokine signaling pathway	Colorectal cancer	3.404e-07	1.4374e-05
KEGG Pathway Co-enrichment: Differential Expression	KEGG PATHWAY:04320	KEGG PATHWAY:04622	Dorso-ventral axis formation	RIG-I-like receptor signaling pathway	4.9427e-06	0.00014873
KEGG Pathway Co-enrichment: Differential Expression	KEGG PATHWAY:04664	KEGG PATHWAY:05214	Fc epsilon RI signaling pathway	Glioma	0.00017698	0.0034806
KEGG Pathway Co-enrichment: Differential Expression	KEGG PATHWAY:04010	KEGG PATHWAY:04110	MAPK signaling pathway	Cell cycle	0.00027463	0.0051541
KEGG Pathway Co-enrichment: Differential Expression	KEGG PATHWAY:04370	KEGG PATHWAY:05221	VEGF signaling pathway	Acute myeloid leukemia	0.0025755	0.035702
KEGG Pathway Co-enrichment: Differential Expression	KEGG PATHWAY:04210	KEGG PATHWAY:05210	Apoptosis	Colorectal cancer	7.8553e-05	0.00172
KEGG Pathway Co-enrichment: Differential Expression	KEGG PATHWAY:04940	KEGG PATHWAY:05014	Type I diabetes mellitus	Amyotrophic lateral sclerosis (ALS)	0.0033738	0.044584
KEGG Pathway Co-enrichment: Differential Expression	KEGG PATHWAY:00240	KEGG PATHWAY:03440	Pyrimidine metabolism	Homologous recombination	7.9247e-06	0.00022154
KEGG Pathway Co-enrichment: Differential Expression	KEGG PATHWAY:04722	KEGG PATHWAY:05223	Neurotrophin signaling pathway	Non-small cell lung cancer	7.1921e-12	9.6375e-10
KEGG Pathway Co-enrichment: Differential Expression	KEGG PATHWAY:00650	KEGG PATHWAY:05012	Butanoate metabolism	Parkinson's disease	0.0019155	0.027619
KEGG Pathway Co-enrichment: Differential Expression	KEGG PATHWAY:04622	KEGG PATHWAY:05014	RIG-I-like receptor signaling pathway	Amyotrophic lateral sclerosis (ALS)	1.857e-12	2.7855e-10
KEGG Pathway Co-enrichment: Differential Expression	KEGG PATHWAY:04370	KEGG PATHWAY:04670	VEGF signaling pathway	Leukocyte transendothelial migration	0.0026591	0.036608
KEGG Pathway Co-enrichment: Differential Expression	KEGG PATHWAY:00140	KEGG PATHWAY:00480	Steroid hormone biosynthesis	Glutathione metabolism	4.8841e-05	0.0011323
KEGG Pathway Co-enrichment: Differential Expression	KEGG PATHWAY:04916	KEGG PATHWAY:05221	Melanogenesis	Acute myeloid leukemia	0.0012021	0.018473
KEGG Pathway Co-enrichment: Differential Expression	KEGG PATHWAY:03440	KEGG PATHWAY:04110	Homologous recombination	Cell cycle	3.9365e-11	4.4452e-09
KEGG Pathway Co-enrichment: Differential Expression	KEGG PATHWAY:05120	KEGG PATHWAY:05222	Epithelial cell signaling in Helicobacter pylori infection	Small cell lung cancer	5.3085e-05	0.0012125
KEGG Pathway Co-enrichment: Differential Expression	KEGG PATHWAY:00280	KEGG PATHWAY:04260	Valine, leucine and isoleucine degradation	Cardiac muscle contraction	0.0015939	0.023574
KEGG Pathway Co-enrichment: Differential Expression	KEGG PATHWAY:04144	KEGG PATHWAY:04360	Endocytosis	Axon guidance	3.3788e-06	0.00010729
KEGG Pathway Co-enrichment: Differential Expression	KEGG PATHWAY:04070	KEGG PATHWAY:04350	Phosphatidylinositol signaling system	TGF-beta signaling pathway	6.2623e-05	0.001397
KEGG Pathway Co-enrichment: Differential Expression	KEGG PATHWAY:05210	KEGG PATHWAY:05213	Colorectal cancer	Endometrial cancer	9.9787e-13	1.6046e-10
KEGG Pathway Co-enrichment: Differential Expression	KEGG PATHWAY:04920	KEGG PATHWAY:05219	Adipocytokine signaling pathway	Bladder cancer	2.6103e-10	2.3528e-08
KEGG Pathway Co-enrichment: Differential Expression	KEGG PATHWAY:04010	KEGG PATHWAY:05014	MAPK signaling pathway	Amyotrophic lateral sclerosis (ALS)	6.9267e-08	3.4807e-06
KEGG Pathway Co-enrichment: Differential Expression	KEGG PATHWAY:04916	KEGG PATHWAY:04930	Melanogenesis	Type II diabetes mellitus	1.0466e-10	1.0363e-08
KEGG Pathway Co-enrichment: Differential Expression	KEGG PATHWAY:04640	KEGG PATHWAY:05320	Hematopoietic cell lineage	Autoimmune thyroid disease	1.5649e-05	0.00041224
KEGG Pathway Co-enrichment: Differential Expression	KEGG PATHWAY:04210	KEGG PATHWAY:05219	Apoptosis	Bladder cancer	1.3748e-16	6.4262e-14
KEGG Pathway Co-enrichment: Differential Expression	KEGG PATHWAY:04621	KEGG PATHWAY:04622	NOD-like receptor signaling pathway	RIG-I-like receptor signaling pathway	0.00011219	0.0023344
KEGG Pathway Co-enrichment: Differential Expression	KEGG PATHWAY:00010	KEGG PATHWAY:00020	Glycolysis / Gluconeogenesis	Citrate cycle (TCA cycle)	0.0019184	0.027641
KEGG Pathway Co-enrichment: Differential Expression	KEGG PATHWAY:05212	KEGG PATHWAY:05222	Pancreatic cancer	Small cell lung cancer	2.9079e-05	0.00071366
KEGG Pathway Co-enrichment: Differential Expression	KEGG PATHWAY:05211	KEGG PATHWAY:05215	Renal cell carcinoma	Prostate cancer	3.9974e-10	3.4191e-08
KEGG Pathway Co-enrichment: Differential Expression	KEGG PATHWAY:00512	KEGG PATHWAY:00601	O-Glycan biosynthesis	Glycosphingolipid biosynthesis - lacto and neolacto series	3.7758e-06	0.00011766
KEGG Pathway Co-enrichment: Differential Expression	KEGG PATHWAY:04540	KEGG PATHWAY:04914	Gap junction	Progesterone-mediated oocyte maturation	5.9151e-08	3.0564e-06
KEGG Pathway Co-enrichment: Differential Expression	KEGG PATHWAY:04722	KEGG PATHWAY:04810	Neurotrophin signaling pathway	Regulation of actin cytoskeleton	2.6182e-06	8.4473e-05
KEGG Pathway Co-enrichment: Differential Expression	KEGG PATHWAY:00062	KEGG PATHWAY:00630	Fatty acid elongation in mitochondria	Glyoxylate and dicarboxylate metabolism	0.00025251	0.0048063
KEGG Pathway Co-enrichment: Differential Expression	KEGG PATHWAY:00640	KEGG PATHWAY:01040	Propanoate metabolism	Biosynthesis of unsaturated fatty acids	0.0011853	0.018228
KEGG Pathway Co-enrichment: Differential Expression	KEGG PATHWAY:00640	KEGG PATHWAY:04920	Propanoate metabolism	Adipocytokine signaling pathway	0.00083518	0.013582
KEGG Pathway Co-enrichment: Differential Expression	KEGG PATHWAY:04114	KEGG PATHWAY:05223	Oocyte meiosis	Non-small cell lung cancer	0.00026465	0.0050041
KEGG Pathway Co-enrichment: Differential Expression	KEGG PATHWAY:04660	KEGG PATHWAY:05212	T cell receptor signaling pathway	Pancreatic cancer	8.9822e-07	3.3558e-05
KEGG Pathway Co-enrichment: Differential Expression	KEGG PATHWAY:04810	KEGG PATHWAY:04910	Regulation of actin cytoskeleton	Insulin signaling pathway	6.6957e-10	5.405e-08
KEGG Pathway Co-enrichment: Differential Expression	KEGG PATHWAY:04270	KEGG PATHWAY:04621	Vascular smooth muscle contraction	NOD-like receptor signaling pathway	0.00087632	0.014171
KEGG Pathway Co-enrichment: Differential Expression	KEGG PATHWAY:04660	KEGG PATHWAY:05221	T cell receptor signaling pathway	Acute myeloid leukemia	0.0003024	0.0056175
KEGG Pathway Co-enrichment: Differential Expression	KEGG PATHWAY:00120	KEGG PATHWAY:00590	Primary bile acid biosynthesis	Arachidonic acid metabolism	5.5523e-06	0.0001646
KEGG Pathway Co-enrichment: Differential Expression	KEGG PATHWAY:04510	KEGG PATHWAY:05212	Focal adhesion	Pancreatic cancer	5.2576e-05	0.0012036
KEGG Pathway Co-enrichment: Differential Expression	KEGG PATHWAY:05217	KEGG PATHWAY:05414	Basal cell carcinoma	Dilated cardiomyopathy	0.00091191	0.014663
KEGG Pathway Co-enrichment: Differential Expression	KEGG PATHWAY:04360	KEGG PATHWAY:05213	Axon guidance	Endometrial cancer	1.957e-14	5.1757e-12
KEGG Pathway Co-enrichment: Differential Expression	KEGG PATHWAY:00120	KEGG PATHWAY:00830	Primary bile acid biosynthesis	Retinol metabolism	1.1635e-07	5.5288e-06
KEGG Pathway Co-enrichment: Differential Expression	KEGG PATHWAY:00250	KEGG PATHWAY:00380	Alanine, aspartate and glutamate metabolism	Tryptophan metabolism	0.00093236	0.014921
KEGG Pathway Co-enrichment: Differential Expression	KEGG PATHWAY:04115	KEGG PATHWAY:05218	p53 signaling pathway	Melanoma	2.5235e-05	0.00062697
KEGG Pathway Co-enrichment: Differential Expression	KEGG PATHWAY:04144	KEGG PATHWAY:04910	Endocytosis	Insulin signaling pathway	6.2819e-07	2.471e-05
KEGG Pathway Co-enrichment: Differential Expression	KEGG PATHWAY:04910	KEGG PATHWAY:05215	Insulin signaling pathway	Prostate cancer	0.00091255	0.014662
KEGG Pathway Co-enrichment: Differential Expression	KEGG PATHWAY:04012	KEGG PATHWAY:05222	ErbB signaling pathway	Small cell lung cancer	5.4918e-17	2.6282e-14
KEGG Pathway Co-enrichment: Differential Expression	KEGG PATHWAY:04660	KEGG PATHWAY:05215	T cell receptor signaling pathway	Prostate cancer	1.2726e-06	4.5354e-05
KEGG Pathway Co-enrichment: Differential Expression	KEGG PATHWAY:04540	KEGG PATHWAY:04810	Gap junction	Regulation of actin cytoskeleton	0.00063719	0.010781
KEGG Pathway Co-enrichment: Differential Expression	KEGG PATHWAY:04662	KEGG PATHWAY:05416	B cell receptor signaling pathway	Viral myocarditis	0.00044566	0.0079062
KEGG Pathway Co-enrichment: Differential Expression	KEGG PATHWAY:04020	KEGG PATHWAY:04360	Calcium signaling pathway	Axon guidance	2.6752e-08	1.5147e-06
KEGG Pathway Co-enrichment: Differential Expression	KEGG PATHWAY:04662	KEGG PATHWAY:04914	B cell receptor signaling pathway	Progesterone-mediated oocyte maturation	9.7686e-05	0.0020756
KEGG Pathway Co-enrichment: Differential Expression	KEGG PATHWAY:05130	KEGG PATHWAY:05215	Pathogenic Escherichia coli infection	Prostate cancer	0.0012335	0.018898
KEGG Pathway Co-enrichment: Differential Expression	KEGG PATHWAY:04660	KEGG PATHWAY:05014	T cell receptor signaling pathway	Amyotrophic lateral sclerosis (ALS)	1.6937e-09	1.229e-07
KEGG Pathway Co-enrichment: Differential Expression	KEGG PATHWAY:00020	KEGG PATHWAY:04260	Citrate cycle (TCA cycle)	Cardiac muscle contraction	1.7105e-06	5.8472e-05
KEGG Pathway Co-enrichment: Differential Expression	KEGG PATHWAY:04510	KEGG PATHWAY:05219	Focal adhesion	Bladder cancer	0.002522	0.035057
KEGG Pathway Co-enrichment: Differential Expression	KEGG PATHWAY:04144	KEGG PATHWAY:05220	Endocytosis	Chronic myeloid leukemia	1.2394e-05	0.00033394
KEGG Pathway Co-enrichment: Differential Expression	KEGG PATHWAY:00072	KEGG PATHWAY:00310	Synthesis and degradation of ketone bodies	Lysine degradation	0.0026053	0.036065
KEGG Pathway Co-enrichment: Differential Expression	KEGG PATHWAY:04662	KEGG PATHWAY:04664	B cell receptor signaling pathway	Fc epsilon RI signaling pathway	0.00021095	0.0040692
KEGG Pathway Co-enrichment: Differential Expression	KEGG PATHWAY:04360	KEGG PATHWAY:05218	Axon guidance	Melanoma	2.5224e-07	1.107e-05
KEGG Pathway Co-enrichment: Differential Expression	KEGG PATHWAY:04720	KEGG PATHWAY:05210	Long-term potentiation	Colorectal cancer	1.1336e-06	4.098e-05
KEGG Pathway Co-enrichment: Differential Expression	KEGG PATHWAY:04960	KEGG PATHWAY:05210	Aldosterone-regulated sodium reabsorption	Colorectal cancer	0.00050502	0.0088192
KEGG Pathway Co-enrichment: Differential Expression	KEGG PATHWAY:05330	KEGG PATHWAY:05332	Allograft rejection	Graft-versus-host disease	4.2219e-12	5.8524e-10
KEGG Pathway Co-enrichment: Differential Expression	KEGG PATHWAY:04115	KEGG PATHWAY:05223	p53 signaling pathway	Non-small cell lung cancer	3.7447e-08	2.0453e-06
KEGG Pathway Co-enrichment: Differential Expression	KEGG PATHWAY:04540	KEGG PATHWAY:04666	Gap junction	Fc gamma R-mediated phagocytosis	3.0533e-08	1.6954e-06
KEGG Pathway Co-enrichment: Differential Expression	KEGG PATHWAY:04916	KEGG PATHWAY:05120	Melanogenesis	Epithelial cell signaling in Helicobacter pylori infection	1.2177e-11	1.5109e-09
KEGG Pathway Co-enrichment: Differential Expression	KEGG PATHWAY:05130	KEGG PATHWAY:05220	Pathogenic Escherichia coli infection	Chronic myeloid leukemia	2.5161e-07	1.1091e-05
KEGG Pathway Co-enrichment: Differential Expression	KEGG PATHWAY:04070	KEGG PATHWAY:04910	Phosphatidylinositol signaling system	Insulin signaling pathway	0.0027213	0.037311
KEGG Pathway Co-enrichment: Differential Expression	KEGG PATHWAY:04320	KEGG PATHWAY:05216	Dorso-ventral axis formation	Thyroid cancer	5.8467e-06	0.00017181
KEGG Pathway Co-enrichment: Differential Expression	KEGG PATHWAY:05014	KEGG PATHWAY:05320	Amyotrophic lateral sclerosis (ALS)	Autoimmune thyroid disease	0.0034122	0.044974
KEGG Pathway Co-enrichment: Differential Expression	KEGG PATHWAY:04080	KEGG PATHWAY:04130	Neuroactive ligand-receptor interaction	SNARE interactions in vesicular transport	0.0019974	0.028555
KEGG Pathway Co-enrichment: Differential Expression	KEGG PATHWAY:04350	KEGG PATHWAY:05223	TGF-beta signaling pathway	Non-small cell lung cancer	6.749e-10	5.4046e-08
KEGG Pathway Co-enrichment: Differential Expression	KEGG PATHWAY:04722	KEGG PATHWAY:05212	Neurotrophin signaling pathway	Pancreatic cancer	1.2148e-08	7.3992e-07
KEGG Pathway Co-enrichment: Differential Expression	KEGG PATHWAY:00071	KEGG PATHWAY:00140	Fatty acid metabolism	Steroid hormone biosynthesis	9.8681e-05	0.0020901
KEGG Pathway Co-enrichment: Differential Expression	KEGG PATHWAY:04320	KEGG PATHWAY:04916	Dorso-ventral axis formation	Melanogenesis	6.7449e-05	0.0014931
KEGG Pathway Co-enrichment: Differential Expression	KEGG PATHWAY:04960	KEGG PATHWAY:05219	Aldosterone-regulated sodium reabsorption	Bladder cancer	0.00016094	0.0031996
KEGG Pathway Co-enrichment: Differential Expression	KEGG PATHWAY:04914	KEGG PATHWAY:05212	Progesterone-mediated oocyte maturation	Pancreatic cancer	0.00013773	0.0027908
KEGG Pathway Co-enrichment: Differential Expression	KEGG PATHWAY:04062	KEGG PATHWAY:04640	Chemokine signaling pathway	Hematopoietic cell lineage	2.3509e-19	1.8901e-16
KEGG Pathway Co-enrichment: Differential Expression	KEGG PATHWAY:04540	KEGG PATHWAY:05020	Gap junction	Prion diseases	0.0024358	0.033999
KEGG Pathway Co-enrichment: Differential Expression	KEGG PATHWAY:05214	KEGG PATHWAY:05220	Glioma	Chronic myeloid leukemia	3.7255e-07	1.5536e-05
KEGG Pathway Co-enrichment: Differential Expression	KEGG PATHWAY:04930	KEGG PATHWAY:05221	Type II diabetes mellitus	Acute myeloid leukemia	5.2846e-07	2.1459e-05
KEGG Pathway Co-enrichment: Differential Expression	KEGG PATHWAY:00071	KEGG PATHWAY:00480	Fatty acid metabolism	Glutathione metabolism	0.0018339	0.026614
KEGG Pathway Co-enrichment: Differential Expression	KEGG PATHWAY:04012	KEGG PATHWAY:05200	ErbB signaling pathway	Pathways in cancer	0.0036895	0.047906
KEGG Pathway Co-enrichment: Differential Expression	KEGG PATHWAY:04720	KEGG PATHWAY:04910	Long-term potentiation	Insulin signaling pathway	5.1963e-10	4.3519e-08
KEGG Pathway Co-enrichment: Differential Expression	KEGG PATHWAY:00360	KEGG PATHWAY:04020	Phenylalanine metabolism	Calcium signaling pathway	0.00044566	0.0078992
KEGG Pathway Co-enrichment: Differential Expression	KEGG PATHWAY:04340	KEGG PATHWAY:04520	Hedgehog signaling pathway	Adherens junction	2.6969e-08	1.5227e-06
KEGG Pathway Co-enrichment: Differential Expression	KEGG PATHWAY:04670	KEGG PATHWAY:05219	Leukocyte transendothelial migration	Bladder cancer	4.5521e-10	3.8606e-08
KEGG Pathway Co-enrichment: Differential Expression	KEGG PATHWAY:04012	KEGG PATHWAY:04510	ErbB signaling pathway	Focal adhesion	0.0023597	0.033052
KEGG Pathway Co-enrichment: Differential Expression	KEGG PATHWAY:00380	KEGG PATHWAY:04260	Tryptophan metabolism	Cardiac muscle contraction	0.0021626	0.030568
KEGG Pathway Co-enrichment: Differential Expression	KEGG PATHWAY:04622	KEGG PATHWAY:05215	RIG-I-like receptor signaling pathway	Prostate cancer	0.0012218	0.018747
KEGG Pathway Co-enrichment: Differential Expression	KEGG PATHWAY:05210	KEGG PATHWAY:05222	Colorectal cancer	Small cell lung cancer	4.0208e-08	2.1843e-06
KEGG Pathway Co-enrichment: Differential Expression	KEGG PATHWAY:00340	KEGG PATHWAY:04080	Histidine metabolism	Neuroactive ligand-receptor interaction	0.0004719	0.0083131
KEGG Pathway Co-enrichment: Differential Expression	KEGG PATHWAY:00970	KEGG PATHWAY:03040	Aminoacyl-tRNA biosynthesis	Spliceosome	0.00026316	0.0049808
KEGG Pathway Co-enrichment: Differential Expression	KEGG PATHWAY:04020	KEGG PATHWAY:04910	Calcium signaling pathway	Insulin signaling pathway	4.8238e-06	0.00014558
KEGG Pathway Co-enrichment: Differential Expression	KEGG PATHWAY:04620	KEGG PATHWAY:05320	Toll-like receptor signaling pathway	Autoimmune thyroid disease	6.7384e-06	0.00019376
KEGG Pathway Co-enrichment: Differential Expression	KEGG PATHWAY:00240	KEGG PATHWAY:04110	Pyrimidine metabolism	Cell cycle	7.7766e-22	9.7693e-19
KEGG Pathway Co-enrichment: Differential Expression	KEGG PATHWAY:04210	KEGG PATHWAY:04370	Apoptosis	VEGF signaling pathway	7.2817e-08	3.6499e-06
KEGG Pathway Co-enrichment: Differential Expression	KEGG PATHWAY:04662	KEGG PATHWAY:04720	B cell receptor signaling pathway	Long-term potentiation	9.0125e-06	0.00024918
KEGG Pathway Co-enrichment: Differential Expression	KEGG PATHWAY:04660	KEGG PATHWAY:04722	T cell receptor signaling pathway	Neurotrophin signaling pathway	9.6062e-11	9.6062e-09
KEGG Pathway Co-enrichment: Differential Expression	KEGG PATHWAY:04660	KEGG PATHWAY:04670	T cell receptor signaling pathway	Leukocyte transendothelial migration	0.00049223	0.0086034
KEGG Pathway Co-enrichment: Differential Expression	KEGG PATHWAY:04916	KEGG PATHWAY:05214	Melanogenesis	Glioma	5.7056e-05	0.00129
KEGG Pathway Co-enrichment: Differential Expression	KEGG PATHWAY:00040	KEGG PATHWAY:00591	Pentose and glucuronate interconversions	Linoleic acid metabolism	0.0014677	0.022064
KEGG Pathway Co-enrichment: Differential Expression	KEGG PATHWAY:00020	KEGG PATHWAY:05016	Citrate cycle (TCA cycle)	Huntington's disease	4.0411e-05	0.00095336
KEGG Pathway Co-enrichment: Differential Expression	KEGG PATHWAY:04670	KEGG PATHWAY:05212	Leukocyte transendothelial migration	Pancreatic cancer	7.5898e-09	4.7085e-07
KEGG Pathway Co-enrichment: Differential Expression	KEGG PATHWAY:04720	KEGG PATHWAY:05221	Long-term potentiation	Acute myeloid leukemia	8.2664e-08	4.0724e-06
KEGG Pathway Co-enrichment: Differential Expression	KEGG PATHWAY:00061	KEGG PATHWAY:04146	Fatty acid biosynthesis	Peroxisome	0.0011634	0.017988
KEGG Pathway Co-enrichment: Differential Expression	KEGG PATHWAY:04150	KEGG PATHWAY:04540	mTOR signaling pathway	Gap junction	9.1236e-14	1.9509e-11
KEGG Pathway Co-enrichment: Differential Expression	KEGG PATHWAY:04114	KEGG PATHWAY:04530	Oocyte meiosis	Tight junction	0.00011553	0.0023914
KEGG Pathway Co-enrichment: Differential Expression	KEGG PATHWAY:03430	KEGG PATHWAY:04115	Mismatch repair	p53 signaling pathway	6.9858e-18	4.1299e-15
KEGG Pathway Co-enrichment: Differential Expression	KEGG PATHWAY:04110	KEGG PATHWAY:05220	Cell cycle	Chronic myeloid leukemia	0.0011206	0.01742
KEGG Pathway Co-enrichment: Differential Expression	KEGG PATHWAY:04630	KEGG PATHWAY:05332	Jak-STAT signaling pathway	Graft-versus-host disease	0.0003679	0.00668
KEGG Pathway Co-enrichment: Differential Expression	KEGG PATHWAY:05213	KEGG PATHWAY:05223	Endometrial cancer	Non-small cell lung cancer	4.0677e-10	3.4644e-08
KEGG Pathway Co-enrichment: Differential Expression	KEGG PATHWAY:04360	KEGG PATHWAY:05414	Axon guidance	Dilated cardiomyopathy	0.0023115	0.032399
KEGG Pathway Co-enrichment: Differential Expression	KEGG PATHWAY:04520	KEGG PATHWAY:05410	Adherens junction	Hypertrophic cardiomyopathy (HCM)	0.0024468	0.03413
KEGG Pathway Co-enrichment: Differential Expression	KEGG PATHWAY:04621	KEGG PATHWAY:04720	NOD-like receptor signaling pathway	Long-term potentiation	0.0016865	0.024815
KEGG Pathway Co-enrichment: Differential Expression	KEGG PATHWAY:04623	KEGG PATHWAY:05320	Cytosolic DNA-sensing pathway	Autoimmune thyroid disease	1.2888e-06	4.5768e-05
KEGG Pathway Co-enrichment: Differential Expression	KEGG PATHWAY:04062	KEGG PATHWAY:05120	Chemokine signaling pathway	Epithelial cell signaling in Helicobacter pylori infection	3.0326e-11	3.5032e-09
KEGG Pathway Co-enrichment: Differential Expression	KEGG PATHWAY:00630	KEGG PATHWAY:05016	Glyoxylate and dicarboxylate metabolism	Huntington's disease	0.00019564	0.0038179
KEGG Pathway Co-enrichment: Differential Expression	KEGG PATHWAY:04210	KEGG PATHWAY:04620	Apoptosis	Toll-like receptor signaling pathway	2.1612e-06	7.1803e-05
KEGG Pathway Co-enrichment: Differential Expression	KEGG PATHWAY:00240	KEGG PATHWAY:03410	Pyrimidine metabolism	Base excision repair	3.6149e-17	1.8165e-14
KEGG Pathway Co-enrichment: Differential Expression	KEGG PATHWAY:00280	KEGG PATHWAY:05012	Valine, leucine and isoleucine degradation	Parkinson's disease	5.7058e-11	6.068e-09
KEGG Pathway Co-enrichment: Differential Expression	KEGG PATHWAY:04630	KEGG PATHWAY:04912	Jak-STAT signaling pathway	GnRH signaling pathway	1.6748e-06	5.7546e-05
KEGG Pathway Co-enrichment: Differential Expression	KEGG PATHWAY:00053	KEGG PATHWAY:00591	Ascorbate and aldarate metabolism	Linoleic acid metabolism	0.0019467	0.027889
KEGG Pathway Co-enrichment: Differential Expression	KEGG PATHWAY:04350	KEGG PATHWAY:05218	TGF-beta signaling pathway	Melanoma	4.5772e-11	5.1112e-09
KEGG Pathway Co-enrichment: Differential Expression	KEGG PATHWAY:00350	KEGG PATHWAY:00591	Tyrosine metabolism	Linoleic acid metabolism	5.329e-06	0.0001594
KEGG Pathway Co-enrichment: Differential Expression	KEGG PATHWAY:04520	KEGG PATHWAY:04530	Adherens junction	Tight junction	1.2657e-06	4.5186e-05
KEGG Pathway Co-enrichment: Differential Expression	KEGG PATHWAY:03420	KEGG PATHWAY:03450	Nucleotide excision repair	Non-homologous end-joining	1.1007e-10	1.0845e-08
KEGG Pathway Co-enrichment: Differential Expression	KEGG PATHWAY:04350	KEGG PATHWAY:04910	TGF-beta signaling pathway	Insulin signaling pathway	1.5369e-05	0.00040541
KEGG Pathway Co-enrichment: Differential Expression	KEGG PATHWAY:04012	KEGG PATHWAY:04062	ErbB signaling pathway	Chemokine signaling pathway	0.0021815	0.030771
KEGG Pathway Co-enrichment: Differential Expression	KEGG PATHWAY:04540	KEGG PATHWAY:05211	Gap junction	Renal cell carcinoma	2.1379e-07	9.5705e-06
KEGG Pathway Co-enrichment: Differential Expression	KEGG PATHWAY:00511	KEGG PATHWAY:00512	Other glycan degradation	O-Glycan biosynthesis	0.0026053	0.03604
KEGG Pathway Co-enrichment: Differential Expression	KEGG PATHWAY:04810	KEGG PATHWAY:04930	Regulation of actin cytoskeleton	Type II diabetes mellitus	0.0007597	0.012496
KEGG Pathway Co-enrichment: Differential Expression	KEGG PATHWAY:05215	KEGG PATHWAY:05221	Prostate cancer	Acute myeloid leukemia	3.4627e-05	0.00083153
KEGG Pathway Co-enrichment: Differential Expression	KEGG PATHWAY:04621	KEGG PATHWAY:04670	NOD-like receptor signaling pathway	Leukocyte transendothelial migration	0.00017629	0.0034705
KEGG Pathway Co-enrichment: Differential Expression	KEGG PATHWAY:04940	KEGG PATHWAY:05320	Type I diabetes mellitus	Autoimmune thyroid disease	1.2936e-08	7.8082e-07
KEGG Pathway Co-enrichment: Differential Expression	KEGG PATHWAY:04621	KEGG PATHWAY:05223	NOD-like receptor signaling pathway	Non-small cell lung cancer	5.813e-05	0.0013084
KEGG Pathway Co-enrichment: Differential Expression	KEGG PATHWAY:04020	KEGG PATHWAY:04730	Calcium signaling pathway	Long-term depression	0.0010211	0.016111
KEGG Pathway Co-enrichment: Differential Expression	KEGG PATHWAY:04730	KEGG PATHWAY:05218	Long-term depression	Melanoma	9.7556e-05	0.002075
KEGG Pathway Co-enrichment: Differential Expression	KEGG PATHWAY:05310	KEGG PATHWAY:05416	Asthma	Viral myocarditis	0.0033679	0.044536
KEGG Pathway Co-enrichment: Differential Expression	KEGG PATHWAY:00190	KEGG PATHWAY:03010	Oxidative phosphorylation	Ribosome	0.0027016	0.037091
KEGG Pathway Co-enrichment: Differential Expression	KEGG PATHWAY:04350	KEGG PATHWAY:05213	TGF-beta signaling pathway	Endometrial cancer	3.3839e-09	2.3214e-07
KEGG Pathway Co-enrichment: Differential Expression	KEGG PATHWAY:00650	KEGG PATHWAY:00900	Butanoate metabolism	Terpenoid backbone biosynthesis	0.0038149	0.049375
KEGG Pathway Co-enrichment: Differential Expression	KEGG PATHWAY:04012	KEGG PATHWAY:05211	ErbB signaling pathway	Renal cell carcinoma	4.7104e-06	0.00014323
KEGG Pathway Co-enrichment: Differential Expression	KEGG PATHWAY:04621	KEGG PATHWAY:05020	NOD-like receptor signaling pathway	Prion diseases	3.8681e-05	0.00091576
KEGG Pathway Co-enrichment: Differential Expression	KEGG PATHWAY:04730	KEGG PATHWAY:04910	Long-term depression	Insulin signaling pathway	6.0767e-07	2.4044e-05
KEGG Pathway Co-enrichment: Differential Expression	KEGG PATHWAY:04320	KEGG PATHWAY:04630	Dorso-ventral axis formation	Jak-STAT signaling pathway	1.3115e-09	9.7274e-08
KEGG Pathway Co-enrichment: Differential Expression	KEGG PATHWAY:04666	KEGG PATHWAY:05120	Fc gamma R-mediated phagocytosis	Epithelial cell signaling in Helicobacter pylori infection	9.033e-18	5.0434e-15
KEGG Pathway Co-enrichment: Differential Expression	KEGG PATHWAY:03420	KEGG PATHWAY:04914	Nucleotide excision repair	Progesterone-mediated oocyte maturation	1.0376e-13	2.1281e-11
KEGG Pathway Co-enrichment: Differential Expression	KEGG PATHWAY:05310	KEGG PATHWAY:05332	Asthma	Graft-versus-host disease	8.826e-20	8.0638e-17
KEGG Pathway Co-enrichment: Differential Expression	KEGG PATHWAY:05120	KEGG PATHWAY:05218	Epithelial cell signaling in Helicobacter pylori infection	Melanoma	7.7718e-11	7.9296e-09
KEGG Pathway Co-enrichment: Differential Expression	KEGG PATHWAY:04660	KEGG PATHWAY:04910	T cell receptor signaling pathway	Insulin signaling pathway	5.8968e-08	3.0627e-06
KEGG Pathway Co-enrichment: Differential Expression	KEGG PATHWAY:04360	KEGG PATHWAY:05220	Axon guidance	Chronic myeloid leukemia	2.6579e-09	1.8811e-07
KEGG Pathway Co-enrichment: Differential Expression	KEGG PATHWAY:04722	KEGG PATHWAY:05010	Neurotrophin signaling pathway	Alzheimer's disease	0.0012904	0.019664
KEGG Pathway Co-enrichment: Differential Expression	KEGG PATHWAY:04720	KEGG PATHWAY:05120	Long-term potentiation	Epithelial cell signaling in Helicobacter pylori infection	1.0988e-11	1.3891e-09
KEGG Pathway Co-enrichment: Differential Expression	KEGG PATHWAY:04722	KEGG PATHWAY:05218	Neurotrophin signaling pathway	Melanoma	7.2422e-07	2.794e-05
KEGG Pathway Co-enrichment: Differential Expression	KEGG PATHWAY:04912	KEGG PATHWAY:05416	GnRH signaling pathway	Viral myocarditis	0.0013911	0.021007
KEGG Pathway Co-enrichment: Differential Expression	KEGG PATHWAY:04010	KEGG PATHWAY:05210	MAPK signaling pathway	Colorectal cancer	1.7205e-08	1.0171e-06
KEGG Pathway Co-enrichment: Differential Expression	KEGG PATHWAY:04320	KEGG PATHWAY:04670	Dorso-ventral axis formation	Leukocyte transendothelial migration	2.7931e-10	2.4842e-08
KEGG Pathway Co-enrichment: Differential Expression	KEGG PATHWAY:00232	KEGG PATHWAY:00980	Caffeine metabolism	Metabolism of xenobiotics by cytochrome P450	0.00056071	0.0096491
KEGG Pathway Co-enrichment: Differential Expression	KEGG PATHWAY:04070	KEGG PATHWAY:04150	Phosphatidylinositol signaling system	mTOR signaling pathway	0.00026705	0.0050354
KEGG Pathway Co-enrichment: Differential Expression	KEGG PATHWAY:04012	KEGG PATHWAY:05216	ErbB signaling pathway	Thyroid cancer	1.2652e-07	5.9416e-06
KEGG Pathway Co-enrichment: Differential Expression	KEGG PATHWAY:00071	KEGG PATHWAY:00650	Fatty acid metabolism	Butanoate metabolism	0.0001225	0.0025151
KEGG Pathway Co-enrichment: Differential Expression	KEGG PATHWAY:04270	KEGG PATHWAY:04664	Vascular smooth muscle contraction	Fc epsilon RI signaling pathway	2.1432e-06	7.1321e-05
KEGG Pathway Co-enrichment: Differential Expression	KEGG PATHWAY:04150	KEGG PATHWAY:05216	mTOR signaling pathway	Thyroid cancer	3.9725e-09	2.6705e-07
KEGG Pathway Co-enrichment: Differential Expression	KEGG PATHWAY:04010	KEGG PATHWAY:04910	MAPK signaling pathway	Insulin signaling pathway	5.3484e-06	0.00015974
KEGG Pathway Co-enrichment: Differential Expression	KEGG PATHWAY:04621	KEGG PATHWAY:04940	NOD-like receptor signaling pathway	Type I diabetes mellitus	0.0011749	0.018125
KEGG Pathway Co-enrichment: Differential Expression	KEGG PATHWAY:00240	KEGG PATHWAY:03430	Pyrimidine metabolism	Mismatch repair	1.8563e-16	8.2916e-14
KEGG Pathway Co-enrichment: Differential Expression	KEGG PATHWAY:04320	KEGG PATHWAY:05020	Dorso-ventral axis formation	Prion diseases	1.9624e-05	0.00049993
KEGG Pathway Co-enrichment: Differential Expression	KEGG PATHWAY:05120	KEGG PATHWAY:05213	Epithelial cell signaling in Helicobacter pylori infection	Endometrial cancer	3.1858e-16	1.2556e-13
KEGG Pathway Co-enrichment: Differential Expression	KEGG PATHWAY:04620	KEGG PATHWAY:04670	Toll-like receptor signaling pathway	Leukocyte transendothelial migration	0.00085217	0.013825
KEGG Pathway Co-enrichment: Differential Expression	KEGG PATHWAY:04650	KEGG PATHWAY:04930	Natural killer cell mediated cytotoxicity	Type II diabetes mellitus	1.3192e-09	9.7482e-08
KEGG Pathway Co-enrichment: Differential Expression	KEGG PATHWAY:04666	KEGG PATHWAY:05219	Fc gamma R-mediated phagocytosis	Bladder cancer	3.8798e-06	0.00012035
KEGG Pathway Co-enrichment: Differential Expression	KEGG PATHWAY:04310	KEGG PATHWAY:05211	Wnt signaling pathway	Renal cell carcinoma	2.208e-10	2.0173e-08
KEGG Pathway Co-enrichment: Differential Expression	KEGG PATHWAY:04010	KEGG PATHWAY:04662	MAPK signaling pathway	B cell receptor signaling pathway	6.7336e-05	0.0014922
KEGG Pathway Co-enrichment: Differential Expression	KEGG PATHWAY:04666	KEGG PATHWAY:05130	Fc gamma R-mediated phagocytosis	Pathogenic Escherichia coli infection	6.7519e-08	3.4013e-06
KEGG Pathway Co-enrichment: Differential Expression	KEGG PATHWAY:04350	KEGG PATHWAY:04720	TGF-beta signaling pathway	Long-term potentiation	0.00010327	0.0021735
KEGG Pathway Co-enrichment: Differential Expression	KEGG PATHWAY:00120	KEGG PATHWAY:00983	Primary bile acid biosynthesis	Drug metabolism - other enzymes	5.5523e-06	0.00016436
KEGG Pathway Co-enrichment: Differential Expression	KEGG PATHWAY:04012	KEGG PATHWAY:04722	ErbB signaling pathway	Neurotrophin signaling pathway	1.8982e-12	2.8261e-10
KEGG Pathway Co-enrichment: Differential Expression	KEGG PATHWAY:04114	KEGG PATHWAY:04920	Oocyte meiosis	Adipocytokine signaling pathway	0.00062526	0.010624
KEGG Pathway Co-enrichment: Differential Expression	KEGG PATHWAY:04910	KEGG PATHWAY:05218	Insulin signaling pathway	Melanoma	0.0036629	0.047623
KEGG Pathway Co-enrichment: Differential Expression	KEGG PATHWAY:04070	KEGG PATHWAY:05212	Phosphatidylinositol signaling system	Pancreatic cancer	5.1004e-07	2.0795e-05
KEGG Pathway Co-enrichment: Differential Expression	KEGG PATHWAY:05020	KEGG PATHWAY:05120	Prion diseases	Epithelial cell signaling in Helicobacter pylori infection	6.7051e-13	1.1325e-10
KEGG Pathway Co-enrichment: Differential Expression	KEGG PATHWAY:04150	KEGG PATHWAY:05110	mTOR signaling pathway	Vibrio cholerae infection	0.0030072	0.040485
KEGG Pathway Co-enrichment: Differential Expression	KEGG PATHWAY:04310	KEGG PATHWAY:04910	Wnt signaling pathway	Insulin signaling pathway	1.0216e-05	0.00027863
KEGG Pathway Co-enrichment: Differential Expression	KEGG PATHWAY:04270	KEGG PATHWAY:05221	Vascular smooth muscle contraction	Acute myeloid leukemia	0.00055404	0.0095508
KEGG Pathway Co-enrichment: Differential Expression	KEGG PATHWAY:00072	KEGG PATHWAY:00100	Synthesis and degradation of ketone bodies	Steroid biosynthesis	7.1372e-06	0.00020263
KEGG Pathway Co-enrichment: Differential Expression	KEGG PATHWAY:00280	KEGG PATHWAY:01040	Valine, leucine and isoleucine degradation	Biosynthesis of unsaturated fatty acids	0.0027129	0.037221
KEGG Pathway Co-enrichment: Differential Expression	KEGG PATHWAY:04310	KEGG PATHWAY:05218	Wnt signaling pathway	Melanoma	7.8556e-12	1.0388e-09
KEGG Pathway Co-enrichment: Differential Expression	KEGG PATHWAY:00270	KEGG PATHWAY:00280	Cysteine and methionine metabolism	Valine, leucine and isoleucine degradation	5.3501e-06	0.00015955
KEGG Pathway Co-enrichment: Differential Expression	KEGG PATHWAY:04115	KEGG PATHWAY:05014	p53 signaling pathway	Amyotrophic lateral sclerosis (ALS)	0.00038591	0.0069506
KEGG Pathway Co-enrichment: Differential Expression	KEGG PATHWAY:04120	KEGG PATHWAY:04310	Ubiquitin mediated proteolysis	Wnt signaling pathway	0.0010024	0.015877
KEGG Pathway Co-enrichment: Differential Expression	KEGG PATHWAY:04270	KEGG PATHWAY:04722	Vascular smooth muscle contraction	Neurotrophin signaling pathway	0.00030615	0.0056715
KEGG Pathway Co-enrichment: Differential Expression	KEGG PATHWAY:04210	KEGG PATHWAY:05222	Apoptosis	Small cell lung cancer	6.932e-06	0.00019708
KEGG Pathway Co-enrichment: Differential Expression	KEGG PATHWAY:04930	KEGG PATHWAY:05211	Type II diabetes mellitus	Renal cell carcinoma	4.244e-08	2.287e-06
KEGG Pathway Co-enrichment: Differential Expression	KEGG PATHWAY:00590	KEGG PATHWAY:02010	Arachidonic acid metabolism	ABC transporters	7.9456e-08	3.9337e-06
KEGG Pathway Co-enrichment: Differential Expression	KEGG PATHWAY:04070	KEGG PATHWAY:04360	Phosphatidylinositol signaling system	Axon guidance	1.694e-06	5.8106e-05
KEGG Pathway Co-enrichment: Differential Expression	KEGG PATHWAY:04914	KEGG PATHWAY:05215	Progesterone-mediated oocyte maturation	Prostate cancer	0.00011181	0.0023288
KEGG Pathway Co-enrichment: Differential Expression	KEGG PATHWAY:04912	KEGG PATHWAY:05130	GnRH signaling pathway	Pathogenic Escherichia coli infection	0.00047054	0.0083036
KEGG Pathway Co-enrichment: Differential Expression	KEGG PATHWAY:04370	KEGG PATHWAY:05211	VEGF signaling pathway	Renal cell carcinoma	4.8391e-06	0.00014583
KEGG Pathway Co-enrichment: Differential Expression	KEGG PATHWAY:00260	KEGG PATHWAY:00270	Glycine, serine and threonine metabolism	Cysteine and methionine metabolism	0.00037631	0.0068205
KEGG Pathway Co-enrichment: Differential Expression	KEGG PATHWAY:04520	KEGG PATHWAY:05223	Adherens junction	Non-small cell lung cancer	9.6333e-12	1.2492e-09
KEGG Pathway Co-enrichment: Differential Expression	KEGG PATHWAY:04640	KEGG PATHWAY:04672	Hematopoietic cell lineage	Intestinal immune network for IgA production	1.6358e-08	9.7279e-07
KEGG Pathway Co-enrichment: Differential Expression	KEGG PATHWAY:04010	KEGG PATHWAY:04350	MAPK signaling pathway	TGF-beta signaling pathway	6.4828e-09	4.1236e-07
KEGG Pathway Co-enrichment: Differential Expression	KEGG PATHWAY:04010	KEGG PATHWAY:04670	MAPK signaling pathway	Leukocyte transendothelial migration	1.3309e-05	0.0003562
KEGG Pathway Co-enrichment: Differential Expression	KEGG PATHWAY:04012	KEGG PATHWAY:04660	ErbB signaling pathway	T cell receptor signaling pathway	4.7757e-09	3.137e-07
KEGG Pathway Co-enrichment: Differential Expression	KEGG PATHWAY:04012	KEGG PATHWAY:04540	ErbB signaling pathway	Gap junction	0.00044078	0.0078404
KEGG Pathway Co-enrichment: Differential Expression	KEGG PATHWAY:05014	KEGG PATHWAY:05220	Amyotrophic lateral sclerosis (ALS)	Chronic myeloid leukemia	3.1322e-16	1.2592e-13
KEGG Pathway Co-enrichment: Differential Expression	KEGG PATHWAY:04930	KEGG PATHWAY:05218	Type II diabetes mellitus	Melanoma	5.5067e-05	0.0012507
KEGG Pathway Co-enrichment: Differential Expression	KEGG PATHWAY:00512	KEGG PATHWAY:00520	O-Glycan biosynthesis	Amino sugar and nucleotide sugar metabolism	2.2655e-06	7.5142e-05
KEGG Pathway Co-enrichment: Differential Expression	KEGG PATHWAY:04662	KEGG PATHWAY:05212	B cell receptor signaling pathway	Pancreatic cancer	6.5924e-06	0.00019038
KEGG Pathway Co-enrichment: Differential Expression	KEGG PATHWAY:05014	KEGG PATHWAY:05213	Amyotrophic lateral sclerosis (ALS)	Endometrial cancer	8.0286e-12	1.0547e-09
KEGG Pathway Co-enrichment: Differential Expression	KEGG PATHWAY:00020	KEGG PATHWAY:00030	Citrate cycle (TCA cycle)	Pentose phosphate pathway	0.00073376	0.012129
KEGG Pathway Co-enrichment: Differential Expression	KEGG PATHWAY:04370	KEGG PATHWAY:05218	VEGF signaling pathway	Melanoma	0.00067624	0.011308
KEGG Pathway Co-enrichment: Differential Expression	KEGG PATHWAY:04530	KEGG PATHWAY:05216	Tight junction	Thyroid cancer	1.0964e-06	4.0068e-05
KEGG Pathway Co-enrichment: Differential Expression	KEGG PATHWAY:04110	KEGG PATHWAY:05212	Cell cycle	Pancreatic cancer	1.4258e-05	0.00037857
KEGG Pathway Co-enrichment: Differential Expression	KEGG PATHWAY:05217	KEGG PATHWAY:05220	Basal cell carcinoma	Chronic myeloid leukemia	0.00047413	0.0083449
KEGG Pathway Co-enrichment: Differential Expression	KEGG PATHWAY:04012	KEGG PATHWAY:04210	ErbB signaling pathway	Apoptosis	6.8869e-16	2.5168e-13
KEGG Pathway Co-enrichment: Differential Expression	KEGG PATHWAY:04650	KEGG PATHWAY:04920	Natural killer cell mediated cytotoxicity	Adipocytokine signaling pathway	3.847e-13	6.904e-11
KEGG Pathway Co-enrichment: Differential Expression	KEGG PATHWAY:04070	KEGG PATHWAY:04810	Phosphatidylinositol signaling system	Regulation of actin cytoskeleton	9.373e-06	0.00025808
KEGG Pathway Co-enrichment: Differential Expression	KEGG PATHWAY:04360	KEGG PATHWAY:04730	Axon guidance	Long-term depression	0.00019961	0.0038915
KEGG Pathway Co-enrichment: Differential Expression	KEGG PATHWAY:04270	KEGG PATHWAY:04540	Vascular smooth muscle contraction	Gap junction	0.00020385	0.0039626
KEGG Pathway Co-enrichment: Differential Expression	KEGG PATHWAY:04520	KEGG PATHWAY:04916	Adherens junction	Melanogenesis	1.1826e-09	8.9366e-08
KEGG Pathway Co-enrichment: Differential Expression	KEGG PATHWAY:00520	KEGG PATHWAY:00601	Amino sugar and nucleotide sugar metabolism	Glycosphingolipid biosynthesis - lacto and neolacto series	2.2615e-05	0.0005675
KEGG Pathway Co-enrichment: Differential Expression	KEGG PATHWAY:04114	KEGG PATHWAY:04730	Oocyte meiosis	Long-term depression	0.0030222	0.040661
KEGG Pathway Co-enrichment: Differential Expression	KEGG PATHWAY:04620	KEGG PATHWAY:05330	Toll-like receptor signaling pathway	Allograft rejection	7.361e-06	0.00020839
KEGG Pathway Co-enrichment: Differential Expression	KEGG PATHWAY:04062	KEGG PATHWAY:04720	Chemokine signaling pathway	Long-term potentiation	3.7973e-07	1.577e-05
KEGG Pathway Co-enrichment: Differential Expression	KEGG PATHWAY:04150	KEGG PATHWAY:04650	mTOR signaling pathway	Natural killer cell mediated cytotoxicity	0.0019101	0.027562
KEGG Pathway Co-enrichment: Differential Expression	KEGG PATHWAY:04150	KEGG PATHWAY:04730	mTOR signaling pathway	Long-term depression	2.1203e-11	2.5218e-09
KEGG Pathway Co-enrichment: Differential Expression	KEGG PATHWAY:04530	KEGG PATHWAY:05211	Tight junction	Renal cell carcinoma	0.001252	0.019122
KEGG Pathway Co-enrichment: Differential Expression	KEGG PATHWAY:05212	KEGG PATHWAY:05214	Pancreatic cancer	Glioma	5.5994e-13	9.7025e-11
KEGG Pathway Co-enrichment: Differential Expression	KEGG PATHWAY:04310	KEGG PATHWAY:04370	Wnt signaling pathway	VEGF signaling pathway	6.53e-06	0.00018885
KEGG Pathway Co-enrichment: Differential Expression	KEGG PATHWAY:04520	KEGG PATHWAY:05217	Adherens junction	Basal cell carcinoma	6.125e-08	3.1406e-06
KEGG Pathway Co-enrichment: Differential Expression	KEGG PATHWAY:04662	KEGG PATHWAY:04960	B cell receptor signaling pathway	Aldosterone-regulated sodium reabsorption	0.0016224	0.023943
KEGG Pathway Co-enrichment: Differential Expression	KEGG PATHWAY:04530	KEGG PATHWAY:05020	Tight junction	Prion diseases	1.8007e-06	6.083e-05
KEGG Pathway Co-enrichment: Differential Expression	KEGG PATHWAY:04660	KEGG PATHWAY:04664	T cell receptor signaling pathway	Fc epsilon RI signaling pathway	2.0046e-14	5.2328e-12
KEGG Pathway Co-enrichment: Differential Expression	KEGG PATHWAY:05120	KEGG PATHWAY:05214	Epithelial cell signaling in Helicobacter pylori infection	Glioma	1.4077e-15	4.8783e-13
KEGG Pathway Co-enrichment: Differential Expression	KEGG PATHWAY:05213	KEGG PATHWAY:05214	Endometrial cancer	Glioma	7.552e-07	2.8968e-05
KEGG Pathway Co-enrichment: Differential Expression	KEGG PATHWAY:04920	KEGG PATHWAY:05216	Adipocytokine signaling pathway	Thyroid cancer	2.3944e-11	2.8144e-09
KEGG Pathway Co-enrichment: Differential Expression	KEGG PATHWAY:00140	KEGG PATHWAY:02010	Steroid hormone biosynthesis	ABC transporters	3.8848e-08	2.1161e-06
KEGG Pathway Co-enrichment: Differential Expression	KEGG PATHWAY:04722	KEGG PATHWAY:04730	Neurotrophin signaling pathway	Long-term depression	1.1489e-05	0.00031123
KEGG Pathway Co-enrichment: Differential Expression	KEGG PATHWAY:04730	KEGG PATHWAY:05130	Long-term depression	Pathogenic Escherichia coli infection	3.1386e-05	0.00076191
KEGG Pathway Co-enrichment: Differential Expression	KEGG PATHWAY:00020	KEGG PATHWAY:03320	Citrate cycle (TCA cycle)	PPAR signaling pathway	0.00056769	0.0097442
KEGG Pathway Co-enrichment: Differential Expression	KEGG PATHWAY:00100	KEGG PATHWAY:00120	Steroid biosynthesis	Primary bile acid biosynthesis	0.0014973	0.022359
KEGG Pathway Co-enrichment: Differential Expression	KEGG PATHWAY:00903	KEGG PATHWAY:04146	Limonene and pinene degradation	Peroxisome	0.0011634	0.017974
KEGG Pathway Co-enrichment: Differential Expression	KEGG PATHWAY:05221	KEGG PATHWAY:05223	Acute myeloid leukemia	Non-small cell lung cancer	6.1972e-10	5.105e-08
KEGG Pathway Co-enrichment: Differential Expression	KEGG PATHWAY:04210	KEGG PATHWAY:04912	Apoptosis	GnRH signaling pathway	4.6636e-14	1.0775e-11
KEGG Pathway Co-enrichment: Differential Expression	KEGG PATHWAY:04650	KEGG PATHWAY:04722	Natural killer cell mediated cytotoxicity	Neurotrophin signaling pathway	4.2156e-11	4.7337e-09
KEGG Pathway Co-enrichment: Differential Expression	KEGG PATHWAY:04520	KEGG PATHWAY:05218	Adherens junction	Melanoma	3.2195e-09	2.2238e-07
KEGG Pathway Co-enrichment: Differential Expression	KEGG PATHWAY:04520	KEGG PATHWAY:05200	Adherens junction	Pathways in cancer	0.00034569	0.0063224
KEGG Pathway Co-enrichment: Differential Expression	KEGG PATHWAY:04664	KEGG PATHWAY:05222	Fc epsilon RI signaling pathway	Small cell lung cancer	4.5158e-05	0.0010542
KEGG Pathway Co-enrichment: Differential Expression	KEGG PATHWAY:05020	KEGG PATHWAY:05310	Prion diseases	Asthma	1.0911e-09	8.2757e-08
KEGG Pathway Co-enrichment: Differential Expression	KEGG PATHWAY:05210	KEGG PATHWAY:05215	Colorectal cancer	Prostate cancer	2.3359e-24	5.2169e-21
KEGG Pathway Co-enrichment: Differential Expression	KEGG PATHWAY:04110	KEGG PATHWAY:04722	Cell cycle	Neurotrophin signaling pathway	0.00039225	0.0070521
KEGG Pathway Co-enrichment: Differential Expression	KEGG PATHWAY:04210	KEGG PATHWAY:04630	Apoptosis	Jak-STAT signaling pathway	3.6995e-07	1.5492e-05
KEGG Pathway Co-enrichment: Differential Expression	KEGG PATHWAY:04510	KEGG PATHWAY:04810	Focal adhesion	Regulation of actin cytoskeleton	1.4429e-06	5.0615e-05
KEGG Pathway Co-enrichment: Differential Expression	KEGG PATHWAY:04664	KEGG PATHWAY:05215	Fc epsilon RI signaling pathway	Prostate cancer	1.0111e-05	0.00027651
KEGG Pathway Co-enrichment: Differential Expression	KEGG PATHWAY:04210	KEGG PATHWAY:05213	Apoptosis	Endometrial cancer	2.3578e-06	7.7439e-05
KEGG Pathway Co-enrichment: Differential Expression	KEGG PATHWAY:04623	KEGG PATHWAY:04672	Cytosolic DNA-sensing pathway	Intestinal immune network for IgA production	0.00076232	0.012519
KEGG Pathway Co-enrichment: Differential Expression	KEGG PATHWAY:05211	KEGG PATHWAY:05213	Renal cell carcinoma	Endometrial cancer	0.0001838	0.0035972
KEGG Pathway Co-enrichment: Differential Expression	KEGG PATHWAY:04144	KEGG PATHWAY:05214	Endocytosis	Glioma	0.0026302	0.03626
KEGG Pathway Co-enrichment: Differential Expression	KEGG PATHWAY:04916	KEGG PATHWAY:05220	Melanogenesis	Chronic myeloid leukemia	5.7232e-05	0.0012926
KEGG Pathway Co-enrichment: Differential Expression	KEGG PATHWAY:05120	KEGG PATHWAY:05221	Epithelial cell signaling in Helicobacter pylori infection	Acute myeloid leukemia	1.5756e-15	5.3676e-13
KEGG Pathway Co-enrichment: Differential Expression	KEGG PATHWAY:04940	KEGG PATHWAY:05416	Type I diabetes mellitus	Viral myocarditis	2.9793e-05	0.00073029
KEGG Pathway Co-enrichment: Differential Expression	KEGG PATHWAY:04660	KEGG PATHWAY:05218	T cell receptor signaling pathway	Melanoma	5.7374e-05	0.0012943
KEGG Pathway Co-enrichment: Differential Expression	KEGG PATHWAY:04810	KEGG PATHWAY:04916	Regulation of actin cytoskeleton	Melanogenesis	2.9433e-06	9.4205e-05
KEGG Pathway Co-enrichment: Differential Expression	KEGG PATHWAY:04144	KEGG PATHWAY:04720	Endocytosis	Long-term potentiation	8.8642e-05	0.0019015
KEGG Pathway Co-enrichment: Differential Expression	KEGG PATHWAY:04920	KEGG PATHWAY:05218	Adipocytokine signaling pathway	Melanoma	3.5934e-06	0.00011286
KEGG Pathway Co-enrichment: Differential Expression	KEGG PATHWAY:04310	KEGG PATHWAY:04930	Wnt signaling pathway	Type II diabetes mellitus	1.8279e-05	0.00046804
KEGG Pathway Co-enrichment: Differential Expression	KEGG PATHWAY:04650	KEGG PATHWAY:05219	Natural killer cell mediated cytotoxicity	Bladder cancer	0.0021075	0.029895
KEGG Pathway Co-enrichment: Differential Expression	KEGG PATHWAY:00010	KEGG PATHWAY:00140	Glycolysis / Gluconeogenesis	Steroid hormone biosynthesis	0.0011816	0.018213
KEGG Pathway Co-enrichment: Differential Expression	KEGG PATHWAY:04210	KEGG PATHWAY:05218	Apoptosis	Melanoma	2.5842e-06	8.3778e-05
KEGG Pathway Co-enrichment: Differential Expression	KEGG PATHWAY:00350	KEGG PATHWAY:04020	Tyrosine metabolism	Calcium signaling pathway	0.00035154	0.0064178
KEGG Pathway Co-enrichment: Differential Expression	KEGG PATHWAY:04722	KEGG PATHWAY:05222	Neurotrophin signaling pathway	Small cell lung cancer	2.5706e-06	8.3471e-05
KEGG Pathway Co-enrichment: Differential Expression	KEGG PATHWAY:05212	KEGG PATHWAY:05221	Pancreatic cancer	Acute myeloid leukemia	7.7624e-07	2.9662e-05
KEGG Pathway Co-enrichment: Differential Expression	KEGG PATHWAY:05211	KEGG PATHWAY:05214	Renal cell carcinoma	Glioma	2.8058e-12	3.9997e-10
KEGG Pathway Co-enrichment: Differential Expression	KEGG PATHWAY:03030	KEGG PATHWAY:04114	DNA replication	Oocyte meiosis	8.4445e-27	2.4248e-23
KEGG Pathway Co-enrichment: Differential Expression	KEGG PATHWAY:04910	KEGG PATHWAY:05214	Insulin signaling pathway	Glioma	5.6408e-07	2.2631e-05
KEGG Pathway Co-enrichment: Differential Expression	KEGG PATHWAY:04660	KEGG PATHWAY:05213	T cell receptor signaling pathway	Endometrial cancer	0.00023656	0.0045285
KEGG Pathway Co-enrichment: Differential Expression	KEGG PATHWAY:04115	KEGG PATHWAY:05222	p53 signaling pathway	Small cell lung cancer	1.6859e-12	2.5671e-10
KEGG Pathway Co-enrichment: Differential Expression	KEGG PATHWAY:04270	KEGG PATHWAY:04620	Vascular smooth muscle contraction	Toll-like receptor signaling pathway	0.00026527	0.0050113
KEGG Pathway Co-enrichment: Differential Expression	KEGG PATHWAY:04062	KEGG PATHWAY:05320	Chemokine signaling pathway	Autoimmune thyroid disease	4.9033e-05	0.0011328
KEGG Pathway Co-enrichment: Differential Expression	KEGG PATHWAY:04360	KEGG PATHWAY:05212	Axon guidance	Pancreatic cancer	5.9793e-08	3.0817e-06
KEGG Pathway Co-enrichment: Differential Expression	KEGG PATHWAY:04210	KEGG PATHWAY:04720	Apoptosis	Long-term potentiation	0.00013911	0.0028129
KEGG Pathway Co-enrichment: Differential Expression	KEGG PATHWAY:04621	KEGG PATHWAY:05211	NOD-like receptor signaling pathway	Renal cell carcinoma	0.0024873	0.034647
KEGG Pathway Co-enrichment: Differential Expression	KEGG PATHWAY:00071	KEGG PATHWAY:03320	Fatty acid metabolism	PPAR signaling pathway	4.4305e-08	2.3747e-06
KEGG Pathway Co-enrichment: Differential Expression	KEGG PATHWAY:00330	KEGG PATHWAY:00620	Arginine and proline metabolism	Pyruvate metabolism	0.00013842	0.0028019
KEGG Pathway Co-enrichment: Differential Expression	KEGG PATHWAY:03410	KEGG PATHWAY:04110	Base excision repair	Cell cycle	1.6436e-09	1.197e-07
KEGG Pathway Co-enrichment: Differential Expression	KEGG PATHWAY:00190	KEGG PATHWAY:00620	Oxidative phosphorylation	Pyruvate metabolism	5.4216e-08	2.8453e-06
KEGG Pathway Co-enrichment: Differential Expression	KEGG PATHWAY:05215	KEGG PATHWAY:05219	Prostate cancer	Bladder cancer	3.4141e-09	2.3341e-07
KEGG Pathway Co-enrichment: Differential Expression	KEGG PATHWAY:04012	KEGG PATHWAY:05223	ErbB signaling pathway	Non-small cell lung cancer	9.7888e-10	7.5385e-08
KEGG Pathway Co-enrichment: Differential Expression	KEGG PATHWAY:00983	KEGG PATHWAY:03420	Drug metabolism - other enzymes	Nucleotide excision repair	0.00092532	0.014832
KEGG Pathway Co-enrichment: Differential Expression	KEGG PATHWAY:05130	KEGG PATHWAY:05214	Pathogenic Escherichia coli infection	Glioma	0.0010808	0.016893
KEGG Pathway Co-enrichment: Differential Expression	KEGG PATHWAY:04520	KEGG PATHWAY:04664	Adherens junction	Fc epsilon RI signaling pathway	1.4392e-09	1.0596e-07
KEGG Pathway Co-enrichment: Differential Expression	KEGG PATHWAY:00010	KEGG PATHWAY:00591	Glycolysis / Gluconeogenesis	Linoleic acid metabolism	0.00015941	0.0031724
KEGG Pathway Co-enrichment: Differential Expression	KEGG PATHWAY:04144	KEGG PATHWAY:05221	Endocytosis	Acute myeloid leukemia	2.7861e-05	0.00068714
KEGG Pathway Co-enrichment: Differential Expression	KEGG PATHWAY:04914	KEGG PATHWAY:05214	Progesterone-mediated oocyte maturation	Glioma	3.5046e-09	2.3879e-07
KEGG Pathway Co-enrichment: Differential Expression	KEGG PATHWAY:00062	KEGG PATHWAY:05016	Fatty acid elongation in mitochondria	Huntington's disease	4.0734e-05	0.00095649
KEGG Pathway Co-enrichment: Differential Expression	KEGG PATHWAY:04062	KEGG PATHWAY:04630	Chemokine signaling pathway	Jak-STAT signaling pathway	6.9006e-09	4.3755e-07
KEGG Pathway Co-enrichment: Differential Expression	KEGG PATHWAY:04622	KEGG PATHWAY:05218	RIG-I-like receptor signaling pathway	Melanoma	6.0818e-06	0.00017794
KEGG Pathway Co-enrichment: Differential Expression	KEGG PATHWAY:00380	KEGG PATHWAY:00620	Tryptophan metabolism	Pyruvate metabolism	0.0022198	0.031267
KEGG Pathway Co-enrichment: Differential Expression	KEGG PATHWAY:00620	KEGG PATHWAY:05010	Pyruvate metabolism	Alzheimer's disease	5.2202e-05	0.0011978
KEGG Pathway Co-enrichment: Differential Expression	KEGG PATHWAY:04115	KEGG PATHWAY:05210	p53 signaling pathway	Colorectal cancer	7.1715e-09	4.5187e-07
KEGG Pathway Co-enrichment: Differential Expression	KEGG PATHWAY:04630	KEGG PATHWAY:04660	Jak-STAT signaling pathway	T cell receptor signaling pathway	6.8019e-06	0.0001942
KEGG Pathway Co-enrichment: Differential Expression	KEGG PATHWAY:04350	KEGG PATHWAY:04710	TGF-beta signaling pathway	Circadian rhythm - mammal	7.214e-05	0.0015882
KEGG Pathway Co-enrichment: Differential Expression	KEGG PATHWAY:04020	KEGG PATHWAY:04722	Calcium signaling pathway	Neurotrophin signaling pathway	0.00018377	0.0036003
KEGG Pathway Co-enrichment: Differential Expression	KEGG PATHWAY:00061	KEGG PATHWAY:00071	Fatty acid biosynthesis	Fatty acid metabolism	9.2644e-07	3.4548e-05
KEGG Pathway Co-enrichment: Differential Expression	KEGG PATHWAY:04350	KEGG PATHWAY:05222	TGF-beta signaling pathway	Small cell lung cancer	1.2764e-08	7.7276e-07
KEGG Pathway Co-enrichment: Differential Expression	KEGG PATHWAY:04672	KEGG PATHWAY:05014	Intestinal immune network for IgA production	Amyotrophic lateral sclerosis (ALS)	0.00035309	0.0064401
KEGG Pathway Co-enrichment: Differential Expression	KEGG PATHWAY:04914	KEGG PATHWAY:05213	Progesterone-mediated oocyte maturation	Endometrial cancer	0.00033479	0.006168
KEGG Pathway Co-enrichment: Differential Expression	KEGG PATHWAY:04720	KEGG PATHWAY:04930	Long-term potentiation	Type II diabetes mellitus	2.6458e-14	6.6476e-12
KEGG Pathway Co-enrichment: Differential Expression	KEGG PATHWAY:03030	KEGG PATHWAY:03440	DNA replication	Homologous recombination	5.4239e-10	4.505e-08
KEGG Pathway Co-enrichment: Differential Expression	KEGG PATHWAY:05214	KEGG PATHWAY:05223	Glioma	Non-small cell lung cancer	0.00026611	0.0050223
KEGG Pathway Co-enrichment: Differential Expression	KEGG PATHWAY:04210	KEGG PATHWAY:04660	Apoptosis	T cell receptor signaling pathway	1.2866e-10	1.2374e-08
KEGG Pathway Co-enrichment: Differential Expression	KEGG PATHWAY:04930	KEGG PATHWAY:05220	Type II diabetes mellitus	Chronic myeloid leukemia	6.6189e-06	0.00019087
KEGG Pathway Co-enrichment: Differential Expression	KEGG PATHWAY:05210	KEGG PATHWAY:05214	Colorectal cancer	Glioma	3.8332e-25	9.6309e-22
KEGG Pathway Co-enrichment: Differential Expression	KEGG PATHWAY:04370	KEGG PATHWAY:04910	VEGF signaling pathway	Insulin signaling pathway	9.7677e-13	1.5833e-10
KEGG Pathway Co-enrichment: Differential Expression	KEGG PATHWAY:04916	KEGG PATHWAY:05212	Melanogenesis	Pancreatic cancer	2.9085e-09	2.037e-07
KEGG Pathway Co-enrichment: Differential Expression	KEGG PATHWAY:05320	KEGG PATHWAY:05332	Autoimmune thyroid disease	Graft-versus-host disease	6.766e-06	0.00019428
KEGG Pathway Co-enrichment: Differential Expression	KEGG PATHWAY:00240	KEGG PATHWAY:00790	Pyrimidine metabolism	Folate biosynthesis	0.0028071	0.03833
KEGG Pathway Co-enrichment: Differential Expression	KEGG PATHWAY:04670	KEGG PATHWAY:05218	Leukocyte transendothelial migration	Melanoma	3.9093e-10	3.3869e-08
KEGG Pathway Co-enrichment: Differential Expression	KEGG PATHWAY:04622	KEGG PATHWAY:04916	RIG-I-like receptor signaling pathway	Melanogenesis	0.00076063	0.012501
KEGG Pathway Co-enrichment: Differential Expression	KEGG PATHWAY:04622	KEGG PATHWAY:05216	RIG-I-like receptor signaling pathway	Thyroid cancer	2.7742e-05	0.00068502
KEGG Pathway Co-enrichment: Differential Expression	KEGG PATHWAY:04150	KEGG PATHWAY:04666	mTOR signaling pathway	Fc gamma R-mediated phagocytosis	0.00014278	0.0028756
KEGG Pathway Co-enrichment: Differential Expression	KEGG PATHWAY:00062	KEGG PATHWAY:04260	Fatty acid elongation in mitochondria	Cardiac muscle contraction	1.3752e-05	0.00036659
KEGG Pathway Co-enrichment: Differential Expression	KEGG PATHWAY:00630	KEGG PATHWAY:05010	Glyoxylate and dicarboxylate metabolism	Alzheimer's disease	0.00074988	0.012375
KEGG Pathway Co-enrichment: Differential Expression	KEGG PATHWAY:04370	KEGG PATHWAY:04630	VEGF signaling pathway	Jak-STAT signaling pathway	0.00045118	0.007983
KEGG Pathway Co-enrichment: Differential Expression	KEGG PATHWAY:04010	KEGG PATHWAY:04310	MAPK signaling pathway	Wnt signaling pathway	7.8765e-06	0.00022081
KEGG Pathway Co-enrichment: Differential Expression	KEGG PATHWAY:04020	KEGG PATHWAY:05211	Calcium signaling pathway	Renal cell carcinoma	8.0117e-06	0.00022304
KEGG Pathway Co-enrichment: Differential Expression	KEGG PATHWAY:04916	KEGG PATHWAY:05215	Melanogenesis	Prostate cancer	0.0031551	0.042054
KEGG Pathway Co-enrichment: Differential Expression	KEGG PATHWAY:00250	KEGG PATHWAY:00830	Alanine, aspartate and glutamate metabolism	Retinol metabolism	0.0033117	0.04385
KEGG Pathway Co-enrichment: Differential Expression	KEGG PATHWAY:04360	KEGG PATHWAY:04650	Axon guidance	Natural killer cell mediated cytotoxicity	2.7519e-05	0.0006812
KEGG Pathway Co-enrichment: Differential Expression	KEGG PATHWAY:04664	KEGG PATHWAY:04910	Fc epsilon RI signaling pathway	Insulin signaling pathway	6.0523e-08	3.1113e-06
KEGG Pathway Co-enrichment: Differential Expression	KEGG PATHWAY:01040	KEGG PATHWAY:01100	Biosynthesis of unsaturated fatty acids	Metabolic pathways	0.00020726	0.0040134
KEGG Pathway Co-enrichment: Differential Expression	KEGG PATHWAY:04360	KEGG PATHWAY:04520	Axon guidance	Adherens junction	1.6711e-07	7.6514e-06
KEGG Pathway Co-enrichment: Differential Expression	KEGG PATHWAY:04660	KEGG PATHWAY:04662	T cell receptor signaling pathway	B cell receptor signaling pathway	2.7706e-08	1.5555e-06
KEGG Pathway Co-enrichment: Differential Expression	KEGG PATHWAY:05219	KEGG PATHWAY:05222	Bladder cancer	Small cell lung cancer	1.2752e-22	1.7088e-19
KEGG Pathway Co-enrichment: Differential Expression	KEGG PATHWAY:04110	KEGG PATHWAY:05223	Cell cycle	Non-small cell lung cancer	0.00031551	0.0058341
KEGG Pathway Co-enrichment: Differential Expression	KEGG PATHWAY:04530	KEGG PATHWAY:04930	Tight junction	Type II diabetes mellitus	6.0906e-05	0.0013633
KEGG Pathway Co-enrichment: Differential Expression	KEGG PATHWAY:04070	KEGG PATHWAY:04270	Phosphatidylinositol signaling system	Vascular smooth muscle contraction	6.1042e-05	0.0013648
KEGG Pathway Co-enrichment: Differential Expression	KEGG PATHWAY:00970	KEGG PATHWAY:03050	Aminoacyl-tRNA biosynthesis	Proteasome	0.0010867	0.016959
KEGG Pathway Co-enrichment: Differential Expression	KEGG PATHWAY:00380	KEGG PATHWAY:05010	Tryptophan metabolism	Alzheimer's disease	0.0017905	0.026135
KEGG Pathway Co-enrichment: Differential Expression	KEGG PATHWAY:04914	KEGG PATHWAY:04920	Progesterone-mediated oocyte maturation	Adipocytokine signaling pathway	0.00010381	0.0021803
KEGG Pathway Co-enrichment: Differential Expression	KEGG PATHWAY:04060	KEGG PATHWAY:04210	Cytokine-cytokine receptor interaction	Apoptosis	7.0039e-05	0.001547
KEGG Pathway Co-enrichment: Differential Expression	KEGG PATHWAY:04350	KEGG PATHWAY:05219	TGF-beta signaling pathway	Bladder cancer	4.7524e-06	0.00014408
KEGG Pathway Co-enrichment: Differential Expression	KEGG PATHWAY:03020	KEGG PATHWAY:03040	RNA polymerase	Spliceosome	0.0029176	0.039438
KEGG Pathway Co-enrichment: Differential Expression	KEGG PATHWAY:04730	KEGG PATHWAY:04960	Long-term depression	Aldosterone-regulated sodium reabsorption	0.0034333	0.045163
KEGG Pathway Co-enrichment: Differential Expression	KEGG PATHWAY:04540	KEGG PATHWAY:05210	Gap junction	Colorectal cancer	4.0926e-08	2.2173e-06
KEGG Pathway Co-enrichment: Differential Expression	KEGG PATHWAY:04623	KEGG PATHWAY:05330	Cytosolic DNA-sensing pathway	Allograft rejection	7.8402e-11	7.959e-09
KEGG Pathway Co-enrichment: Differential Expression	KEGG PATHWAY:00640	KEGG PATHWAY:04146	Propanoate metabolism	Peroxisome	1.3747e-05	0.00036695
KEGG Pathway Co-enrichment: Differential Expression	KEGG PATHWAY:03430	KEGG PATHWAY:05212	Mismatch repair	Pancreatic cancer	0.001844	0.026723
KEGG Pathway Co-enrichment: Differential Expression	KEGG PATHWAY:00520	KEGG PATHWAY:00533	Amino sugar and nucleotide sugar metabolism	Glycosaminoglycan biosynthesis - keratan sulfate	2.2655e-06	7.5018e-05
KEGG Pathway Co-enrichment: Differential Expression	KEGG PATHWAY:05330	KEGG PATHWAY:05416	Allograft rejection	Viral myocarditis	1.0082e-05	0.00027609
KEGG Pathway Co-enrichment: Differential Expression	KEGG PATHWAY:04540	KEGG PATHWAY:05130	Gap junction	Pathogenic Escherichia coli infection	1.1509e-05	0.00031134
KEGG Pathway Co-enrichment: Differential Expression	KEGG PATHWAY:04520	KEGG PATHWAY:05014	Adherens junction	Amyotrophic lateral sclerosis (ALS)	0.0012436	0.019009
KEGG Pathway Co-enrichment: Differential Expression	KEGG PATHWAY:04810	KEGG PATHWAY:05222	Regulation of actin cytoskeleton	Small cell lung cancer	1.3951e-07	6.4612e-06
KEGG Pathway Co-enrichment: Differential Expression	KEGG PATHWAY:04012	KEGG PATHWAY:05210	ErbB signaling pathway	Colorectal cancer	2.412e-16	1.01e-13
KEGG Pathway Co-enrichment: Differential Expression	KEGG PATHWAY:04070	KEGG PATHWAY:04320	Phosphatidylinositol signaling system	Dorso-ventral axis formation	0.0036849	0.047877
KEGG Pathway Co-enrichment: Differential Expression	KEGG PATHWAY:04150	KEGG PATHWAY:05218	mTOR signaling pathway	Melanoma	4.9254e-08	2.6191e-06
KEGG Pathway Co-enrichment: Differential Expression	KEGG PATHWAY:04062	KEGG PATHWAY:04621	Chemokine signaling pathway	NOD-like receptor signaling pathway	6.1948e-06	0.00018046
KEGG Pathway Co-enrichment: Differential Expression	KEGG PATHWAY:00270	KEGG PATHWAY:00460	Cysteine and methionine metabolism	Cyanoamino acid metabolism	0.00025251	0.0048018
KEGG Pathway Co-enrichment: Differential Expression	KEGG PATHWAY:04012	KEGG PATHWAY:04910	ErbB signaling pathway	Insulin signaling pathway	1.5594e-08	9.3283e-07
KEGG Pathway Co-enrichment: Differential Expression	KEGG PATHWAY:04370	KEGG PATHWAY:04930	VEGF signaling pathway	Type II diabetes mellitus	8.6212e-10	6.7165e-08
KEGG Pathway Co-enrichment: Differential Expression	KEGG PATHWAY:04666	KEGG PATHWAY:05020	Fc gamma R-mediated phagocytosis	Prion diseases	0.0010758	0.016827
KEGG Pathway Co-enrichment: Differential Expression	KEGG PATHWAY:04340	KEGG PATHWAY:04350	Hedgehog signaling pathway	TGF-beta signaling pathway	8.0285e-07	3.0505e-05
KEGG Pathway Co-enrichment: Differential Expression	KEGG PATHWAY:05120	KEGG PATHWAY:05219	Epithelial cell signaling in Helicobacter pylori infection	Bladder cancer	8.0292e-10	6.3042e-08
KEGG Pathway Co-enrichment: Differential Expression	KEGG PATHWAY:00230	KEGG PATHWAY:03030	Purine metabolism	DNA replication	0.0038602	0.049898
KEGG Pathway Co-enrichment: Differential Expression	KEGG PATHWAY:04310	KEGG PATHWAY:04320	Wnt signaling pathway	Dorso-ventral axis formation	6.0786e-09	3.8911e-07
KEGG Pathway Co-enrichment: Differential Expression	KEGG PATHWAY:04012	KEGG PATHWAY:04350	ErbB signaling pathway	TGF-beta signaling pathway	1.7663e-07	8.0325e-06
KEGG Pathway Co-enrichment: Differential Expression	KEGG PATHWAY:04360	KEGG PATHWAY:05221	Axon guidance	Acute myeloid leukemia	2.2953e-07	1.0184e-05
KEGG Pathway Co-enrichment: Differential Expression	KEGG PATHWAY:04622	KEGG PATHWAY:04662	RIG-I-like receptor signaling pathway	B cell receptor signaling pathway	1.0013e-06	3.6996e-05
KEGG Pathway Co-enrichment: Differential Expression	KEGG PATHWAY:04664	KEGG PATHWAY:04720	Fc epsilon RI signaling pathway	Long-term potentiation	4.2081e-06	0.00012874
KEGG Pathway Co-enrichment: Differential Expression	KEGG PATHWAY:04310	KEGG PATHWAY:04664	Wnt signaling pathway	Fc epsilon RI signaling pathway	0.00072499	0.012013
KEGG Pathway Co-enrichment: Differential Expression	KEGG PATHWAY:04360	KEGG PATHWAY:04720	Axon guidance	Long-term potentiation	8.2156e-09	5.081e-07
KEGG Pathway Co-enrichment: Differential Expression	KEGG PATHWAY:04730	KEGG PATHWAY:05210	Long-term depression	Colorectal cancer	7.6113e-05	0.0016702
KEGG Pathway Co-enrichment: Differential Expression	KEGG PATHWAY:04110	KEGG PATHWAY:04662	Cell cycle	B cell receptor signaling pathway	0.00094658	0.015112
KEGG Pathway Co-enrichment: Differential Expression	KEGG PATHWAY:04350	KEGG PATHWAY:04360	TGF-beta signaling pathway	Axon guidance	7.5332e-06	0.00021267
KEGG Pathway Co-enrichment: Differential Expression	KEGG PATHWAY:04012	KEGG PATHWAY:05219	ErbB signaling pathway	Bladder cancer	1.7078e-05	0.00044408
KEGG Pathway Co-enrichment: Differential Expression	KEGG PATHWAY:04650	KEGG PATHWAY:04660	Natural killer cell mediated cytotoxicity	T cell receptor signaling pathway	9.945e-08	4.8167e-06
KEGG Pathway Co-enrichment: Differential Expression	KEGG PATHWAY:00532	KEGG PATHWAY:00534	Glycosaminoglycan biosynthesis - chondroitin sulfate	Glycosaminoglycan biosynthesis - heparan sulfate	0.0013032	0.019799
KEGG Pathway Co-enrichment: Differential Expression	KEGG PATHWAY:04912	KEGG PATHWAY:05214	GnRH signaling pathway	Glioma	2.6254e-06	8.4568e-05
KEGG Pathway Co-enrichment: Differential Expression	KEGG PATHWAY:00380	KEGG PATHWAY:00630	Tryptophan metabolism	Glyoxylate and dicarboxylate metabolism	0.00093236	0.014909
KEGG Pathway Co-enrichment: Differential Expression	KEGG PATHWAY:04310	KEGG PATHWAY:04916	Wnt signaling pathway	Melanogenesis	2.7634e-08	1.5558e-06
KEGG Pathway Co-enrichment: Differential Expression	KEGG PATHWAY:04310	KEGG PATHWAY:05216	Wnt signaling pathway	Thyroid cancer	2.3908e-06	7.8138e-05
KEGG Pathway Co-enrichment: Differential Expression	KEGG PATHWAY:04020	KEGG PATHWAY:04920	Calcium signaling pathway	Adipocytokine signaling pathway	0.0024086	0.033643
KEGG Pathway Co-enrichment: Differential Expression	KEGG PATHWAY:00561	KEGG PATHWAY:04146	Glycerolipid metabolism	Peroxisome	0.00013667	0.0027747
KEGG Pathway Co-enrichment: Differential Expression	KEGG PATHWAY:04012	KEGG PATHWAY:04270	ErbB signaling pathway	Vascular smooth muscle contraction	1.6531e-07	7.5861e-06
KEGG Pathway Co-enrichment: Differential Expression	KEGG PATHWAY:04144	KEGG PATHWAY:04150	Endocytosis	mTOR signaling pathway	2.5494e-08	1.4516e-06
KEGG Pathway Co-enrichment: Differential Expression	KEGG PATHWAY:04920	KEGG PATHWAY:05120	Adipocytokine signaling pathway	Epithelial cell signaling in Helicobacter pylori infection	2.5755e-05	0.00063911
KEGG Pathway Co-enrichment: Differential Expression	KEGG PATHWAY:04910	KEGG PATHWAY:05219	Insulin signaling pathway	Bladder cancer	0.00038934	0.0070061
KEGG Pathway Co-enrichment: Differential Expression	KEGG PATHWAY:04920	KEGG PATHWAY:04960	Adipocytokine signaling pathway	Aldosterone-regulated sodium reabsorption	8.494e-14	1.8557e-11
KEGG Pathway Co-enrichment: Differential Expression	KEGG PATHWAY:04810	KEGG PATHWAY:05220	Regulation of actin cytoskeleton	Chronic myeloid leukemia	1.8777e-09	1.3576e-07
KEGG Pathway Co-enrichment: Differential Expression	KEGG PATHWAY:04670	KEGG PATHWAY:04810	Leukocyte transendothelial migration	Regulation of actin cytoskeleton	9.4658e-14	2.0028e-11
KEGG Pathway Co-enrichment: Differential Expression	KEGG PATHWAY:04070	KEGG PATHWAY:04730	Phosphatidylinositol signaling system	Long-term depression	0.00017736	0.0034848
KEGG Pathway Co-enrichment: Differential Expression	KEGG PATHWAY:04510	KEGG PATHWAY:04912	Focal adhesion	GnRH signaling pathway	0.0015438	0.022917
KEGG Pathway Co-enrichment: Differential Expression	KEGG PATHWAY:04620	KEGG PATHWAY:04664	Toll-like receptor signaling pathway	Fc epsilon RI signaling pathway	0.0020506	0.029253
KEGG Pathway Co-enrichment: Differential Expression	KEGG PATHWAY:00190	KEGG PATHWAY:00280	Oxidative phosphorylation	Valine, leucine and isoleucine degradation	5.2344e-08	2.7542e-06
KEGG Pathway Co-enrichment: Differential Expression	KEGG PATHWAY:04115	KEGG PATHWAY:05211	p53 signaling pathway	Renal cell carcinoma	4.3521e-06	0.00013294
KEGG Pathway Co-enrichment: Differential Expression	KEGG PATHWAY:04310	KEGG PATHWAY:05219	Wnt signaling pathway	Bladder cancer	2.3665e-06	7.7598e-05
KEGG Pathway Co-enrichment: Differential Expression	KEGG PATHWAY:04350	KEGG PATHWAY:04666	TGF-beta signaling pathway	Fc gamma R-mediated phagocytosis	0.00015912	0.003173
KEGG Pathway Co-enrichment: Differential Expression	KEGG PATHWAY:04920	KEGG PATHWAY:05014	Adipocytokine signaling pathway	Amyotrophic lateral sclerosis (ALS)	1.0413e-05	0.00028283
KEGG Pathway Co-enrichment: Differential Expression	KEGG PATHWAY:03030	KEGG PATHWAY:03050	DNA replication	Proteasome	0.0029721	0.040067
KEGG Pathway Co-enrichment: Differential Expression	KEGG PATHWAY:04210	KEGG PATHWAY:05223	Apoptosis	Non-small cell lung cancer	1.0449e-09	7.9855e-08
KEGG Pathway Co-enrichment: Differential Expression	KEGG PATHWAY:04930	KEGG PATHWAY:05216	Type II diabetes mellitus	Thyroid cancer	3.6542e-06	0.00011441
KEGG Pathway Co-enrichment: Differential Expression	KEGG PATHWAY:00280	KEGG PATHWAY:00630	Valine, leucine and isoleucine degradation	Glyoxylate and dicarboxylate metabolism	3.9686e-07	1.6413e-05
KEGG Pathway Co-enrichment: Differential Expression	KEGG PATHWAY:04150	KEGG PATHWAY:04810	mTOR signaling pathway	Regulation of actin cytoskeleton	2.2189e-09	1.5872e-07
KEGG Pathway Co-enrichment: Differential Expression	KEGG PATHWAY:04320	KEGG PATHWAY:04920	Dorso-ventral axis formation	Adipocytokine signaling pathway	4.6971e-11	5.2161e-09
KEGG Pathway Co-enrichment: Differential Expression	KEGG PATHWAY:04666	KEGG PATHWAY:04910	Fc gamma R-mediated phagocytosis	Insulin signaling pathway	1.1727e-11	1.4731e-09
KEGG Pathway Co-enrichment: Differential Expression	KEGG PATHWAY:04310	KEGG PATHWAY:04960	Wnt signaling pathway	Aldosterone-regulated sodium reabsorption	0.00012127	0.0024923
KEGG Pathway Co-enrichment: Differential Expression	KEGG PATHWAY:04062	KEGG PATHWAY:04660	Chemokine signaling pathway	T cell receptor signaling pathway	7.6127e-06	0.00021431
KEGG Pathway Co-enrichment: Differential Expression	KEGG PATHWAY:04370	KEGG PATHWAY:05212	VEGF signaling pathway	Pancreatic cancer	0.00069848	0.011632
KEGG Pathway Co-enrichment: Differential Expression	KEGG PATHWAY:04360	KEGG PATHWAY:04910	Axon guidance	Insulin signaling pathway	3.0525e-14	7.4823e-12
KEGG Pathway Co-enrichment: Differential Expression	KEGG PATHWAY:04520	KEGG PATHWAY:05220	Adherens junction	Chronic myeloid leukemia	7.2963e-24	1.4665e-20
KEGG Pathway Co-enrichment: Differential Expression	KEGG PATHWAY:04930	KEGG PATHWAY:05130	Type II diabetes mellitus	Pathogenic Escherichia coli infection	1.2623e-06	4.5227e-05
KEGG Pathway Co-enrichment: Differential Expression	KEGG PATHWAY:04670	KEGG PATHWAY:04916	Leukocyte transendothelial migration	Melanogenesis	9.976e-07	3.6928e-05
KEGG Pathway Co-enrichment: Differential Expression	KEGG PATHWAY:00920	KEGG PATHWAY:00982	Sulfur metabolism	Drug metabolism - cytochrome P450	0.0033806	0.044645
KEGG Pathway Co-enrichment: Differential Expression	KEGG PATHWAY:00601	KEGG PATHWAY:00860	Glycosphingolipid biosynthesis - lacto and neolacto series	Porphyrin and chlorophyll metabolism	0.00034002	0.0062473
KEGG Pathway Co-enrichment: Differential Expression	KEGG PATHWAY:04062	KEGG PATHWAY:04370	Chemokine signaling pathway	VEGF signaling pathway	8.9517e-05	0.0019141
KEGG Pathway Co-enrichment: Differential Expression	KEGG PATHWAY:04010	KEGG PATHWAY:05222	MAPK signaling pathway	Small cell lung cancer	2.8991e-08	1.6187e-06
KEGG Pathway Co-enrichment: Differential Expression	KEGG PATHWAY:04520	KEGG PATHWAY:04920	Adherens junction	Adipocytokine signaling pathway	5.1678e-05	0.0011871
KEGG Pathway Co-enrichment: Differential Expression	KEGG PATHWAY:00350	KEGG PATHWAY:00860	Tyrosine metabolism	Porphyrin and chlorophyll metabolism	0.0034481	0.045269
KEGG Pathway Co-enrichment: Differential Expression	KEGG PATHWAY:04930	KEGG PATHWAY:05219	Type II diabetes mellitus	Bladder cancer	7.8426e-06	0.00022016
KEGG Pathway Co-enrichment: Differential Expression	KEGG PATHWAY:04144	KEGG PATHWAY:05211	Endocytosis	Renal cell carcinoma	8.017e-07	3.0519e-05
KEGG Pathway Co-enrichment: Differential Expression	KEGG PATHWAY:05213	KEGG PATHWAY:05219	Endometrial cancer	Bladder cancer	3.1407e-09	2.1768e-07
KEGG Pathway Co-enrichment: Differential Expression	KEGG PATHWAY:05130	KEGG PATHWAY:05221	Pathogenic Escherichia coli infection	Acute myeloid leukemia	1.1979e-05	0.00032319
KEGG Pathway Co-enrichment: Differential Expression	KEGG PATHWAY:04720	KEGG PATHWAY:05222	Long-term potentiation	Small cell lung cancer	4.084e-06	0.00012552
KEGG Pathway Co-enrichment: Differential Expression	KEGG PATHWAY:04310	KEGG PATHWAY:04722	Wnt signaling pathway	Neurotrophin signaling pathway	0.00086073	0.013941
KEGG Pathway Co-enrichment: Differential Expression	KEGG PATHWAY:05014	KEGG PATHWAY:05210	Amyotrophic lateral sclerosis (ALS)	Colorectal cancer	1.0265e-06	3.772e-05
KEGG Pathway Co-enrichment: Differential Expression	KEGG PATHWAY:04622	KEGG PATHWAY:05330	RIG-I-like receptor signaling pathway	Allograft rejection	0.00011906	0.0024545
KEGG Pathway Co-enrichment: Differential Expression	KEGG PATHWAY:04370	KEGG PATHWAY:05219	VEGF signaling pathway	Bladder cancer	3.3144e-05	0.00079974
KEGG Pathway Co-enrichment: Differential Expression	KEGG PATHWAY:04662	KEGG PATHWAY:05020	B cell receptor signaling pathway	Prion diseases	6.5521e-07	2.5622e-05
KEGG Pathway Co-enrichment: Differential Expression	KEGG PATHWAY:04110	KEGG PATHWAY:05213	Cell cycle	Endometrial cancer	6.0735e-07	2.4078e-05
KEGG Pathway Co-enrichment: Differential Expression	KEGG PATHWAY:04110	KEGG PATHWAY:04370	Cell cycle	VEGF signaling pathway	0.00011314	0.0023517
KEGG Pathway Co-enrichment: Differential Expression	KEGG PATHWAY:04630	KEGG PATHWAY:05216	Jak-STAT signaling pathway	Thyroid cancer	1.5806e-05	0.00041529
KEGG Pathway Co-enrichment: Differential Expression	KEGG PATHWAY:04730	KEGG PATHWAY:05222	Long-term depression	Small cell lung cancer	5.6646e-06	0.0001667
KEGG Pathway Co-enrichment: Differential Expression	KEGG PATHWAY:04912	KEGG PATHWAY:04920	GnRH signaling pathway	Adipocytokine signaling pathway	1.375e-11	1.675e-09
KEGG Pathway Co-enrichment: Differential Expression	KEGG PATHWAY:04370	KEGG PATHWAY:04520	VEGF signaling pathway	Adherens junction	9.4811e-14	1.9851e-11
KEGG Pathway Co-enrichment: Differential Expression	KEGG PATHWAY:04662	KEGG PATHWAY:05223	B cell receptor signaling pathway	Non-small cell lung cancer	2.3824e-06	7.799e-05
KEGG Pathway Co-enrichment: Differential Expression	KEGG PATHWAY:04360	KEGG PATHWAY:04660	Axon guidance	T cell receptor signaling pathway	0.00060137	0.010261
KEGG Pathway Co-enrichment: Differential Expression	KEGG PATHWAY:04730	KEGG PATHWAY:05120	Long-term depression	Epithelial cell signaling in Helicobacter pylori infection	1.9314e-12	2.8337e-10
KEGG Pathway Co-enrichment: Differential Expression	KEGG PATHWAY:04650	KEGG PATHWAY:05130	Natural killer cell mediated cytotoxicity	Pathogenic Escherichia coli infection	0.0011848	0.018234
KEGG Pathway Co-enrichment: Differential Expression	KEGG PATHWAY:04110	KEGG PATHWAY:04912	Cell cycle	GnRH signaling pathway	0.0026627	0.036633
KEGG Pathway Co-enrichment: Differential Expression	KEGG PATHWAY:04650	KEGG PATHWAY:05220	Natural killer cell mediated cytotoxicity	Chronic myeloid leukemia	1.6277e-05	0.00042655
KEGG Pathway Co-enrichment: Differential Expression	KEGG PATHWAY:05212	KEGG PATHWAY:05215	Pancreatic cancer	Prostate cancer	5.3232e-18	3.3436e-15
KEGG Pathway Co-enrichment: Differential Expression	KEGG PATHWAY:04520	KEGG PATHWAY:05216	Adherens junction	Thyroid cancer	4.7073e-11	5.1987e-09
KEGG Pathway Co-enrichment: Differential Expression	KEGG PATHWAY:04360	KEGG PATHWAY:05223	Axon guidance	Non-small cell lung cancer	8.6762e-14	1.8752e-11
KEGG Pathway Co-enrichment: Differential Expression	KEGG PATHWAY:00590	KEGG PATHWAY:00980	Arachidonic acid metabolism	Metabolism of xenobiotics by cytochrome P450	3.4918e-05	0.00083754
KEGG Pathway Co-enrichment: Differential Expression	KEGG PATHWAY:00071	KEGG PATHWAY:05016	Fatty acid metabolism	Huntington's disease	0.0012631	0.019277
KEGG Pathway Co-enrichment: Differential Expression	KEGG PATHWAY:04920	KEGG PATHWAY:05215	Adipocytokine signaling pathway	Prostate cancer	3.7506e-05	0.00089215
KEGG Pathway Co-enrichment: Differential Expression	KEGG PATHWAY:04270	KEGG PATHWAY:04910	Vascular smooth muscle contraction	Insulin signaling pathway	1.7308e-05	0.00044832
KEGG Pathway Co-enrichment: Differential Expression	KEGG PATHWAY:04350	KEGG PATHWAY:05120	TGF-beta signaling pathway	Epithelial cell signaling in Helicobacter pylori infection	0.00031398	0.0058112
KEGG Pathway Co-enrichment: Differential Expression	KEGG PATHWAY:00900	KEGG PATHWAY:01040	Terpenoid backbone biosynthesis	Biosynthesis of unsaturated fatty acids	0.0019458	0.027916
KEGG Pathway Co-enrichment: Differential Expression	KEGG PATHWAY:04010	KEGG PATHWAY:04115	MAPK signaling pathway	p53 signaling pathway	0.00010509	0.0022003
KEGG Pathway Co-enrichment: Differential Expression	KEGG PATHWAY:04210	KEGG PATHWAY:05215	Apoptosis	Prostate cancer	3.7154e-06	0.00011596
KEGG Pathway Co-enrichment: Differential Expression	KEGG PATHWAY:04310	KEGG PATHWAY:05221	Wnt signaling pathway	Acute myeloid leukemia	1.8031e-10	1.6779e-08
KEGG Pathway Co-enrichment: Differential Expression	KEGG PATHWAY:04940	KEGG PATHWAY:05120	Type I diabetes mellitus	Epithelial cell signaling in Helicobacter pylori infection	0.0017233	0.025302
KEGG Pathway Co-enrichment: Differential Expression	KEGG PATHWAY:04914	KEGG PATHWAY:04960	Progesterone-mediated oocyte maturation	Aldosterone-regulated sodium reabsorption	5.0827e-05	0.0011689
KEGG Pathway Co-enrichment: Differential Expression	KEGG PATHWAY:04720	KEGG PATHWAY:05213	Long-term potentiation	Endometrial cancer	3.1958e-05	0.000773
KEGG Pathway Co-enrichment: Differential Expression	KEGG PATHWAY:05221	KEGG PATHWAY:05222	Acute myeloid leukemia	Small cell lung cancer	0.00078756	0.012912
KEGG Pathway Co-enrichment: Differential Expression	KEGG PATHWAY:04664	KEGG PATHWAY:04722	Fc epsilon RI signaling pathway	Neurotrophin signaling pathway	6.4013e-14	1.4296e-11
KEGG Pathway Co-enrichment: Differential Expression	KEGG PATHWAY:05220	KEGG PATHWAY:05222	Chronic myeloid leukemia	Small cell lung cancer	1.0316e-07	4.9606e-06
KEGG Pathway Co-enrichment: Differential Expression	KEGG PATHWAY:04150	KEGG PATHWAY:04912	mTOR signaling pathway	GnRH signaling pathway	1.2925e-14	3.6082e-12
KEGG Pathway Co-enrichment: Differential Expression	KEGG PATHWAY:00010	KEGG PATHWAY:00190	Glycolysis / Gluconeogenesis	Oxidative phosphorylation	0.0011238	0.017457
KEGG Pathway Co-enrichment: Differential Expression	KEGG PATHWAY:04664	KEGG PATHWAY:05221	Fc epsilon RI signaling pathway	Acute myeloid leukemia	4.6105e-07	1.8874e-05
KEGG Pathway Co-enrichment: Differential Expression	KEGG PATHWAY:04670	KEGG PATHWAY:04920	Leukocyte transendothelial migration	Adipocytokine signaling pathway	1.3684e-06	4.8337e-05
KEGG Pathway Co-enrichment: Differential Expression	KEGG PATHWAY:05210	KEGG PATHWAY:05216	Colorectal cancer	Thyroid cancer	5.9523e-05	0.0013338
KEGG Pathway Co-enrichment: Differential Expression	KEGG PATHWAY:00920	KEGG PATHWAY:01100	Sulfur metabolism	Metabolic pathways	0.00021018	0.0040622
KEGG Pathway Co-enrichment: Differential Expression	KEGG PATHWAY:04666	KEGG PATHWAY:04810	Fc gamma R-mediated phagocytosis	Regulation of actin cytoskeleton	0.0017356	0.025428
KEGG Pathway Co-enrichment: Differential Expression	KEGG PATHWAY:04350	KEGG PATHWAY:05412	TGF-beta signaling pathway	Arrhythmogenic right ventricular cardiomyopathy (ARVC)	0.0029097	0.03941
KEGG Pathway Co-enrichment: Differential Expression	KEGG PATHWAY:04664	KEGG PATHWAY:04670	Fc epsilon RI signaling pathway	Leukocyte transendothelial migration	0.00033918	0.0062375
KEGG Pathway Co-enrichment: Differential Expression	KEGG PATHWAY:04916	KEGG PATHWAY:05414	Melanogenesis	Dilated cardiomyopathy	0.0029009	0.039318
KEGG Pathway Co-enrichment: Differential Expression	KEGG PATHWAY:04664	KEGG PATHWAY:05212	Fc epsilon RI signaling pathway	Pancreatic cancer	8.2379e-07	3.1242e-05
KEGG Pathway Co-enrichment: Differential Expression	KEGG PATHWAY:04370	KEGG PATHWAY:05223	VEGF signaling pathway	Non-small cell lung cancer	0.0035178	0.045974
KEGG Pathway Co-enrichment: Differential Expression	KEGG PATHWAY:00980	KEGG PATHWAY:00982	Metabolism of xenobiotics by cytochrome P450	Drug metabolism - cytochrome P450	0.0027986	0.038267
KEGG Pathway Co-enrichment: Differential Expression	KEGG PATHWAY:00020	KEGG PATHWAY:00071	Citrate cycle (TCA cycle)	Fatty acid metabolism	3.6438e-11	4.1614e-09
KEGG Pathway Co-enrichment: Differential Expression	KEGG PATHWAY:04210	KEGG PATHWAY:05212	Apoptosis	Pancreatic cancer	1.104e-06	4.0272e-05
KEGG Pathway Co-enrichment: Differential Expression	KEGG PATHWAY:00533	KEGG PATHWAY:00601	Glycosaminoglycan biosynthesis - keratan sulfate	Glycosphingolipid biosynthesis - lacto and neolacto series	2.2674e-06	7.496e-05
KEGG Pathway Co-enrichment: Differential Expression	KEGG PATHWAY:05211	KEGG PATHWAY:05223	Renal cell carcinoma	Non-small cell lung cancer	5.6211e-09	3.6097e-07
KEGG Pathway Co-enrichment: Differential Expression	KEGG PATHWAY:04730	KEGG PATHWAY:05212	Long-term depression	Pancreatic cancer	3.0364e-05	0.00074339
KEGG Pathway Co-enrichment: Differential Expression	KEGG PATHWAY:04150	KEGG PATHWAY:04920	mTOR signaling pathway	Adipocytokine signaling pathway	7.0429e-11	7.2596e-09
KEGG Pathway Co-enrichment: Differential Expression	KEGG PATHWAY:05120	KEGG PATHWAY:05220	Epithelial cell signaling in Helicobacter pylori infection	Chronic myeloid leukemia	1.2299e-14	3.4818e-12
KEGG Pathway Co-enrichment: Differential Expression	KEGG PATHWAY:04062	KEGG PATHWAY:05340	Chemokine signaling pathway	Primary immunodeficiency	7.5044e-08	3.7429e-06
KEGG Pathway Co-enrichment: Differential Expression	KEGG PATHWAY:00480	KEGG PATHWAY:00830	Glutathione metabolism	Retinol metabolism	4.8841e-05	0.001131
KEGG Pathway Co-enrichment: Differential Expression	KEGG PATHWAY:04912	KEGG PATHWAY:05215	GnRH signaling pathway	Prostate cancer	7.0429e-07	2.7276e-05
KEGG Pathway Co-enrichment: Differential Expression	KEGG PATHWAY:00830	KEGG PATHWAY:02010	Retinol metabolism	ABC transporters	1.1163e-06	4.0648e-05
KEGG Pathway Co-enrichment: Differential Expression	KEGG PATHWAY:04810	KEGG PATHWAY:05215	Regulation of actin cytoskeleton	Prostate cancer	7.7965e-06	0.00021917
KEGG Pathway Co-enrichment: Differential Expression	KEGG PATHWAY:00020	KEGG PATHWAY:00620	Citrate cycle (TCA cycle)	Pyruvate metabolism	0.0012424	0.019004
KEGG Pathway Co-enrichment: Differential Expression	KEGG PATHWAY:00040	KEGG PATHWAY:02010	Pentose and glucuronate interconversions	ABC transporters	0.0030954	0.041395
KEGG Pathway Co-enrichment: Differential Expression	KEGG PATHWAY:04520	KEGG PATHWAY:04810	Adherens junction	Regulation of actin cytoskeleton	1.5834e-11	1.9172e-09
KEGG Pathway Co-enrichment: Differential Expression	KEGG PATHWAY:04621	KEGG PATHWAY:04662	NOD-like receptor signaling pathway	B cell receptor signaling pathway	0.00011935	0.002458
KEGG Pathway Co-enrichment: Differential Expression	KEGG PATHWAY:04650	KEGG PATHWAY:04910	Natural killer cell mediated cytotoxicity	Insulin signaling pathway	0.00014236	0.00287
KEGG Pathway Co-enrichment: Differential Expression	KEGG PATHWAY:05212	KEGG PATHWAY:05220	Pancreatic cancer	Chronic myeloid leukemia	2.1583e-12	3.121e-10
KEGG Pathway Co-enrichment: Differential Expression	KEGG PATHWAY:00140	KEGG PATHWAY:00982	Steroid hormone biosynthesis	Drug metabolism - cytochrome P450	0.0018988	0.027438
KEGG Pathway Co-enrichment: Differential Expression	KEGG PATHWAY:03030	KEGG PATHWAY:04115	DNA replication	p53 signaling pathway	1.3002e-14	3.5799e-12
KEGG Pathway Co-enrichment: Differential Expression	KEGG PATHWAY:04310	KEGG PATHWAY:04540	Wnt signaling pathway	Gap junction	0.00015671	0.0031311
KEGG Pathway Co-enrichment: Differential Expression	KEGG PATHWAY:04660	KEGG PATHWAY:05210	T cell receptor signaling pathway	Colorectal cancer	3.8415e-10	3.3571e-08
KEGG Pathway Co-enrichment: Differential Expression	KEGG PATHWAY:04270	KEGG PATHWAY:05014	Vascular smooth muscle contraction	Amyotrophic lateral sclerosis (ALS)	0.0028872	0.039158
KEGG Pathway Co-enrichment: Differential Expression	KEGG PATHWAY:04722	KEGG PATHWAY:05020	Neurotrophin signaling pathway	Prion diseases	0.00062059	0.010553
KEGG Pathway Co-enrichment: Differential Expression	KEGG PATHWAY:05130	KEGG PATHWAY:05212	Pathogenic Escherichia coli infection	Pancreatic cancer	0.00098457	0.015607
KEGG Pathway Co-enrichment: Differential Expression	KEGG PATHWAY:03430	KEGG PATHWAY:04914	Mismatch repair	Progesterone-mediated oocyte maturation	2.0106e-16	8.7855e-14
KEGG Pathway Co-enrichment: Differential Expression	KEGG PATHWAY:05217	KEGG PATHWAY:05412	Basal cell carcinoma	Arrhythmogenic right ventricular cardiomyopathy (ARVC)	0.0017993	0.026188
KEGG Pathway Co-enrichment: Differential Expression	KEGG PATHWAY:04360	KEGG PATHWAY:05215	Axon guidance	Prostate cancer	6.4376e-10	5.2387e-08
KEGG Pathway Co-enrichment: Differential Expression	KEGG PATHWAY:04621	KEGG PATHWAY:05210	NOD-like receptor signaling pathway	Colorectal cancer	5.1118e-08	2.6968e-06
KEGG Pathway Co-enrichment: Differential Expression	KEGG PATHWAY:05200	KEGG PATHWAY:05211	Pathways in cancer	Renal cell carcinoma	0.00028235	0.0052694
KEGG Pathway Co-enrichment: Differential Expression	KEGG PATHWAY:05219	KEGG PATHWAY:05223	Bladder cancer	Non-small cell lung cancer	0.00070777	0.011767
KEGG Pathway Co-enrichment: Differential Expression	KEGG PATHWAY:04062	KEGG PATHWAY:04672	Chemokine signaling pathway	Intestinal immune network for IgA production	1.5168e-10	1.4381e-08
KEGG Pathway Co-enrichment: Differential Expression	KEGG PATHWAY:04320	KEGG PATHWAY:04360	Dorso-ventral axis formation	Axon guidance	0.0001277	0.0026031
KEGG Pathway Co-enrichment: Differential Expression	KEGG PATHWAY:05215	KEGG PATHWAY:05218	Prostate cancer	Melanoma	3.1319e-05	0.00076119
KEGG Pathway Co-enrichment: Differential Expression	KEGG PATHWAY:04010	KEGG PATHWAY:04210	MAPK signaling pathway	Apoptosis	6.9519e-09	4.3941e-07
KEGG Pathway Co-enrichment: Differential Expression	KEGG PATHWAY:04210	KEGG PATHWAY:04810	Apoptosis	Regulation of actin cytoskeleton	0.00086073	0.013952
KEGG Pathway Co-enrichment: Differential Expression	KEGG PATHWAY:03030	KEGG PATHWAY:03040	DNA replication	Spliceosome	1.1918e-06	4.2931e-05
KEGG Pathway Co-enrichment: Differential Expression	KEGG PATHWAY:04910	KEGG PATHWAY:04912	Insulin signaling pathway	GnRH signaling pathway	1.4511e-13	2.8317e-11
KEGG Pathway Co-enrichment: Differential Expression	KEGG PATHWAY:04630	KEGG PATHWAY:05221	Jak-STAT signaling pathway	Acute myeloid leukemia	0.0008823	0.014244
KEGG Pathway Co-enrichment: Differential Expression	KEGG PATHWAY:04270	KEGG PATHWAY:04360	Vascular smooth muscle contraction	Axon guidance	0.00072224	0.011978
KEGG Pathway Co-enrichment: Differential Expression	KEGG PATHWAY:00380	KEGG PATHWAY:01040	Tryptophan metabolism	Biosynthesis of unsaturated fatty acids	0.00070909	0.011779
KEGG Pathway Co-enrichment: Differential Expression	KEGG PATHWAY:03430	KEGG PATHWAY:03450	Mismatch repair	Non-homologous end-joining	4.3226e-05	0.0010115
KEGG Pathway Co-enrichment: Differential Expression	KEGG PATHWAY:04144	KEGG PATHWAY:05222	Endocytosis	Small cell lung cancer	8.8934e-05	0.0019057
KEGG Pathway Co-enrichment: Differential Expression	KEGG PATHWAY:04350	KEGG PATHWAY:04920	TGF-beta signaling pathway	Adipocytokine signaling pathway	1.2941e-05	0.00034776
KEGG Pathway Co-enrichment: Differential Expression	KEGG PATHWAY:04960	KEGG PATHWAY:05216	Aldosterone-regulated sodium reabsorption	Thyroid cancer	4.8003e-06	0.00014509
KEGG Pathway Co-enrichment: Differential Expression	KEGG PATHWAY:04540	KEGG PATHWAY:05120	Gap junction	Epithelial cell signaling in Helicobacter pylori infection	2.8096e-11	3.2834e-09
KEGG Pathway Co-enrichment: Differential Expression	KEGG PATHWAY:04210	KEGG PATHWAY:04270	Apoptosis	Vascular smooth muscle contraction	2.8594e-05	0.00070346
KEGG Pathway Co-enrichment: Differential Expression	KEGG PATHWAY:04910	KEGG PATHWAY:05130	Insulin signaling pathway	Pathogenic Escherichia coli infection	2.3209e-06	7.6351e-05
KEGG Pathway Co-enrichment: Differential Expression	KEGG PATHWAY:03040	KEGG PATHWAY:03420	Spliceosome	Nucleotide excision repair	3.9695e-06	0.00012275
KEGG Pathway Co-enrichment: Differential Expression	KEGG PATHWAY:04070	KEGG PATHWAY:04662	Phosphatidylinositol signaling system	B cell receptor signaling pathway	0.00030341	0.0056311
KEGG Pathway Co-enrichment: Differential Expression	KEGG PATHWAY:04622	KEGG PATHWAY:05219	RIG-I-like receptor signaling pathway	Bladder cancer	5.4387e-06	0.00016147
KEGG Pathway Co-enrichment: Differential Expression	KEGG PATHWAY:00970	KEGG PATHWAY:03018	Aminoacyl-tRNA biosynthesis	RNA degradation	0.0034481	0.045239
KEGG Pathway Co-enrichment: Differential Expression	KEGG PATHWAY:04540	KEGG PATHWAY:04664	Gap junction	Fc epsilon RI signaling pathway	0.0011301	0.017527
KEGG Pathway Co-enrichment: Differential Expression	KEGG PATHWAY:04210	KEGG PATHWAY:04666	Apoptosis	Fc gamma R-mediated phagocytosis	3.3993e-06	0.0001076
KEGG Pathway Co-enrichment: Differential Expression	KEGG PATHWAY:04070	KEGG PATHWAY:04912	Phosphatidylinositol signaling system	GnRH signaling pathway	0.0018367	0.026636
KEGG Pathway Co-enrichment: Differential Expression	KEGG PATHWAY:04320	KEGG PATHWAY:05210	Dorso-ventral axis formation	Colorectal cancer	2.9584e-07	1.2679e-05
KEGG Pathway Co-enrichment: Differential Expression	KEGG PATHWAY:04310	KEGG PATHWAY:04810	Wnt signaling pathway	Regulation of actin cytoskeleton	6.2581e-08	3.1845e-06
KEGG Pathway Co-enrichment: Differential Expression	KEGG PATHWAY:04350	KEGG PATHWAY:05221	TGF-beta signaling pathway	Acute myeloid leukemia	2.4761e-07	1.0938e-05
KEGG Pathway Co-enrichment: Differential Expression	KEGG PATHWAY:04916	KEGG PATHWAY:05218	Melanogenesis	Melanoma	1.7402e-06	5.9284e-05
KEGG Pathway Co-enrichment: Differential Expression	KEGG PATHWAY:04916	KEGG PATHWAY:05014	Melanogenesis	Amyotrophic lateral sclerosis (ALS)	0.0035631	0.046445
KEGG Pathway Co-enrichment: Differential Expression	KEGG PATHWAY:04660	KEGG PATHWAY:04920	T cell receptor signaling pathway	Adipocytokine signaling pathway	5.3098e-05	0.0012114
KEGG Pathway Co-enrichment: Differential Expression	KEGG PATHWAY:04622	KEGG PATHWAY:05210	RIG-I-like receptor signaling pathway	Colorectal cancer	7.5535e-09	4.7151e-07
KEGG Pathway Co-enrichment: Differential Expression	KEGG PATHWAY:04730	KEGG PATHWAY:04810	Long-term depression	Regulation of actin cytoskeleton	0.0013762	0.020814
KEGG Pathway Co-enrichment: Differential Expression	KEGG PATHWAY:05214	KEGG PATHWAY:05222	Glioma	Small cell lung cancer	5.6337e-06	0.00016604
KEGG Pathway Co-enrichment: Differential Expression	KEGG PATHWAY:03410	KEGG PATHWAY:03450	Base excision repair	Non-homologous end-joining	2.2502e-05	0.00056677
KEGG Pathway Co-enrichment: Differential Expression	KEGG PATHWAY:04623	KEGG PATHWAY:05310	Cytosolic DNA-sensing pathway	Asthma	2.5597e-06	8.3253e-05
KEGG Pathway Co-enrichment: Differential Expression	KEGG PATHWAY:04270	KEGG PATHWAY:05215	Vascular smooth muscle contraction	Prostate cancer	0.00014964	0.0030017
KEGG Pathway Co-enrichment: Differential Expression	KEGG PATHWAY:04270	KEGG PATHWAY:04370	Vascular smooth muscle contraction	VEGF signaling pathway	2.4241e-08	1.4001e-06
KEGG Pathway Co-enrichment: Differential Expression	KEGG PATHWAY:04810	KEGG PATHWAY:04960	Regulation of actin cytoskeleton	Aldosterone-regulated sodium reabsorption	0.0018043	0.026224
KEGG Pathway Co-enrichment: Differential Expression	KEGG PATHWAY:04144	KEGG PATHWAY:04666	Endocytosis	Fc gamma R-mediated phagocytosis	0.0013639	0.020674
KEGG Pathway Co-enrichment: Differential Expression	KEGG PATHWAY:03430	KEGG PATHWAY:03440	Mismatch repair	Homologous recombination	8.2787e-24	1.5128e-20
KEGG Pathway Co-enrichment: Differential Expression	KEGG PATHWAY:03430	KEGG PATHWAY:04110	Mismatch repair	Cell cycle	1.8564e-28	9.3285e-25
KEGG Pathway Co-enrichment: Differential Expression	KEGG PATHWAY:05214	KEGG PATHWAY:05215	Glioma	Prostate cancer	2.0146e-05	0.00051259
KEGG Pathway Co-enrichment: Differential Expression	KEGG PATHWAY:04670	KEGG PATHWAY:05210	Leukocyte transendothelial migration	Colorectal cancer	2.5373e-07	1.1111e-05
KEGG Pathway Co-enrichment: Differential Expression	KEGG PATHWAY:04012	KEGG PATHWAY:04370	ErbB signaling pathway	VEGF signaling pathway	4.2311e-09	2.8254e-07
KEGG Pathway Co-enrichment: Differential Expression	KEGG PATHWAY:04530	KEGG PATHWAY:05414	Tight junction	Dilated cardiomyopathy	0.0010659	0.016686
KEGG Pathway Co-enrichment: Differential Expression	KEGG PATHWAY:00020	KEGG PATHWAY:00062	Citrate cycle (TCA cycle)	Fatty acid elongation in mitochondria	0.000114	0.0023671
KEGG Pathway Co-enrichment: Differential Expression	KEGG PATHWAY:00270	KEGG PATHWAY:04146	Cysteine and methionine metabolism	Peroxisome	0.0034141	0.04494
KEGG Pathway Co-enrichment: Differential Expression	KEGG PATHWAY:04340	KEGG PATHWAY:04810	Hedgehog signaling pathway	Regulation of actin cytoskeleton	0.00012662	0.0025838
KEGG Pathway Co-enrichment: Differential Expression	KEGG PATHWAY:04150	KEGG PATHWAY:04360	mTOR signaling pathway	Axon guidance	9.813e-10	7.5283e-08
KEGG Pathway Co-enrichment: Differential Expression	KEGG PATHWAY:04070	KEGG PATHWAY:04720	Phosphatidylinositol signaling system	Long-term potentiation	0.00026838	0.0050463
KEGG Pathway Co-enrichment: Differential Expression	KEGG PATHWAY:05120	KEGG PATHWAY:05332	Epithelial cell signaling in Helicobacter pylori infection	Graft-versus-host disease	3.9346e-05	0.00093042
KEGG Pathway Co-enrichment: Differential Expression	KEGG PATHWAY:04670	KEGG PATHWAY:05410	Leukocyte transendothelial migration	Hypertrophic cardiomyopathy (HCM)	2.325e-05	0.00058198
KEGG Pathway Co-enrichment: Differential Expression	KEGG PATHWAY:04150	KEGG PATHWAY:04621	mTOR signaling pathway	NOD-like receptor signaling pathway	0.00019505	0.00381
KEGG Pathway Co-enrichment: Differential Expression	KEGG PATHWAY:00280	KEGG PATHWAY:05010	Valine, leucine and isoleucine degradation	Alzheimer's disease	4.1489e-07	1.7124e-05
KEGG Pathway Co-enrichment: Differential Expression	KEGG PATHWAY:03410	KEGG PATHWAY:04914	Base excision repair	Progesterone-mediated oocyte maturation	2.5146e-08	1.44e-06
KEGG Pathway Co-enrichment: Differential Expression	KEGG PATHWAY:04350	KEGG PATHWAY:05216	TGF-beta signaling pathway	Thyroid cancer	0.00011429	0.0023708
KEGG Pathway Co-enrichment: Differential Expression	KEGG PATHWAY:04350	KEGG PATHWAY:04916	TGF-beta signaling pathway	Melanogenesis	8.7746e-10	6.8096e-08
KEGG Pathway Co-enrichment: Differential Expression	KEGG PATHWAY:00240	KEGG PATHWAY:03040	Pyrimidine metabolism	Spliceosome	0.00081907	0.013363
KEGG Pathway Co-enrichment: Differential Expression	KEGG PATHWAY:04210	KEGG PATHWAY:05014	Apoptosis	Amyotrophic lateral sclerosis (ALS)	0.00094768	0.015118
KEGG Pathway Co-enrichment: Differential Expression	KEGG PATHWAY:04914	KEGG PATHWAY:05220	Progesterone-mediated oocyte maturation	Chronic myeloid leukemia	3.0435e-05	0.00074421
KEGG Pathway Co-enrichment: Differential Expression	KEGG PATHWAY:00190	KEGG PATHWAY:00630	Oxidative phosphorylation	Glyoxylate and dicarboxylate metabolism	0.00012529	0.0025593
KEGG Pathway Co-enrichment: Differential Expression	KEGG PATHWAY:04621	KEGG PATHWAY:04672	NOD-like receptor signaling pathway	Intestinal immune network for IgA production	1.1051e-10	1.0836e-08
KEGG Pathway Co-enrichment: Differential Expression	KEGG PATHWAY:04622	KEGG PATHWAY:04650	RIG-I-like receptor signaling pathway	Natural killer cell mediated cytotoxicity	9.3954e-15	2.7772e-12
KEGG Pathway Co-enrichment: Differential Expression	KEGG PATHWAY:04722	KEGG PATHWAY:05215	Neurotrophin signaling pathway	Prostate cancer	0.0001235	0.0025329
KEGG Pathway Co-enrichment: Differential Expression	KEGG PATHWAY:00534	KEGG PATHWAY:00920	Glycosaminoglycan biosynthesis - heparan sulfate	Sulfur metabolism	0.0017376	0.025438
KEGG Pathway Co-enrichment: Differential Expression	KEGG PATHWAY:00071	KEGG PATHWAY:00640	Fatty acid metabolism	Propanoate metabolism	1.4144e-05	0.00037605
KEGG Pathway Co-enrichment: Differential Expression	KEGG PATHWAY:04350	KEGG PATHWAY:05211	TGF-beta signaling pathway	Renal cell carcinoma	7.9699e-08	3.936e-06
KEGG Pathway Co-enrichment: Differential Expression	KEGG PATHWAY:04810	KEGG PATHWAY:05223	Regulation of actin cytoskeleton	Non-small cell lung cancer	8.8506e-07	3.3128e-05
KEGG Pathway Co-enrichment: Differential Expression	KEGG PATHWAY:04012	KEGG PATHWAY:05213	ErbB signaling pathway	Endometrial cancer	0.0015485	0.02297
KEGG Pathway Co-enrichment: Differential Expression	KEGG PATHWAY:05020	KEGG PATHWAY:05215	Prion diseases	Prostate cancer	0.0020804	0.029594
KEGG Pathway Co-enrichment: Differential Expression	KEGG PATHWAY:04150	KEGG PATHWAY:05219	mTOR signaling pathway	Bladder cancer	4.7451e-08	2.5299e-06
KEGG Pathway Co-enrichment: Differential Expression	KEGG PATHWAY:04730	KEGG PATHWAY:04912	Long-term depression	GnRH signaling pathway	0.00070182	0.011678
KEGG Pathway Co-enrichment: Differential Expression	KEGG PATHWAY:04620	KEGG PATHWAY:05014	Toll-like receptor signaling pathway	Amyotrophic lateral sclerosis (ALS)	1.349e-11	1.6534e-09
KEGG Pathway Co-enrichment: Differential Expression	KEGG PATHWAY:05120	KEGG PATHWAY:05216	Epithelial cell signaling in Helicobacter pylori infection	Thyroid cancer	4.9763e-11	5.4361e-09
KEGG Pathway Co-enrichment: Differential Expression	KEGG PATHWAY:04360	KEGG PATHWAY:05222	Axon guidance	Small cell lung cancer	0.0017993	0.026207
KEGG Pathway Co-enrichment: Differential Expression	KEGG PATHWAY:04370	KEGG PATHWAY:04920	VEGF signaling pathway	Adipocytokine signaling pathway	9.392e-15	2.8176e-12
KEGG Pathway Co-enrichment: Differential Expression	KEGG PATHWAY:05211	KEGG PATHWAY:05222	Renal cell carcinoma	Small cell lung cancer	1.1882e-09	8.9449e-08
KEGG Pathway Co-enrichment: Differential Expression	KEGG PATHWAY:04730	KEGG PATHWAY:05211	Long-term depression	Renal cell carcinoma	0.00010837	0.0022642
KEGG Pathway Co-enrichment: Differential Expression	KEGG PATHWAY:04012	KEGG PATHWAY:05014	ErbB signaling pathway	Amyotrophic lateral sclerosis (ALS)	1.2115e-15	4.3484e-13
KEGG Pathway Co-enrichment: Differential Expression	KEGG PATHWAY:04370	KEGG PATHWAY:05130	VEGF signaling pathway	Pathogenic Escherichia coli infection	0.001807	0.026243
KEGG Pathway Co-enrichment: Differential Expression	KEGG PATHWAY:04012	KEGG PATHWAY:05218	ErbB signaling pathway	Melanoma	6.8703e-15	2.0923e-12
KEGG Pathway Co-enrichment: Differential Expression	KEGG PATHWAY:04270	KEGG PATHWAY:04666	Vascular smooth muscle contraction	Fc gamma R-mediated phagocytosis	7.8986e-05	0.0017257
KEGG Pathway Co-enrichment: Differential Expression	KEGG PATHWAY:04150	KEGG PATHWAY:05210	mTOR signaling pathway	Colorectal cancer	3.7137e-08	2.0395e-06
KEGG Pathway Co-enrichment: Differential Expression	KEGG PATHWAY:00260	KEGG PATHWAY:00670	Glycine, serine and threonine metabolism	One carbon pool by folate	0.00060234	0.010269
KEGG Pathway Co-enrichment: Differential Expression	KEGG PATHWAY:04670	KEGG PATHWAY:05222	Leukocyte transendothelial migration	Small cell lung cancer	0.00022473	0.0043266
KEGG Pathway Co-enrichment: Differential Expression	KEGG PATHWAY:04360	KEGG PATHWAY:04370	Axon guidance	VEGF signaling pathway	6.725e-14	1.4854e-11
KEGG Pathway Co-enrichment: Differential Expression	KEGG PATHWAY:05120	KEGG PATHWAY:05211	Epithelial cell signaling in Helicobacter pylori infection	Renal cell carcinoma	5.1747e-11	5.592e-09
KEGG Pathway Co-enrichment: Differential Expression	KEGG PATHWAY:00010	KEGG PATHWAY:00860	Glycolysis / Gluconeogenesis	Porphyrin and chlorophyll metabolism	0.00044151	0.0078464
KEGG Pathway Co-enrichment: Differential Expression	KEGG PATHWAY:04621	KEGG PATHWAY:04650	NOD-like receptor signaling pathway	Natural killer cell mediated cytotoxicity	2.9136e-10	2.5685e-08
KEGG Pathway Co-enrichment: Differential Expression	KEGG PATHWAY:04010	KEGG PATHWAY:04664	MAPK signaling pathway	Fc epsilon RI signaling pathway	3.7059e-05	0.0008836
KEGG Pathway Co-enrichment: Differential Expression	KEGG PATHWAY:04350	KEGG PATHWAY:04722	TGF-beta signaling pathway	Neurotrophin signaling pathway	3.6392e-06	0.00011412
KEGG Pathway Co-enrichment: Differential Expression	KEGG PATHWAY:04012	KEGG PATHWAY:04720	ErbB signaling pathway	Long-term potentiation	5.8622e-05	0.001318
KEGG Pathway Co-enrichment: Differential Expression	KEGG PATHWAY:00603	KEGG PATHWAY:00860	Glycosphingolipid biosynthesis - globo series	Porphyrin and chlorophyll metabolism	0.00034002	0.0062415
KEGG Pathway Co-enrichment: Differential Expression	KEGG PATHWAY:04622	KEGG PATHWAY:04630	RIG-I-like receptor signaling pathway	Jak-STAT signaling pathway	3.0251e-06	9.6363e-05
KEGG Pathway Co-enrichment: Differential Expression	KEGG PATHWAY:04916	KEGG PATHWAY:05130	Melanogenesis	Pathogenic Escherichia coli infection	0.0012969	0.019733
KEGG Pathway Co-enrichment: Differential Expression	KEGG PATHWAY:04062	KEGG PATHWAY:04622	Chemokine signaling pathway	RIG-I-like receptor signaling pathway	0.001639	0.024169
KEGG Pathway Co-enrichment: Differential Expression	KEGG PATHWAY:04666	KEGG PATHWAY:04930	Fc gamma R-mediated phagocytosis	Type II diabetes mellitus	9.4098e-10	7.2745e-08
KEGG Pathway Co-enrichment: Differential Expression	KEGG PATHWAY:04370	KEGG PATHWAY:05214	VEGF signaling pathway	Glioma	1.2959e-05	0.00034777
KEGG Pathway Co-enrichment: Differential Expression	KEGG PATHWAY:04620	KEGG PATHWAY:04666	Toll-like receptor signaling pathway	Fc gamma R-mediated phagocytosis	0.00095719	0.015245
KEGG Pathway Co-enrichment: Differential Expression	KEGG PATHWAY:05218	KEGG PATHWAY:05221	Melanoma	Acute myeloid leukemia	4.2329e-07	1.7435e-05
KEGG Pathway Co-enrichment: Differential Expression	KEGG PATHWAY:03040	KEGG PATHWAY:03050	Spliceosome	Proteasome	1.1575e-12	1.8319e-10
KEGG Pathway Co-enrichment: Differential Expression	KEGG PATHWAY:00020	KEGG PATHWAY:00380	Citrate cycle (TCA cycle)	Tryptophan metabolism	0.00053232	0.0092
KEGG Pathway Co-enrichment: Differential Expression	KEGG PATHWAY:03018	KEGG PATHWAY:03050	RNA degradation	Proteasome	3.1713e-05	0.00076799
KEGG Pathway Co-enrichment: Differential Expression	KEGG PATHWAY:04630	KEGG PATHWAY:04940	Jak-STAT signaling pathway	Type I diabetes mellitus	1.7098e-06	5.8546e-05
KEGG Pathway Co-enrichment: Differential Expression	KEGG PATHWAY:04910	KEGG PATHWAY:05014	Insulin signaling pathway	Amyotrophic lateral sclerosis (ALS)	2.3082e-06	7.6059e-05
KEGG Pathway Co-enrichment: Differential Expression	KEGG PATHWAY:04670	KEGG PATHWAY:05211	Leukocyte transendothelial migration	Renal cell carcinoma	2.9139e-14	7.2309e-12
KEGG Pathway Co-enrichment: Differential Expression	KEGG PATHWAY:04070	KEGG PATHWAY:05220	Phosphatidylinositol signaling system	Chronic myeloid leukemia	0.00067453	0.011289
KEGG Pathway Co-enrichment: Differential Expression	KEGG PATHWAY:04910	KEGG PATHWAY:05211	Insulin signaling pathway	Renal cell carcinoma	2.9756e-07	1.2725e-05
KEGG Pathway Co-enrichment: Differential Expression	KEGG PATHWAY:04623	KEGG PATHWAY:04630	Cytosolic DNA-sensing pathway	Jak-STAT signaling pathway	5.9104e-07	2.3525e-05
KEGG Pathway Co-enrichment: Differential Expression	KEGG PATHWAY:04914	KEGG PATHWAY:05120	Progesterone-mediated oocyte maturation	Epithelial cell signaling in Helicobacter pylori infection	3.6351e-09	2.4684e-07
KEGG Pathway Co-enrichment: Differential Expression	KEGG PATHWAY:04722	KEGG PATHWAY:04960	Neurotrophin signaling pathway	Aldosterone-regulated sodium reabsorption	9.9253e-05	0.0021
KEGG Pathway Co-enrichment: Differential Expression	KEGG PATHWAY:04370	KEGG PATHWAY:05213	VEGF signaling pathway	Endometrial cancer	1.0146e-06	3.7352e-05
KEGG Pathway Co-enrichment: Differential Expression	KEGG PATHWAY:04520	KEGG PATHWAY:05221	Adherens junction	Acute myeloid leukemia	3.7296e-16	1.4144e-13
KEGG Pathway Co-enrichment: Differential Expression	KEGG PATHWAY:04115	KEGG PATHWAY:04662	p53 signaling pathway	B cell receptor signaling pathway	0.00017028	0.0033622
KEGG Pathway Co-enrichment: Differential Expression	KEGG PATHWAY:05212	KEGG PATHWAY:05218	Pancreatic cancer	Melanoma	5.0248e-13	8.7824e-11
KEGG Pathway Co-enrichment: Differential Expression	KEGG PATHWAY:04920	KEGG PATHWAY:05222	Adipocytokine signaling pathway	Small cell lung cancer	0.0019984	0.028549
KEGG Pathway Co-enrichment: Differential Expression	KEGG PATHWAY:04010	KEGG PATHWAY:05223	MAPK signaling pathway	Non-small cell lung cancer	1.3448e-07	6.2425e-06
KEGG Pathway Co-enrichment: Differential Expression	KEGG PATHWAY:04012	KEGG PATHWAY:04666	ErbB signaling pathway	Fc gamma R-mediated phagocytosis	1.7568e-06	5.9648e-05
KEGG Pathway Co-enrichment: Differential Expression	KEGG PATHWAY:04650	KEGG PATHWAY:05120	Natural killer cell mediated cytotoxicity	Epithelial cell signaling in Helicobacter pylori infection	1.2393e-19	1.0831e-16
KEGG Pathway Co-enrichment: Differential Expression	KEGG PATHWAY:04320	KEGG PATHWAY:05220	Dorso-ventral axis formation	Chronic myeloid leukemia	7.7462e-07	2.9657e-05
KEGG Pathway Co-enrichment: Differential Expression	KEGG PATHWAY:04910	KEGG PATHWAY:05221	Insulin signaling pathway	Acute myeloid leukemia	0.00048886	0.0085519
KEGG Pathway Co-enrichment: Differential Expression	KEGG PATHWAY:04144	KEGG PATHWAY:05210	Endocytosis	Colorectal cancer	9.5906e-05	0.0020464
KEGG Pathway Co-enrichment: Differential Expression	KEGG PATHWAY:05213	KEGG PATHWAY:05218	Endometrial cancer	Melanoma	5.0597e-07	2.0671e-05
KEGG Pathway Co-enrichment: Differential Expression	KEGG PATHWAY:05014	KEGG PATHWAY:05211	Amyotrophic lateral sclerosis (ALS)	Renal cell carcinoma	1.043e-11	1.3438e-09
KEGG Pathway Co-enrichment: Differential Expression	KEGG PATHWAY:04310	KEGG PATHWAY:05200	Wnt signaling pathway	Pathways in cancer	0.00025808	0.0048937
KEGG Pathway Co-enrichment: Differential Expression	KEGG PATHWAY:04110	KEGG PATHWAY:04914	Cell cycle	Progesterone-mediated oocyte maturation	2.7416e-05	0.00067949
KEGG Pathway Co-enrichment: Differential Expression	KEGG PATHWAY:04110	KEGG PATHWAY:05214	Cell cycle	Glioma	0.00043967	0.0078276
KEGG Pathway Co-enrichment: Differential Expression	KEGG PATHWAY:05212	KEGG PATHWAY:05213	Pancreatic cancer	Endometrial cancer	3.5916e-12	5.0483e-10
KEGG Pathway Co-enrichment: Differential Expression	KEGG PATHWAY:04662	KEGG PATHWAY:05222	B cell receptor signaling pathway	Small cell lung cancer	0.00088977	0.014353
KEGG Pathway Co-enrichment: Differential Expression	KEGG PATHWAY:04210	KEGG PATHWAY:04320	Apoptosis	Dorso-ventral axis formation	4.8359e-10	4.067e-08
KEGG Pathway Co-enrichment: Differential Expression	KEGG PATHWAY:04630	KEGG PATHWAY:04930	Jak-STAT signaling pathway	Type II diabetes mellitus	0.00075098	0.012373
KEGG Pathway Co-enrichment: Differential Expression	KEGG PATHWAY:05014	KEGG PATHWAY:05218	Amyotrophic lateral sclerosis (ALS)	Melanoma	5.7773e-15	1.7865e-12
KEGG Pathway Co-enrichment: Differential Expression	KEGG PATHWAY:04622	KEGG PATHWAY:05320	RIG-I-like receptor signaling pathway	Autoimmune thyroid disease	8.4973e-07	3.1984e-05
KEGG Pathway Co-enrichment: Differential Expression	KEGG PATHWAY:04722	KEGG PATHWAY:04912	Neurotrophin signaling pathway	GnRH signaling pathway	1.9828e-10	1.8282e-08
KEGG Pathway Co-enrichment: Differential Expression	KEGG PATHWAY:04620	KEGG PATHWAY:05219	Toll-like receptor signaling pathway	Bladder cancer	1.8091e-05	0.00046499
KEGG Pathway Co-enrichment: Differential Expression	KEGG PATHWAY:04672	KEGG PATHWAY:04940	Intestinal immune network for IgA production	Type I diabetes mellitus	1.1639e-20	1.114e-17
KEGG Pathway Co-enrichment: Differential Expression	KEGG PATHWAY:04150	KEGG PATHWAY:05120	mTOR signaling pathway	Epithelial cell signaling in Helicobacter pylori infection	7.2758e-13	1.1987e-10
KEGG Pathway Co-enrichment: Differential Expression	KEGG PATHWAY:00020	KEGG PATHWAY:00100	Citrate cycle (TCA cycle)	Steroid biosynthesis	0.003047	0.040803
KEGG Pathway Co-enrichment: Differential Expression	KEGG PATHWAY:04622	KEGG PATHWAY:05221	RIG-I-like receptor signaling pathway	Acute myeloid leukemia	0.00070995	0.011784
KEGG Pathway Co-enrichment: Differential Expression	KEGG PATHWAY:04144	KEGG PATHWAY:04960	Endocytosis	Aldosterone-regulated sodium reabsorption	7.0899e-05	0.0015643
KEGG Pathway Co-enrichment: Differential Expression	KEGG PATHWAY:04520	KEGG PATHWAY:05215	Adherens junction	Prostate cancer	6.5595e-13	1.1173e-10
KEGG Pathway Co-enrichment: Differential Expression	KEGG PATHWAY:04330	KEGG PATHWAY:05217	Notch signaling pathway	Basal cell carcinoma	2.5496e-09	1.8172e-07
KEGG Pathway Co-enrichment: Differential Expression	KEGG PATHWAY:04350	KEGG PATHWAY:04540	TGF-beta signaling pathway	Gap junction	3.11e-05	0.00075771
KEGG Pathway Co-enrichment: Differential Expression	KEGG PATHWAY:04520	KEGG PATHWAY:04730	Adherens junction	Long-term depression	0.00045556	0.0080463
KEGG Pathway Co-enrichment: Differential Expression	KEGG PATHWAY:04060	KEGG PATHWAY:04621	Cytokine-cytokine receptor interaction	NOD-like receptor signaling pathway	2.0241e-07	9.0814e-06
KEGG Pathway Co-enrichment: Differential Expression	KEGG PATHWAY:04672	KEGG PATHWAY:05332	Intestinal immune network for IgA production	Graft-versus-host disease	6.3776e-10	5.211e-08
KEGG Pathway Co-enrichment: Differential Expression	KEGG PATHWAY:05210	KEGG PATHWAY:05218	Colorectal cancer	Melanoma	6.3741e-21	7.1178e-18
KEGG Pathway Co-enrichment: Differential Expression	KEGG PATHWAY:04920	KEGG PATHWAY:05214	Adipocytokine signaling pathway	Glioma	2.1711e-08	1.2686e-06
KEGG Pathway Co-enrichment: Differential Expression	KEGG PATHWAY:04150	KEGG PATHWAY:05014	mTOR signaling pathway	Amyotrophic lateral sclerosis (ALS)	9.6182e-06	0.00026411
KEGG Pathway Co-enrichment: Differential Expression	KEGG PATHWAY:04640	KEGG PATHWAY:05310	Hematopoietic cell lineage	Asthma	1.3577e-13	2.6756e-11
KEGG Pathway Co-enrichment: Differential Expression	KEGG PATHWAY:04210	KEGG PATHWAY:05214	Apoptosis	Glioma	2.2777e-11	2.693e-09
KEGG Pathway Co-enrichment: Differential Expression	KEGG PATHWAY:04310	KEGG PATHWAY:05220	Wnt signaling pathway	Chronic myeloid leukemia	1.2545e-10	1.2123e-08
KEGG Pathway Co-enrichment: Differential Expression	KEGG PATHWAY:05014	KEGG PATHWAY:05020	Amyotrophic lateral sclerosis (ALS)	Prion diseases	2.4447e-06	7.9771e-05
KEGG Pathway Co-enrichment: Differential Expression	KEGG PATHWAY:04621	KEGG PATHWAY:05330	NOD-like receptor signaling pathway	Allograft rejection	1.8889e-06	6.328e-05
KEGG Pathway Co-enrichment: Differential Expression	KEGG PATHWAY:04662	KEGG PATHWAY:04930	B cell receptor signaling pathway	Type II diabetes mellitus	4.4359e-09	2.9523e-07
KEGG Pathway Co-enrichment: Differential Expression	KEGG PATHWAY:04720	KEGG PATHWAY:05212	Long-term potentiation	Pancreatic cancer	1.1851e-07	5.6049e-06
KEGG Pathway Co-enrichment: Differential Expression	KEGG PATHWAY:04210	KEGG PATHWAY:04914	Apoptosis	Progesterone-mediated oocyte maturation	1.7585e-06	5.9605e-05
KEGG Pathway Co-enrichment: Differential Expression	KEGG PATHWAY:05220	KEGG PATHWAY:05223	Chronic myeloid leukemia	Non-small cell lung cancer	0.00064281	0.010849
KEGG Pathway Co-enrichment: Differential Expression	KEGG PATHWAY:04664	KEGG PATHWAY:05220	Fc epsilon RI signaling pathway	Chronic myeloid leukemia	2.6221e-07	1.1457e-05
KEGG Pathway Co-enrichment: Differential Expression	KEGG PATHWAY:04630	KEGG PATHWAY:04722	Jak-STAT signaling pathway	Neurotrophin signaling pathway	0.0019043	0.027497
KEGG Pathway Co-enrichment: Differential Expression	KEGG PATHWAY:00010	KEGG PATHWAY:00280	Glycolysis / Gluconeogenesis	Valine, leucine and isoleucine degradation	0.0031964	0.042491
KEGG Pathway Co-enrichment: Differential Expression	KEGG PATHWAY:03020	KEGG PATHWAY:03050	RNA polymerase	Proteasome	0.0011748	0.018136
KEGG Pathway Co-enrichment: Differential Expression	KEGG PATHWAY:03420	KEGG PATHWAY:04110	Nucleotide excision repair	Cell cycle	6.2929e-18	3.833e-15
KEGG Pathway Co-enrichment: Differential Expression	KEGG PATHWAY:04810	KEGG PATHWAY:05213	Regulation of actin cytoskeleton	Endometrial cancer	1.0772e-07	5.1677e-06
KEGG Pathway Co-enrichment: Differential Expression	KEGG PATHWAY:04664	KEGG PATHWAY:05213	Fc epsilon RI signaling pathway	Endometrial cancer	0.00064649	0.010892
KEGG Pathway Co-enrichment: Differential Expression	KEGG PATHWAY:00980	KEGG PATHWAY:00983	Metabolism of xenobiotics by cytochrome P450	Drug metabolism - other enzymes	0.00097473	0.015476
KEGG Pathway Co-enrichment: Differential Expression	KEGG PATHWAY:04540	KEGG PATHWAY:04910	Gap junction	Insulin signaling pathway	1.2238e-10	1.1884e-08
KEGG Pathway Co-enrichment: Differential Expression	KEGG PATHWAY:03440	KEGG PATHWAY:04115	Homologous recombination	p53 signaling pathway	0.00012093	0.0024878
KEGG Pathway Co-enrichment: Differential Expression	KEGG PATHWAY:05020	KEGG PATHWAY:05219	Prion diseases	Bladder cancer	0.00042127	0.0075401
KEGG Pathway Co-enrichment: Differential Expression	KEGG PATHWAY:04912	KEGG PATHWAY:05212	GnRH signaling pathway	Pancreatic cancer	1.7107e-06	5.8379e-05
KEGG Pathway Co-enrichment: Differential Expression	KEGG PATHWAY:04150	KEGG PATHWAY:05130	mTOR signaling pathway	Pathogenic Escherichia coli infection	0.00084047	0.013657
KEGG Pathway Co-enrichment: Differential Expression	KEGG PATHWAY:04810	KEGG PATHWAY:05214	Regulation of actin cytoskeleton	Glioma	1.503e-08	9.0181e-07
KEGG Pathway Co-enrichment: Differential Expression	KEGG PATHWAY:04340	KEGG PATHWAY:05218	Hedgehog signaling pathway	Melanoma	0.001127	0.017493
KEGG Pathway Co-enrichment: Differential Expression	KEGG PATHWAY:04722	KEGG PATHWAY:05220	Neurotrophin signaling pathway	Chronic myeloid leukemia	0.00010396	0.0021813
KEGG Pathway Co-enrichment: Differential Expression	KEGG PATHWAY:04360	KEGG PATHWAY:04930	Axon guidance	Type II diabetes mellitus	6.7152e-07	2.6209e-05
KEGG Pathway Co-enrichment: Differential Expression	KEGG PATHWAY:00630	KEGG PATHWAY:00903	Glyoxylate and dicarboxylate metabolism	Limonene and pinene degradation	0.00020224	0.0039352
KEGG Pathway Co-enrichment: Differential Expression	KEGG PATHWAY:00591	KEGG PATHWAY:02010	Linoleic acid metabolism	ABC transporters	3.0104e-06	9.6045e-05
KEGG Pathway Co-enrichment: Differential Expression	KEGG PATHWAY:04662	KEGG PATHWAY:04910	B cell receptor signaling pathway	Insulin signaling pathway	0.0003057	0.0056684
KEGG Pathway Co-enrichment: Differential Expression	KEGG PATHWAY:05130	KEGG PATHWAY:05211	Pathogenic Escherichia coli infection	Renal cell carcinoma	1.9316e-07	8.7247e-06
KEGG Pathway Co-enrichment: Differential Expression	KEGG PATHWAY:04270	KEGG PATHWAY:04622	Vascular smooth muscle contraction	RIG-I-like receptor signaling pathway	3.9846e-06	0.00012303
KEGG Pathway Co-enrichment: Differential Expression	KEGG PATHWAY:04350	KEGG PATHWAY:04512	TGF-beta signaling pathway	ECM-receptor interaction	0.0027007	0.037105
KEGG Pathway Co-enrichment: Differential Expression	KEGG PATHWAY:04622	KEGG PATHWAY:05020	RIG-I-like receptor signaling pathway	Prion diseases	8.2829e-19	5.9459e-16
KEGG Pathway Co-enrichment: Differential Expression	KEGG PATHWAY:04650	KEGG PATHWAY:05210	Natural killer cell mediated cytotoxicity	Colorectal cancer	1.6561e-06	5.7e-05
KEGG Pathway Co-enrichment: Differential Expression	KEGG PATHWAY:04664	KEGG PATHWAY:04810	Fc epsilon RI signaling pathway	Regulation of actin cytoskeleton	4.0747e-06	0.00012542
KEGG Pathway Co-enrichment: Differential Expression	KEGG PATHWAY:04115	KEGG PATHWAY:04920	p53 signaling pathway	Adipocytokine signaling pathway	0.0022629	0.031786
KEGG Pathway Co-enrichment: Differential Expression	KEGG PATHWAY:04350	KEGG PATHWAY:04530	TGF-beta signaling pathway	Tight junction	0.00050614	0.008831
KEGG Pathway Co-enrichment: Differential Expression	KEGG PATHWAY:04360	KEGG PATHWAY:05214	Axon guidance	Glioma	4.9542e-15	1.5559e-12
KEGG Pathway Co-enrichment: Differential Expression	KEGG PATHWAY:04621	KEGG PATHWAY:05213	NOD-like receptor signaling pathway	Endometrial cancer	9.6458e-08	4.6831e-06
KEGG Pathway Co-enrichment: Differential Expression	KEGG PATHWAY:04370	KEGG PATHWAY:04622	VEGF signaling pathway	RIG-I-like receptor signaling pathway	0.00036057	0.0065588
KEGG Pathway Co-enrichment: Differential Expression	KEGG PATHWAY:04010	KEGG PATHWAY:04062	MAPK signaling pathway	Chemokine signaling pathway	0.00013626	0.0027693
KEGG Pathway Co-enrichment: Differential Expression	KEGG PATHWAY:04070	KEGG PATHWAY:04540	Phosphatidylinositol signaling system	Gap junction	0.0017397	0.02545
KEGG Pathway Co-enrichment: Differential Expression	KEGG PATHWAY:04672	KEGG PATHWAY:05330	Intestinal immune network for IgA production	Allograft rejection	9.6324e-05	0.0020531
KEGG Pathway Co-enrichment: Differential Expression	KEGG PATHWAY:05219	KEGG PATHWAY:05220	Bladder cancer	Chronic myeloid leukemia	1.5224e-09	1.1168e-07
KEGG Pathway Co-enrichment: Differential Expression	KEGG PATHWAY:05216	KEGG PATHWAY:05223	Thyroid cancer	Non-small cell lung cancer	0.00010939	0.0022832
KEGG Pathway Co-enrichment: Differential Expression	KEGG PATHWAY:00280	KEGG PATHWAY:03320	Valine, leucine and isoleucine degradation	PPAR signaling pathway	0.00055328	0.0095459
KEGG Pathway Co-enrichment: Differential Expression	KEGG PATHWAY:04930	KEGG PATHWAY:05014	Type II diabetes mellitus	Amyotrophic lateral sclerosis (ALS)	4.9941e-06	0.00015005
KEGG Pathway Co-enrichment: Differential Expression	KEGG PATHWAY:04360	KEGG PATHWAY:04920	Axon guidance	Adipocytokine signaling pathway	2.5098e-05	0.00062435
KEGG Pathway Co-enrichment: Differential Expression	KEGG PATHWAY:04062	KEGG PATHWAY:04940	Chemokine signaling pathway	Type I diabetes mellitus	7.2194e-10	5.7356e-08
KEGG Pathway Co-enrichment: Differential Expression	KEGG PATHWAY:04920	KEGG PATHWAY:05320	Adipocytokine signaling pathway	Autoimmune thyroid disease	0.00096134	0.015287
KEGG Pathway Co-enrichment: Differential Expression	KEGG PATHWAY:04520	KEGG PATHWAY:04666	Adherens junction	Fc gamma R-mediated phagocytosis	1.6717e-10	1.5701e-08
KEGG Pathway Co-enrichment: Differential Expression	KEGG PATHWAY:04912	KEGG PATHWAY:05223	GnRH signaling pathway	Non-small cell lung cancer	7.1652e-07	2.7696e-05
KEGG Pathway Co-enrichment: Differential Expression	KEGG PATHWAY:00340	KEGG PATHWAY:00591	Histidine metabolism	Linoleic acid metabolism	0.0024899	0.034658
KEGG Pathway Co-enrichment: Differential Expression	KEGG PATHWAY:04144	KEGG PATHWAY:05223	Endocytosis	Non-small cell lung cancer	0.00036309	0.0065987
KEGG Pathway Co-enrichment: Differential Expression	KEGG PATHWAY:04960	KEGG PATHWAY:05215	Aldosterone-regulated sodium reabsorption	Prostate cancer	0.00083437	0.01358
KEGG Pathway Co-enrichment: Differential Expression	KEGG PATHWAY:04914	KEGG PATHWAY:05216	Progesterone-mediated oocyte maturation	Thyroid cancer	0.0020788	0.029592
KEGG Pathway Co-enrichment: Differential Expression	KEGG PATHWAY:04621	KEGG PATHWAY:05014	NOD-like receptor signaling pathway	Amyotrophic lateral sclerosis (ALS)	3.8177e-14	8.9227e-12
KEGG Pathway Co-enrichment: Differential Expression	KEGG PATHWAY:04540	KEGG PATHWAY:04722	Gap junction	Neurotrophin signaling pathway	1.0028e-06	3.6985e-05
KEGG Pathway Co-enrichment: Differential Expression	KEGG PATHWAY:00340	KEGG PATHWAY:00860	Histidine metabolism	Porphyrin and chlorophyll metabolism	0.0012072	0.018536
KEGG Pathway Co-enrichment: Differential Expression	KEGG PATHWAY:04914	KEGG PATHWAY:04916	Progesterone-mediated oocyte maturation	Melanogenesis	0.0014973	0.022375
KEGG Pathway Co-enrichment: Differential Expression	KEGG PATHWAY:04630	KEGG PATHWAY:04662	Jak-STAT signaling pathway	B cell receptor signaling pathway	9.5547e-06	0.00026272
KEGG Pathway Co-enrichment: Differential Expression	KEGG PATHWAY:00480	KEGG PATHWAY:05012	Glutathione metabolism	Parkinson's disease	0.0029148	0.039426
KEGG Pathway Co-enrichment: Differential Expression	KEGG PATHWAY:00562	KEGG PATHWAY:04010	Inositol phosphate metabolism	MAPK signaling pathway	0.0021741	0.030687
KEGG Pathway Co-enrichment: Differential Expression	KEGG PATHWAY:04350	KEGG PATHWAY:05220	TGF-beta signaling pathway	Chronic myeloid leukemia	3.6833e-06	0.00011514
KEGG Pathway Co-enrichment: Differential Expression	KEGG PATHWAY:04270	KEGG PATHWAY:05213	Vascular smooth muscle contraction	Endometrial cancer	1.5764e-05	0.00041473
KEGG Pathway Co-enrichment: Differential Expression	KEGG PATHWAY:04916	KEGG PATHWAY:05219	Melanogenesis	Bladder cancer	0.00032912	0.0060691
KEGG Pathway Co-enrichment: Differential Expression	KEGG PATHWAY:00340	KEGG PATHWAY:00830	Histidine metabolism	Retinol metabolism	0.00015928	0.003173
KEGG Pathway Co-enrichment: Differential Expression	KEGG PATHWAY:03420	KEGG PATHWAY:03440	Nucleotide excision repair	Homologous recombination	3.2222e-28	1.2953e-24
KEGG Pathway Co-enrichment: Differential Expression	KEGG PATHWAY:04150	KEGG PATHWAY:04670	mTOR signaling pathway	Leukocyte transendothelial migration	0.000207	0.0040123
KEGG Pathway Co-enrichment: Differential Expression	KEGG PATHWAY:04060	KEGG PATHWAY:05416	Cytokine-cytokine receptor interaction	Viral myocarditis	0.00063456	0.010754
KEGG Pathway Co-enrichment: Differential Expression	KEGG PATHWAY:04622	KEGG PATHWAY:05211	RIG-I-like receptor signaling pathway	Renal cell carcinoma	1.7965e-06	6.079e-05
KEGG Pathway Co-enrichment: Differential Expression	KEGG PATHWAY:04510	KEGG PATHWAY:05220	Focal adhesion	Chronic myeloid leukemia	2.2203e-08	1.2936e-06
KEGG Pathway Co-enrichment: Differential Expression	KEGG PATHWAY:00240	KEGG PATHWAY:04114	Pyrimidine metabolism	Oocyte meiosis	8.8335e-13	1.4435e-10
KEGG Pathway Co-enrichment: Differential Expression	KEGG PATHWAY:04115	KEGG PATHWAY:04664	p53 signaling pathway	Fc epsilon RI signaling pathway	1.5417e-06	5.3705e-05
KEGG Pathway Co-enrichment: Differential Expression	KEGG PATHWAY:04660	KEGG PATHWAY:05020	T cell receptor signaling pathway	Prion diseases	6.2401e-11	6.5668e-09
KEGG Pathway Co-enrichment: Differential Expression	KEGG PATHWAY:04370	KEGG PATHWAY:04912	VEGF signaling pathway	GnRH signaling pathway	7.5861e-09	4.7207e-07
KEGG Pathway Co-enrichment: Differential Expression	KEGG PATHWAY:04270	KEGG PATHWAY:05214	Vascular smooth muscle contraction	Glioma	0.0026653	0.036643
KEGG Pathway Co-enrichment: Differential Expression	KEGG PATHWAY:00480	KEGG PATHWAY:00680	Glutathione metabolism	Methane metabolism	0.0028845	0.039148
KEGG Pathway Co-enrichment: Differential Expression	KEGG PATHWAY:04670	KEGG PATHWAY:05216	Leukocyte transendothelial migration	Thyroid cancer	5.6872e-07	2.2771e-05
KEGG Pathway Co-enrichment: Differential Expression	KEGG PATHWAY:04062	KEGG PATHWAY:04070	Chemokine signaling pathway	Phosphatidylinositol signaling system	7.9615e-05	0.0017375
KEGG Pathway Co-enrichment: Differential Expression	KEGG PATHWAY:04620	KEGG PATHWAY:04630	Toll-like receptor signaling pathway	Jak-STAT signaling pathway	2.7558e-07	1.1887e-05
KEGG Pathway Co-enrichment: Differential Expression	KEGG PATHWAY:04912	KEGG PATHWAY:05218	GnRH signaling pathway	Melanoma	4.4735e-07	1.8388e-05
KEGG Pathway Co-enrichment: Differential Expression	KEGG PATHWAY:00630	KEGG PATHWAY:05012	Glyoxylate and dicarboxylate metabolism	Parkinson's disease	0.00011686	0.0024166
KEGG Pathway Co-enrichment: Differential Expression	KEGG PATHWAY:04666	KEGG PATHWAY:04920	Fc gamma R-mediated phagocytosis	Adipocytokine signaling pathway	1.2534e-12	1.9529e-10
KEGG Pathway Co-enrichment: Differential Expression	KEGG PATHWAY:00591	KEGG PATHWAY:00983	Linoleic acid metabolism	Drug metabolism - other enzymes	0.0025197	0.03505
KEGG Pathway Co-enrichment: Differential Expression	KEGG PATHWAY:04114	KEGG PATHWAY:05218	Oocyte meiosis	Melanoma	0.0035883	0.046744
KEGG Pathway Co-enrichment: Differential Expression	KEGG PATHWAY:03450	KEGG PATHWAY:05210	Non-homologous end-joining	Colorectal cancer	5.006e-05	0.0011526
KEGG Pathway Co-enrichment: Differential Expression	KEGG PATHWAY:04660	KEGG PATHWAY:05120	T cell receptor signaling pathway	Epithelial cell signaling in Helicobacter pylori infection	4.3666e-08	2.3467e-06
KEGG Pathway Co-enrichment: Differential Expression	KEGG PATHWAY:05214	KEGG PATHWAY:05216	Glioma	Thyroid cancer	0.0025889	0.035862
KEGG Pathway Co-enrichment: Differential Expression	KEGG PATHWAY:04020	KEGG PATHWAY:04270	Calcium signaling pathway	Vascular smooth muscle contraction	0.0033856	0.044682
KEGG Pathway Co-enrichment: Differential Expression	KEGG PATHWAY:04914	KEGG PATHWAY:05130	Progesterone-mediated oocyte maturation	Pathogenic Escherichia coli infection	0.0019195	0.027638
KEGG Pathway Co-enrichment: Differential Expression	KEGG PATHWAY:04960	KEGG PATHWAY:05221	Aldosterone-regulated sodium reabsorption	Acute myeloid leukemia	0.00058927	0.01008
KEGG Pathway Co-enrichment: Differential Expression	KEGG PATHWAY:04810	KEGG PATHWAY:05200	Regulation of actin cytoskeleton	Pathways in cancer	0.0022729	0.031904
KEGG Pathway Co-enrichment: Differential Expression	KEGG PATHWAY:04012	KEGG PATHWAY:04622	ErbB signaling pathway	RIG-I-like receptor signaling pathway	8.3876e-05	0.0018089
KEGG Pathway Co-enrichment: Differential Expression	KEGG PATHWAY:04270	KEGG PATHWAY:04930	Vascular smooth muscle contraction	Type II diabetes mellitus	9.4841e-08	4.6158e-06
KEGG Pathway Co-enrichment: Differential Expression	KEGG PATHWAY:04012	KEGG PATHWAY:04920	ErbB signaling pathway	Adipocytokine signaling pathway	0.00014167	0.0028619
KEGG Pathway Co-enrichment: Differential Expression	KEGG PATHWAY:00330	KEGG PATHWAY:00830	Arginine and proline metabolism	Retinol metabolism	0.00066042	0.011099
KEGG Pathway Co-enrichment: Differential Expression	KEGG PATHWAY:00983	KEGG PATHWAY:03410	Drug metabolism - other enzymes	Base excision repair	0.00079735	0.013051
KEGG Pathway Co-enrichment: Differential Expression	KEGG PATHWAY:04930	KEGG PATHWAY:04960	Type II diabetes mellitus	Aldosterone-regulated sodium reabsorption	0.00020582	0.0039932
KEGG Pathway Co-enrichment: Differential Expression	KEGG PATHWAY:03050	KEGG PATHWAY:04114	Proteasome	Oocyte meiosis	0.0010097	0.015955
KEGG Pathway Co-enrichment: Differential Expression	KEGG PATHWAY:04660	KEGG PATHWAY:04810	T cell receptor signaling pathway	Regulation of actin cytoskeleton	9.946e-05	0.0021021
KEGG Pathway Co-enrichment: Differential Expression	KEGG PATHWAY:04640	KEGG PATHWAY:04650	Hematopoietic cell lineage	Natural killer cell mediated cytotoxicity	0.0010372	0.016312
KEGG Pathway Co-enrichment: Differential Expression	KEGG PATHWAY:04370	KEGG PATHWAY:05014	VEGF signaling pathway	Amyotrophic lateral sclerosis (ALS)	2.7461e-07	1.187e-05
KEGG Pathway Co-enrichment: Differential Expression	KEGG PATHWAY:00903	KEGG PATHWAY:01040	Limonene and pinene degradation	Biosynthesis of unsaturated fatty acids	0.0004816	0.0084543
KEGG Pathway Co-enrichment: Differential Expression	KEGG PATHWAY:04520	KEGG PATHWAY:05130	Adherens junction	Pathogenic Escherichia coli infection	0.00082056	0.013377
KEGG Pathway Co-enrichment: Differential Expression	KEGG PATHWAY:04960	KEGG PATHWAY:05120	Aldosterone-regulated sodium reabsorption	Epithelial cell signaling in Helicobacter pylori infection	6.9298e-13	1.1607e-10
KEGG Pathway Co-enrichment: Differential Expression	KEGG PATHWAY:04330	KEGG PATHWAY:04350	Notch signaling pathway	TGF-beta signaling pathway	0.0004304	0.007683
KEGG Pathway Co-enrichment: Differential Expression	KEGG PATHWAY:04722	KEGG PATHWAY:05213	Neurotrophin signaling pathway	Endometrial cancer	8.9779e-08	4.4014e-06
KEGG Pathway Co-enrichment: Differential Expression	KEGG PATHWAY:00380	KEGG PATHWAY:05012	Tryptophan metabolism	Parkinson's disease	0.002871	0.039044
KEGG Pathway Co-enrichment: Differential Expression	KEGG PATHWAY:04660	KEGG PATHWAY:05219	T cell receptor signaling pathway	Bladder cancer	1.1162e-10	1.0891e-08
KEGG Pathway Co-enrichment: Differential Expression	KEGG PATHWAY:04350	KEGG PATHWAY:05217	TGF-beta signaling pathway	Basal cell carcinoma	1.4703e-07	6.7782e-06
KEGG Pathway Co-enrichment: Differential Expression	KEGG PATHWAY:04210	KEGG PATHWAY:04650	Apoptosis	Natural killer cell mediated cytotoxicity	5.1981e-10	4.3354e-08
KEGG Pathway Co-enrichment: Differential Expression	KEGG PATHWAY:04930	KEGG PATHWAY:05020	Type II diabetes mellitus	Prion diseases	8.733e-05	0.0018774
KEGG Pathway Co-enrichment: Differential Expression	KEGG PATHWAY:00020	KEGG PATHWAY:00280	Citrate cycle (TCA cycle)	Valine, leucine and isoleucine degradation	7.745e-18	4.4478e-15
KEGG Pathway Co-enrichment: Differential Expression	KEGG PATHWAY:04540	KEGG PATHWAY:05212	Gap junction	Pancreatic cancer	0.0028251	0.038524
KEGG Pathway Co-enrichment: Differential Expression	KEGG PATHWAY:04360	KEGG PATHWAY:04810	Axon guidance	Regulation of actin cytoskeleton	7.6993e-08	3.8211e-06
KEGG Pathway Co-enrichment: Differential Expression	KEGG PATHWAY:04914	KEGG PATHWAY:05223	Progesterone-mediated oocyte maturation	Non-small cell lung cancer	3.9702e-10	3.4249e-08
KEGG Pathway Co-enrichment: Differential Expression	KEGG PATHWAY:04370	KEGG PATHWAY:04722	VEGF signaling pathway	Neurotrophin signaling pathway	6.7988e-07	2.6484e-05
KEGG Pathway Co-enrichment: Differential Expression	KEGG PATHWAY:04722	KEGG PATHWAY:05014	Neurotrophin signaling pathway	Amyotrophic lateral sclerosis (ALS)	1.2968e-07	6.0619e-06
KEGG Pathway Co-enrichment: Differential Expression	KEGG PATHWAY:04722	KEGG PATHWAY:05214	Neurotrophin signaling pathway	Glioma	7.0553e-13	1.172e-10
KEGG Pathway Co-enrichment: Differential Expression	KEGG PATHWAY:03420	KEGG PATHWAY:04120	Nucleotide excision repair	Ubiquitin mediated proteolysis	0.00051414	0.0089397
KEGG Pathway Co-enrichment: Differential Expression	KEGG PATHWAY:00380	KEGG PATHWAY:00920	Tryptophan metabolism	Sulfur metabolism	0.00026966	0.0050655
KEGG Pathway Co-enrichment: Differential Expression	KEGG PATHWAY:04012	KEGG PATHWAY:05212	ErbB signaling pathway	Pancreatic cancer	4.3487e-18	2.8197e-15
KEGG Pathway Co-enrichment: Differential Expression	KEGG PATHWAY:00240	KEGG PATHWAY:03050	Pyrimidine metabolism	Proteasome	0.00064942	0.010932
KEGG Pathway Co-enrichment: Differential Expression	KEGG PATHWAY:04270	KEGG PATHWAY:04660	Vascular smooth muscle contraction	T cell receptor signaling pathway	2.8081e-07	1.2086e-05
KEGG Pathway Co-enrichment: Differential Expression	KEGG PATHWAY:03420	KEGG PATHWAY:03430	Nucleotide excision repair	Mismatch repair	1.4379e-10	1.3697e-08
KEGG Pathway Co-enrichment: Differential Expression	KEGG PATHWAY:00232	KEGG PATHWAY:00591	Caffeine metabolism	Linoleic acid metabolism	6.4566e-05	0.0014372
KEGG Pathway Co-enrichment: Differential Expression	KEGG PATHWAY:04012	KEGG PATHWAY:04070	ErbB signaling pathway	Phosphatidylinositol signaling system	0.00073731	0.012177
KEGG Pathway Co-enrichment: Differential Expression	KEGG PATHWAY:04010	KEGG PATHWAY:04510	MAPK signaling pathway	Focal adhesion	0.0010993	0.017142
KEGG Pathway Co-enrichment: Differential Expression	KEGG PATHWAY:04012	KEGG PATHWAY:04912	ErbB signaling pathway	GnRH signaling pathway	1.8923e-07	8.5666e-06
KEGG Pathway Co-enrichment: Differential Expression	KEGG PATHWAY:04940	KEGG PATHWAY:05310	Type I diabetes mellitus	Asthma	2.0705e-23	3.2013e-20
KEGG Pathway Co-enrichment: Differential Expression	KEGG PATHWAY:04070	KEGG PATHWAY:05219	Phosphatidylinositol signaling system	Bladder cancer	0.00362	0.047125
KEGG Pathway Co-enrichment: Differential Expression	KEGG PATHWAY:05020	KEGG PATHWAY:05221	Prion diseases	Acute myeloid leukemia	0.0006619	0.011105
KEGG Pathway Co-enrichment: Differential Expression	KEGG PATHWAY:04666	KEGG PATHWAY:04720	Fc gamma R-mediated phagocytosis	Long-term potentiation	6.2967e-07	2.4719e-05
KEGG Pathway Co-enrichment: Differential Expression	KEGG PATHWAY:04530	KEGG PATHWAY:05120	Tight junction	Epithelial cell signaling in Helicobacter pylori infection	1.7788e-05	0.00045897
KEGG Pathway Co-enrichment: Differential Expression	KEGG PATHWAY:00280	KEGG PATHWAY:00900	Valine, leucine and isoleucine degradation	Terpenoid backbone biosynthesis	0.00097721	0.015503
KEGG Pathway Co-enrichment: Differential Expression	KEGG PATHWAY:04520	KEGG PATHWAY:04650	Adherens junction	Natural killer cell mediated cytotoxicity	0.0021726	0.030688
KEGG Pathway Co-enrichment: Differential Expression	KEGG PATHWAY:00071	KEGG PATHWAY:00100	Fatty acid metabolism	Steroid biosynthesis	0.0011161	0.017391
KEGG Pathway Co-enrichment: Differential Expression	KEGG PATHWAY:04310	KEGG PATHWAY:04666	Wnt signaling pathway	Fc gamma R-mediated phagocytosis	1.2544e-07	5.9048e-06
KEGG Pathway Co-enrichment: Differential Expression	KEGG PATHWAY:04115	KEGG PATHWAY:04150	p53 signaling pathway	mTOR signaling pathway	7.164e-05	0.0015789
KEGG Pathway Co-enrichment: Differential Expression	KEGG PATHWAY:04623	KEGG PATHWAY:04650	Cytosolic DNA-sensing pathway	Natural killer cell mediated cytotoxicity	1.8637e-06	6.2748e-05
KEGG Pathway Co-enrichment: Differential Expression	KEGG PATHWAY:04360	KEGG PATHWAY:04510	Axon guidance	Focal adhesion	5.6168e-06	0.00016578
KEGG Pathway Co-enrichment: Differential Expression	KEGG PATHWAY:04010	KEGG PATHWAY:05215	MAPK signaling pathway	Prostate cancer	2.886e-08	1.6158e-06
KEGG Pathway Co-enrichment: Differential Expression	KEGG PATHWAY:04670	KEGG PATHWAY:04720	Leukocyte transendothelial migration	Long-term potentiation	1.0233e-05	0.0002787
KEGG Pathway Co-enrichment: Differential Expression	KEGG PATHWAY:00030	KEGG PATHWAY:00190	Pentose phosphate pathway	Oxidative phosphorylation	5.376e-07	2.1742e-05
KEGG Pathway Co-enrichment: Differential Expression	KEGG PATHWAY:00062	KEGG PATHWAY:03320	Fatty acid elongation in mitochondria	PPAR signaling pathway	0.0022384	0.031463
KEGG Pathway Co-enrichment: Differential Expression	KEGG PATHWAY:04150	KEGG PATHWAY:05211	mTOR signaling pathway	Renal cell carcinoma	0.00011534	0.00239
KEGG Pathway Co-enrichment: Differential Expression	KEGG PATHWAY:04670	KEGG PATHWAY:05223	Leukocyte transendothelial migration	Non-small cell lung cancer	4.7353e-06	0.00014377
KEGG Pathway Co-enrichment: Differential Expression	KEGG PATHWAY:04010	KEGG PATHWAY:04916	MAPK signaling pathway	Melanogenesis	0.0032173	0.042741
KEGG Pathway Co-enrichment: Differential Expression	KEGG PATHWAY:04330	KEGG PATHWAY:05200	Notch signaling pathway	Pathways in cancer	0.00043821	0.0078086
KEGG Pathway Co-enrichment: Differential Expression	KEGG PATHWAY:04010	KEGG PATHWAY:04012	MAPK signaling pathway	ErbB signaling pathway	1.783e-10	1.6669e-08
KEGG Pathway Co-enrichment: Differential Expression	KEGG PATHWAY:04340	KEGG PATHWAY:05210	Hedgehog signaling pathway	Colorectal cancer	0.0003819	0.0069092
KEGG Pathway Co-enrichment: Differential Expression	KEGG PATHWAY:00230	KEGG PATHWAY:04110	Purine metabolism	Cell cycle	0.0001668	0.0033031
KEGG Pathway Co-enrichment: Differential Expression	KEGG PATHWAY:04310	KEGG PATHWAY:05214	Wnt signaling pathway	Glioma	1.8875e-06	6.3336e-05
KEGG Pathway Co-enrichment: Differential Expression	KEGG PATHWAY:00330	KEGG PATHWAY:04146	Arginine and proline metabolism	Peroxisome	0.00031907	0.0058946
KEGG Pathway Co-enrichment: Differential Expression	KEGG PATHWAY:04912	KEGG PATHWAY:04930	GnRH signaling pathway	Type II diabetes mellitus	3.1574e-05	0.00076554
KEGG Pathway Co-enrichment: Differential Expression	KEGG PATHWAY:00650	KEGG PATHWAY:03320	Butanoate metabolism	PPAR signaling pathway	5.3893e-07	2.1752e-05
KEGG Pathway Co-enrichment: Differential Expression	KEGG PATHWAY:04960	KEGG PATHWAY:05222	Aldosterone-regulated sodium reabsorption	Small cell lung cancer	0.0029427	0.039697
KEGG Pathway Co-enrichment: Differential Expression	KEGG PATHWAY:04210	KEGG PATHWAY:04520	Apoptosis	Adherens junction	0.00011009	0.0022955
KEGG Pathway Co-enrichment: Differential Expression	KEGG PATHWAY:04115	KEGG PATHWAY:05212	p53 signaling pathway	Pancreatic cancer	9.2576e-08	4.5165e-06
KEGG Pathway Co-enrichment: Differential Expression	KEGG PATHWAY:05014	KEGG PATHWAY:05120	Amyotrophic lateral sclerosis (ALS)	Epithelial cell signaling in Helicobacter pylori infection	0.0028719	0.03903
KEGG Pathway Co-enrichment: Differential Expression	KEGG PATHWAY:03018	KEGG PATHWAY:03020	RNA degradation	RNA polymerase	0.00020473	0.0039759
KEGG Pathway Co-enrichment: Differential Expression	KEGG PATHWAY:04210	KEGG PATHWAY:05330	Apoptosis	Allograft rejection	0.00051943	0.0090005
KEGG Pathway Co-enrichment: Differential Expression	KEGG PATHWAY:04370	KEGG PATHWAY:05215	VEGF signaling pathway	Prostate cancer	2.6778e-07	1.165e-05
KEGG Pathway Co-enrichment: Differential Expression	KEGG PATHWAY:04012	KEGG PATHWAY:04810	ErbB signaling pathway	Regulation of actin cytoskeleton	5.6997e-10	4.7146e-08
KEGG Pathway Co-enrichment: Differential Expression	KEGG PATHWAY:04370	KEGG PATHWAY:05120	VEGF signaling pathway	Epithelial cell signaling in Helicobacter pylori infection	2.4345e-15	7.8926e-13
KEGG Pathway Co-enrichment: Differential Expression	KEGG PATHWAY:04114	KEGG PATHWAY:04910	Oocyte meiosis	Insulin signaling pathway	0.00014236	0.0028728
KEGG Pathway Co-enrichment: Differential Expression	KEGG PATHWAY:05218	KEGG PATHWAY:05220	Melanoma	Chronic myeloid leukemia	5.8193e-08	3.0303e-06
KEGG Pathway Co-enrichment: Differential Expression	KEGG PATHWAY:04350	KEGG PATHWAY:04660	TGF-beta signaling pathway	T cell receptor signaling pathway	0.00018436	0.0036047
KEGG Pathway Co-enrichment: Differential Expression	KEGG PATHWAY:00190	KEGG PATHWAY:03050	Oxidative phosphorylation	Proteasome	0.003174	0.04225
KEGG Pathway Co-enrichment: Differential Expression	KEGG PATHWAY:04930	KEGG PATHWAY:05214	Type II diabetes mellitus	Glioma	1.9973e-07	8.9813e-06
KEGG Pathway Co-enrichment: Differential Expression	KEGG PATHWAY:04070	KEGG PATHWAY:05221	Phosphatidylinositol signaling system	Acute myeloid leukemia	7.9213e-06	0.00022175
KEGG Pathway Co-enrichment: Differential Expression	KEGG PATHWAY:04910	KEGG PATHWAY:05212	Insulin signaling pathway	Pancreatic cancer	8.3049e-05	0.0017949
KEGG Pathway Co-enrichment: Differential Expression	KEGG PATHWAY:00360	KEGG PATHWAY:00982	Phenylalanine metabolism	Drug metabolism - cytochrome P450	0.0030303	0.040714
KEGG Pathway Co-enrichment: Differential Expression	KEGG PATHWAY:04666	KEGG PATHWAY:04912	Fc gamma R-mediated phagocytosis	GnRH signaling pathway	2.872e-11	3.3368e-09
KEGG Pathway Co-enrichment: Differential Expression	KEGG PATHWAY:00480	KEGG PATHWAY:00860	Glutathione metabolism	Porphyrin and chlorophyll metabolism	0.00087795	0.014185
KEGG Pathway Co-enrichment: Differential Expression	KEGG PATHWAY:04910	KEGG PATHWAY:05120	Insulin signaling pathway	Epithelial cell signaling in Helicobacter pylori infection	9.8398e-21	1.0409e-17
KEGG Pathway Co-enrichment: Differential Expression	KEGG PATHWAY:04210	KEGG PATHWAY:04930	Apoptosis	Type II diabetes mellitus	1.3225e-07	6.1674e-06
KEGG Pathway Co-enrichment: Differential Expression	KEGG PATHWAY:04620	KEGG PATHWAY:05214	Toll-like receptor signaling pathway	Glioma	0.001476	0.022172
KEGG Pathway Co-enrichment: Differential Expression	KEGG PATHWAY:04360	KEGG PATHWAY:04912	Axon guidance	GnRH signaling pathway	2.0159e-16	8.6213e-14
KEGG Pathway Co-enrichment: Differential Expression	KEGG PATHWAY:05212	KEGG PATHWAY:05219	Pancreatic cancer	Bladder cancer	1.2635e-12	1.9536e-10
KEGG Pathway Co-enrichment: Differential Expression	KEGG PATHWAY:04920	KEGG PATHWAY:05223	Adipocytokine signaling pathway	Non-small cell lung cancer	6.0333e-11	6.3826e-09
KEGG Pathway Co-enrichment: Differential Expression	KEGG PATHWAY:04010	KEGG PATHWAY:05220	MAPK signaling pathway	Chronic myeloid leukemia	4.7239e-11	5.1886e-09
KEGG Pathway Co-enrichment: Differential Expression	KEGG PATHWAY:00830	KEGG PATHWAY:04610	Retinol metabolism	Complement and coagulation cascades	0.00081221	0.013262
KEGG Pathway Co-enrichment: Differential Expression	KEGG PATHWAY:03040	KEGG PATHWAY:03060	Spliceosome	Protein export	0.0014802	0.022204
KEGG Pathway Co-enrichment: Differential Expression	KEGG PATHWAY:03450	KEGG PATHWAY:05014	Non-homologous end-joining	Amyotrophic lateral sclerosis (ALS)	0.0012246	0.018775
KEGG Pathway Co-enrichment: Differential Expression	KEGG PATHWAY:04666	KEGG PATHWAY:04722	Fc gamma R-mediated phagocytosis	Neurotrophin signaling pathway	3.4933e-06	0.0001104
KEGG Pathway Co-enrichment: Differential Expression	KEGG PATHWAY:04320	KEGG PATHWAY:05221	Dorso-ventral axis formation	Acute myeloid leukemia	2.4497e-08	1.4069e-06
KEGG Pathway Co-enrichment: Differential Expression	KEGG PATHWAY:04664	KEGG PATHWAY:05416	Fc epsilon RI signaling pathway	Viral myocarditis	0.0003851	0.0069422
KEGG Pathway Co-enrichment: Differential Expression	KEGG PATHWAY:04144	KEGG PATHWAY:05213	Endocytosis	Endometrial cancer	0.00075113	0.012365
KEGG Pathway Co-enrichment: Differential Expression	KEGG PATHWAY:04062	KEGG PATHWAY:04144	Chemokine signaling pathway	Endocytosis	0.00047089	0.0083026
KEGG Pathway Co-enrichment: Differential Expression	KEGG PATHWAY:00450	KEGG PATHWAY:00460	Selenoamino acid metabolism	Cyanoamino acid metabolism	6.7866e-06	0.00019432
KEGG Pathway Co-enrichment: Differential Expression	KEGG PATHWAY:00511	KEGG PATHWAY:00604	Other glycan degradation	Glycosphingolipid biosynthesis - ganglio series	0.0026053	0.035991
KEGG Pathway Co-enrichment: Differential Expression	KEGG PATHWAY:04810	KEGG PATHWAY:05217	Regulation of actin cytoskeleton	Basal cell carcinoma	2.6816e-07	1.1641e-05
KEGG Pathway Co-enrichment: Differential Expression	KEGG PATHWAY:04650	KEGG PATHWAY:04672	Natural killer cell mediated cytotoxicity	Intestinal immune network for IgA production	2.6022e-06	8.4091e-05
KEGG Pathway Co-enrichment: Differential Expression	KEGG PATHWAY:05014	KEGG PATHWAY:05216	Amyotrophic lateral sclerosis (ALS)	Thyroid cancer	5.5121e-09	3.5511e-07
KEGG Pathway Co-enrichment: Differential Expression	KEGG PATHWAY:04150	KEGG PATHWAY:04520	mTOR signaling pathway	Adherens junction	2.7457e-10	2.4528e-08
KEGG Pathway Co-enrichment: Differential Expression	KEGG PATHWAY:03030	KEGG PATHWAY:04914	DNA replication	Progesterone-mediated oocyte maturation	4.6887e-28	1.5707e-24
KEGG Pathway Co-enrichment: Differential Expression	KEGG PATHWAY:00480	KEGG PATHWAY:00500	Glutathione metabolism	Starch and sucrose metabolism	6.9285e-06	0.00019726
KEGG Pathway Co-enrichment: Differential Expression	KEGG PATHWAY:04110	KEGG PATHWAY:05215	Cell cycle	Prostate cancer	0.00045485	0.0080409
KEGG Pathway Co-enrichment: Differential Expression	KEGG PATHWAY:04310	KEGG PATHWAY:04650	Wnt signaling pathway	Natural killer cell mediated cytotoxicity	0.00079549	0.013031
KEGG Pathway Co-enrichment: Differential Expression	KEGG PATHWAY:00250	KEGG PATHWAY:00640	Alanine, aspartate and glutamate metabolism	Propanoate metabolism	0.00038392	0.0069333
KEGG Pathway Co-enrichment: Differential Expression	KEGG PATHWAY:04520	KEGG PATHWAY:05213	Adherens junction	Endometrial cancer	1.1504e-14	3.3033e-12
KEGG Pathway Co-enrichment: Differential Expression	KEGG PATHWAY:04650	KEGG PATHWAY:05222	Natural killer cell mediated cytotoxicity	Small cell lung cancer	1.1268e-12	1.7975e-10
KEGG Pathway Co-enrichment: Differential Expression	KEGG PATHWAY:04670	KEGG PATHWAY:05020	Leukocyte transendothelial migration	Prion diseases	6.3336e-11	6.6305e-09
KEGG Pathway Co-enrichment: Differential Expression	KEGG PATHWAY:04360	KEGG PATHWAY:04666	Axon guidance	Fc gamma R-mediated phagocytosis	6.2522e-13	1.0741e-10
KEGG Pathway Co-enrichment: Differential Expression	KEGG PATHWAY:00071	KEGG PATHWAY:00380	Fatty acid metabolism	Tryptophan metabolism	0.0030901	0.041352
KEGG Pathway Co-enrichment: Differential Expression	KEGG PATHWAY:05014	KEGG PATHWAY:05219	Amyotrophic lateral sclerosis (ALS)	Bladder cancer	1.234e-15	4.3516e-13
KEGG Pathway Co-enrichment: Differential Expression	KEGG PATHWAY:00240	KEGG PATHWAY:03420	Pyrimidine metabolism	Nucleotide excision repair	1.9106e-12	2.8237e-10
KEGG Pathway Co-enrichment: Differential Expression	KEGG PATHWAY:00280	KEGG PATHWAY:04146	Valine, leucine and isoleucine degradation	Peroxisome	9.8373e-05	0.002088
KEGG Pathway Co-enrichment: Differential Expression	KEGG PATHWAY:04060	KEGG PATHWAY:04620	Cytokine-cytokine receptor interaction	Toll-like receptor signaling pathway	0.00028148	0.005263
KEGG Pathway Co-enrichment: Differential Expression	KEGG PATHWAY:04012	KEGG PATHWAY:04310	ErbB signaling pathway	Wnt signaling pathway	7.2349e-06	0.00020511
KEGG Pathway Co-enrichment: Differential Expression	KEGG PATHWAY:00020	KEGG PATHWAY:00903	Citrate cycle (TCA cycle)	Limonene and pinene degradation	8.035e-05	0.0017422
