# Supplementary material for: Multi-Edge Gene Set Networks Reveal Novel Insights into Global Relationships between Biological Themes
Source: PLoS One. 2012 Sep 13;7(9):e45211. doi: 10.1371/journal.pone.0045211 (PMC3441533; doi:10.1371/journal.pone.0045211)
Supplement: File S1 — Archived gene set networks. A zip archive of tab-delimited text files containing edges and associate p-values per gene set network. (ZIP) [file pone.0045211.s006.zip › KEGG Pathway Co-membership.txt]

MetaNet Name	Gene Set 1 ID	Gene Set 2 ID	Gene Set 1 Name	Gene Set 2 Name	P-Value	Benjamini P-Value
KEGG Pathway Co-membership	KEGG PATHWAY:04622	KEGG PATHWAY:05220	RIG-I-like receptor signaling pathway	Chronic myeloid leukemia	0.00046311	0.0051202
KEGG Pathway Co-membership	KEGG PATHWAY:04514	KEGG PATHWAY:05332	Cell adhesion molecules (CAMs)	Graft-versus-host disease	1.4785e-28	1.0391e-26
KEGG Pathway Co-membership	KEGG PATHWAY:00340	KEGG PATHWAY:00903	Histidine metabolism	Limonene and pinene degradation	8.6109e-10	1.6328e-08
KEGG Pathway Co-membership	KEGG PATHWAY:05020	KEGG PATHWAY:05200	Prion diseases	Pathways in cancer	0.0051393	0.049355
KEGG Pathway Co-membership	KEGG PATHWAY:00140	KEGG PATHWAY:00830	Steroid hormone biosynthesis	Retinol metabolism	1.4048e-31	1.2223e-29
KEGG Pathway Co-membership	KEGG PATHWAY:00040	KEGG PATHWAY:00830	Pentose and glucuronate interconversions	Retinol metabolism	2.8275e-29	2.0972e-27
KEGG Pathway Co-membership	KEGG PATHWAY:04070	KEGG PATHWAY:05220	Phosphatidylinositol signaling system	Chronic myeloid leukemia	9.8674e-06	0.00013066
KEGG Pathway Co-membership	KEGG PATHWAY:04720	KEGG PATHWAY:04914	Long-term potentiation	Progesterone-mediated oocyte maturation	3.0714e-16	9.2974e-15
KEGG Pathway Co-membership	KEGG PATHWAY:04510	KEGG PATHWAY:04512	Focal adhesion	ECM-receptor interaction	1.4013e-79	1.4825e-76
KEGG Pathway Co-membership	KEGG PATHWAY:04664	KEGG PATHWAY:05200	Fc epsilon RI signaling pathway	Pathways in cancer	6.2531e-19	2.2206e-17
KEGG Pathway Co-membership	KEGG PATHWAY:04012	KEGG PATHWAY:05120	ErbB signaling pathway	Epithelial cell signaling in Helicobacter pylori infection	9.123e-09	1.5754e-07
KEGG Pathway Co-membership	KEGG PATHWAY:00590	KEGG PATHWAY:04010	Arachidonic acid metabolism	MAPK signaling pathway	1.5341e-08	2.5977e-07
KEGG Pathway Co-membership	KEGG PATHWAY:04270	KEGG PATHWAY:04510	Vascular smooth muscle contraction	Focal adhesion	4.4708e-08	7.2763e-07
KEGG Pathway Co-membership	KEGG PATHWAY:04640	KEGG PATHWAY:05332	Hematopoietic cell lineage	Graft-versus-host disease	1.8669e-08	3.1376e-07
KEGG Pathway Co-membership	KEGG PATHWAY:04370	KEGG PATHWAY:04662	VEGF signaling pathway	B cell receptor signaling pathway	6.1905e-50	1.6372e-47
KEGG Pathway Co-membership	KEGG PATHWAY:00040	KEGG PATHWAY:01100	Pentose and glucuronate interconversions	Metabolic pathways	9.7256e-18	3.1994e-16
KEGG Pathway Co-membership	KEGG PATHWAY:04114	KEGG PATHWAY:04270	Oocyte meiosis	Vascular smooth muscle contraction	7.455e-23	3.5593e-21
KEGG Pathway Co-membership	KEGG PATHWAY:05010	KEGG PATHWAY:05214	Alzheimer's disease	Glioma	0.00099485	0.01053
KEGG Pathway Co-membership	KEGG PATHWAY:04914	KEGG PATHWAY:04962	Progesterone-mediated oocyte maturation	Vasopressin-regulated water reabsorption	5.5985e-06	7.5726e-05
KEGG Pathway Co-membership	KEGG PATHWAY:04620	KEGG PATHWAY:04650	Toll-like receptor signaling pathway	Natural killer cell mediated cytotoxicity	1.3071e-24	7.0815e-23
KEGG Pathway Co-membership	KEGG PATHWAY:00270	KEGG PATHWAY:00640	Cysteine and methionine metabolism	Propanoate metabolism	1.7029e-06	2.4223e-05
KEGG Pathway Co-membership	KEGG PATHWAY:04720	KEGG PATHWAY:05215	Long-term potentiation	Prostate cancer	7.8871e-11	1.616e-09
KEGG Pathway Co-membership	KEGG PATHWAY:00830	KEGG PATHWAY:01100	Retinol metabolism	Metabolic pathways	8.3758e-29	6.0127e-27
KEGG Pathway Co-membership	KEGG PATHWAY:04062	KEGG PATHWAY:05216	Chemokine signaling pathway	Thyroid cancer	5.5761e-05	0.00067845
KEGG Pathway Co-membership	KEGG PATHWAY:00534	KEGG PATHWAY:01100	Glycosaminoglycan biosynthesis - heparan sulfate	Metabolic pathways	8.4385e-06	0.00011248
KEGG Pathway Co-membership	KEGG PATHWAY:04150	KEGG PATHWAY:04914	mTOR signaling pathway	Progesterone-mediated oocyte maturation	1.3992e-23	7.0664e-22
KEGG Pathway Co-membership	KEGG PATHWAY:00010	KEGG PATHWAY:00071	Glycolysis / Gluconeogenesis	Fatty acid metabolism	1.8986e-14	5.0346e-13
KEGG Pathway Co-membership	KEGG PATHWAY:04062	KEGG PATHWAY:04916	Chemokine signaling pathway	Melanogenesis	4.0915e-19	1.4818e-17
KEGG Pathway Co-membership	KEGG PATHWAY:01100	KEGG PATHWAY:04260	Metabolic pathways	Cardiac muscle contraction	0.00021326	0.0024397
KEGG Pathway Co-membership	KEGG PATHWAY:00280	KEGG PATHWAY:00310	Valine, leucine and isoleucine degradation	Lysine degradation	2.2101e-14	5.8376e-13
KEGG Pathway Co-membership	KEGG PATHWAY:00591	KEGG PATHWAY:04270	Linoleic acid metabolism	Vascular smooth muscle contraction	4.7414e-20	1.8363e-18
KEGG Pathway Co-membership	KEGG PATHWAY:04810	KEGG PATHWAY:05212	Regulation of actin cytoskeleton	Pancreatic cancer	2.9571e-14	7.7192e-13
KEGG Pathway Co-membership	KEGG PATHWAY:04664	KEGG PATHWAY:05210	Fc epsilon RI signaling pathway	Colorectal cancer	1.5169e-25	8.6129e-24
KEGG Pathway Co-membership	KEGG PATHWAY:00533	KEGG PATHWAY:00604	Glycosaminoglycan biosynthesis - keratan sulfate	Glycosphingolipid biosynthesis - ganglio series	0.00077466	0.0083221
KEGG Pathway Co-membership	KEGG PATHWAY:04060	KEGG PATHWAY:04630	Cytokine-cytokine receptor interaction	Jak-STAT signaling pathway	6.3581e-89	9.1284e-86
KEGG Pathway Co-membership	KEGG PATHWAY:00250	KEGG PATHWAY:00471	Alanine, aspartate and glutamate metabolism	D-Glutamine and D-glutamate metabolism	9.7348e-10	1.8355e-08
KEGG Pathway Co-membership	KEGG PATHWAY:05120	KEGG PATHWAY:05220	Epithelial cell signaling in Helicobacter pylori infection	Chronic myeloid leukemia	4.2664e-05	0.00052577
KEGG Pathway Co-membership	KEGG PATHWAY:05120	KEGG PATHWAY:05200	Epithelial cell signaling in Helicobacter pylori infection	Pathways in cancer	9.6479e-08	1.5294e-06
KEGG Pathway Co-membership	KEGG PATHWAY:04612	KEGG PATHWAY:04650	Antigen processing and presentation	Natural killer cell mediated cytotoxicity	6.9026e-31	5.7332e-29
KEGG Pathway Co-membership	KEGG PATHWAY:04062	KEGG PATHWAY:05211	Chemokine signaling pathway	Renal cell carcinoma	1.7991e-24	9.643e-23
KEGG Pathway Co-membership	KEGG PATHWAY:00030	KEGG PATHWAY:00052	Pentose phosphate pathway	Galactose metabolism	1.4474e-07	2.2676e-06
KEGG Pathway Co-membership	KEGG PATHWAY:05020	KEGG PATHWAY:05218	Prion diseases	Melanoma	0.0011484	0.01206
KEGG Pathway Co-membership	KEGG PATHWAY:03410	KEGG PATHWAY:03440	Base excision repair	Homologous recombination	2.9623e-05	0.00037121
KEGG Pathway Co-membership	KEGG PATHWAY:04320	KEGG PATHWAY:04370	Dorso-ventral axis formation	VEGF signaling pathway	0.00039901	0.0044359
KEGG Pathway Co-membership	KEGG PATHWAY:04330	KEGG PATHWAY:05010	Notch signaling pathway	Alzheimer's disease	0.0035592	0.034796
KEGG Pathway Co-membership	KEGG PATHWAY:04912	KEGG PATHWAY:05213	GnRH signaling pathway	Endometrial cancer	7.1894e-12	1.5759e-10
KEGG Pathway Co-membership	KEGG PATHWAY:00532	KEGG PATHWAY:01100	Glycosaminoglycan biosynthesis - chondroitin sulfate	Metabolic pathways	0.00011101	0.001314
KEGG Pathway Co-membership	KEGG PATHWAY:05216	KEGG PATHWAY:05218	Thyroid cancer	Melanoma	3.3333e-14	8.6674e-13
KEGG Pathway Co-membership	KEGG PATHWAY:05200	KEGG PATHWAY:05410	Pathways in cancer	Hypertrophic cardiomyopathy (HCM)	0.00215	0.021651
KEGG Pathway Co-membership	KEGG PATHWAY:04670	KEGG PATHWAY:04930	Leukocyte transendothelial migration	Type II diabetes mellitus	7.4564e-06	9.9649e-05
KEGG Pathway Co-membership	KEGG PATHWAY:04530	KEGG PATHWAY:04810	Tight junction	Regulation of actin cytoskeleton	2.1605e-12	4.9461e-11
KEGG Pathway Co-membership	KEGG PATHWAY:00564	KEGG PATHWAY:00592	Glycerophospholipid metabolism	alpha-Linolenic acid metabolism	7.5422e-28	4.8903e-26
KEGG Pathway Co-membership	KEGG PATHWAY:00562	KEGG PATHWAY:04670	Inositol phosphate metabolism	Leukocyte transendothelial migration	0.0011815	0.012349
KEGG Pathway Co-membership	KEGG PATHWAY:00280	KEGG PATHWAY:00290	Valine, leucine and isoleucine degradation	Valine, leucine and isoleucine biosynthesis	0.0035605	0.034792
KEGG Pathway Co-membership	KEGG PATHWAY:00010	KEGG PATHWAY:00030	Glycolysis / Gluconeogenesis	Pentose phosphate pathway	2.6117e-15	7.3626e-14
KEGG Pathway Co-membership	KEGG PATHWAY:04621	KEGG PATHWAY:04660	NOD-like receptor signaling pathway	T cell receptor signaling pathway	3.8088e-14	9.8655e-13
KEGG Pathway Co-membership	KEGG PATHWAY:04650	KEGG PATHWAY:04912	Natural killer cell mediated cytotoxicity	GnRH signaling pathway	2.4101e-07	3.7092e-06
KEGG Pathway Co-membership	KEGG PATHWAY:04621	KEGG PATHWAY:05215	NOD-like receptor signaling pathway	Prostate cancer	4.1975e-09	7.4795e-08
KEGG Pathway Co-membership	KEGG PATHWAY:05211	KEGG PATHWAY:05219	Renal cell carcinoma	Bladder cancer	1.056e-18	3.7042e-17
KEGG Pathway Co-membership	KEGG PATHWAY:00140	KEGG PATHWAY:00980	Steroid hormone biosynthesis	Metabolism of xenobiotics by cytochrome P450	1.6668e-40	2.7018e-38
KEGG Pathway Co-membership	KEGG PATHWAY:04310	KEGG PATHWAY:05215	Wnt signaling pathway	Prostate cancer	0.00019906	0.0022903
KEGG Pathway Co-membership	KEGG PATHWAY:04623	KEGG PATHWAY:05221	Cytosolic DNA-sensing pathway	Acute myeloid leukemia	0.00039242	0.0043675
KEGG Pathway Co-membership	KEGG PATHWAY:04060	KEGG PATHWAY:05200	Cytokine-cytokine receptor interaction	Pathways in cancer	0.00051155	0.0056186
KEGG Pathway Co-membership	KEGG PATHWAY:04660	KEGG PATHWAY:05216	T cell receptor signaling pathway	Thyroid cancer	1.3294e-06	1.9086e-05
KEGG Pathway Co-membership	KEGG PATHWAY:04370	KEGG PATHWAY:04810	VEGF signaling pathway	Regulation of actin cytoskeleton	1.0382e-13	2.5922e-12
KEGG Pathway Co-membership	KEGG PATHWAY:04510	KEGG PATHWAY:04520	Focal adhesion	Adherens junction	2.6134e-15	7.3571e-14
KEGG Pathway Co-membership	KEGG PATHWAY:00591	KEGG PATHWAY:04912	Linoleic acid metabolism	GnRH signaling pathway	5.2321e-21	2.1773e-19
KEGG Pathway Co-membership	KEGG PATHWAY:00601	KEGG PATHWAY:00603	Glycosphingolipid biosynthesis - lacto and neolacto series	Glycosphingolipid biosynthesis - globo series	3.7481e-09	6.7385e-08
KEGG Pathway Co-membership	KEGG PATHWAY:04650	KEGG PATHWAY:05014	Natural killer cell mediated cytotoxicity	Amyotrophic lateral sclerosis (ALS)	7.2283e-08	1.1595e-06
KEGG Pathway Co-membership	KEGG PATHWAY:04520	KEGG PATHWAY:04660	Adherens junction	T cell receptor signaling pathway	0.00091422	0.0097278
KEGG Pathway Co-membership	KEGG PATHWAY:00511	KEGG PATHWAY:04142	Other glycan degradation	Lysosome	1.2955e-11	2.809e-10
KEGG Pathway Co-membership	KEGG PATHWAY:00561	KEGG PATHWAY:04070	Glycerolipid metabolism	Phosphatidylinositol signaling system	2.1186e-08	3.5487e-07
KEGG Pathway Co-membership	KEGG PATHWAY:04650	KEGG PATHWAY:05213	Natural killer cell mediated cytotoxicity	Endometrial cancer	1.0218e-20	4.1658e-19
KEGG Pathway Co-membership	KEGG PATHWAY:04514	KEGG PATHWAY:04672	Cell adhesion molecules (CAMs)	Intestinal immune network for IgA production	1.1929e-26	7.3104e-25
KEGG Pathway Co-membership	KEGG PATHWAY:04060	KEGG PATHWAY:04640	Cytokine-cytokine receptor interaction	Hematopoietic cell lineage	3.4896e-21	1.4583e-19
KEGG Pathway Co-membership	KEGG PATHWAY:04960	KEGG PATHWAY:05213	Aldosterone-regulated sodium reabsorption	Endometrial cancer	1.9128e-15	5.4689e-14
KEGG Pathway Co-membership	KEGG PATHWAY:04914	KEGG PATHWAY:05218	Progesterone-mediated oocyte maturation	Melanoma	1.9887e-20	7.9471e-19
KEGG Pathway Co-membership	KEGG PATHWAY:04720	KEGG PATHWAY:05020	Long-term potentiation	Prion diseases	1.1242e-08	1.9263e-07
KEGG Pathway Co-membership	KEGG PATHWAY:04621	KEGG PATHWAY:05212	NOD-like receptor signaling pathway	Pancreatic cancer	7.1678e-09	1.2485e-07
KEGG Pathway Co-membership	KEGG PATHWAY:05200	KEGG PATHWAY:05213	Pathways in cancer	Endometrial cancer	1.1917e-54	4.2025e-52
KEGG Pathway Co-membership	KEGG PATHWAY:04150	KEGG PATHWAY:04720	mTOR signaling pathway	Long-term potentiation	4.4263e-06	6.0482e-05
KEGG Pathway Co-membership	KEGG PATHWAY:05219	KEGG PATHWAY:05221	Bladder cancer	Acute myeloid leukemia	1.2431e-14	3.3359e-13
KEGG Pathway Co-membership	KEGG PATHWAY:04664	KEGG PATHWAY:05120	Fc epsilon RI signaling pathway	Epithelial cell signaling in Helicobacter pylori infection	1.9891e-10	4.0022e-09
KEGG Pathway Co-membership	KEGG PATHWAY:05216	KEGG PATHWAY:05222	Thyroid cancer	Small cell lung cancer	4.8051e-06	6.5347e-05
KEGG Pathway Co-membership	KEGG PATHWAY:04320	KEGG PATHWAY:04660	Dorso-ventral axis formation	T cell receptor signaling pathway	4.3801e-07	6.6096e-06
KEGG Pathway Co-membership	KEGG PATHWAY:04270	KEGG PATHWAY:04650	Vascular smooth muscle contraction	Natural killer cell mediated cytotoxicity	0.00073036	0.0078884
KEGG Pathway Co-membership	KEGG PATHWAY:04062	KEGG PATHWAY:04670	Chemokine signaling pathway	Leukocyte transendothelial migration	2.8474e-19	1.0463e-17
KEGG Pathway Co-membership	KEGG PATHWAY:04320	KEGG PATHWAY:05215	Dorso-ventral axis formation	Prostate cancer	4.0634e-09	7.2599e-08
KEGG Pathway Co-membership	KEGG PATHWAY:04144	KEGG PATHWAY:04520	Endocytosis	Adherens junction	0.00034016	0.0038154
KEGG Pathway Co-membership	KEGG PATHWAY:05215	KEGG PATHWAY:05216	Prostate cancer	Thyroid cancer	4.7579e-20	1.8391e-18
KEGG Pathway Co-membership	KEGG PATHWAY:00240	KEGG PATHWAY:05016	Pyrimidine metabolism	Huntington's disease	6.3499e-06	8.5488e-05
KEGG Pathway Co-membership	KEGG PATHWAY:04115	KEGG PATHWAY:04914	p53 signaling pathway	Progesterone-mediated oocyte maturation	0.00082703	0.0088422
KEGG Pathway Co-membership	KEGG PATHWAY:04660	KEGG PATHWAY:05010	T cell receptor signaling pathway	Alzheimer's disease	0.00061001	0.0066492
KEGG Pathway Co-membership	KEGG PATHWAY:00190	KEGG PATHWAY:01100	Oxidative phosphorylation	Metabolic pathways	8.8126e-76	7.7014e-73
KEGG Pathway Co-membership	KEGG PATHWAY:04540	KEGG PATHWAY:05220	Gap junction	Chronic myeloid leukemia	3.8122e-08	6.2246e-07
KEGG Pathway Co-membership	KEGG PATHWAY:04320	KEGG PATHWAY:04730	Dorso-ventral axis formation	Long-term depression	0.00029068	0.0032824
KEGG Pathway Co-membership	KEGG PATHWAY:00430	KEGG PATHWAY:00590	Taurine and hypotaurine metabolism	Arachidonic acid metabolism	2.6239e-06	3.6574e-05
KEGG Pathway Co-membership	KEGG PATHWAY:00230	KEGG PATHWAY:04916	Purine metabolism	Melanogenesis	0.0033951	0.033273
KEGG Pathway Co-membership	KEGG PATHWAY:04960	KEGG PATHWAY:05214	Aldosterone-regulated sodium reabsorption	Glioma	3.1099e-19	1.1365e-17
KEGG Pathway Co-membership	KEGG PATHWAY:04664	KEGG PATHWAY:05014	Fc epsilon RI signaling pathway	Amyotrophic lateral sclerosis (ALS)	9.036e-07	1.3219e-05
KEGG Pathway Co-membership	KEGG PATHWAY:00591	KEGG PATHWAY:01100	Linoleic acid metabolism	Metabolic pathways	1.8537e-20	7.4369e-19
KEGG Pathway Co-membership	KEGG PATHWAY:04070	KEGG PATHWAY:04660	Phosphatidylinositol signaling system	T cell receptor signaling pathway	2.0412e-05	0.00026016
KEGG Pathway Co-membership	KEGG PATHWAY:04622	KEGG PATHWAY:04623	RIG-I-like receptor signaling pathway	Cytosolic DNA-sensing pathway	3.1715e-44	6.3746e-42
KEGG Pathway Co-membership	KEGG PATHWAY:04630	KEGG PATHWAY:05310	Jak-STAT signaling pathway	Asthma	0.00019255	0.0022192
KEGG Pathway Co-membership	KEGG PATHWAY:04660	KEGG PATHWAY:04960	T cell receptor signaling pathway	Aldosterone-regulated sodium reabsorption	3.9588e-10	7.7404e-09
KEGG Pathway Co-membership	KEGG PATHWAY:04540	KEGG PATHWAY:04662	Gap junction	B cell receptor signaling pathway	3.1054e-09	5.6334e-08
KEGG Pathway Co-membership	KEGG PATHWAY:04115	KEGG PATHWAY:05215	p53 signaling pathway	Prostate cancer	1.6732e-07	2.6072e-06
KEGG Pathway Co-membership	KEGG PATHWAY:04210	KEGG PATHWAY:04664	Apoptosis	Fc epsilon RI signaling pathway	3.3535e-10	6.589e-09
KEGG Pathway Co-membership	KEGG PATHWAY:04070	KEGG PATHWAY:04914	Phosphatidylinositol signaling system	Progesterone-mediated oocyte maturation	2.7333e-05	0.00034401
KEGG Pathway Co-membership	KEGG PATHWAY:04320	KEGG PATHWAY:05212	Dorso-ventral axis formation	Pancreatic cancer	1.7625e-05	0.00022681
KEGG Pathway Co-membership	KEGG PATHWAY:04510	KEGG PATHWAY:05120	Focal adhesion	Epithelial cell signaling in Helicobacter pylori infection	0.00021591	0.0024686
KEGG Pathway Co-membership	KEGG PATHWAY:04060	KEGG PATHWAY:05219	Cytokine-cytokine receptor interaction	Bladder cancer	0.0045999	0.044365
KEGG Pathway Co-membership	KEGG PATHWAY:00830	KEGG PATHWAY:00982	Retinol metabolism	Drug metabolism - cytochrome P450	4.2204e-59	1.8851e-56
KEGG Pathway Co-membership	KEGG PATHWAY:05214	KEGG PATHWAY:05219	Glioma	Bladder cancer	7.953e-33	7.6121e-31
KEGG Pathway Co-membership	KEGG PATHWAY:01100	KEGG PATHWAY:05120	Metabolic pathways	Epithelial cell signaling in Helicobacter pylori infection	0.0003392	0.0038067
KEGG Pathway Co-membership	KEGG PATHWAY:00480	KEGG PATHWAY:00590	Glutathione metabolism	Arachidonic acid metabolism	2.8048e-12	6.363e-11
KEGG Pathway Co-membership	KEGG PATHWAY:04916	KEGG PATHWAY:05016	Melanogenesis	Huntington's disease	4.7855e-05	0.00058545
KEGG Pathway Co-membership	KEGG PATHWAY:00010	KEGG PATHWAY:00360	Glycolysis / Gluconeogenesis	Phenylalanine metabolism	4.6676e-05	0.00057241
KEGG Pathway Co-membership	KEGG PATHWAY:04612	KEGG PATHWAY:05416	Antigen processing and presentation	Viral myocarditis	2.6341e-21	1.1146e-19
KEGG Pathway Co-membership	KEGG PATHWAY:00232	KEGG PATHWAY:00830	Caffeine metabolism	Retinol metabolism	6.6941e-07	9.908e-06
KEGG Pathway Co-membership	KEGG PATHWAY:00010	KEGG PATHWAY:00500	Glycolysis / Gluconeogenesis	Starch and sucrose metabolism	5.7894e-09	1.0181e-07
KEGG Pathway Co-membership	KEGG PATHWAY:04622	KEGG PATHWAY:05212	RIG-I-like receptor signaling pathway	Pancreatic cancer	4.3174e-06	5.9073e-05
KEGG Pathway Co-membership	KEGG PATHWAY:05210	KEGG PATHWAY:05221	Colorectal cancer	Acute myeloid leukemia	2.2954e-34	2.4283e-32
KEGG Pathway Co-membership	KEGG PATHWAY:04510	KEGG PATHWAY:05223	Focal adhesion	Non-small cell lung cancer	6.704e-28	4.375e-26
KEGG Pathway Co-membership	KEGG PATHWAY:00190	KEGG PATHWAY:04260	Oxidative phosphorylation	Cardiac muscle contraction	1.5859e-34	1.6956e-32
KEGG Pathway Co-membership	KEGG PATHWAY:04150	KEGG PATHWAY:04630	mTOR signaling pathway	Jak-STAT signaling pathway	2.0977e-07	3.2459e-06
KEGG Pathway Co-membership	KEGG PATHWAY:00590	KEGG PATHWAY:04730	Arachidonic acid metabolism	Long-term depression	7.7533e-18	2.5674e-16
KEGG Pathway Co-membership	KEGG PATHWAY:04140	KEGG PATHWAY:04650	Regulation of autophagy	Natural killer cell mediated cytotoxicity	4.6955e-14	1.2069e-12
KEGG Pathway Co-membership	KEGG PATHWAY:04916	KEGG PATHWAY:05211	Melanogenesis	Renal cell carcinoma	7.0385e-07	1.0403e-05
KEGG Pathway Co-membership	KEGG PATHWAY:05332	KEGG PATHWAY:05416	Graft-versus-host disease	Viral myocarditis	7.2122e-38	9.6644e-36
KEGG Pathway Co-membership	KEGG PATHWAY:00460	KEGG PATHWAY:00680	Cyanoamino acid metabolism	Methane metabolism	3.1556e-05	0.00039444
KEGG Pathway Co-membership	KEGG PATHWAY:04010	KEGG PATHWAY:04320	MAPK signaling pathway	Dorso-ventral axis formation	2.0758e-05	0.0002639
KEGG Pathway Co-membership	KEGG PATHWAY:00565	KEGG PATHWAY:00591	Ether lipid metabolism	Linoleic acid metabolism	4.4782e-30	3.5161e-28
KEGG Pathway Co-membership	KEGG PATHWAY:04110	KEGG PATHWAY:04310	Cell cycle	Wnt signaling pathway	2.8576e-06	3.9749e-05
KEGG Pathway Co-membership	KEGG PATHWAY:04910	KEGG PATHWAY:04916	Insulin signaling pathway	Melanogenesis	6.859e-12	1.51e-10
KEGG Pathway Co-membership	KEGG PATHWAY:04020	KEGG PATHWAY:04210	Calcium signaling pathway	Apoptosis	0.00015688	0.0018217
KEGG Pathway Co-membership	KEGG PATHWAY:04916	KEGG PATHWAY:05110	Melanogenesis	Vibrio cholerae infection	7.9065e-08	1.2623e-06
KEGG Pathway Co-membership	KEGG PATHWAY:05010	KEGG PATHWAY:05016	Alzheimer's disease	Huntington's disease	2.4709e-118	9.933e-115
KEGG Pathway Co-membership	KEGG PATHWAY:05213	KEGG PATHWAY:05220	Endometrial cancer	Chronic myeloid leukemia	2.0932e-40	3.3658e-38
KEGG Pathway Co-membership	KEGG PATHWAY:04512	KEGG PATHWAY:05414	ECM-receptor interaction	Dilated cardiomyopathy	5.8096e-21	2.4077e-19
KEGG Pathway Co-membership	KEGG PATHWAY:04514	KEGG PATHWAY:04640	Cell adhesion molecules (CAMs)	Hematopoietic cell lineage	3.029e-08	5.011e-07
KEGG Pathway Co-membership	KEGG PATHWAY:04210	KEGG PATHWAY:04623	Apoptosis	Cytosolic DNA-sensing pathway	3.1975e-06	4.4416e-05
KEGG Pathway Co-membership	KEGG PATHWAY:04060	KEGG PATHWAY:05211	Cytokine-cytokine receptor interaction	Renal cell carcinoma	0.0024868	0.024831
KEGG Pathway Co-membership	KEGG PATHWAY:00010	KEGG PATHWAY:00051	Glycolysis / Gluconeogenesis	Fructose and mannose metabolism	1.0104e-15	2.9562e-14
KEGG Pathway Co-membership	KEGG PATHWAY:00020	KEGG PATHWAY:05012	Citrate cycle (TCA cycle)	Parkinson's disease	0.0010968	0.011549
KEGG Pathway Co-membership	KEGG PATHWAY:04012	KEGG PATHWAY:04621	ErbB signaling pathway	NOD-like receptor signaling pathway	0.0033508	0.03287
KEGG Pathway Co-membership	KEGG PATHWAY:04530	KEGG PATHWAY:05416	Tight junction	Viral myocarditis	1.0233e-13	2.5582e-12
KEGG Pathway Co-membership	KEGG PATHWAY:00250	KEGG PATHWAY:00430	Alanine, aspartate and glutamate metabolism	Taurine and hypotaurine metabolism	0.0014586	0.015073
KEGG Pathway Co-membership	KEGG PATHWAY:04020	KEGG PATHWAY:04260	Calcium signaling pathway	Cardiac muscle contraction	0.0052102	0.04994
KEGG Pathway Co-membership	KEGG PATHWAY:05020	KEGG PATHWAY:05213	Prion diseases	Endometrial cancer	1.9788e-05	0.00025237
KEGG Pathway Co-membership	KEGG PATHWAY:04110	KEGG PATHWAY:04115	Cell cycle	p53 signaling pathway	6.3756e-24	3.2691e-22
KEGG Pathway Co-membership	KEGG PATHWAY:04650	KEGG PATHWAY:05200	Natural killer cell mediated cytotoxicity	Pathways in cancer	5.8877e-12	1.3062e-10
KEGG Pathway Co-membership	KEGG PATHWAY:04020	KEGG PATHWAY:04650	Calcium signaling pathway	Natural killer cell mediated cytotoxicity	0.00064914	0.0070681
KEGG Pathway Co-membership	KEGG PATHWAY:04540	KEGG PATHWAY:05214	Gap junction	Glioma	7.2506e-21	2.9803e-19
KEGG Pathway Co-membership	KEGG PATHWAY:00052	KEGG PATHWAY:00533	Galactose metabolism	Glycosaminoglycan biosynthesis - keratan sulfate	0.0023548	0.023619
KEGG Pathway Co-membership	KEGG PATHWAY:04012	KEGG PATHWAY:04530	ErbB signaling pathway	Tight junction	6.0186e-05	0.00072919
KEGG Pathway Co-membership	KEGG PATHWAY:04062	KEGG PATHWAY:04650	Chemokine signaling pathway	Natural killer cell mediated cytotoxicity	3.1542e-17	1.0128e-15
KEGG Pathway Co-membership	KEGG PATHWAY:00290	KEGG PATHWAY:00620	Valine, leucine and isoleucine biosynthesis	Pyruvate metabolism	6.3779e-05	0.00077087
KEGG Pathway Co-membership	KEGG PATHWAY:04670	KEGG PATHWAY:05412	Leukocyte transendothelial migration	Arrhythmogenic right ventricular cardiomyopathy (ARVC)	7.6616e-10	1.4625e-08
KEGG Pathway Co-membership	KEGG PATHWAY:04912	KEGG PATHWAY:04916	GnRH signaling pathway	Melanogenesis	2.5994e-43	4.976e-41
KEGG Pathway Co-membership	KEGG PATHWAY:04621	KEGG PATHWAY:05220	NOD-like receptor signaling pathway	Chronic myeloid leukemia	2.0748e-06	2.9307e-05
KEGG Pathway Co-membership	KEGG PATHWAY:04722	KEGG PATHWAY:05212	Neurotrophin signaling pathway	Pancreatic cancer	1.7282e-26	1.0463e-24
KEGG Pathway Co-membership	KEGG PATHWAY:04720	KEGG PATHWAY:05014	Long-term potentiation	Amyotrophic lateral sclerosis (ALS)	2.1371e-15	6.0758e-14
KEGG Pathway Co-membership	KEGG PATHWAY:04020	KEGG PATHWAY:05016	Calcium signaling pathway	Huntington's disease	0.00014203	0.0016578
KEGG Pathway Co-membership	KEGG PATHWAY:00040	KEGG PATHWAY:00860	Pentose and glucuronate interconversions	Porphyrin and chlorophyll metabolism	3.828e-36	4.6074e-34
KEGG Pathway Co-membership	KEGG PATHWAY:00071	KEGG PATHWAY:00280	Fatty acid metabolism	Valine, leucine and isoleucine degradation	2.9414e-26	1.744e-24
KEGG Pathway Co-membership	KEGG PATHWAY:00240	KEGG PATHWAY:03410	Pyrimidine metabolism	Base excision repair	1.6473e-07	2.5688e-06
KEGG Pathway Co-membership	KEGG PATHWAY:00250	KEGG PATHWAY:00410	Alanine, aspartate and glutamate metabolism	beta-Alanine metabolism	0.00026189	0.002969
KEGG Pathway Co-membership	KEGG PATHWAY:00330	KEGG PATHWAY:00380	Arginine and proline metabolism	Tryptophan metabolism	4.1903e-09	7.4734e-08
KEGG Pathway Co-membership	KEGG PATHWAY:04012	KEGG PATHWAY:04914	ErbB signaling pathway	Progesterone-mediated oocyte maturation	7.0679e-20	2.6957e-18
KEGG Pathway Co-membership	KEGG PATHWAY:04540	KEGG PATHWAY:04730	Gap junction	Long-term depression	2.1719e-38	2.9697e-36
KEGG Pathway Co-membership	KEGG PATHWAY:04914	KEGG PATHWAY:05222	Progesterone-mediated oocyte maturation	Small cell lung cancer	6.9672e-09	1.2167e-07
KEGG Pathway Co-membership	KEGG PATHWAY:04010	KEGG PATHWAY:04621	MAPK signaling pathway	NOD-like receptor signaling pathway	9.2576e-12	2.016e-10
KEGG Pathway Co-membership	KEGG PATHWAY:04530	KEGG PATHWAY:05110	Tight junction	Vibrio cholerae infection	9.2116e-06	0.00012237
KEGG Pathway Co-membership	KEGG PATHWAY:00565	KEGG PATHWAY:04664	Ether lipid metabolism	Fc epsilon RI signaling pathway	1.221e-21	5.3121e-20
KEGG Pathway Co-membership	KEGG PATHWAY:04310	KEGG PATHWAY:04660	Wnt signaling pathway	T cell receptor signaling pathway	6.8844e-09	1.2033e-07
KEGG Pathway Co-membership	KEGG PATHWAY:00640	KEGG PATHWAY:00650	Propanoate metabolism	Butanoate metabolism	2.3042e-17	7.4821e-16
KEGG Pathway Co-membership	KEGG PATHWAY:04310	KEGG PATHWAY:04360	Wnt signaling pathway	Axon guidance	2.6527e-09	4.8385e-08
KEGG Pathway Co-membership	KEGG PATHWAY:04010	KEGG PATHWAY:04370	MAPK signaling pathway	VEGF signaling pathway	1.1529e-47	2.8966e-45
KEGG Pathway Co-membership	KEGG PATHWAY:04010	KEGG PATHWAY:05213	MAPK signaling pathway	Endometrial cancer	2.012e-13	4.9258e-12
KEGG Pathway Co-membership	KEGG PATHWAY:04530	KEGG PATHWAY:05221	Tight junction	Acute myeloid leukemia	0.003889	0.037855
KEGG Pathway Co-membership	KEGG PATHWAY:04810	KEGG PATHWAY:05221	Regulation of actin cytoskeleton	Acute myeloid leukemia	7.1293e-14	1.8093e-12
KEGG Pathway Co-membership	KEGG PATHWAY:04012	KEGG PATHWAY:05215	ErbB signaling pathway	Prostate cancer	2.1956e-38	2.9819e-36
KEGG Pathway Co-membership	KEGG PATHWAY:04350	KEGG PATHWAY:04730	TGF-beta signaling pathway	Long-term depression	0.00094912	0.010078
KEGG Pathway Co-membership	KEGG PATHWAY:04270	KEGG PATHWAY:05020	Vascular smooth muscle contraction	Prion diseases	5.7247e-07	8.5361e-06
KEGG Pathway Co-membership	KEGG PATHWAY:04514	KEGG PATHWAY:05410	Cell adhesion molecules (CAMs)	Hypertrophic cardiomyopathy (HCM)	0.0013003	0.013514
KEGG Pathway Co-membership	KEGG PATHWAY:04730	KEGG PATHWAY:04914	Long-term depression	Progesterone-mediated oocyte maturation	7.8841e-10	1.5007e-08
KEGG Pathway Co-membership	KEGG PATHWAY:04012	KEGG PATHWAY:04730	ErbB signaling pathway	Long-term depression	5.8584e-11	1.2127e-09
KEGG Pathway Co-membership	KEGG PATHWAY:04650	KEGG PATHWAY:04664	Natural killer cell mediated cytotoxicity	Fc epsilon RI signaling pathway	1.0261e-37	1.3658e-35
KEGG Pathway Co-membership	KEGG PATHWAY:04010	KEGG PATHWAY:05020	MAPK signaling pathway	Prion diseases	7.0048e-08	1.1246e-06
KEGG Pathway Co-membership	KEGG PATHWAY:05130	KEGG PATHWAY:05414	Pathogenic Escherichia coli infection	Dilated cardiomyopathy	0.003437	0.03365
KEGG Pathway Co-membership	KEGG PATHWAY:04620	KEGG PATHWAY:04722	Toll-like receptor signaling pathway	Neurotrophin signaling pathway	1.6086e-28	1.1266e-26
KEGG Pathway Co-membership	KEGG PATHWAY:04620	KEGG PATHWAY:04920	Toll-like receptor signaling pathway	Adipocytokine signaling pathway	2.5761e-10	5.1317e-09
KEGG Pathway Co-membership	KEGG PATHWAY:04340	KEGG PATHWAY:05200	Hedgehog signaling pathway	Pathways in cancer	7.669e-25	4.1888e-23
KEGG Pathway Co-membership	KEGG PATHWAY:04070	KEGG PATHWAY:05218	Phosphatidylinositol signaling system	Melanoma	5.9584e-07	8.8583e-06
KEGG Pathway Co-membership	KEGG PATHWAY:04612	KEGG PATHWAY:04672	Antigen processing and presentation	Intestinal immune network for IgA production	1.5855e-14	4.221e-13
KEGG Pathway Co-membership	KEGG PATHWAY:04730	KEGG PATHWAY:04910	Long-term depression	Insulin signaling pathway	1.0494e-05	0.00013859
KEGG Pathway Co-membership	KEGG PATHWAY:04114	KEGG PATHWAY:04650	Oocyte meiosis	Natural killer cell mediated cytotoxicity	0.0006817	0.0073986
KEGG Pathway Co-membership	KEGG PATHWAY:04540	KEGG PATHWAY:05110	Gap junction	Vibrio cholerae infection	1.509e-09	2.7955e-08
KEGG Pathway Co-membership	KEGG PATHWAY:04210	KEGG PATHWAY:05332	Apoptosis	Graft-versus-host disease	0.00060088	0.0065604
KEGG Pathway Co-membership	KEGG PATHWAY:04310	KEGG PATHWAY:05212	Wnt signaling pathway	Pancreatic cancer	4.9032e-06	6.659e-05
KEGG Pathway Co-membership	KEGG PATHWAY:05211	KEGG PATHWAY:05220	Renal cell carcinoma	Chronic myeloid leukemia	1.8792e-39	2.8615e-37
KEGG Pathway Co-membership	KEGG PATHWAY:04010	KEGG PATHWAY:05214	MAPK signaling pathway	Glioma	1.6737e-16	5.1361e-15
KEGG Pathway Co-membership	KEGG PATHWAY:00630	KEGG PATHWAY:01100	Glyoxylate and dicarboxylate metabolism	Metabolic pathways	1.3994e-11	3.0245e-10
KEGG Pathway Co-membership	KEGG PATHWAY:04666	KEGG PATHWAY:05120	Fc gamma R-mediated phagocytosis	Epithelial cell signaling in Helicobacter pylori infection	0.0014393	0.014881
KEGG Pathway Co-membership	KEGG PATHWAY:04270	KEGG PATHWAY:05213	Vascular smooth muscle contraction	Endometrial cancer	0.00011532	0.0013619
KEGG Pathway Co-membership	KEGG PATHWAY:04120	KEGG PATHWAY:05222	Ubiquitin mediated proteolysis	Small cell lung cancer	0.00030605	0.0034521
KEGG Pathway Co-membership	KEGG PATHWAY:04150	KEGG PATHWAY:05212	mTOR signaling pathway	Pancreatic cancer	1.5358e-23	7.6984e-22
KEGG Pathway Co-membership	KEGG PATHWAY:04730	KEGG PATHWAY:05020	Long-term depression	Prion diseases	0.0010888	0.011482
KEGG Pathway Co-membership	KEGG PATHWAY:04670	KEGG PATHWAY:05220	Leukocyte transendothelial migration	Chronic myeloid leukemia	3.7336e-05	0.00046325
KEGG Pathway Co-membership	KEGG PATHWAY:04510	KEGG PATHWAY:04666	Focal adhesion	Fc gamma R-mediated phagocytosis	4.3375e-19	1.5624e-17
KEGG Pathway Co-membership	KEGG PATHWAY:00600	KEGG PATHWAY:04142	Sphingolipid metabolism	Lysosome	2.5145e-06	3.5195e-05
KEGG Pathway Co-membership	KEGG PATHWAY:04210	KEGG PATHWAY:04920	Apoptosis	Adipocytokine signaling pathway	3.7861e-11	7.9602e-10
KEGG Pathway Co-membership	KEGG PATHWAY:04070	KEGG PATHWAY:05211	Phosphatidylinositol signaling system	Renal cell carcinoma	5.8495e-06	7.8962e-05
KEGG Pathway Co-membership	KEGG PATHWAY:04666	KEGG PATHWAY:04730	Fc gamma R-mediated phagocytosis	Long-term depression	3.2817e-09	5.9425e-08
KEGG Pathway Co-membership	KEGG PATHWAY:04070	KEGG PATHWAY:04930	Phosphatidylinositol signaling system	Type II diabetes mellitus	2.5409e-07	3.8987e-06
KEGG Pathway Co-membership	KEGG PATHWAY:05210	KEGG PATHWAY:05412	Colorectal cancer	Arrhythmogenic right ventricular cardiomyopathy (ARVC)	0.0021305	0.021498
KEGG Pathway Co-membership	KEGG PATHWAY:04662	KEGG PATHWAY:04920	B cell receptor signaling pathway	Adipocytokine signaling pathway	1.5258e-09	2.8241e-08
KEGG Pathway Co-membership	KEGG PATHWAY:04210	KEGG PATHWAY:04510	Apoptosis	Focal adhesion	2.136e-08	3.5719e-07
KEGG Pathway Co-membership	KEGG PATHWAY:04060	KEGG PATHWAY:04210	Cytokine-cytokine receptor interaction	Apoptosis	6.2978e-06	8.4843e-05
KEGG Pathway Co-membership	KEGG PATHWAY:01040	KEGG PATHWAY:04146	Biosynthesis of unsaturated fatty acids	Peroxisome	1.3389e-05	0.00017464
KEGG Pathway Co-membership	KEGG PATHWAY:04150	KEGG PATHWAY:05220	mTOR signaling pathway	Chronic myeloid leukemia	4.4539e-15	1.2331e-13
KEGG Pathway Co-membership	KEGG PATHWAY:04010	KEGG PATHWAY:04666	MAPK signaling pathway	Fc gamma R-mediated phagocytosis	5.4163e-08	8.7726e-07
KEGG Pathway Co-membership	KEGG PATHWAY:04070	KEGG PATHWAY:04650	Phosphatidylinositol signaling system	Natural killer cell mediated cytotoxicity	5.1696e-08	8.3798e-07
KEGG Pathway Co-membership	KEGG PATHWAY:04010	KEGG PATHWAY:04720	MAPK signaling pathway	Long-term potentiation	1.8686e-22	8.6142e-21
KEGG Pathway Co-membership	KEGG PATHWAY:04810	KEGG PATHWAY:05416	Regulation of actin cytoskeleton	Viral myocarditis	3.2748e-05	0.00040808
KEGG Pathway Co-membership	KEGG PATHWAY:04930	KEGG PATHWAY:05212	Type II diabetes mellitus	Pancreatic cancer	4.9288e-16	1.4764e-14
KEGG Pathway Co-membership	KEGG PATHWAY:04520	KEGG PATHWAY:04650	Adherens junction	Natural killer cell mediated cytotoxicity	0.0036003	0.035163
KEGG Pathway Co-membership	KEGG PATHWAY:05014	KEGG PATHWAY:05016	Amyotrophic lateral sclerosis (ALS)	Huntington's disease	1.1512e-05	0.00015134
KEGG Pathway Co-membership	KEGG PATHWAY:04620	KEGG PATHWAY:05120	Toll-like receptor signaling pathway	Epithelial cell signaling in Helicobacter pylori infection	1.7465e-16	5.3512e-15
KEGG Pathway Co-membership	KEGG PATHWAY:00230	KEGG PATHWAY:04540	Purine metabolism	Gap junction	1.3188e-05	0.00017246
KEGG Pathway Co-membership	KEGG PATHWAY:00071	KEGG PATHWAY:00072	Fatty acid metabolism	Synthesis and degradation of ketone bodies	0.0021475	0.021637
KEGG Pathway Co-membership	KEGG PATHWAY:00020	KEGG PATHWAY:00190	Citrate cycle (TCA cycle)	Oxidative phosphorylation	0.001173	0.012287
KEGG Pathway Co-membership	KEGG PATHWAY:00380	KEGG PATHWAY:00410	Tryptophan metabolism	beta-Alanine metabolism	1.5321e-12	3.5601e-11
KEGG Pathway Co-membership	KEGG PATHWAY:04662	KEGG PATHWAY:05218	B cell receptor signaling pathway	Melanoma	3.4338e-20	1.3507e-18
KEGG Pathway Co-membership	KEGG PATHWAY:04666	KEGG PATHWAY:04914	Fc gamma R-mediated phagocytosis	Progesterone-mediated oocyte maturation	2.2861e-11	4.8729e-10
KEGG Pathway Co-membership	KEGG PATHWAY:04742	KEGG PATHWAY:05110	Taste transduction	Vibrio cholerae infection	0.00019917	0.0022903
KEGG Pathway Co-membership	KEGG PATHWAY:00601	KEGG PATHWAY:01100	Glycosphingolipid biosynthesis - lacto and neolacto series	Metabolic pathways	2.1082e-16	6.4303e-15
KEGG Pathway Co-membership	KEGG PATHWAY:00190	KEGG PATHWAY:05012	Oxidative phosphorylation	Parkinson's disease	3.2631e-143	6.5588e-139
KEGG Pathway Co-membership	KEGG PATHWAY:01100	KEGG PATHWAY:03020	Metabolic pathways	RNA polymerase	1.8537e-20	7.422e-19
KEGG Pathway Co-membership	KEGG PATHWAY:04062	KEGG PATHWAY:04520	Chemokine signaling pathway	Adherens junction	0.0016284	0.0167
KEGG Pathway Co-membership	KEGG PATHWAY:04630	KEGG PATHWAY:04930	Jak-STAT signaling pathway	Type II diabetes mellitus	5.7717e-09	1.0159e-07
KEGG Pathway Co-membership	KEGG PATHWAY:04062	KEGG PATHWAY:04664	Chemokine signaling pathway	Fc epsilon RI signaling pathway	1.1251e-22	5.3088e-21
KEGG Pathway Co-membership	KEGG PATHWAY:00230	KEGG PATHWAY:03430	Purine metabolism	Mismatch repair	0.0044858	0.04339
KEGG Pathway Co-membership	KEGG PATHWAY:04370	KEGG PATHWAY:05216	VEGF signaling pathway	Thyroid cancer	1.173e-07	1.8521e-06
KEGG Pathway Co-membership	KEGG PATHWAY:04666	KEGG PATHWAY:05214	Fc gamma R-mediated phagocytosis	Glioma	3.6551e-20	1.4321e-18
KEGG Pathway Co-membership	KEGG PATHWAY:05410	KEGG PATHWAY:05412	Hypertrophic cardiomyopathy (HCM)	Arrhythmogenic right ventricular cardiomyopathy (ARVC)	2.8243e-96	5.6768e-93
KEGG Pathway Co-membership	KEGG PATHWAY:04670	KEGG PATHWAY:04912	Leukocyte transendothelial migration	GnRH signaling pathway	0.00038159	0.0042563
KEGG Pathway Co-membership	KEGG PATHWAY:05218	KEGG PATHWAY:05223	Melanoma	Non-small cell lung cancer	1.1542e-51	3.5692e-49
KEGG Pathway Co-membership	KEGG PATHWAY:04150	KEGG PATHWAY:04960	mTOR signaling pathway	Aldosterone-regulated sodium reabsorption	3.3891e-17	1.0865e-15
KEGG Pathway Co-membership	KEGG PATHWAY:00340	KEGG PATHWAY:00561	Histidine metabolism	Glycerolipid metabolism	5.6174e-06	7.5932e-05
KEGG Pathway Co-membership	KEGG PATHWAY:00592	KEGG PATHWAY:04010	alpha-Linolenic acid metabolism	MAPK signaling pathway	1.1312e-18	3.9541e-17
KEGG Pathway Co-membership	KEGG PATHWAY:04930	KEGG PATHWAY:05215	Type II diabetes mellitus	Prostate cancer	3.1928e-13	7.6856e-12
KEGG Pathway Co-membership	KEGG PATHWAY:04720	KEGG PATHWAY:05200	Long-term potentiation	Pathways in cancer	1.9512e-05	0.00024917
KEGG Pathway Co-membership	KEGG PATHWAY:01100	KEGG PATHWAY:05010	Metabolic pathways	Alzheimer's disease	1.4658e-23	7.3841e-22
KEGG Pathway Co-membership	KEGG PATHWAY:04910	KEGG PATHWAY:05213	Insulin signaling pathway	Endometrial cancer	5.7366e-32	5.194e-30
KEGG Pathway Co-membership	KEGG PATHWAY:04662	KEGG PATHWAY:04730	B cell receptor signaling pathway	Long-term depression	3.6341e-08	5.958e-07
KEGG Pathway Co-membership	KEGG PATHWAY:04114	KEGG PATHWAY:04722	Oocyte meiosis	Neurotrophin signaling pathway	5.947e-17	1.8677e-15
KEGG Pathway Co-membership	KEGG PATHWAY:00360	KEGG PATHWAY:00410	Phenylalanine metabolism	beta-Alanine metabolism	0.0024364	0.024364
KEGG Pathway Co-membership	KEGG PATHWAY:04062	KEGG PATHWAY:04730	Chemokine signaling pathway	Long-term depression	2.0668e-10	4.146e-09
KEGG Pathway Co-membership	KEGG PATHWAY:04912	KEGG PATHWAY:05218	GnRH signaling pathway	Melanoma	6.6856e-06	8.9826e-05
KEGG Pathway Co-membership	KEGG PATHWAY:04310	KEGG PATHWAY:04350	Wnt signaling pathway	TGF-beta signaling pathway	2.0696e-10	4.1475e-09
KEGG Pathway Co-membership	KEGG PATHWAY:00640	KEGG PATHWAY:01100	Propanoate metabolism	Metabolic pathways	3.3543e-23	1.6364e-21
KEGG Pathway Co-membership	KEGG PATHWAY:04622	KEGG PATHWAY:05200	RIG-I-like receptor signaling pathway	Pathways in cancer	2.3359e-05	0.00029567
KEGG Pathway Co-membership	KEGG PATHWAY:04514	KEGG PATHWAY:04660	Cell adhesion molecules (CAMs)	T cell receptor signaling pathway	0.0015593	0.01604
KEGG Pathway Co-membership	KEGG PATHWAY:04620	KEGG PATHWAY:05215	Toll-like receptor signaling pathway	Prostate cancer	5.4777e-18	1.8381e-16
KEGG Pathway Co-membership	KEGG PATHWAY:05012	KEGG PATHWAY:05016	Parkinson's disease	Huntington's disease	3.1379e-136	2.1024e-132
KEGG Pathway Co-membership	KEGG PATHWAY:00350	KEGG PATHWAY:00380	Tyrosine metabolism	Tryptophan metabolism	1.337e-05	0.00017462
KEGG Pathway Co-membership	KEGG PATHWAY:04622	KEGG PATHWAY:05320	RIG-I-like receptor signaling pathway	Autoimmune thyroid disease	8.2742e-14	2.0893e-12
KEGG Pathway Co-membership	KEGG PATHWAY:04630	KEGG PATHWAY:05212	Jak-STAT signaling pathway	Pancreatic cancer	1.4034e-10	2.8437e-09
KEGG Pathway Co-membership	KEGG PATHWAY:04920	KEGG PATHWAY:05220	Adipocytokine signaling pathway	Chronic myeloid leukemia	2.3503e-08	3.9172e-07
KEGG Pathway Co-membership	KEGG PATHWAY:04010	KEGG PATHWAY:05221	MAPK signaling pathway	Acute myeloid leukemia	4.3783e-13	1.0502e-11
KEGG Pathway Co-membership	KEGG PATHWAY:04370	KEGG PATHWAY:05020	VEGF signaling pathway	Prion diseases	0.0014812	0.015275
KEGG Pathway Co-membership	KEGG PATHWAY:04660	KEGG PATHWAY:04920	T cell receptor signaling pathway	Adipocytokine signaling pathway	3.8046e-11	7.9909e-10
KEGG Pathway Co-membership	KEGG PATHWAY:04114	KEGG PATHWAY:04115	Oocyte meiosis	p53 signaling pathway	0.0006505	0.0070752
KEGG Pathway Co-membership	KEGG PATHWAY:00270	KEGG PATHWAY:01100	Cysteine and methionine metabolism	Metabolic pathways	9.1258e-22	4.0137e-20
KEGG Pathway Co-membership	KEGG PATHWAY:00500	KEGG PATHWAY:00983	Starch and sucrose metabolism	Drug metabolism - other enzymes	7.1722e-27	4.4357e-25
KEGG Pathway Co-membership	KEGG PATHWAY:04910	KEGG PATHWAY:05223	Insulin signaling pathway	Non-small cell lung cancer	5.2158e-28	3.4946e-26
KEGG Pathway Co-membership	KEGG PATHWAY:04144	KEGG PATHWAY:05212	Endocytosis	Pancreatic cancer	0.0036658	0.035769
KEGG Pathway Co-membership	KEGG PATHWAY:05216	KEGG PATHWAY:05217	Thyroid cancer	Basal cell carcinoma	3.8224e-07	5.8073e-06
KEGG Pathway Co-membership	KEGG PATHWAY:04722	KEGG PATHWAY:04912	Neurotrophin signaling pathway	GnRH signaling pathway	1.7891e-34	1.9026e-32
KEGG Pathway Co-membership	KEGG PATHWAY:04620	KEGG PATHWAY:04914	Toll-like receptor signaling pathway	Progesterone-mediated oocyte maturation	2.5283e-18	8.6575e-17
KEGG Pathway Co-membership	KEGG PATHWAY:00071	KEGG PATHWAY:00620	Fatty acid metabolism	Pyruvate metabolism	1.8376e-08	3.0908e-07
KEGG Pathway Co-membership	KEGG PATHWAY:00511	KEGG PATHWAY:00531	Other glycan degradation	Glycosaminoglycan degradation	2.9398e-05	0.00036862
KEGG Pathway Co-membership	KEGG PATHWAY:04650	KEGG PATHWAY:04960	Natural killer cell mediated cytotoxicity	Aldosterone-regulated sodium reabsorption	9.1661e-13	2.1523e-11
KEGG Pathway Co-membership	KEGG PATHWAY:04742	KEGG PATHWAY:05414	Taste transduction	Dilated cardiomyopathy	2.5135e-06	3.5206e-05
KEGG Pathway Co-membership	KEGG PATHWAY:04722	KEGG PATHWAY:05120	Neurotrophin signaling pathway	Epithelial cell signaling in Helicobacter pylori infection	8.6494e-15	2.3462e-13
KEGG Pathway Co-membership	KEGG PATHWAY:04520	KEGG PATHWAY:05212	Adherens junction	Pancreatic cancer	4.1806e-14	1.0801e-12
KEGG Pathway Co-membership	KEGG PATHWAY:00051	KEGG PATHWAY:00740	Fructose and mannose metabolism	Riboflavin metabolism	3.3887e-08	5.583e-07
KEGG Pathway Co-membership	KEGG PATHWAY:04662	KEGG PATHWAY:05214	B cell receptor signaling pathway	Glioma	2.0769e-29	1.5519e-27
KEGG Pathway Co-membership	KEGG PATHWAY:04662	KEGG PATHWAY:05215	B cell receptor signaling pathway	Prostate cancer	7.2725e-34	7.5349e-32
KEGG Pathway Co-membership	KEGG PATHWAY:00010	KEGG PATHWAY:00520	Glycolysis / Gluconeogenesis	Amino sugar and nucleotide sugar metabolism	5.9444e-07	8.844e-06
KEGG Pathway Co-membership	KEGG PATHWAY:04270	KEGG PATHWAY:04914	Vascular smooth muscle contraction	Progesterone-mediated oocyte maturation	9.5808e-15	2.5883e-13
KEGG Pathway Co-membership	KEGG PATHWAY:04662	KEGG PATHWAY:04810	B cell receptor signaling pathway	Regulation of actin cytoskeleton	5.6252e-16	1.6751e-14
KEGG Pathway Co-membership	KEGG PATHWAY:04310	KEGG PATHWAY:04730	Wnt signaling pathway	Long-term depression	3.6877e-06	5.0804e-05
KEGG Pathway Co-membership	KEGG PATHWAY:04010	KEGG PATHWAY:05120	MAPK signaling pathway	Epithelial cell signaling in Helicobacter pylori infection	6.2554e-11	1.2935e-09
KEGG Pathway Co-membership	KEGG PATHWAY:04650	KEGG PATHWAY:05223	Natural killer cell mediated cytotoxicity	Non-small cell lung cancer	5.2158e-28	3.5063e-26
KEGG Pathway Co-membership	KEGG PATHWAY:04310	KEGG PATHWAY:04330	Wnt signaling pathway	Notch signaling pathway	4.5411e-05	0.00055861
KEGG Pathway Co-membership	KEGG PATHWAY:04530	KEGG PATHWAY:05130	Tight junction	Pathogenic Escherichia coli infection	1.7669e-08	2.982e-07
KEGG Pathway Co-membership	KEGG PATHWAY:04510	KEGG PATHWAY:05412	Focal adhesion	Arrhythmogenic right ventricular cardiomyopathy (ARVC)	8.6029e-24	4.3777e-22
KEGG Pathway Co-membership	KEGG PATHWAY:00562	KEGG PATHWAY:04650	Inositol phosphate metabolism	Natural killer cell mediated cytotoxicity	0.0025402	0.025339
KEGG Pathway Co-membership	KEGG PATHWAY:04530	KEGG PATHWAY:04660	Tight junction	T cell receptor signaling pathway	0.00037051	0.0041374
KEGG Pathway Co-membership	KEGG PATHWAY:00500	KEGG PATHWAY:00830	Starch and sucrose metabolism	Retinol metabolism	7.5252e-23	3.5843e-21
KEGG Pathway Co-membership	KEGG PATHWAY:00010	KEGG PATHWAY:00330	Glycolysis / Gluconeogenesis	Arginine and proline metabolism	0.00038567	0.0042971
KEGG Pathway Co-membership	KEGG PATHWAY:00010	KEGG PATHWAY:00561	Glycolysis / Gluconeogenesis	Glycerolipid metabolism	1.9361e-05	0.00024771
KEGG Pathway Co-membership	KEGG PATHWAY:04146	KEGG PATHWAY:04920	Peroxisome	Adipocytokine signaling pathway	0.0029247	0.028945
KEGG Pathway Co-membership	KEGG PATHWAY:00190	KEGG PATHWAY:05016	Oxidative phosphorylation	Huntington's disease	5.2996e-107	1.3315e-103
KEGG Pathway Co-membership	KEGG PATHWAY:03410	KEGG PATHWAY:03430	Base excision repair	Mismatch repair	5.0444e-09	8.9097e-08
KEGG Pathway Co-membership	KEGG PATHWAY:05216	KEGG PATHWAY:05219	Thyroid cancer	Bladder cancer	5.4325e-19	1.9361e-17
KEGG Pathway Co-membership	KEGG PATHWAY:04062	KEGG PATHWAY:04210	Chemokine signaling pathway	Apoptosis	1.9371e-12	4.4549e-11
KEGG Pathway Co-membership	KEGG PATHWAY:04672	KEGG PATHWAY:05330	Intestinal immune network for IgA production	Allograft rejection	2.9184e-40	4.6556e-38
KEGG Pathway Co-membership	KEGG PATHWAY:04010	KEGG PATHWAY:05010	MAPK signaling pathway	Alzheimer's disease	0.0008721	0.0093043
KEGG Pathway Co-membership	KEGG PATHWAY:04920	KEGG PATHWAY:05212	Adipocytokine signaling pathway	Pancreatic cancer	5.3248e-11	1.1045e-09
KEGG Pathway Co-membership	KEGG PATHWAY:00072	KEGG PATHWAY:01100	Synthesis and degradation of ketone bodies	Metabolic pathways	0.00043813	0.004852
KEGG Pathway Co-membership	KEGG PATHWAY:04916	KEGG PATHWAY:05020	Melanogenesis	Prion diseases	2.2537e-07	3.4765e-06
KEGG Pathway Co-membership	KEGG PATHWAY:04664	KEGG PATHWAY:05216	Fc epsilon RI signaling pathway	Thyroid cancer	1.5382e-07	2.4061e-06
KEGG Pathway Co-membership	KEGG PATHWAY:04622	KEGG PATHWAY:04920	RIG-I-like receptor signaling pathway	Adipocytokine signaling pathway	2.1588e-12	4.9478e-11
KEGG Pathway Co-membership	KEGG PATHWAY:04630	KEGG PATHWAY:04650	Jak-STAT signaling pathway	Natural killer cell mediated cytotoxicity	3.9225e-22	1.7878e-20
KEGG Pathway Co-membership	KEGG PATHWAY:05218	KEGG PATHWAY:05219	Melanoma	Bladder cancer	6.5366e-34	6.8076e-32
KEGG Pathway Co-membership	KEGG PATHWAY:00062	KEGG PATHWAY:00640	Fatty acid elongation in mitochondria	Propanoate metabolism	0.0010365	0.010948
KEGG Pathway Co-membership	KEGG PATHWAY:00565	KEGG PATHWAY:04912	Ether lipid metabolism	GnRH signaling pathway	2.007e-23	9.9605e-22
KEGG Pathway Co-membership	KEGG PATHWAY:04510	KEGG PATHWAY:04960	Focal adhesion	Aldosterone-regulated sodium reabsorption	1.2155e-11	2.6384e-10
KEGG Pathway Co-membership	KEGG PATHWAY:00240	KEGG PATHWAY:03030	Pyrimidine metabolism	DNA replication	7.3102e-13	1.7266e-11
KEGG Pathway Co-membership	KEGG PATHWAY:03020	KEGG PATHWAY:05016	RNA polymerase	Huntington's disease	1.2653e-13	3.136e-12
KEGG Pathway Co-membership	KEGG PATHWAY:04720	KEGG PATHWAY:05214	Long-term potentiation	Glioma	1.8472e-28	1.2759e-26
KEGG Pathway Co-membership	KEGG PATHWAY:04916	KEGG PATHWAY:05223	Melanogenesis	Non-small cell lung cancer	3.8993e-09	6.9791e-08
KEGG Pathway Co-membership	KEGG PATHWAY:05220	KEGG PATHWAY:05221	Chronic myeloid leukemia	Acute myeloid leukemia	7.5339e-53	2.4424e-50
KEGG Pathway Co-membership	KEGG PATHWAY:00020	KEGG PATHWAY:05010	Citrate cycle (TCA cycle)	Alzheimer's disease	0.0031645	0.031149
KEGG Pathway Co-membership	KEGG PATHWAY:00650	KEGG PATHWAY:01100	Butanoate metabolism	Metabolic pathways	7.2832e-17	2.2697e-15
KEGG Pathway Co-membership	KEGG PATHWAY:00562	KEGG PATHWAY:04062	Inositol phosphate metabolism	Chemokine signaling pathway	0.0006099	0.0066516
KEGG Pathway Co-membership	KEGG PATHWAY:00052	KEGG PATHWAY:00500	Galactose metabolism	Starch and sucrose metabolism	1.8702e-18	6.4367e-17
KEGG Pathway Co-membership	KEGG PATHWAY:05210	KEGG PATHWAY:05211	Colorectal cancer	Renal cell carcinoma	1.204e-28	8.5212e-27
KEGG Pathway Co-membership	KEGG PATHWAY:04916	KEGG PATHWAY:04962	Melanogenesis	Vasopressin-regulated water reabsorption	2.8957e-14	7.5786e-13
KEGG Pathway Co-membership	KEGG PATHWAY:04810	KEGG PATHWAY:05211	Regulation of actin cytoskeleton	Renal cell carcinoma	1.9432e-25	1.0972e-23
KEGG Pathway Co-membership	KEGG PATHWAY:04664	KEGG PATHWAY:05211	Fc epsilon RI signaling pathway	Renal cell carcinoma	3.5065e-26	2.0669e-24
KEGG Pathway Co-membership	KEGG PATHWAY:00680	KEGG PATHWAY:01100	Methane metabolism	Metabolic pathways	0.00049885	0.0054852
KEGG Pathway Co-membership	KEGG PATHWAY:04630	KEGG PATHWAY:04664	Jak-STAT signaling pathway	Fc epsilon RI signaling pathway	4.9957e-13	1.1926e-11
KEGG Pathway Co-membership	KEGG PATHWAY:00512	KEGG PATHWAY:00603	O-Glycan biosynthesis	Glycosphingolipid biosynthesis - globo series	0.0027233	0.027045
KEGG Pathway Co-membership	KEGG PATHWAY:04540	KEGG PATHWAY:04912	Gap junction	GnRH signaling pathway	9.1016e-48	2.3157e-45
KEGG Pathway Co-membership	KEGG PATHWAY:00053	KEGG PATHWAY:00340	Ascorbate and aldarate metabolism	Histidine metabolism	1.7148e-07	2.6678e-06
KEGG Pathway Co-membership	KEGG PATHWAY:04612	KEGG PATHWAY:05310	Antigen processing and presentation	Asthma	6.0869e-18	2.029e-16
KEGG Pathway Co-membership	KEGG PATHWAY:04062	KEGG PATHWAY:04960	Chemokine signaling pathway	Aldosterone-regulated sodium reabsorption	1.4347e-08	2.4315e-07
KEGG Pathway Co-membership	KEGG PATHWAY:04940	KEGG PATHWAY:05330	Type I diabetes mellitus	Allograft rejection	5.2359e-71	4.0478e-68
KEGG Pathway Co-membership	KEGG PATHWAY:04912	KEGG PATHWAY:05210	GnRH signaling pathway	Colorectal cancer	2.7621e-06	3.8474e-05
KEGG Pathway Co-membership	KEGG PATHWAY:05200	KEGG PATHWAY:05220	Pathways in cancer	Chronic myeloid leukemia	9.1358e-79	8.7443e-76
KEGG Pathway Co-membership	KEGG PATHWAY:04810	KEGG PATHWAY:04912	Regulation of actin cytoskeleton	GnRH signaling pathway	0.0007718	0.0082958
KEGG Pathway Co-membership	KEGG PATHWAY:04115	KEGG PATHWAY:05416	p53 signaling pathway	Viral myocarditis	0.00034208	0.0038348
KEGG Pathway Co-membership	KEGG PATHWAY:00071	KEGG PATHWAY:00982	Fatty acid metabolism	Drug metabolism - cytochrome P450	1.2042e-06	1.7376e-05
KEGG Pathway Co-membership	KEGG PATHWAY:04010	KEGG PATHWAY:05222	MAPK signaling pathway	Small cell lung cancer	0.00028158	0.003185
KEGG Pathway Co-membership	KEGG PATHWAY:04660	KEGG PATHWAY:05223	T cell receptor signaling pathway	Non-small cell lung cancer	1.6913e-27	1.0758e-25
KEGG Pathway Co-membership	KEGG PATHWAY:04510	KEGG PATHWAY:05210	Focal adhesion	Colorectal cancer	4.0037e-25	2.2354e-23
KEGG Pathway Co-membership	KEGG PATHWAY:04664	KEGG PATHWAY:05218	Fc epsilon RI signaling pathway	Melanoma	1.0185e-19	3.8408e-18
KEGG Pathway Co-membership	KEGG PATHWAY:04650	KEGG PATHWAY:05215	Natural killer cell mediated cytotoxicity	Prostate cancer	3.138e-15	8.7724e-14
KEGG Pathway Co-membership	KEGG PATHWAY:00564	KEGG PATHWAY:00591	Glycerophospholipid metabolism	Linoleic acid metabolism	4.7329e-23	2.2868e-21
KEGG Pathway Co-membership	KEGG PATHWAY:04360	KEGG PATHWAY:05211	Axon guidance	Renal cell carcinoma	8.0624e-10	1.5332e-08
KEGG Pathway Co-membership	KEGG PATHWAY:04722	KEGG PATHWAY:05221	Neurotrophin signaling pathway	Acute myeloid leukemia	4.0374e-29	2.9296e-27
KEGG Pathway Co-membership	KEGG PATHWAY:04730	KEGG PATHWAY:05213	Long-term depression	Endometrial cancer	8.8203e-10	1.6694e-08
KEGG Pathway Co-membership	KEGG PATHWAY:04340	KEGG PATHWAY:04916	Hedgehog signaling pathway	Melanogenesis	1.1206e-27	7.1963e-26
KEGG Pathway Co-membership	KEGG PATHWAY:05211	KEGG PATHWAY:05218	Renal cell carcinoma	Melanoma	3.7213e-29	2.7199e-27
KEGG Pathway Co-membership	KEGG PATHWAY:00860	KEGG PATHWAY:01100	Porphyrin and chlorophyll metabolism	Metabolic pathways	7.6785e-15	2.0941e-13
KEGG Pathway Co-membership	KEGG PATHWAY:04150	KEGG PATHWAY:04510	mTOR signaling pathway	Focal adhesion	3.7677e-17	1.204e-15
KEGG Pathway Co-membership	KEGG PATHWAY:03030	KEGG PATHWAY:04110	DNA replication	Cell cycle	1.9432e-05	0.00024831
KEGG Pathway Co-membership	KEGG PATHWAY:04114	KEGG PATHWAY:05010	Oocyte meiosis	Alzheimer's disease	1.4101e-08	2.3978e-07
KEGG Pathway Co-membership	KEGG PATHWAY:04270	KEGG PATHWAY:05211	Vascular smooth muscle contraction	Renal cell carcinoma	0.0007482	0.0080594
KEGG Pathway Co-membership	KEGG PATHWAY:04012	KEGG PATHWAY:05220	ErbB signaling pathway	Chronic myeloid leukemia	2.5592e-55	9.7058e-53
KEGG Pathway Co-membership	KEGG PATHWAY:04020	KEGG PATHWAY:04540	Calcium signaling pathway	Gap junction	5.242e-28	3.5005e-26
KEGG Pathway Co-membership	KEGG PATHWAY:04662	KEGG PATHWAY:04912	B cell receptor signaling pathway	GnRH signaling pathway	9.9864e-10	1.8812e-08
KEGG Pathway Co-membership	KEGG PATHWAY:00860	KEGG PATHWAY:00980	Porphyrin and chlorophyll metabolism	Metabolism of xenobiotics by cytochrome P450	2.4541e-24	1.3084e-22
KEGG Pathway Co-membership	KEGG PATHWAY:04962	KEGG PATHWAY:05110	Vasopressin-regulated water reabsorption	Vibrio cholerae infection	2.9091e-07	4.45e-06
KEGG Pathway Co-membership	KEGG PATHWAY:04350	KEGG PATHWAY:04510	TGF-beta signaling pathway	Focal adhesion	0.0015834	0.01628
KEGG Pathway Co-membership	KEGG PATHWAY:04650	KEGG PATHWAY:05212	Natural killer cell mediated cytotoxicity	Pancreatic cancer	1.1702e-13	2.9075e-12
KEGG Pathway Co-membership	KEGG PATHWAY:04662	KEGG PATHWAY:04666	B cell receptor signaling pathway	Fc gamma R-mediated phagocytosis	1.0445e-27	6.7288e-26
KEGG Pathway Co-membership	KEGG PATHWAY:04360	KEGG PATHWAY:05216	Axon guidance	Thyroid cancer	0.00059756	0.0065277
KEGG Pathway Co-membership	KEGG PATHWAY:04960	KEGG PATHWAY:05212	Aldosterone-regulated sodium reabsorption	Pancreatic cancer	4.2225e-12	9.4618e-11
KEGG Pathway Co-membership	KEGG PATHWAY:04914	KEGG PATHWAY:05219	Progesterone-mediated oocyte maturation	Bladder cancer	4.0466e-06	5.5596e-05
KEGG Pathway Co-membership	KEGG PATHWAY:04070	KEGG PATHWAY:04666	Phosphatidylinositol signaling system	Fc gamma R-mediated phagocytosis	2.784e-17	8.9678e-16
KEGG Pathway Co-membership	KEGG PATHWAY:04664	KEGG PATHWAY:05020	Fc epsilon RI signaling pathway	Prion diseases	0.00015091	0.0017564
KEGG Pathway Co-membership	KEGG PATHWAY:04370	KEGG PATHWAY:04620	VEGF signaling pathway	Toll-like receptor signaling pathway	3.4882e-18	1.1804e-16
KEGG Pathway Co-membership	KEGG PATHWAY:04512	KEGG PATHWAY:05200	ECM-receptor interaction	Pathways in cancer	7.2498e-10	1.3865e-08
KEGG Pathway Co-membership	KEGG PATHWAY:04020	KEGG PATHWAY:04310	Calcium signaling pathway	Wnt signaling pathway	4.0442e-09	7.232e-08
KEGG Pathway Co-membership	KEGG PATHWAY:05200	KEGG PATHWAY:05212	Pathways in cancer	Pancreatic cancer	1.0527e-87	1.4106e-84
KEGG Pathway Co-membership	KEGG PATHWAY:04912	KEGG PATHWAY:04962	GnRH signaling pathway	Vasopressin-regulated water reabsorption	1.3631e-06	1.9542e-05
KEGG Pathway Co-membership	KEGG PATHWAY:00071	KEGG PATHWAY:00903	Fatty acid metabolism	Limonene and pinene degradation	3.5288e-16	1.065e-14
KEGG Pathway Co-membership	KEGG PATHWAY:00531	KEGG PATHWAY:00604	Glycosaminoglycan degradation	Glycosphingolipid biosynthesis - ganglio series	2.3947e-05	0.00030273
KEGG Pathway Co-membership	KEGG PATHWAY:05216	KEGG PATHWAY:05221	Thyroid cancer	Acute myeloid leukemia	8.0838e-21	3.316e-19
KEGG Pathway Co-membership	KEGG PATHWAY:04115	KEGG PATHWAY:05213	p53 signaling pathway	Endometrial cancer	0.0045146	0.043606
KEGG Pathway Co-membership	KEGG PATHWAY:04912	KEGG PATHWAY:05110	GnRH signaling pathway	Vibrio cholerae infection	8.6243e-07	1.2662e-05
KEGG Pathway Co-membership	KEGG PATHWAY:04320	KEGG PATHWAY:05214	Dorso-ventral axis formation	Glioma	3.1131e-10	6.1227e-09
KEGG Pathway Co-membership	KEGG PATHWAY:04514	KEGG PATHWAY:05322	Cell adhesion molecules (CAMs)	Systemic lupus erythematosus	1.3918e-09	2.5831e-08
KEGG Pathway Co-membership	KEGG PATHWAY:04062	KEGG PATHWAY:04270	Chemokine signaling pathway	Vascular smooth muscle contraction	1.5713e-15	4.5378e-14
KEGG Pathway Co-membership	KEGG PATHWAY:04020	KEGG PATHWAY:04930	Calcium signaling pathway	Type II diabetes mellitus	0.0045962	0.044351
KEGG Pathway Co-membership	KEGG PATHWAY:04310	KEGG PATHWAY:04530	Wnt signaling pathway	Tight junction	0.00040313	0.0044792
KEGG Pathway Co-membership	KEGG PATHWAY:04320	KEGG PATHWAY:04914	Dorso-ventral axis formation	Progesterone-mediated oocyte maturation	4.196e-05	0.00051742
KEGG Pathway Co-membership	KEGG PATHWAY:04012	KEGG PATHWAY:04670	ErbB signaling pathway	Leukocyte transendothelial migration	4.9077e-09	8.6835e-08
KEGG Pathway Co-membership	KEGG PATHWAY:04912	KEGG PATHWAY:05221	GnRH signaling pathway	Acute myeloid leukemia	1.1412e-08	1.9539e-07
KEGG Pathway Co-membership	KEGG PATHWAY:04540	KEGG PATHWAY:05221	Gap junction	Acute myeloid leukemia	3.2854e-09	5.9438e-08
KEGG Pathway Co-membership	KEGG PATHWAY:04062	KEGG PATHWAY:04930	Chemokine signaling pathway	Type II diabetes mellitus	5.4288e-09	9.5718e-08
KEGG Pathway Co-membership	KEGG PATHWAY:04914	KEGG PATHWAY:05210	Progesterone-mediated oocyte maturation	Colorectal cancer	5.0489e-23	2.4337e-21
KEGG Pathway Co-membership	KEGG PATHWAY:04962	KEGG PATHWAY:05016	Vasopressin-regulated water reabsorption	Huntington's disease	1.9281e-06	2.7312e-05
KEGG Pathway Co-membership	KEGG PATHWAY:04540	KEGG PATHWAY:04720	Gap junction	Long-term potentiation	2.735e-31	2.3493e-29
KEGG Pathway Co-membership	KEGG PATHWAY:03320	KEGG PATHWAY:05216	PPAR signaling pathway	Thyroid cancer	0.00049628	0.0054659
KEGG Pathway Co-membership	KEGG PATHWAY:04115	KEGG PATHWAY:05214	p53 signaling pathway	Glioma	1.1665e-07	1.8433e-06
KEGG Pathway Co-membership	KEGG PATHWAY:04930	KEGG PATHWAY:05223	Type II diabetes mellitus	Non-small cell lung cancer	2.0341e-11	4.3635e-10
KEGG Pathway Co-membership	KEGG PATHWAY:04350	KEGG PATHWAY:05200	TGF-beta signaling pathway	Pathways in cancer	2.3592e-07	3.6338e-06
KEGG Pathway Co-membership	KEGG PATHWAY:00230	KEGG PATHWAY:01100	Purine metabolism	Metabolic pathways	2.8579e-30	2.2886e-28
KEGG Pathway Co-membership	KEGG PATHWAY:04114	KEGG PATHWAY:05214	Oocyte meiosis	Glioma	3.4298e-12	7.7461e-11
KEGG Pathway Co-membership	KEGG PATHWAY:05412	KEGG PATHWAY:05414	Arrhythmogenic right ventricular cardiomyopathy (ARVC)	Dilated cardiomyopathy	3.5877e-93	6.5558e-90
KEGG Pathway Co-membership	KEGG PATHWAY:00604	KEGG PATHWAY:01100	Glycosphingolipid biosynthesis - ganglio series	Metabolic pathways	6.7089e-11	1.3831e-09
KEGG Pathway Co-membership	KEGG PATHWAY:00830	KEGG PATHWAY:00983	Retinol metabolism	Drug metabolism - other enzymes	1.1697e-36	1.4603e-34
KEGG Pathway Co-membership	KEGG PATHWAY:00620	KEGG PATHWAY:00903	Pyruvate metabolism	Limonene and pinene degradation	4.7297e-09	8.3834e-08
KEGG Pathway Co-membership	KEGG PATHWAY:04912	KEGG PATHWAY:05014	GnRH signaling pathway	Amyotrophic lateral sclerosis (ALS)	0.00046852	0.0051686
KEGG Pathway Co-membership	KEGG PATHWAY:04912	KEGG PATHWAY:04914	GnRH signaling pathway	Progesterone-mediated oocyte maturation	5.9579e-24	3.0628e-22
KEGG Pathway Co-membership	KEGG PATHWAY:04720	KEGG PATHWAY:05212	Long-term potentiation	Pancreatic cancer	3.9502e-05	0.00048952
KEGG Pathway Co-membership	KEGG PATHWAY:00330	KEGG PATHWAY:00640	Arginine and proline metabolism	Propanoate metabolism	1.771e-05	0.00022774
KEGG Pathway Co-membership	KEGG PATHWAY:04612	KEGG PATHWAY:04940	Antigen processing and presentation	Type I diabetes mellitus	9.6453e-29	6.8993e-27
KEGG Pathway Co-membership	KEGG PATHWAY:04012	KEGG PATHWAY:04920	ErbB signaling pathway	Adipocytokine signaling pathway	0.00010106	0.0012027
KEGG Pathway Co-membership	KEGG PATHWAY:00591	KEGG PATHWAY:04370	Linoleic acid metabolism	VEGF signaling pathway	3.7583e-23	1.8291e-21
KEGG Pathway Co-membership	KEGG PATHWAY:05210	KEGG PATHWAY:05220	Colorectal cancer	Chronic myeloid leukemia	5.5174e-43	1.0269e-40
KEGG Pathway Co-membership	KEGG PATHWAY:04510	KEGG PATHWAY:05222	Focal adhesion	Small cell lung cancer	4.1408e-37	5.3353e-35
KEGG Pathway Co-membership	KEGG PATHWAY:00562	KEGG PATHWAY:04660	Inositol phosphate metabolism	T cell receptor signaling pathway	0.0046573	0.044876
KEGG Pathway Co-membership	KEGG PATHWAY:00010	KEGG PATHWAY:00310	Glycolysis / Gluconeogenesis	Lysine degradation	0.00014492	0.0016896
KEGG Pathway Co-membership	KEGG PATHWAY:04662	KEGG PATHWAY:04722	B cell receptor signaling pathway	Neurotrophin signaling pathway	1.327e-33	1.3336e-31
KEGG Pathway Co-membership	KEGG PATHWAY:00053	KEGG PATHWAY:00071	Ascorbate and aldarate metabolism	Fatty acid metabolism	1.1787e-06	1.7033e-05
KEGG Pathway Co-membership	KEGG PATHWAY:04370	KEGG PATHWAY:04914	VEGF signaling pathway	Progesterone-mediated oocyte maturation	9.053e-20	3.4204e-18
KEGG Pathway Co-membership	KEGG PATHWAY:04660	KEGG PATHWAY:04720	T cell receptor signaling pathway	Long-term potentiation	4.8675e-12	1.0859e-10
KEGG Pathway Co-membership	KEGG PATHWAY:04660	KEGG PATHWAY:04672	T cell receptor signaling pathway	Intestinal immune network for IgA production	4.5247e-06	6.1742e-05
KEGG Pathway Co-membership	KEGG PATHWAY:04114	KEGG PATHWAY:05020	Oocyte meiosis	Prion diseases	7.4265e-06	9.9316e-05
KEGG Pathway Co-membership	KEGG PATHWAY:04916	KEGG PATHWAY:05216	Melanogenesis	Thyroid cancer	5.5396e-14	1.4184e-12
KEGG Pathway Co-membership	KEGG PATHWAY:00410	KEGG PATHWAY:00620	beta-Alanine metabolism	Pyruvate metabolism	4.6243e-07	6.9521e-06
KEGG Pathway Co-membership	KEGG PATHWAY:00260	KEGG PATHWAY:00680	Glycine, serine and threonine metabolism	Methane metabolism	0.0006882	0.0074651
KEGG Pathway Co-membership	KEGG PATHWAY:04670	KEGG PATHWAY:05214	Leukocyte transendothelial migration	Glioma	1.1027e-09	2.0714e-08
KEGG Pathway Co-membership	KEGG PATHWAY:00053	KEGG PATHWAY:00640	Ascorbate and aldarate metabolism	Propanoate metabolism	3.3839e-07	5.1606e-06
KEGG Pathway Co-membership	KEGG PATHWAY:05110	KEGG PATHWAY:05120	Vibrio cholerae infection	Epithelial cell signaling in Helicobacter pylori infection	1.4555e-38	2.0458e-36
KEGG Pathway Co-membership	KEGG PATHWAY:04622	KEGG PATHWAY:04912	RIG-I-like receptor signaling pathway	GnRH signaling pathway	5.3449e-05	0.00065151
KEGG Pathway Co-membership	KEGG PATHWAY:04620	KEGG PATHWAY:05020	Toll-like receptor signaling pathway	Prion diseases	3.5265e-06	4.875e-05
KEGG Pathway Co-membership	KEGG PATHWAY:04510	KEGG PATHWAY:04670	Focal adhesion	Leukocyte transendothelial migration	8.2686e-39	1.1871e-36
KEGG Pathway Co-membership	KEGG PATHWAY:00565	KEGG PATHWAY:00592	Ether lipid metabolism	alpha-Linolenic acid metabolism	6.5922e-35	7.2804e-33
KEGG Pathway Co-membership	KEGG PATHWAY:04010	KEGG PATHWAY:05410	MAPK signaling pathway	Hypertrophic cardiomyopathy (HCM)	1.8669e-12	4.3033e-11
KEGG Pathway Co-membership	KEGG PATHWAY:05020	KEGG PATHWAY:05210	Prion diseases	Colorectal cancer	0.00077606	0.0083327
KEGG Pathway Co-membership	KEGG PATHWAY:04150	KEGG PATHWAY:04662	mTOR signaling pathway	B cell receptor signaling pathway	1.337e-13	3.3096e-12
KEGG Pathway Co-membership	KEGG PATHWAY:05213	KEGG PATHWAY:05221	Endometrial cancer	Acute myeloid leukemia	7.0324e-51	1.9909e-48
KEGG Pathway Co-membership	KEGG PATHWAY:04062	KEGG PATHWAY:04510	Chemokine signaling pathway	Focal adhesion	9.3089e-23	4.4025e-21
KEGG Pathway Co-membership	KEGG PATHWAY:04621	KEGG PATHWAY:04722	NOD-like receptor signaling pathway	Neurotrophin signaling pathway	4.5933e-13	1.1004e-11
KEGG Pathway Co-membership	KEGG PATHWAY:04110	KEGG PATHWAY:05200	Cell cycle	Pathways in cancer	4.2708e-12	9.5593e-11
KEGG Pathway Co-membership	KEGG PATHWAY:04622	KEGG PATHWAY:04930	RIG-I-like receptor signaling pathway	Type II diabetes mellitus	0.0003776	0.0042142
KEGG Pathway Co-membership	KEGG PATHWAY:04310	KEGG PATHWAY:05010	Wnt signaling pathway	Alzheimer's disease	0.00099987	0.010578
KEGG Pathway Co-membership	KEGG PATHWAY:04210	KEGG PATHWAY:04622	Apoptosis	RIG-I-like receptor signaling pathway	8.2183e-11	1.6805e-09
KEGG Pathway Co-membership	KEGG PATHWAY:04670	KEGG PATHWAY:05414	Leukocyte transendothelial migration	Dilated cardiomyopathy	0.004258	0.041326
KEGG Pathway Co-membership	KEGG PATHWAY:04142	KEGG PATHWAY:05120	Lysosome	Epithelial cell signaling in Helicobacter pylori infection	2.6095e-06	3.6424e-05
KEGG Pathway Co-membership	KEGG PATHWAY:04664	KEGG PATHWAY:05220	Fc epsilon RI signaling pathway	Chronic myeloid leukemia	2.2113e-25	1.245e-23
KEGG Pathway Co-membership	KEGG PATHWAY:04070	KEGG PATHWAY:04114	Phosphatidylinositol signaling system	Oocyte meiosis	4.28e-06	5.8642e-05
KEGG Pathway Co-membership	KEGG PATHWAY:04640	KEGG PATHWAY:05416	Hematopoietic cell lineage	Viral myocarditis	0.0012576	0.013091
KEGG Pathway Co-membership	KEGG PATHWAY:04012	KEGG PATHWAY:04620	ErbB signaling pathway	Toll-like receptor signaling pathway	3.2833e-18	1.1129e-16
KEGG Pathway Co-membership	KEGG PATHWAY:00310	KEGG PATHWAY:00620	Lysine degradation	Pyruvate metabolism	2.5815e-08	4.2919e-07
KEGG Pathway Co-membership	KEGG PATHWAY:04664	KEGG PATHWAY:04914	Fc epsilon RI signaling pathway	Progesterone-mediated oocyte maturation	7.8387e-24	3.9989e-22
KEGG Pathway Co-membership	KEGG PATHWAY:04630	KEGG PATHWAY:04914	Jak-STAT signaling pathway	Progesterone-mediated oocyte maturation	3.5902e-05	0.00044683
KEGG Pathway Co-membership	KEGG PATHWAY:04660	KEGG PATHWAY:04666	T cell receptor signaling pathway	Fc gamma R-mediated phagocytosis	4.1755e-19	1.5068e-17
KEGG Pathway Co-membership	KEGG PATHWAY:04270	KEGG PATHWAY:04530	Vascular smooth muscle contraction	Tight junction	0.00061348	0.0066835
KEGG Pathway Co-membership	KEGG PATHWAY:00380	KEGG PATHWAY:00982	Tryptophan metabolism	Drug metabolism - cytochrome P450	0.0020067	0.020299
KEGG Pathway Co-membership	KEGG PATHWAY:04621	KEGG PATHWAY:04930	NOD-like receptor signaling pathway	Type II diabetes mellitus	9.491e-07	1.3854e-05
KEGG Pathway Co-membership	KEGG PATHWAY:00051	KEGG PATHWAY:00520	Fructose and mannose metabolism	Amino sugar and nucleotide sugar metabolism	1.058e-17	3.4691e-16
KEGG Pathway Co-membership	KEGG PATHWAY:04210	KEGG PATHWAY:05010	Apoptosis	Alzheimer's disease	1.6488e-14	4.3837e-13
KEGG Pathway Co-membership	KEGG PATHWAY:00071	KEGG PATHWAY:04146	Fatty acid metabolism	Peroxisome	2.7624e-10	5.4811e-09
KEGG Pathway Co-membership	KEGG PATHWAY:05217	KEGG PATHWAY:05221	Basal cell carcinoma	Acute myeloid leukemia	0.0033383	0.032763
KEGG Pathway Co-membership	KEGG PATHWAY:05215	KEGG PATHWAY:05223	Prostate cancer	Non-small cell lung cancer	1.7112e-56	6.7442e-54
KEGG Pathway Co-membership	KEGG PATHWAY:04621	KEGG PATHWAY:05221	NOD-like receptor signaling pathway	Acute myeloid leukemia	5.1729e-06	7.0158e-05
KEGG Pathway Co-membership	KEGG PATHWAY:04722	KEGG PATHWAY:05211	Neurotrophin signaling pathway	Renal cell carcinoma	1.7078e-36	2.0931e-34
KEGG Pathway Co-membership	KEGG PATHWAY:04012	KEGG PATHWAY:04320	ErbB signaling pathway	Dorso-ventral axis formation	3.3815e-09	6.1123e-08
KEGG Pathway Co-membership	KEGG PATHWAY:04640	KEGG PATHWAY:04940	Hematopoietic cell lineage	Type I diabetes mellitus	4.6954e-07	7.0483e-06
KEGG Pathway Co-membership	KEGG PATHWAY:00532	KEGG PATHWAY:00920	Glycosaminoglycan biosynthesis - chondroitin sulfate	Sulfur metabolism	1.7494e-05	0.00022555
KEGG Pathway Co-membership	KEGG PATHWAY:04340	KEGG PATHWAY:05020	Hedgehog signaling pathway	Prion diseases	0.0004658	0.0051471
KEGG Pathway Co-membership	KEGG PATHWAY:04062	KEGG PATHWAY:05200	Chemokine signaling pathway	Pathways in cancer	6.8047e-13	1.611e-11
KEGG Pathway Co-membership	KEGG PATHWAY:04010	KEGG PATHWAY:05219	MAPK signaling pathway	Bladder cancer	7.8615e-10	1.4978e-08
KEGG Pathway Co-membership	KEGG PATHWAY:00565	KEGG PATHWAY:00600	Ether lipid metabolism	Sphingolipid metabolism	0.0018788	0.019082
KEGG Pathway Co-membership	KEGG PATHWAY:00310	KEGG PATHWAY:00410	Lysine degradation	beta-Alanine metabolism	3.4974e-12	7.8898e-11
KEGG Pathway Co-membership	KEGG PATHWAY:04370	KEGG PATHWAY:04960	VEGF signaling pathway	Aldosterone-regulated sodium reabsorption	1.8105e-16	5.539e-15
KEGG Pathway Co-membership	KEGG PATHWAY:05310	KEGG PATHWAY:05330	Asthma	Allograft rejection	8.7172e-39	1.2427e-36
KEGG Pathway Co-membership	KEGG PATHWAY:00620	KEGG PATHWAY:00650	Pyruvate metabolism	Butanoate metabolism	2.1365e-14	5.6504e-13
KEGG Pathway Co-membership	KEGG PATHWAY:00260	KEGG PATHWAY:01100	Glycine, serine and threonine metabolism	Metabolic pathways	1.1732e-13	2.9112e-12
KEGG Pathway Co-membership	KEGG PATHWAY:04510	KEGG PATHWAY:04530	Focal adhesion	Tight junction	4.8866e-14	1.2544e-12
KEGG Pathway Co-membership	KEGG PATHWAY:04370	KEGG PATHWAY:04720	VEGF signaling pathway	Long-term potentiation	1.0922e-18	3.8247e-17
KEGG Pathway Co-membership	KEGG PATHWAY:04660	KEGG PATHWAY:04912	T cell receptor signaling pathway	GnRH signaling pathway	6.6352e-14	1.6882e-12
KEGG Pathway Co-membership	KEGG PATHWAY:00052	KEGG PATHWAY:04910	Galactose metabolism	Insulin signaling pathway	4.1095e-05	0.00050707
KEGG Pathway Co-membership	KEGG PATHWAY:00562	KEGG PATHWAY:04020	Inositol phosphate metabolism	Calcium signaling pathway	1.5577e-08	2.6355e-07
KEGG Pathway Co-membership	KEGG PATHWAY:04912	KEGG PATHWAY:05414	GnRH signaling pathway	Dilated cardiomyopathy	4.649e-14	1.198e-12
KEGG Pathway Co-membership	KEGG PATHWAY:04730	KEGG PATHWAY:05215	Long-term depression	Prostate cancer	1.1867e-09	2.221e-08
KEGG Pathway Co-membership	KEGG PATHWAY:00232	KEGG PATHWAY:00982	Caffeine metabolism	Drug metabolism - cytochrome P450	1.0799e-06	1.5684e-05
KEGG Pathway Co-membership	KEGG PATHWAY:04623	KEGG PATHWAY:04662	Cytosolic DNA-sensing pathway	B cell receptor signaling pathway	1.1693e-05	0.00015362
KEGG Pathway Co-membership	KEGG PATHWAY:04530	KEGG PATHWAY:05220	Tight junction	Chronic myeloid leukemia	0.0027382	0.027152
KEGG Pathway Co-membership	KEGG PATHWAY:04660	KEGG PATHWAY:04930	T cell receptor signaling pathway	Type II diabetes mellitus	4.1654e-12	9.3547e-11
KEGG Pathway Co-membership	KEGG PATHWAY:04012	KEGG PATHWAY:05214	ErbB signaling pathway	Glioma	1.7444e-63	9.7398e-61
KEGG Pathway Co-membership	KEGG PATHWAY:05222	KEGG PATHWAY:05410	Small cell lung cancer	Hypertrophic cardiomyopathy (HCM)	0.00036382	0.0040649
KEGG Pathway Co-membership	KEGG PATHWAY:04150	KEGG PATHWAY:05214	mTOR signaling pathway	Glioma	2.8761e-19	1.0549e-17
KEGG Pathway Co-membership	KEGG PATHWAY:04010	KEGG PATHWAY:04912	MAPK signaling pathway	GnRH signaling pathway	2.1575e-50	6.023e-48
KEGG Pathway Co-membership	KEGG PATHWAY:04630	KEGG PATHWAY:04920	Jak-STAT signaling pathway	Adipocytokine signaling pathway	0.00012801	0.0015011
KEGG Pathway Co-membership	KEGG PATHWAY:04514	KEGG PATHWAY:05414	Cell adhesion molecules (CAMs)	Dilated cardiomyopathy	0.0021679	0.021809
KEGG Pathway Co-membership	KEGG PATHWAY:04620	KEGG PATHWAY:04621	Toll-like receptor signaling pathway	NOD-like receptor signaling pathway	5.269e-28	3.5069e-26
KEGG Pathway Co-membership	KEGG PATHWAY:05120	KEGG PATHWAY:05215	Epithelial cell signaling in Helicobacter pylori infection	Prostate cancer	0.00012845	0.0015055
KEGG Pathway Co-membership	KEGG PATHWAY:04012	KEGG PATHWAY:04916	ErbB signaling pathway	Melanogenesis	4.3776e-12	9.7875e-11
KEGG Pathway Co-membership	KEGG PATHWAY:00020	KEGG PATHWAY:01100	Citrate cycle (TCA cycle)	Metabolic pathways	1.6281e-22	7.5753e-21
KEGG Pathway Co-membership	KEGG PATHWAY:00380	KEGG PATHWAY:01100	Tryptophan metabolism	Metabolic pathways	6.9573e-18	2.3114e-16
KEGG Pathway Co-membership	KEGG PATHWAY:04664	KEGG PATHWAY:04920	Fc epsilon RI signaling pathway	Adipocytokine signaling pathway	5.4313e-05	0.00066123
KEGG Pathway Co-membership	KEGG PATHWAY:00590	KEGG PATHWAY:00830	Arachidonic acid metabolism	Retinol metabolism	5.0938e-06	6.9133e-05
KEGG Pathway Co-membership	KEGG PATHWAY:00480	KEGG PATHWAY:00982	Glutathione metabolism	Drug metabolism - cytochrome P450	9.8786e-26	5.6731e-24
KEGG Pathway Co-membership	KEGG PATHWAY:04310	KEGG PATHWAY:05213	Wnt signaling pathway	Endometrial cancer	1.2426e-09	2.3191e-08
KEGG Pathway Co-membership	KEGG PATHWAY:05211	KEGG PATHWAY:05221	Renal cell carcinoma	Acute myeloid leukemia	2.7793e-31	2.3772e-29
KEGG Pathway Co-membership	KEGG PATHWAY:04010	KEGG PATHWAY:04360	MAPK signaling pathway	Axon guidance	1.6527e-06	2.3543e-05
KEGG Pathway Co-membership	KEGG PATHWAY:04010	KEGG PATHWAY:04650	MAPK signaling pathway	Natural killer cell mediated cytotoxicity	1.0611e-13	2.6461e-12
KEGG Pathway Co-membership	KEGG PATHWAY:04010	KEGG PATHWAY:04660	MAPK signaling pathway	T cell receptor signaling pathway	9.3816e-30	7.2249e-28
KEGG Pathway Co-membership	KEGG PATHWAY:04670	KEGG PATHWAY:04722	Leukocyte transendothelial migration	Neurotrophin signaling pathway	2.2922e-12	5.2415e-11
KEGG Pathway Co-membership	KEGG PATHWAY:00190	KEGG PATHWAY:04142	Oxidative phosphorylation	Lysosome	0.00096961	0.010279
KEGG Pathway Co-membership	KEGG PATHWAY:00592	KEGG PATHWAY:04666	alpha-Linolenic acid metabolism	Fc gamma R-mediated phagocytosis	0.00033599	0.0037728
KEGG Pathway Co-membership	KEGG PATHWAY:04810	KEGG PATHWAY:05410	Regulation of actin cytoskeleton	Hypertrophic cardiomyopathy (HCM)	1.2682e-15	3.689e-14
KEGG Pathway Co-membership	KEGG PATHWAY:04150	KEGG PATHWAY:05213	mTOR signaling pathway	Endometrial cancer	3.042e-19	1.1137e-17
KEGG Pathway Co-membership	KEGG PATHWAY:00010	KEGG PATHWAY:00980	Glycolysis / Gluconeogenesis	Metabolism of xenobiotics by cytochrome P450	2.9498e-10	5.83e-09
KEGG Pathway Co-membership	KEGG PATHWAY:00140	KEGG PATHWAY:00860	Steroid hormone biosynthesis	Porphyrin and chlorophyll metabolism	1.623e-26	9.8556e-25
KEGG Pathway Co-membership	KEGG PATHWAY:04670	KEGG PATHWAY:05221	Leukocyte transendothelial migration	Acute myeloid leukemia	4.7607e-05	0.00058277
KEGG Pathway Co-membership	KEGG PATHWAY:00051	KEGG PATHWAY:01100	Fructose and mannose metabolism	Metabolic pathways	7.2832e-17	2.2732e-15
KEGG Pathway Co-membership	KEGG PATHWAY:03320	KEGG PATHWAY:04146	PPAR signaling pathway	Peroxisome	2.0386e-10	4.0934e-09
KEGG Pathway Co-membership	KEGG PATHWAY:05310	KEGG PATHWAY:05320	Asthma	Autoimmune thyroid disease	1.4267e-32	1.3463e-30
KEGG Pathway Co-membership	KEGG PATHWAY:04210	KEGG PATHWAY:04370	Apoptosis	VEGF signaling pathway	1.4903e-19	5.5677e-18
KEGG Pathway Co-membership	KEGG PATHWAY:04360	KEGG PATHWAY:04540	Axon guidance	Gap junction	0.0014767	0.015237
KEGG Pathway Co-membership	KEGG PATHWAY:00230	KEGG PATHWAY:03410	Purine metabolism	Base excision repair	6.6881e-06	8.98e-05
KEGG Pathway Co-membership	KEGG PATHWAY:00260	KEGG PATHWAY:00360	Glycine, serine and threonine metabolism	Phenylalanine metabolism	2.8126e-06	3.915e-05
KEGG Pathway Co-membership	KEGG PATHWAY:04310	KEGG PATHWAY:04912	Wnt signaling pathway	GnRH signaling pathway	2.9129e-10	5.7626e-09
KEGG Pathway Co-membership	KEGG PATHWAY:00053	KEGG PATHWAY:00380	Ascorbate and aldarate metabolism	Tryptophan metabolism	9.1759e-07	1.3413e-05
KEGG Pathway Co-membership	KEGG PATHWAY:04320	KEGG PATHWAY:04540	Dorso-ventral axis formation	Gap junction	4.4469e-09	7.903e-08
KEGG Pathway Co-membership	KEGG PATHWAY:04742	KEGG PATHWAY:04914	Taste transduction	Progesterone-mediated oocyte maturation	1.7591e-05	0.00022651
KEGG Pathway Co-membership	KEGG PATHWAY:00061	KEGG PATHWAY:01100	Fatty acid biosynthesis	Metabolic pathways	8.6903e-05	0.0010403
KEGG Pathway Co-membership	KEGG PATHWAY:04150	KEGG PATHWAY:05223	mTOR signaling pathway	Non-small cell lung cancer	5.7971e-19	2.0623e-17
KEGG Pathway Co-membership	KEGG PATHWAY:04660	KEGG PATHWAY:05340	T cell receptor signaling pathway	Primary immunodeficiency	4.3476e-11	9.1028e-10
KEGG Pathway Co-membership	KEGG PATHWAY:04672	KEGG PATHWAY:05322	Intestinal immune network for IgA production	Systemic lupus erythematosus	6.6731e-20	2.5548e-18
KEGG Pathway Co-membership	KEGG PATHWAY:04114	KEGG PATHWAY:05414	Oocyte meiosis	Dilated cardiomyopathy	6.5991e-09	1.1544e-07
KEGG Pathway Co-membership	KEGG PATHWAY:04210	KEGG PATHWAY:05220	Apoptosis	Chronic myeloid leukemia	1.1119e-19	4.1774e-18
KEGG Pathway Co-membership	KEGG PATHWAY:04930	KEGG PATHWAY:05213	Type II diabetes mellitus	Endometrial cancer	1.3621e-11	2.9503e-10
KEGG Pathway Co-membership	KEGG PATHWAY:04260	KEGG PATHWAY:05016	Cardiac muscle contraction	Huntington's disease	1.714e-29	1.2903e-27
KEGG Pathway Co-membership	KEGG PATHWAY:04062	KEGG PATHWAY:05223	Chemokine signaling pathway	Non-small cell lung cancer	2.8703e-21	1.2095e-19
KEGG Pathway Co-membership	KEGG PATHWAY:04060	KEGG PATHWAY:04140	Cytokine-cytokine receptor interaction	Regulation of autophagy	4.5657e-10	8.8496e-09
KEGG Pathway Co-membership	KEGG PATHWAY:04270	KEGG PATHWAY:05110	Vascular smooth muscle contraction	Vibrio cholerae infection	2.4919e-07	3.8294e-06
KEGG Pathway Co-membership	KEGG PATHWAY:00053	KEGG PATHWAY:00500	Ascorbate and aldarate metabolism	Starch and sucrose metabolism	3.0634e-35	3.4788e-33
KEGG Pathway Co-membership	KEGG PATHWAY:00010	KEGG PATHWAY:00410	Glycolysis / Gluconeogenesis	beta-Alanine metabolism	4.2854e-06	5.8676e-05
KEGG Pathway Co-membership	KEGG PATHWAY:01100	KEGG PATHWAY:05016	Metabolic pathways	Huntington's disease	3.0735e-27	1.9306e-25
KEGG Pathway Co-membership	KEGG PATHWAY:04662	KEGG PATHWAY:05219	B cell receptor signaling pathway	Bladder cancer	9.0927e-08	1.4448e-06
KEGG Pathway Co-membership	KEGG PATHWAY:03030	KEGG PATHWAY:03430	DNA replication	Mismatch repair	1.028e-31	9.103e-30
KEGG Pathway Co-membership	KEGG PATHWAY:04510	KEGG PATHWAY:04916	Focal adhesion	Melanogenesis	0.0051413	0.049351
KEGG Pathway Co-membership	KEGG PATHWAY:04630	KEGG PATHWAY:05330	Jak-STAT signaling pathway	Allograft rejection	9.6388e-05	0.0011478
KEGG Pathway Co-membership	KEGG PATHWAY:04620	KEGG PATHWAY:04660	Toll-like receptor signaling pathway	T cell receptor signaling pathway	6.5713e-31	5.4806e-29
KEGG Pathway Co-membership	KEGG PATHWAY:04666	KEGG PATHWAY:05215	Fc gamma R-mediated phagocytosis	Prostate cancer	3.8307e-11	8.0372e-10
KEGG Pathway Co-membership	KEGG PATHWAY:03020	KEGG PATHWAY:04623	RNA polymerase	Cytosolic DNA-sensing pathway	2.0326e-15	5.795e-14
KEGG Pathway Co-membership	KEGG PATHWAY:00450	KEGG PATHWAY:00920	Selenoamino acid metabolism	Sulfur metabolism	0.0017599	0.017957
KEGG Pathway Co-membership	KEGG PATHWAY:05218	KEGG PATHWAY:05222	Melanoma	Small cell lung cancer	1.1892e-20	4.8387e-19
KEGG Pathway Co-membership	KEGG PATHWAY:04630	KEGG PATHWAY:05218	Jak-STAT signaling pathway	Melanoma	7.6888e-07	1.133e-05
KEGG Pathway Co-membership	KEGG PATHWAY:00600	KEGG PATHWAY:04666	Sphingolipid metabolism	Fc gamma R-mediated phagocytosis	0.0007467	0.0080518
KEGG Pathway Co-membership	KEGG PATHWAY:04012	KEGG PATHWAY:04662	ErbB signaling pathway	B cell receptor signaling pathway	4.2011e-29	3.0375e-27
KEGG Pathway Co-membership	KEGG PATHWAY:04960	KEGG PATHWAY:05200	Aldosterone-regulated sodium reabsorption	Pathways in cancer	1.3355e-08	2.2787e-07
KEGG Pathway Co-membership	KEGG PATHWAY:04012	KEGG PATHWAY:04360	ErbB signaling pathway	Axon guidance	1.7339e-10	3.5026e-09
KEGG Pathway Co-membership	KEGG PATHWAY:05014	KEGG PATHWAY:05222	Amyotrophic lateral sclerosis (ALS)	Small cell lung cancer	0.00017118	0.001982
KEGG Pathway Co-membership	KEGG PATHWAY:00592	KEGG PATHWAY:04270	alpha-Linolenic acid metabolism	Vascular smooth muscle contraction	8.0954e-25	4.4097e-23
KEGG Pathway Co-membership	KEGG PATHWAY:00563	KEGG PATHWAY:01100	Glycosylphosphatidylinositol(GPI)-anchor biosynthesis	Metabolic pathways	1.3446e-12	3.1389e-11
KEGG Pathway Co-membership	KEGG PATHWAY:04650	KEGG PATHWAY:05220	Natural killer cell mediated cytotoxicity	Chronic myeloid leukemia	1.8199e-23	9.0995e-22
KEGG Pathway Co-membership	KEGG PATHWAY:05322	KEGG PATHWAY:05332	Systemic lupus erythematosus	Graft-versus-host disease	8.622e-20	3.276e-18
KEGG Pathway Co-membership	KEGG PATHWAY:04720	KEGG PATHWAY:04722	Long-term potentiation	Neurotrophin signaling pathway	6.9457e-27	4.3089e-25
KEGG Pathway Co-membership	KEGG PATHWAY:04070	KEGG PATHWAY:05223	Phosphatidylinositol signaling system	Non-small cell lung cancer	2.7331e-13	6.6267e-12
KEGG Pathway Co-membership	KEGG PATHWAY:04910	KEGG PATHWAY:05214	Insulin signaling pathway	Glioma	5.0814e-40	7.9176e-38
KEGG Pathway Co-membership	KEGG PATHWAY:00360	KEGG PATHWAY:00980	Phenylalanine metabolism	Metabolism of xenobiotics by cytochrome P450	7.5419e-05	0.0009072
KEGG Pathway Co-membership	KEGG PATHWAY:04620	KEGG PATHWAY:04912	Toll-like receptor signaling pathway	GnRH signaling pathway	4.7476e-11	9.9092e-10
KEGG Pathway Co-membership	KEGG PATHWAY:04620	KEGG PATHWAY:05212	Toll-like receptor signaling pathway	Pancreatic cancer	1.6236e-24	8.7728e-23
KEGG Pathway Co-membership	KEGG PATHWAY:04360	KEGG PATHWAY:04722	Axon guidance	Neurotrophin signaling pathway	0.00093342	0.0099216
KEGG Pathway Co-membership	KEGG PATHWAY:00250	KEGG PATHWAY:00910	Alanine, aspartate and glutamate metabolism	Nitrogen metabolism	2.6784e-11	5.6788e-10
KEGG Pathway Co-membership	KEGG PATHWAY:00430	KEGG PATHWAY:00450	Taurine and hypotaurine metabolism	Selenoamino acid metabolism	9.5203e-08	1.5103e-06
KEGG Pathway Co-membership	KEGG PATHWAY:04012	KEGG PATHWAY:04020	ErbB signaling pathway	Calcium signaling pathway	5.4277e-06	7.3516e-05
KEGG Pathway Co-membership	KEGG PATHWAY:04530	KEGG PATHWAY:05218	Tight junction	Melanoma	0.00038711	0.0043107
KEGG Pathway Co-membership	KEGG PATHWAY:04110	KEGG PATHWAY:05210	Cell cycle	Colorectal cancer	2.4647e-06	3.4547e-05
KEGG Pathway Co-membership	KEGG PATHWAY:04630	KEGG PATHWAY:05211	Jak-STAT signaling pathway	Renal cell carcinoma	7.6868e-12	1.6812e-10
KEGG Pathway Co-membership	KEGG PATHWAY:04920	KEGG PATHWAY:05221	Adipocytokine signaling pathway	Acute myeloid leukemia	2.4811e-09	4.5378e-08
KEGG Pathway Co-membership	KEGG PATHWAY:04730	KEGG PATHWAY:05216	Long-term depression	Thyroid cancer	2.1836e-09	4.001e-08
KEGG Pathway Co-membership	KEGG PATHWAY:00730	KEGG PATHWAY:00740	Thiamine metabolism	Riboflavin metabolism	7.1359e-12	1.5659e-10
KEGG Pathway Co-membership	KEGG PATHWAY:00591	KEGG PATHWAY:00830	Linoleic acid metabolism	Retinol metabolism	2.6203e-11	5.5616e-10
KEGG Pathway Co-membership	KEGG PATHWAY:00500	KEGG PATHWAY:00980	Starch and sucrose metabolism	Metabolism of xenobiotics by cytochrome P450	4.6698e-22	2.114e-20
KEGG Pathway Co-membership	KEGG PATHWAY:04320	KEGG PATHWAY:05223	Dorso-ventral axis formation	Non-small cell lung cancer	6.6247e-11	1.3685e-09
KEGG Pathway Co-membership	KEGG PATHWAY:04910	KEGG PATHWAY:05222	Insulin signaling pathway	Small cell lung cancer	1.3175e-06	1.8929e-05
KEGG Pathway Co-membership	KEGG PATHWAY:04720	KEGG PATHWAY:04960	Long-term potentiation	Aldosterone-regulated sodium reabsorption	1.5754e-05	0.0002039
KEGG Pathway Co-membership	KEGG PATHWAY:04140	KEGG PATHWAY:04630	Regulation of autophagy	Jak-STAT signaling pathway	2.6803e-13	6.5143e-12
KEGG Pathway Co-membership	KEGG PATHWAY:00290	KEGG PATHWAY:00650	Valine, leucine and isoleucine biosynthesis	Butanoate metabolism	3.8894e-05	0.00048228
KEGG Pathway Co-membership	KEGG PATHWAY:00350	KEGG PATHWAY:00982	Tyrosine metabolism	Drug metabolism - cytochrome P450	1.6748e-18	5.7741e-17
KEGG Pathway Co-membership	KEGG PATHWAY:04070	KEGG PATHWAY:04210	Phosphatidylinositol signaling system	Apoptosis	3.2355e-05	0.00040343
KEGG Pathway Co-membership	KEGG PATHWAY:04666	KEGG PATHWAY:04670	Fc gamma R-mediated phagocytosis	Leukocyte transendothelial migration	8.7299e-16	2.5729e-14
KEGG Pathway Co-membership	KEGG PATHWAY:00053	KEGG PATHWAY:00903	Ascorbate and aldarate metabolism	Limonene and pinene degradation	3.8647e-10	7.5638e-09
KEGG Pathway Co-membership	KEGG PATHWAY:04722	KEGG PATHWAY:04916	Neurotrophin signaling pathway	Melanogenesis	1.4676e-12	3.4142e-11
KEGG Pathway Co-membership	KEGG PATHWAY:04530	KEGG PATHWAY:05213	Tight junction	Endometrial cancer	4.6475e-08	7.5456e-07
KEGG Pathway Co-membership	KEGG PATHWAY:05212	KEGG PATHWAY:05216	Pancreatic cancer	Thyroid cancer	8.0213e-08	1.2796e-06
KEGG Pathway Co-membership	KEGG PATHWAY:04510	KEGG PATHWAY:04630	Focal adhesion	Jak-STAT signaling pathway	7.0644e-05	0.0008523
KEGG Pathway Co-membership	KEGG PATHWAY:04720	KEGG PATHWAY:05219	Long-term potentiation	Bladder cancer	9.1065e-11	1.8545e-09
KEGG Pathway Co-membership	KEGG PATHWAY:04062	KEGG PATHWAY:04530	Chemokine signaling pathway	Tight junction	7.9949e-05	0.00095996
KEGG Pathway Co-membership	KEGG PATHWAY:00340	KEGG PATHWAY:00450	Histidine metabolism	Selenoamino acid metabolism	4.2415e-11	8.8899e-10
KEGG Pathway Co-membership	KEGG PATHWAY:04114	KEGG PATHWAY:04662	Oocyte meiosis	B cell receptor signaling pathway	3.7848e-06	5.2105e-05
KEGG Pathway Co-membership	KEGG PATHWAY:04916	KEGG PATHWAY:05200	Melanogenesis	Pathways in cancer	1.612e-40	2.6342e-38
KEGG Pathway Co-membership	KEGG PATHWAY:04520	KEGG PATHWAY:05211	Adherens junction	Renal cell carcinoma	6.1188e-05	0.00074044
KEGG Pathway Co-membership	KEGG PATHWAY:04144	KEGG PATHWAY:05332	Endocytosis	Graft-versus-host disease	0.00058915	0.0064428
KEGG Pathway Co-membership	KEGG PATHWAY:04114	KEGG PATHWAY:04320	Oocyte meiosis	Dorso-ventral axis formation	0.001838	0.018687
KEGG Pathway Co-membership	KEGG PATHWAY:03060	KEGG PATHWAY:05110	Protein export	Vibrio cholerae infection	0.00010309	0.0012254
KEGG Pathway Co-membership	KEGG PATHWAY:04114	KEGG PATHWAY:04912	Oocyte meiosis	GnRH signaling pathway	2.4056e-27	1.5158e-25
KEGG Pathway Co-membership	KEGG PATHWAY:04360	KEGG PATHWAY:04664	Axon guidance	Fc epsilon RI signaling pathway	0.00011393	0.001347
KEGG Pathway Co-membership	KEGG PATHWAY:00071	KEGG PATHWAY:00340	Fatty acid metabolism	Histidine metabolism	2.5736e-06	3.5974e-05
KEGG Pathway Co-membership	KEGG PATHWAY:00410	KEGG PATHWAY:00983	beta-Alanine metabolism	Drug metabolism - other enzymes	0.0011495	0.012065
KEGG Pathway Co-membership	KEGG PATHWAY:04062	KEGG PATHWAY:04920	Chemokine signaling pathway	Adipocytokine signaling pathway	3.5274e-06	4.8729e-05
KEGG Pathway Co-membership	KEGG PATHWAY:04010	KEGG PATHWAY:04150	MAPK signaling pathway	mTOR signaling pathway	0.00023552	0.0026821
KEGG Pathway Co-membership	KEGG PATHWAY:04622	KEGG PATHWAY:05222	RIG-I-like receptor signaling pathway	Small cell lung cancer	1.4135e-06	2.0236e-05
KEGG Pathway Co-membership	KEGG PATHWAY:04910	KEGG PATHWAY:04930	Insulin signaling pathway	Type II diabetes mellitus	2.0872e-39	3.1543e-37
KEGG Pathway Co-membership	KEGG PATHWAY:04514	KEGG PATHWAY:05330	Cell adhesion molecules (CAMs)	Allograft rejection	5.5731e-34	5.8648e-32
KEGG Pathway Co-membership	KEGG PATHWAY:00130	KEGG PATHWAY:00350	Ubiquinone and other terpenoid-quinone biosynthesis	Tyrosine metabolism	0.0012654	0.013158
KEGG Pathway Co-membership	KEGG PATHWAY:04210	KEGG PATHWAY:04910	Apoptosis	Insulin signaling pathway	2.4496e-15	6.9251e-14
KEGG Pathway Co-membership	KEGG PATHWAY:04062	KEGG PATHWAY:05020	Chemokine signaling pathway	Prion diseases	2.4799e-05	0.00031311
KEGG Pathway Co-membership	KEGG PATHWAY:04210	KEGG PATHWAY:05120	Apoptosis	Epithelial cell signaling in Helicobacter pylori infection	1.4138e-05	0.00018394
KEGG Pathway Co-membership	KEGG PATHWAY:04720	KEGG PATHWAY:04916	Long-term potentiation	Melanogenesis	8.0704e-42	1.4229e-39
KEGG Pathway Co-membership	KEGG PATHWAY:04010	KEGG PATHWAY:04260	MAPK signaling pathway	Cardiac muscle contraction	1.5453e-09	2.8574e-08
KEGG Pathway Co-membership	KEGG PATHWAY:04010	KEGG PATHWAY:04270	MAPK signaling pathway	Vascular smooth muscle contraction	6.3564e-18	2.1153e-16
KEGG Pathway Co-membership	KEGG PATHWAY:00053	KEGG PATHWAY:00980	Ascorbate and aldarate metabolism	Metabolism of xenobiotics by cytochrome P450	6.7872e-30	5.2877e-28
KEGG Pathway Co-membership	KEGG PATHWAY:04114	KEGG PATHWAY:04742	Oocyte meiosis	Taste transduction	1.2601e-05	0.00016522
KEGG Pathway Co-membership	KEGG PATHWAY:04920	KEGG PATHWAY:05211	Adipocytokine signaling pathway	Renal cell carcinoma	0.0018127	0.018457
KEGG Pathway Co-membership	KEGG PATHWAY:04270	KEGG PATHWAY:04962	Vascular smooth muscle contraction	Vasopressin-regulated water reabsorption	3.6606e-06	5.0466e-05
KEGG Pathway Co-membership	KEGG PATHWAY:04620	KEGG PATHWAY:05332	Toll-like receptor signaling pathway	Graft-versus-host disease	0.001177	0.012315
KEGG Pathway Co-membership	KEGG PATHWAY:04640	KEGG PATHWAY:05330	Hematopoietic cell lineage	Allograft rejection	1.4056e-07	2.2037e-06
KEGG Pathway Co-membership	KEGG PATHWAY:04670	KEGG PATHWAY:05200	Leukocyte transendothelial migration	Pathways in cancer	8.957e-09	1.548e-07
KEGG Pathway Co-membership	KEGG PATHWAY:04370	KEGG PATHWAY:04660	VEGF signaling pathway	T cell receptor signaling pathway	1.3014e-44	2.7249e-42
KEGG Pathway Co-membership	KEGG PATHWAY:04210	KEGG PATHWAY:05211	Apoptosis	Renal cell carcinoma	1.418e-08	2.4052e-07
KEGG Pathway Co-membership	KEGG PATHWAY:04310	KEGG PATHWAY:04340	Wnt signaling pathway	Hedgehog signaling pathway	4.1896e-31	3.5383e-29
KEGG Pathway Co-membership	KEGG PATHWAY:03030	KEGG PATHWAY:03410	DNA replication	Base excision repair	1.0261e-16	3.1682e-15
KEGG Pathway Co-membership	KEGG PATHWAY:00640	KEGG PATHWAY:00900	Propanoate metabolism	Terpenoid backbone biosynthesis	0.003782	0.036867
KEGG Pathway Co-membership	KEGG PATHWAY:00053	KEGG PATHWAY:00860	Ascorbate and aldarate metabolism	Porphyrin and chlorophyll metabolism	6.1356e-35	6.8136e-33
KEGG Pathway Co-membership	KEGG PATHWAY:04062	KEGG PATHWAY:05214	Chemokine signaling pathway	Glioma	7.2773e-23	3.491e-21
KEGG Pathway Co-membership	KEGG PATHWAY:05020	KEGG PATHWAY:05215	Prion diseases	Prostate cancer	0.0026519	0.026349
KEGG Pathway Co-membership	KEGG PATHWAY:05014	KEGG PATHWAY:05416	Amyotrophic lateral sclerosis (ALS)	Viral myocarditis	0.0007541	0.0081186
KEGG Pathway Co-membership	KEGG PATHWAY:04150	KEGG PATHWAY:04210	mTOR signaling pathway	Apoptosis	5.0507e-10	9.7614e-09
KEGG Pathway Co-membership	KEGG PATHWAY:04270	KEGG PATHWAY:04720	Vascular smooth muscle contraction	Long-term potentiation	1.5606e-41	2.7041e-39
KEGG Pathway Co-membership	KEGG PATHWAY:04062	KEGG PATHWAY:04914	Chemokine signaling pathway	Progesterone-mediated oocyte maturation	1.7753e-26	1.0716e-24
KEGG Pathway Co-membership	KEGG PATHWAY:04810	KEGG PATHWAY:05210	Regulation of actin cytoskeleton	Colorectal cancer	2.3462e-14	6.1725e-13
KEGG Pathway Co-membership	KEGG PATHWAY:00730	KEGG PATHWAY:01100	Thiamine metabolism	Metabolic pathways	0.00011916	0.001404
KEGG Pathway Co-membership	KEGG PATHWAY:04621	KEGG PATHWAY:04623	NOD-like receptor signaling pathway	Cytosolic DNA-sensing pathway	2.7604e-14	7.234e-13
KEGG Pathway Co-membership	KEGG PATHWAY:05212	KEGG PATHWAY:05223	Pancreatic cancer	Non-small cell lung cancer	2.1225e-51	6.274e-49
KEGG Pathway Co-membership	KEGG PATHWAY:05211	KEGG PATHWAY:05216	Renal cell carcinoma	Thyroid cancer	2.1836e-09	4.0083e-08
KEGG Pathway Co-membership	KEGG PATHWAY:04120	KEGG PATHWAY:04914	Ubiquitin mediated proteolysis	Progesterone-mediated oocyte maturation	3.2659e-08	5.3895e-07
KEGG Pathway Co-membership	KEGG PATHWAY:04020	KEGG PATHWAY:04080	Calcium signaling pathway	Neuroactive ligand-receptor interaction	1.0865e-38	1.5379e-36
KEGG Pathway Co-membership	KEGG PATHWAY:04660	KEGG PATHWAY:04730	T cell receptor signaling pathway	Long-term depression	7.7958e-05	0.00093718
KEGG Pathway Co-membership	KEGG PATHWAY:00410	KEGG PATHWAY:01100	beta-Alanine metabolism	Metabolic pathways	1.1352e-15	3.3068e-14
KEGG Pathway Co-membership	KEGG PATHWAY:00330	KEGG PATHWAY:00340	Arginine and proline metabolism	Histidine metabolism	2.5482e-10	5.0813e-09
KEGG Pathway Co-membership	KEGG PATHWAY:04060	KEGG PATHWAY:04350	Cytokine-cytokine receptor interaction	TGF-beta signaling pathway	2.7703e-12	6.2918e-11
KEGG Pathway Co-membership	KEGG PATHWAY:04912	KEGG PATHWAY:05211	GnRH signaling pathway	Renal cell carcinoma	4.0504e-10	7.9042e-09
KEGG Pathway Co-membership	KEGG PATHWAY:05200	KEGG PATHWAY:05221	Pathways in cancer	Acute myeloid leukemia	2.8231e-62	1.4933e-59
KEGG Pathway Co-membership	KEGG PATHWAY:00460	KEGG PATHWAY:01100	Cyanoamino acid metabolism	Metabolic pathways	0.00049885	0.0054882
KEGG Pathway Co-membership	KEGG PATHWAY:04062	KEGG PATHWAY:04320	Chemokine signaling pathway	Dorso-ventral axis formation	1.9412e-05	0.0002482
KEGG Pathway Co-membership	KEGG PATHWAY:04514	KEGG PATHWAY:05340	Cell adhesion molecules (CAMs)	Primary immunodeficiency	2.1561e-05	0.0002736
KEGG Pathway Co-membership	KEGG PATHWAY:00053	KEGG PATHWAY:00310	Ascorbate and aldarate metabolism	Lysine degradation	1.4953e-06	2.1362e-05
KEGG Pathway Co-membership	KEGG PATHWAY:05200	KEGG PATHWAY:05416	Pathways in cancer	Viral myocarditis	0.005198	0.049847
KEGG Pathway Co-membership	KEGG PATHWAY:04660	KEGG PATHWAY:05222	T cell receptor signaling pathway	Small cell lung cancer	2.9148e-14	7.6187e-13
KEGG Pathway Co-membership	KEGG PATHWAY:04510	KEGG PATHWAY:05211	Focal adhesion	Renal cell carcinoma	3.4219e-43	6.4887e-41
KEGG Pathway Co-membership	KEGG PATHWAY:04810	KEGG PATHWAY:05219	Regulation of actin cytoskeleton	Bladder cancer	5.612e-09	9.8861e-08
KEGG Pathway Co-membership	KEGG PATHWAY:04664	KEGG PATHWAY:05219	Fc epsilon RI signaling pathway	Bladder cancer	1.3739e-07	2.1557e-06
KEGG Pathway Co-membership	KEGG PATHWAY:04150	KEGG PATHWAY:04370	mTOR signaling pathway	VEGF signaling pathway	5.4225e-15	1.493e-13
KEGG Pathway Co-membership	KEGG PATHWAY:04650	KEGG PATHWAY:05214	Natural killer cell mediated cytotoxicity	Glioma	1.3978e-31	1.2216e-29
KEGG Pathway Co-membership	KEGG PATHWAY:00564	KEGG PATHWAY:00590	Glycerophospholipid metabolism	Arachidonic acid metabolism	4.0522e-17	1.2888e-15
KEGG Pathway Co-membership	KEGG PATHWAY:00071	KEGG PATHWAY:00350	Fatty acid metabolism	Tyrosine metabolism	2.6282e-08	4.3623e-07
KEGG Pathway Co-membership	KEGG PATHWAY:04360	KEGG PATHWAY:05210	Axon guidance	Colorectal cancer	2.0771e-05	0.00026391
KEGG Pathway Co-membership	KEGG PATHWAY:04210	KEGG PATHWAY:04722	Apoptosis	Neurotrophin signaling pathway	2.0406e-22	9.3859e-21
KEGG Pathway Co-membership	KEGG PATHWAY:04650	KEGG PATHWAY:05416	Natural killer cell mediated cytotoxicity	Viral myocarditis	3.0468e-10	6.004e-09
KEGG Pathway Co-membership	KEGG PATHWAY:05212	KEGG PATHWAY:05416	Pancreatic cancer	Viral myocarditis	0.0030006	0.029608
KEGG Pathway Co-membership	KEGG PATHWAY:04650	KEGG PATHWAY:04914	Natural killer cell mediated cytotoxicity	Progesterone-mediated oocyte maturation	3.4248e-09	6.185e-08
KEGG Pathway Co-membership	KEGG PATHWAY:00030	KEGG PATHWAY:01100	Pentose phosphate pathway	Metabolic pathways	2.2795e-15	6.4533e-14
KEGG Pathway Co-membership	KEGG PATHWAY:04742	KEGG PATHWAY:05020	Taste transduction	Prion diseases	0.00034986	0.0039198
KEGG Pathway Co-membership	KEGG PATHWAY:04115	KEGG PATHWAY:05219	p53 signaling pathway	Bladder cancer	8.9757e-07	1.314e-05
KEGG Pathway Co-membership	KEGG PATHWAY:04150	KEGG PATHWAY:04930	mTOR signaling pathway	Type II diabetes mellitus	8.7244e-15	2.3602e-13
KEGG Pathway Co-membership	KEGG PATHWAY:00510	KEGG PATHWAY:01100	N-Glycan biosynthesis	Metabolic pathways	6.0117e-28	3.9618e-26
KEGG Pathway Co-membership	KEGG PATHWAY:04012	KEGG PATHWAY:05221	ErbB signaling pathway	Acute myeloid leukemia	1.0733e-43	2.1149e-41
KEGG Pathway Co-membership	KEGG PATHWAY:04660	KEGG PATHWAY:05214	T cell receptor signaling pathway	Glioma	4.0381e-25	2.2483e-23
KEGG Pathway Co-membership	KEGG PATHWAY:04270	KEGG PATHWAY:04730	Vascular smooth muscle contraction	Long-term depression	6.594e-55	2.4098e-52
KEGG Pathway Co-membership	KEGG PATHWAY:04270	KEGG PATHWAY:05010	Vascular smooth muscle contraction	Alzheimer's disease	3.5108e-10	6.8914e-09
KEGG Pathway Co-membership	KEGG PATHWAY:04664	KEGG PATHWAY:04960	Fc epsilon RI signaling pathway	Aldosterone-regulated sodium reabsorption	1.2252e-14	3.2922e-13
KEGG Pathway Co-membership	KEGG PATHWAY:00020	KEGG PATHWAY:00310	Citrate cycle (TCA cycle)	Lysine degradation	0.002264	0.022731
KEGG Pathway Co-membership	KEGG PATHWAY:04630	KEGG PATHWAY:05222	Jak-STAT signaling pathway	Small cell lung cancer	1.764e-11	3.7922e-10
KEGG Pathway Co-membership	KEGG PATHWAY:04520	KEGG PATHWAY:04662	Adherens junction	B cell receptor signaling pathway	0.00071681	0.0077545
KEGG Pathway Co-membership	KEGG PATHWAY:04510	KEGG PATHWAY:05218	Focal adhesion	Melanoma	1.412e-27	9.01e-26
KEGG Pathway Co-membership	KEGG PATHWAY:00591	KEGG PATHWAY:04664	Linoleic acid metabolism	Fc epsilon RI signaling pathway	7.4314e-23	3.5565e-21
KEGG Pathway Co-membership	KEGG PATHWAY:04360	KEGG PATHWAY:05219	Axon guidance	Bladder cancer	0.0033212	0.032612
KEGG Pathway Co-membership	KEGG PATHWAY:04623	KEGG PATHWAY:05212	Cytosolic DNA-sensing pathway	Pancreatic cancer	0.00091277	0.0097175
KEGG Pathway Co-membership	KEGG PATHWAY:04960	KEGG PATHWAY:05211	Aldosterone-regulated sodium reabsorption	Renal cell carcinoma	3.0563e-12	6.9258e-11
KEGG Pathway Co-membership	KEGG PATHWAY:04370	KEGG PATHWAY:04621	VEGF signaling pathway	NOD-like receptor signaling pathway	0.00023658	0.0026927
KEGG Pathway Co-membership	KEGG PATHWAY:00350	KEGG PATHWAY:00830	Tyrosine metabolism	Retinol metabolism	5.3215e-07	7.9526e-06
KEGG Pathway Co-membership	KEGG PATHWAY:05200	KEGG PATHWAY:05215	Pathways in cancer	Prostate cancer	3.5049e-79	3.5224e-76
KEGG Pathway Co-membership	KEGG PATHWAY:04623	KEGG PATHWAY:04660	Cytosolic DNA-sensing pathway	T cell receptor signaling pathway	0.00012539	0.0014739
KEGG Pathway Co-membership	KEGG PATHWAY:00010	KEGG PATHWAY:04910	Glycolysis / Gluconeogenesis	Insulin signaling pathway	3.948e-07	5.9935e-06
KEGG Pathway Co-membership	KEGG PATHWAY:05216	KEGG PATHWAY:05220	Thyroid cancer	Chronic myeloid leukemia	6.2962e-14	1.604e-12
KEGG Pathway Co-membership	KEGG PATHWAY:00565	KEGG PATHWAY:01100	Ether lipid metabolism	Metabolic pathways	2.6703e-19	9.8484e-18
KEGG Pathway Co-membership	KEGG PATHWAY:04062	KEGG PATHWAY:04540	Chemokine signaling pathway	Gap junction	3.1906e-23	1.5604e-21
KEGG Pathway Co-membership	KEGG PATHWAY:04662	KEGG PATHWAY:05212	B cell receptor signaling pathway	Pancreatic cancer	3.8899e-28	2.6326e-26
KEGG Pathway Co-membership	KEGG PATHWAY:04914	KEGG PATHWAY:04930	Progesterone-mediated oocyte maturation	Type II diabetes mellitus	6.8896e-15	1.8841e-13
KEGG Pathway Co-membership	KEGG PATHWAY:04062	KEGG PATHWAY:05414	Chemokine signaling pathway	Dilated cardiomyopathy	2.0704e-05	0.00026339
KEGG Pathway Co-membership	KEGG PATHWAY:00500	KEGG PATHWAY:04930	Starch and sucrose metabolism	Type II diabetes mellitus	0.0010923	0.011507
KEGG Pathway Co-membership	KEGG PATHWAY:00062	KEGG PATHWAY:00903	Fatty acid elongation in mitochondria	Limonene and pinene degradation	8.9897e-05	0.0010743
KEGG Pathway Co-membership	KEGG PATHWAY:04912	KEGG PATHWAY:05220	GnRH signaling pathway	Chronic myeloid leukemia	1.2863e-07	2.0215e-06
KEGG Pathway Co-membership	KEGG PATHWAY:00620	KEGG PATHWAY:04910	Pyruvate metabolism	Insulin signaling pathway	0.0034682	0.033923
KEGG Pathway Co-membership	KEGG PATHWAY:04350	KEGG PATHWAY:04520	TGF-beta signaling pathway	Adherens junction	2.8486e-09	5.1863e-08
KEGG Pathway Co-membership	KEGG PATHWAY:04062	KEGG PATHWAY:04310	Chemokine signaling pathway	Wnt signaling pathway	0.00030752	0.0034667
KEGG Pathway Co-membership	KEGG PATHWAY:04910	KEGG PATHWAY:04914	Insulin signaling pathway	Progesterone-mediated oocyte maturation	2.2748e-24	1.216e-22
KEGG Pathway Co-membership	KEGG PATHWAY:04914	KEGG PATHWAY:05211	Progesterone-mediated oocyte maturation	Renal cell carcinoma	1.2096e-17	3.9598e-16
KEGG Pathway Co-membership	KEGG PATHWAY:04010	KEGG PATHWAY:04810	MAPK signaling pathway	Regulation of actin cytoskeleton	6.4881e-28	4.2479e-26
KEGG Pathway Co-membership	KEGG PATHWAY:00250	KEGG PATHWAY:00330	Alanine, aspartate and glutamate metabolism	Arginine and proline metabolism	3.17e-15	8.8496e-14
KEGG Pathway Co-membership	KEGG PATHWAY:04540	KEGG PATHWAY:04660	Gap junction	T cell receptor signaling pathway	1.6962e-06	2.4145e-05
KEGG Pathway Co-membership	KEGG PATHWAY:05214	KEGG PATHWAY:05221	Glioma	Acute myeloid leukemia	3.8488e-36	4.5775e-34
KEGG Pathway Co-membership	KEGG PATHWAY:04210	KEGG PATHWAY:04662	Apoptosis	B cell receptor signaling pathway	9.9102e-26	5.6751e-24
KEGG Pathway Co-membership	KEGG PATHWAY:04070	KEGG PATHWAY:04916	Phosphatidylinositol signaling system	Melanogenesis	1.3439e-09	2.5034e-08
KEGG Pathway Co-membership	KEGG PATHWAY:04930	KEGG PATHWAY:05222	Type II diabetes mellitus	Small cell lung cancer	3.5258e-08	5.7853e-07
KEGG Pathway Co-membership	KEGG PATHWAY:00310	KEGG PATHWAY:00650	Lysine degradation	Butanoate metabolism	8.7353e-16	2.5707e-14
KEGG Pathway Co-membership	KEGG PATHWAY:04114	KEGG PATHWAY:05215	Oocyte meiosis	Prostate cancer	1.8018e-05	0.00023156
KEGG Pathway Co-membership	KEGG PATHWAY:00310	KEGG PATHWAY:00330	Lysine degradation	Arginine and proline metabolism	7.441e-05	0.00089613
KEGG Pathway Co-membership	KEGG PATHWAY:00030	KEGG PATHWAY:00051	Pentose phosphate pathway	Fructose and mannose metabolism	2.4918e-12	5.6785e-11
KEGG Pathway Co-membership	KEGG PATHWAY:04020	KEGG PATHWAY:05414	Calcium signaling pathway	Dilated cardiomyopathy	1.3513e-13	3.341e-12
KEGG Pathway Co-membership	KEGG PATHWAY:00830	KEGG PATHWAY:00980	Retinol metabolism	Metabolism of xenobiotics by cytochrome P450	4.1678e-55	1.5514e-52
KEGG Pathway Co-membership	KEGG PATHWAY:04270	KEGG PATHWAY:05210	Vascular smooth muscle contraction	Colorectal cancer	0.00043173	0.0047837
KEGG Pathway Co-membership	KEGG PATHWAY:05110	KEGG PATHWAY:05130	Vibrio cholerae infection	Pathogenic Escherichia coli infection	0.00036263	0.0040539
KEGG Pathway Co-membership	KEGG PATHWAY:04520	KEGG PATHWAY:04670	Adherens junction	Leukocyte transendothelial migration	1.7207e-15	4.9479e-14
KEGG Pathway Co-membership	KEGG PATHWAY:04916	KEGG PATHWAY:05010	Melanogenesis	Alzheimer's disease	3.5441e-06	4.8926e-05
KEGG Pathway Co-membership	KEGG PATHWAY:04060	KEGG PATHWAY:04062	Cytokine-cytokine receptor interaction	Chemokine signaling pathway	6.1109e-40	9.4483e-38
KEGG Pathway Co-membership	KEGG PATHWAY:04622	KEGG PATHWAY:04914	RIG-I-like receptor signaling pathway	Progesterone-mediated oocyte maturation	0.00013619	0.0015925
KEGG Pathway Co-membership	KEGG PATHWAY:04620	KEGG PATHWAY:04940	Toll-like receptor signaling pathway	Type I diabetes mellitus	0.0001748	0.0020215
KEGG Pathway Co-membership	KEGG PATHWAY:00250	KEGG PATHWAY:00650	Alanine, aspartate and glutamate metabolism	Butanoate metabolism	3.9918e-05	0.00049406
KEGG Pathway Co-membership	KEGG PATHWAY:03018	KEGG PATHWAY:03040	RNA degradation	Spliceosome	0.00049979	0.0054925
KEGG Pathway Co-membership	KEGG PATHWAY:00603	KEGG PATHWAY:04142	Glycosphingolipid biosynthesis - globo series	Lysosome	0.00022008	0.0025148
KEGG Pathway Co-membership	KEGG PATHWAY:05020	KEGG PATHWAY:05211	Prion diseases	Renal cell carcinoma	0.0010888	0.011476
KEGG Pathway Co-membership	KEGG PATHWAY:04660	KEGG PATHWAY:05310	T cell receptor signaling pathway	Asthma	0.00030959	0.003488
KEGG Pathway Co-membership	KEGG PATHWAY:00280	KEGG PATHWAY:00340	Valine, leucine and isoleucine degradation	Histidine metabolism	3.2607e-06	4.5169e-05
KEGG Pathway Co-membership	KEGG PATHWAY:05210	KEGG PATHWAY:05223	Colorectal cancer	Non-small cell lung cancer	7.3134e-30	5.6757e-28
KEGG Pathway Co-membership	KEGG PATHWAY:04612	KEGG PATHWAY:05322	Antigen processing and presentation	Systemic lupus erythematosus	6.1766e-08	9.932e-07
KEGG Pathway Co-membership	KEGG PATHWAY:00471	KEGG PATHWAY:00910	D-Glutamine and D-glutamate metabolism	Nitrogen metabolism	2.7396e-10	5.4467e-09
KEGG Pathway Co-membership	KEGG PATHWAY:04540	KEGG PATHWAY:04960	Gap junction	Aldosterone-regulated sodium reabsorption	6.6503e-05	0.00080331
KEGG Pathway Co-membership	KEGG PATHWAY:04370	KEGG PATHWAY:05200	VEGF signaling pathway	Pathways in cancer	1.2262e-20	4.9789e-19
KEGG Pathway Co-membership	KEGG PATHWAY:04514	KEGG PATHWAY:04612	Cell adhesion molecules (CAMs)	Antigen processing and presentation	5.1632e-19	1.8499e-17
KEGG Pathway Co-membership	KEGG PATHWAY:04910	KEGG PATHWAY:05200	Insulin signaling pathway	Pathways in cancer	5.4727e-15	1.5048e-13
KEGG Pathway Co-membership	KEGG PATHWAY:04270	KEGG PATHWAY:05219	Vascular smooth muscle contraction	Bladder cancer	2.7837e-05	0.00034992
KEGG Pathway Co-membership	KEGG PATHWAY:04670	KEGG PATHWAY:04730	Leukocyte transendothelial migration	Long-term depression	0.0044901	0.043411
KEGG Pathway Co-membership	KEGG PATHWAY:04916	KEGG PATHWAY:05217	Melanogenesis	Basal cell carcinoma	1.6831e-55	6.5058e-53
KEGG Pathway Co-membership	KEGG PATHWAY:04670	KEGG PATHWAY:05213	Leukocyte transendothelial migration	Endometrial cancer	8.6044e-10	1.6331e-08
KEGG Pathway Co-membership	KEGG PATHWAY:04664	KEGG PATHWAY:04912	Fc epsilon RI signaling pathway	GnRH signaling pathway	1.0463e-52	3.3382e-50
KEGG Pathway Co-membership	KEGG PATHWAY:04260	KEGG PATHWAY:05410	Cardiac muscle contraction	Hypertrophic cardiomyopathy (HCM)	2.025e-44	4.1534e-42
KEGG Pathway Co-membership	KEGG PATHWAY:04070	KEGG PATHWAY:05200	Phosphatidylinositol signaling system	Pathways in cancer	0.00020934	0.0024003
KEGG Pathway Co-membership	KEGG PATHWAY:05213	KEGG PATHWAY:05222	Endometrial cancer	Small cell lung cancer	2.5045e-17	8.0935e-16
KEGG Pathway Co-membership	KEGG PATHWAY:04012	KEGG PATHWAY:04960	ErbB signaling pathway	Aldosterone-regulated sodium reabsorption	1.3482e-15	3.9104e-14
KEGG Pathway Co-membership	KEGG PATHWAY:04370	KEGG PATHWAY:05010	VEGF signaling pathway	Alzheimer's disease	2.4598e-05	0.00031077
KEGG Pathway Co-membership	KEGG PATHWAY:04020	KEGG PATHWAY:04916	Calcium signaling pathway	Melanogenesis	3.0335e-22	1.3858e-20
KEGG Pathway Co-membership	KEGG PATHWAY:04210	KEGG PATHWAY:04621	Apoptosis	NOD-like receptor signaling pathway	2.346e-10	4.6874e-09
KEGG Pathway Co-membership	KEGG PATHWAY:04062	KEGG PATHWAY:04910	Chemokine signaling pathway	Insulin signaling pathway	2.9236e-21	1.2294e-19
KEGG Pathway Co-membership	KEGG PATHWAY:04012	KEGG PATHWAY:04210	ErbB signaling pathway	Apoptosis	1.375e-08	2.3422e-07
KEGG Pathway Co-membership	KEGG PATHWAY:05320	KEGG PATHWAY:05322	Autoimmune thyroid disease	Systemic lupus erythematosus	7.2261e-19	2.5571e-17
KEGG Pathway Co-membership	KEGG PATHWAY:04370	KEGG PATHWAY:04650	VEGF signaling pathway	Natural killer cell mediated cytotoxicity	3.623e-40	5.7341e-38
KEGG Pathway Co-membership	KEGG PATHWAY:00230	KEGG PATHWAY:04270	Purine metabolism	Vascular smooth muscle contraction	7.2775e-06	9.7454e-05
KEGG Pathway Co-membership	KEGG PATHWAY:04662	KEGG PATHWAY:04670	B cell receptor signaling pathway	Leukocyte transendothelial migration	5.2397e-11	1.088e-09
KEGG Pathway Co-membership	KEGG PATHWAY:04540	KEGG PATHWAY:05216	Gap junction	Thyroid cancer	3.807e-07	5.7883e-06
KEGG Pathway Co-membership	KEGG PATHWAY:04612	KEGG PATHWAY:05340	Antigen processing and presentation	Primary immunodeficiency	3.601e-09	6.4915e-08
KEGG Pathway Co-membership	KEGG PATHWAY:04520	KEGG PATHWAY:05416	Adherens junction	Viral myocarditis	8.8798e-06	0.00011804
KEGG Pathway Co-membership	KEGG PATHWAY:00460	KEGG PATHWAY:00670	Cyanoamino acid metabolism	One carbon pool by folate	0.00020307	0.0023338
KEGG Pathway Co-membership	KEGG PATHWAY:00270	KEGG PATHWAY:00620	Cysteine and methionine metabolism	Pyruvate metabolism	4.5717e-06	6.2341e-05
KEGG Pathway Co-membership	KEGG PATHWAY:04114	KEGG PATHWAY:05110	Oocyte meiosis	Vibrio cholerae infection	0.0011977	0.012512
KEGG Pathway Co-membership	KEGG PATHWAY:05215	KEGG PATHWAY:05220	Prostate cancer	Chronic myeloid leukemia	8.4104e-55	3.0187e-52
KEGG Pathway Co-membership	KEGG PATHWAY:04060	KEGG PATHWAY:04650	Cytokine-cytokine receptor interaction	Natural killer cell mediated cytotoxicity	1.0459e-10	2.1236e-09
KEGG Pathway Co-membership	KEGG PATHWAY:04621	KEGG PATHWAY:05222	NOD-like receptor signaling pathway	Small cell lung cancer	3.3102e-08	5.4581e-07
KEGG Pathway Co-membership	KEGG PATHWAY:04722	KEGG PATHWAY:05210	Neurotrophin signaling pathway	Colorectal cancer	9.2068e-30	7.1176e-28
KEGG Pathway Co-membership	KEGG PATHWAY:04530	KEGG PATHWAY:04916	Tight junction	Melanogenesis	0.00023192	0.0026442
KEGG Pathway Co-membership	KEGG PATHWAY:00280	KEGG PATHWAY:00330	Valine, leucine and isoleucine degradation	Arginine and proline metabolism	7.441e-05	0.00089667
KEGG Pathway Co-membership	KEGG PATHWAY:04360	KEGG PATHWAY:04730	Axon guidance	Long-term depression	0.00027056	0.003062
KEGG Pathway Co-membership	KEGG PATHWAY:04010	KEGG PATHWAY:05218	MAPK signaling pathway	Melanoma	3.9369e-37	5.1384e-35
KEGG Pathway Co-membership	KEGG PATHWAY:04920	KEGG PATHWAY:04930	Adipocytokine signaling pathway	Type II diabetes mellitus	2.3102e-13	5.6422e-12
KEGG Pathway Co-membership	KEGG PATHWAY:04630	KEGG PATHWAY:05320	Jak-STAT signaling pathway	Autoimmune thyroid disease	2.6109e-15	7.3706e-14
KEGG Pathway Co-membership	KEGG PATHWAY:04350	KEGG PATHWAY:05212	TGF-beta signaling pathway	Pancreatic cancer	1.2728e-09	2.3732e-08
KEGG Pathway Co-membership	KEGG PATHWAY:00650	KEGG PATHWAY:00903	Butanoate metabolism	Limonene and pinene degradation	5.4429e-17	1.7202e-15
KEGG Pathway Co-membership	KEGG PATHWAY:04020	KEGG PATHWAY:05014	Calcium signaling pathway	Amyotrophic lateral sclerosis (ALS)	1.1908e-07	1.8787e-06
KEGG Pathway Co-membership	KEGG PATHWAY:04621	KEGG PATHWAY:04910	NOD-like receptor signaling pathway	Insulin signaling pathway	0.0051057	0.049055
KEGG Pathway Co-membership	KEGG PATHWAY:04270	KEGG PATHWAY:05216	Vascular smooth muscle contraction	Thyroid cancer	0.00035152	0.0039362
KEGG Pathway Co-membership	KEGG PATHWAY:04670	KEGG PATHWAY:05215	Leukocyte transendothelial migration	Prostate cancer	0.00014538	0.001694
KEGG Pathway Co-membership	KEGG PATHWAY:04512	KEGG PATHWAY:04810	ECM-receptor interaction	Regulation of actin cytoskeleton	9.0473e-12	1.9724e-10
KEGG Pathway Co-membership	KEGG PATHWAY:04510	KEGG PATHWAY:05200	Focal adhesion	Pathways in cancer	7.5856e-50	1.9801e-47
KEGG Pathway Co-membership	KEGG PATHWAY:04730	KEGG PATHWAY:04742	Long-term depression	Taste transduction	0.0047537	0.045762
KEGG Pathway Co-membership	KEGG PATHWAY:04722	KEGG PATHWAY:05219	Neurotrophin signaling pathway	Bladder cancer	2.1121e-09	3.8841e-08
KEGG Pathway Co-membership	KEGG PATHWAY:00531	KEGG PATHWAY:00534	Glycosaminoglycan degradation	Glycosaminoglycan biosynthesis - heparan sulfate	0.004625	0.044586
KEGG Pathway Co-membership	KEGG PATHWAY:04310	KEGG PATHWAY:04662	Wnt signaling pathway	B cell receptor signaling pathway	1.4084e-12	3.2842e-11
KEGG Pathway Co-membership	KEGG PATHWAY:04666	KEGG PATHWAY:05221	Fc gamma R-mediated phagocytosis	Acute myeloid leukemia	1.4905e-16	4.595e-15
KEGG Pathway Co-membership	KEGG PATHWAY:04010	KEGG PATHWAY:05211	MAPK signaling pathway	Renal cell carcinoma	6.5798e-19	2.3325e-17
KEGG Pathway Co-membership	KEGG PATHWAY:04150	KEGG PATHWAY:05200	mTOR signaling pathway	Pathways in cancer	7.9335e-14	2.0058e-12
KEGG Pathway Co-membership	KEGG PATHWAY:00232	KEGG PATHWAY:00983	Caffeine metabolism	Drug metabolism - other enzymes	4.1751e-12	9.366e-11
KEGG Pathway Co-membership	KEGG PATHWAY:05322	KEGG PATHWAY:05416	Systemic lupus erythematosus	Viral myocarditis	1.5436e-14	4.1149e-13
KEGG Pathway Co-membership	KEGG PATHWAY:00310	KEGG PATHWAY:00640	Lysine degradation	Propanoate metabolism	4.3672e-14	1.1268e-12
KEGG Pathway Co-membership	KEGG PATHWAY:04514	KEGG PATHWAY:05416	Cell adhesion molecules (CAMs)	Viral myocarditis	1.7774e-28	1.2319e-26
KEGG Pathway Co-membership	KEGG PATHWAY:04150	KEGG PATHWAY:05215	mTOR signaling pathway	Prostate cancer	5.4248e-20	2.0929e-18
KEGG Pathway Co-membership	KEGG PATHWAY:04730	KEGG PATHWAY:04916	Long-term depression	Melanogenesis	2.1527e-20	8.5512e-19
KEGG Pathway Co-membership	KEGG PATHWAY:04650	KEGG PATHWAY:04662	Natural killer cell mediated cytotoxicity	B cell receptor signaling pathway	1.9028e-47	4.7218e-45
KEGG Pathway Co-membership	KEGG PATHWAY:05130	KEGG PATHWAY:05416	Pathogenic Escherichia coli infection	Viral myocarditis	0.00014338	0.0016726
KEGG Pathway Co-membership	KEGG PATHWAY:00052	KEGG PATHWAY:01100	Galactose metabolism	Metabolic pathways	3.1516e-13	7.5955e-12
KEGG Pathway Co-membership	KEGG PATHWAY:04620	KEGG PATHWAY:04622	Toll-like receptor signaling pathway	RIG-I-like receptor signaling pathway	3.0196e-57	1.2645e-54
KEGG Pathway Co-membership	KEGG PATHWAY:05120	KEGG PATHWAY:05212	Epithelial cell signaling in Helicobacter pylori infection	Pancreatic cancer	1.1445e-09	2.146e-08
KEGG Pathway Co-membership	KEGG PATHWAY:04664	KEGG PATHWAY:05310	Fc epsilon RI signaling pathway	Asthma	7.8728e-09	1.3689e-07
KEGG Pathway Co-membership	KEGG PATHWAY:01100	KEGG PATHWAY:03320	Metabolic pathways	PPAR signaling pathway	0.002582	0.025705
KEGG Pathway Co-membership	KEGG PATHWAY:04621	KEGG PATHWAY:05200	NOD-like receptor signaling pathway	Pathways in cancer	4.8567e-11	1.0116e-09
KEGG Pathway Co-membership	KEGG PATHWAY:04666	KEGG PATHWAY:05200	Fc gamma R-mediated phagocytosis	Pathways in cancer	9.0454e-11	1.8458e-09
KEGG Pathway Co-membership	KEGG PATHWAY:04666	KEGG PATHWAY:05218	Fc gamma R-mediated phagocytosis	Melanoma	1.199e-12	2.8055e-11
KEGG Pathway Co-membership	KEGG PATHWAY:00500	KEGG PATHWAY:00520	Starch and sucrose metabolism	Amino sugar and nucleotide sugar metabolism	6.6717e-12	1.4769e-10
KEGG Pathway Co-membership	KEGG PATHWAY:04310	KEGG PATHWAY:05210	Wnt signaling pathway	Colorectal cancer	1.3444e-21	5.8114e-20
KEGG Pathway Co-membership	KEGG PATHWAY:04144	KEGG PATHWAY:05320	Endocytosis	Autoimmune thyroid disease	0.0024238	0.024262
KEGG Pathway Co-membership	KEGG PATHWAY:05222	KEGG PATHWAY:05223	Small cell lung cancer	Non-small cell lung cancer	2.6814e-32	2.461e-30
KEGG Pathway Co-membership	KEGG PATHWAY:04370	KEGG PATHWAY:04510	VEGF signaling pathway	Focal adhesion	8.6029e-24	4.3666e-22
KEGG Pathway Co-membership	KEGG PATHWAY:03410	KEGG PATHWAY:03420	Base excision repair	Nucleotide excision repair	8.56e-14	2.1561e-12
KEGG Pathway Co-membership	KEGG PATHWAY:00561	KEGG PATHWAY:00903	Glycerolipid metabolism	Limonene and pinene degradation	1.3609e-08	2.3201e-07
KEGG Pathway Co-membership	KEGG PATHWAY:04150	KEGG PATHWAY:04920	mTOR signaling pathway	Adipocytokine signaling pathway	3.2843e-06	4.5464e-05
KEGG Pathway Co-membership	KEGG PATHWAY:04514	KEGG PATHWAY:04940	Cell adhesion molecules (CAMs)	Type I diabetes mellitus	7.0676e-28	4.5974e-26
KEGG Pathway Co-membership	KEGG PATHWAY:04260	KEGG PATHWAY:05010	Cardiac muscle contraction	Alzheimer's disease	1.925e-38	2.6685e-36
KEGG Pathway Co-membership	KEGG PATHWAY:04510	KEGG PATHWAY:05130	Focal adhesion	Pathogenic Escherichia coli infection	1.5486e-06	2.2075e-05
KEGG Pathway Co-membership	KEGG PATHWAY:04510	KEGG PATHWAY:04664	Focal adhesion	Fc epsilon RI signaling pathway	1.7954e-24	9.649e-23
KEGG Pathway Co-membership	KEGG PATHWAY:05110	KEGG PATHWAY:05414	Vibrio cholerae infection	Dilated cardiomyopathy	1.9189e-09	3.5386e-08
KEGG Pathway Co-membership	KEGG PATHWAY:00562	KEGG PATHWAY:04930	Inositol phosphate metabolism	Type II diabetes mellitus	0.0012595	0.013104
KEGG Pathway Co-membership	KEGG PATHWAY:04070	KEGG PATHWAY:05213	Phosphatidylinositol signaling system	Endometrial cancer	3.665e-08	5.9939e-07
KEGG Pathway Co-membership	KEGG PATHWAY:00900	KEGG PATHWAY:01100	Terpenoid backbone biosynthesis	Metabolic pathways	1.762e-06	2.5047e-05
KEGG Pathway Co-membership	KEGG PATHWAY:04114	KEGG PATHWAY:04120	Oocyte meiosis	Ubiquitin mediated proteolysis	6.7559e-12	1.4922e-10
KEGG Pathway Co-membership	KEGG PATHWAY:04510	KEGG PATHWAY:04910	Focal adhesion	Insulin signaling pathway	1.7397e-22	8.0572e-21
KEGG Pathway Co-membership	KEGG PATHWAY:04612	KEGG PATHWAY:04620	Antigen processing and presentation	Toll-like receptor signaling pathway	1.006e-08	1.7341e-07
KEGG Pathway Co-membership	KEGG PATHWAY:00330	KEGG PATHWAY:00561	Arginine and proline metabolism	Glycerolipid metabolism	0.00012569	0.0014765
KEGG Pathway Co-membership	KEGG PATHWAY:04210	KEGG PATHWAY:05020	Apoptosis	Prion diseases	1.2946e-06	1.8641e-05
KEGG Pathway Co-membership	KEGG PATHWAY:00040	KEGG PATHWAY:00053	Pentose and glucuronate interconversions	Ascorbate and aldarate metabolism	2.8442e-42	5.1503e-40
KEGG Pathway Co-membership	KEGG PATHWAY:04320	KEGG PATHWAY:04330	Dorso-ventral axis formation	Notch signaling pathway	6.0855e-05	0.00073686
KEGG Pathway Co-membership	KEGG PATHWAY:00562	KEGG PATHWAY:05221	Inositol phosphate metabolism	Acute myeloid leukemia	0.0031217	0.030773
KEGG Pathway Co-membership	KEGG PATHWAY:04630	KEGG PATHWAY:05200	Jak-STAT signaling pathway	Pathways in cancer	4.5642e-11	9.5463e-10
KEGG Pathway Co-membership	KEGG PATHWAY:04150	KEGG PATHWAY:05222	mTOR signaling pathway	Small cell lung cancer	3.017e-10	5.957e-09
KEGG Pathway Co-membership	KEGG PATHWAY:00562	KEGG PATHWAY:04150	Inositol phosphate metabolism	mTOR signaling pathway	0.0018409	0.018707
KEGG Pathway Co-membership	KEGG PATHWAY:04320	KEGG PATHWAY:05200	Dorso-ventral axis formation	Pathways in cancer	1.0931e-05	0.00014389
KEGG Pathway Co-membership	KEGG PATHWAY:00062	KEGG PATHWAY:00380	Fatty acid elongation in mitochondria	Tryptophan metabolism	2.1991e-05	0.00027887
KEGG Pathway Co-membership	KEGG PATHWAY:04010	KEGG PATHWAY:04722	MAPK signaling pathway	Neurotrophin signaling pathway	3.2221e-39	4.7273e-37
KEGG Pathway Co-membership	KEGG PATHWAY:04210	KEGG PATHWAY:05221	Apoptosis	Acute myeloid leukemia	2.5954e-17	8.3737e-16
KEGG Pathway Co-membership	KEGG PATHWAY:04930	KEGG PATHWAY:05210	Type II diabetes mellitus	Colorectal cancer	3.4719e-15	9.6789e-14
KEGG Pathway Co-membership	KEGG PATHWAY:01040	KEGG PATHWAY:03320	Biosynthesis of unsaturated fatty acids	PPAR signaling pathway	2.5311e-07	3.8866e-06
KEGG Pathway Co-membership	KEGG PATHWAY:04062	KEGG PATHWAY:05222	Chemokine signaling pathway	Small cell lung cancer	5.4585e-10	1.0539e-08
KEGG Pathway Co-membership	KEGG PATHWAY:04722	KEGG PATHWAY:04914	Neurotrophin signaling pathway	Progesterone-mediated oocyte maturation	1.8591e-25	1.0526e-23
KEGG Pathway Co-membership	KEGG PATHWAY:04260	KEGG PATHWAY:04960	Cardiac muscle contraction	Aldosterone-regulated sodium reabsorption	7.931e-09	1.3778e-07
KEGG Pathway Co-membership	KEGG PATHWAY:04530	KEGG PATHWAY:04722	Tight junction	Neurotrophin signaling pathway	0.004471	0.043268
KEGG Pathway Co-membership	KEGG PATHWAY:04020	KEGG PATHWAY:04742	Calcium signaling pathway	Taste transduction	9.4874e-08	1.5063e-06
KEGG Pathway Co-membership	KEGG PATHWAY:04666	KEGG PATHWAY:04916	Fc gamma R-mediated phagocytosis	Melanogenesis	0.0025319	0.025269
KEGG Pathway Co-membership	KEGG PATHWAY:04662	KEGG PATHWAY:05120	B cell receptor signaling pathway	Epithelial cell signaling in Helicobacter pylori infection	2.7245e-08	4.5146e-07
KEGG Pathway Co-membership	KEGG PATHWAY:04010	KEGG PATHWAY:04144	MAPK signaling pathway	Endocytosis	0.00017858	0.0020641
KEGG Pathway Co-membership	KEGG PATHWAY:04020	KEGG PATHWAY:04914	Calcium signaling pathway	Progesterone-mediated oocyte maturation	0.00012716	0.001492
KEGG Pathway Co-membership	KEGG PATHWAY:04062	KEGG PATHWAY:04666	Chemokine signaling pathway	Fc gamma R-mediated phagocytosis	2.7733e-23	1.3596e-21
KEGG Pathway Co-membership	KEGG PATHWAY:04370	KEGG PATHWAY:05210	VEGF signaling pathway	Colorectal cancer	2.7628e-24	1.4575e-22
KEGG Pathway Co-membership	KEGG PATHWAY:00360	KEGG PATHWAY:01100	Phenylalanine metabolism	Metabolic pathways	1.3836e-09	2.5703e-08
KEGG Pathway Co-membership	KEGG PATHWAY:04360	KEGG PATHWAY:04916	Axon guidance	Melanogenesis	0.00078981	0.0084713
KEGG Pathway Co-membership	KEGG PATHWAY:04610	KEGG PATHWAY:05020	Complement and coagulation cascades	Prion diseases	1.0522e-11	2.2863e-10
KEGG Pathway Co-membership	KEGG PATHWAY:05410	KEGG PATHWAY:05414	Hypertrophic cardiomyopathy (HCM)	Dilated cardiomyopathy	4.995e-143	5.02e-139
KEGG Pathway Co-membership	KEGG PATHWAY:04940	KEGG PATHWAY:05332	Type I diabetes mellitus	Graft-versus-host disease	4.6135e-68	2.9913e-65
KEGG Pathway Co-membership	KEGG PATHWAY:04010	KEGG PATHWAY:05212	MAPK signaling pathway	Pancreatic cancer	5.3212e-22	2.3981e-20
KEGG Pathway Co-membership	KEGG PATHWAY:04340	KEGG PATHWAY:04962	Hedgehog signaling pathway	Vasopressin-regulated water reabsorption	0.0011251	0.01184
KEGG Pathway Co-membership	KEGG PATHWAY:04912	KEGG PATHWAY:05215	GnRH signaling pathway	Prostate cancer	8.8978e-09	1.5391e-07
KEGG Pathway Co-membership	KEGG PATHWAY:00020	KEGG PATHWAY:00640	Citrate cycle (TCA cycle)	Propanoate metabolism	4.0242e-05	0.00049714
KEGG Pathway Co-membership	KEGG PATHWAY:00531	KEGG PATHWAY:01100	Glycosaminoglycan degradation	Metabolic pathways	1.7099e-11	3.6838e-10
KEGG Pathway Co-membership	KEGG PATHWAY:04530	KEGG PATHWAY:05211	Tight junction	Renal cell carcinoma	0.0018367	0.018683
KEGG Pathway Co-membership	KEGG PATHWAY:04622	KEGG PATHWAY:05120	RIG-I-like receptor signaling pathway	Epithelial cell signaling in Helicobacter pylori infection	1.1625e-13	2.892e-12
KEGG Pathway Co-membership	KEGG PATHWAY:04662	KEGG PATHWAY:05014	B cell receptor signaling pathway	Amyotrophic lateral sclerosis (ALS)	6.0251e-07	8.9508e-06
KEGG Pathway Co-membership	KEGG PATHWAY:00564	KEGG PATHWAY:00565	Glycerophospholipid metabolism	Ether lipid metabolism	2.1158e-41	3.604e-39
KEGG Pathway Co-membership	KEGG PATHWAY:04010	KEGG PATHWAY:04520	MAPK signaling pathway	Adherens junction	2.6303e-05	0.00033146
KEGG Pathway Co-membership	KEGG PATHWAY:04722	KEGG PATHWAY:04920	Neurotrophin signaling pathway	Adipocytokine signaling pathway	1.709e-12	3.9574e-11
KEGG Pathway Co-membership	KEGG PATHWAY:00511	KEGG PATHWAY:00600	Other glycan degradation	Sphingolipid metabolism	9.7018e-10	1.8311e-08
KEGG Pathway Co-membership	KEGG PATHWAY:04910	KEGG PATHWAY:05215	Insulin signaling pathway	Prostate cancer	5.1451e-28	3.4703e-26
KEGG Pathway Co-membership	KEGG PATHWAY:04114	KEGG PATHWAY:04720	Oocyte meiosis	Long-term potentiation	1.6342e-43	3.1583e-41
KEGG Pathway Co-membership	KEGG PATHWAY:04310	KEGG PATHWAY:04720	Wnt signaling pathway	Long-term potentiation	1.6333e-20	6.5921e-19
KEGG Pathway Co-membership	KEGG PATHWAY:05330	KEGG PATHWAY:05332	Allograft rejection	Graft-versus-host disease	1.9082e-65	1.1281e-62
KEGG Pathway Co-membership	KEGG PATHWAY:00770	KEGG PATHWAY:01100	Pantothenate and CoA biosynthesis	Metabolic pathways	3.8818e-09	6.954e-08
KEGG Pathway Co-membership	KEGG PATHWAY:04620	KEGG PATHWAY:05213	Toll-like receptor signaling pathway	Endometrial cancer	1.696e-14	4.5033e-13
KEGG Pathway Co-membership	KEGG PATHWAY:04640	KEGG PATHWAY:04660	Hematopoietic cell lineage	T cell receptor signaling pathway	1.0054e-05	0.00013304
KEGG Pathway Co-membership	KEGG PATHWAY:04620	KEGG PATHWAY:05223	Toll-like receptor signaling pathway	Non-small cell lung cancer	3.1742e-14	8.2751e-13
KEGG Pathway Co-membership	KEGG PATHWAY:04630	KEGG PATHWAY:05210	Jak-STAT signaling pathway	Colorectal cancer	2.6254e-08	4.3612e-07
KEGG Pathway Co-membership	KEGG PATHWAY:04730	KEGG PATHWAY:05220	Long-term depression	Chronic myeloid leukemia	3.6341e-08	5.9483e-07
KEGG Pathway Co-membership	KEGG PATHWAY:00330	KEGG PATHWAY:00400	Arginine and proline metabolism	Phenylalanine, tyrosine and tryptophan biosynthesis	0.0010071	0.010648
KEGG Pathway Co-membership	KEGG PATHWAY:04510	KEGG PATHWAY:04730	Focal adhesion	Long-term depression	5.581e-05	0.00067863
KEGG Pathway Co-membership	KEGG PATHWAY:04510	KEGG PATHWAY:04620	Focal adhesion	Toll-like receptor signaling pathway	8.5547e-10	1.6252e-08
KEGG Pathway Co-membership	KEGG PATHWAY:00750	KEGG PATHWAY:01100	Vitamin B6 metabolism	Metabolic pathways	8.6903e-05	0.001041
KEGG Pathway Co-membership	KEGG PATHWAY:04720	KEGG PATHWAY:05414	Long-term potentiation	Dilated cardiomyopathy	0.00019043	0.002196
KEGG Pathway Co-membership	KEGG PATHWAY:00190	KEGG PATHWAY:05010	Oxidative phosphorylation	Alzheimer's disease	7.2902e-112	2.0933e-108
KEGG Pathway Co-membership	KEGG PATHWAY:04360	KEGG PATHWAY:04662	Axon guidance	B cell receptor signaling pathway	1.8845e-17	6.1392e-16
KEGG Pathway Co-membership	KEGG PATHWAY:04360	KEGG PATHWAY:05010	Axon guidance	Alzheimer's disease	0.0026326	0.026183
KEGG Pathway Co-membership	KEGG PATHWAY:05221	KEGG PATHWAY:05412	Acute myeloid leukemia	Arrhythmogenic right ventricular cardiomyopathy (ARVC)	0.0015958	0.01639
KEGG Pathway Co-membership	KEGG PATHWAY:00062	KEGG PATHWAY:00650	Fatty acid elongation in mitochondria	Butanoate metabolism	1.3376e-05	0.00017459
KEGG Pathway Co-membership	KEGG PATHWAY:00230	KEGG PATHWAY:03020	Purine metabolism	RNA polymerase	5.4715e-46	1.2938e-43
KEGG Pathway Co-membership	KEGG PATHWAY:04110	KEGG PATHWAY:05218	Cell cycle	Melanoma	8.239e-07	1.2123e-05
KEGG Pathway Co-membership	KEGG PATHWAY:00340	KEGG PATHWAY:00640	Histidine metabolism	Propanoate metabolism	7.4307e-07	1.0958e-05
KEGG Pathway Co-membership	KEGG PATHWAY:04320	KEGG PATHWAY:04720	Dorso-ventral axis formation	Long-term potentiation	0.00029068	0.0032805
KEGG Pathway Co-membership	KEGG PATHWAY:04720	KEGG PATHWAY:05218	Long-term potentiation	Melanoma	2.1108e-08	3.5385e-07
KEGG Pathway Co-membership	KEGG PATHWAY:00052	KEGG PATHWAY:04930	Galactose metabolism	Type II diabetes mellitus	7.1452e-05	0.00086154
KEGG Pathway Co-membership	KEGG PATHWAY:00592	KEGG PATHWAY:03320	alpha-Linolenic acid metabolism	PPAR signaling pathway	0.0017827	0.01818
KEGG Pathway Co-membership	KEGG PATHWAY:05210	KEGG PATHWAY:05213	Colorectal cancer	Endometrial cancer	5.5689e-57	2.2844e-54
KEGG Pathway Co-membership	KEGG PATHWAY:04144	KEGG PATHWAY:05330	Endocytosis	Allograft rejection	0.00031069	0.0034985
KEGG Pathway Co-membership	KEGG PATHWAY:04520	KEGG PATHWAY:05210	Adherens junction	Colorectal cancer	2.3386e-19	8.6567e-18
KEGG Pathway Co-membership	KEGG PATHWAY:05414	KEGG PATHWAY:05416	Dilated cardiomyopathy	Viral myocarditis	2.1164e-10	4.2369e-09
KEGG Pathway Co-membership	KEGG PATHWAY:00531	KEGG PATHWAY:00603	Glycosaminoglycan degradation	Glycosphingolipid biosynthesis - globo series	0.0013328	0.01383
KEGG Pathway Co-membership	KEGG PATHWAY:00590	KEGG PATHWAY:00982	Arachidonic acid metabolism	Drug metabolism - cytochrome P450	0.00012053	0.0014192
KEGG Pathway Co-membership	KEGG PATHWAY:04510	KEGG PATHWAY:04930	Focal adhesion	Type II diabetes mellitus	1.0793e-08	1.859e-07
KEGG Pathway Co-membership	KEGG PATHWAY:05213	KEGG PATHWAY:05215	Endometrial cancer	Prostate cancer	2.3236e-62	1.2623e-59
KEGG Pathway Co-membership	KEGG PATHWAY:00603	KEGG PATHWAY:00604	Glycosphingolipid biosynthesis - globo series	Glycosphingolipid biosynthesis - ganglio series	1.7381e-10	3.5077e-09
KEGG Pathway Co-membership	KEGG PATHWAY:04370	KEGG PATHWAY:04666	VEGF signaling pathway	Fc gamma R-mediated phagocytosis	2.1192e-32	1.9812e-30
KEGG Pathway Co-membership	KEGG PATHWAY:04370	KEGG PATHWAY:04540	VEGF signaling pathway	Gap junction	3.637e-09	6.5505e-08
KEGG Pathway Co-membership	KEGG PATHWAY:04510	KEGG PATHWAY:05410	Focal adhesion	Hypertrophic cardiomyopathy (HCM)	1.3573e-18	4.712e-17
KEGG Pathway Co-membership	KEGG PATHWAY:00564	KEGG PATHWAY:04370	Glycerophospholipid metabolism	VEGF signaling pathway	4.4987e-15	1.2438e-13
KEGG Pathway Co-membership	KEGG PATHWAY:04144	KEGG PATHWAY:04940	Endocytosis	Type I diabetes mellitus	0.00078823	0.0084589
KEGG Pathway Co-membership	KEGG PATHWAY:04720	KEGG PATHWAY:05211	Long-term potentiation	Renal cell carcinoma	1.4485e-13	3.5766e-12
KEGG Pathway Co-membership	KEGG PATHWAY:04742	KEGG PATHWAY:04962	Taste transduction	Vasopressin-regulated water reabsorption	3.6047e-06	4.9729e-05
KEGG Pathway Co-membership	KEGG PATHWAY:04520	KEGG PATHWAY:05219	Adherens junction	Bladder cancer	0.00032321	0.0036313
KEGG Pathway Co-membership	KEGG PATHWAY:04310	KEGG PATHWAY:05110	Wnt signaling pathway	Vibrio cholerae infection	0.0009753	0.010329
KEGG Pathway Co-membership	KEGG PATHWAY:04150	KEGG PATHWAY:04910	mTOR signaling pathway	Insulin signaling pathway	1.6302e-35	1.8832e-33
KEGG Pathway Co-membership	KEGG PATHWAY:00040	KEGG PATHWAY:00980	Pentose and glucuronate interconversions	Metabolism of xenobiotics by cytochrome P450	9.4723e-31	7.803e-29
KEGG Pathway Co-membership	KEGG PATHWAY:04664	KEGG PATHWAY:05223	Fc epsilon RI signaling pathway	Non-small cell lung cancer	5.1965e-35	5.8352e-33
KEGG Pathway Co-membership	KEGG PATHWAY:04062	KEGG PATHWAY:04962	Chemokine signaling pathway	Vasopressin-regulated water reabsorption	0.0008664	0.0092484
KEGG Pathway Co-membership	KEGG PATHWAY:00053	KEGG PATHWAY:00983	Ascorbate and aldarate metabolism	Drug metabolism - other enzymes	8.3633e-33	7.9669e-31
KEGG Pathway Co-membership	KEGG PATHWAY:04310	KEGG PATHWAY:04520	Wnt signaling pathway	Adherens junction	1.8567e-13	4.5623e-12
KEGG Pathway Co-membership	KEGG PATHWAY:04062	KEGG PATHWAY:04912	Chemokine signaling pathway	GnRH signaling pathway	1.6832e-21	7.2139e-20
KEGG Pathway Co-membership	KEGG PATHWAY:00072	KEGG PATHWAY:00380	Synthesis and degradation of ketone bodies	Tryptophan metabolism	0.0019489	0.019775
KEGG Pathway Co-membership	KEGG PATHWAY:04920	KEGG PATHWAY:05210	Adipocytokine signaling pathway	Colorectal cancer	0.00014017	0.001638
KEGG Pathway Co-membership	KEGG PATHWAY:04664	KEGG PATHWAY:05214	Fc epsilon RI signaling pathway	Glioma	2.491e-32	2.318e-30
KEGG Pathway Co-membership	KEGG PATHWAY:04370	KEGG PATHWAY:05221	VEGF signaling pathway	Acute myeloid leukemia	2.7099e-23	1.3318e-21
KEGG Pathway Co-membership	KEGG PATHWAY:04070	KEGG PATHWAY:04370	Phosphatidylinositol signaling system	VEGF signaling pathway	2.9415e-11	6.2237e-10
KEGG Pathway Co-membership	KEGG PATHWAY:00240	KEGG PATHWAY:03440	Pyrimidine metabolism	Homologous recombination	0.0016242	0.016665
KEGG Pathway Co-membership	KEGG PATHWAY:00533	KEGG PATHWAY:00603	Glycosaminoglycan biosynthesis - keratan sulfate	Glycosphingolipid biosynthesis - globo series	0.00067248	0.0073064
KEGG Pathway Co-membership	KEGG PATHWAY:04722	KEGG PATHWAY:05223	Neurotrophin signaling pathway	Non-small cell lung cancer	1.8548e-32	1.7421e-30
KEGG Pathway Co-membership	KEGG PATHWAY:04622	KEGG PATHWAY:05014	RIG-I-like receptor signaling pathway	Amyotrophic lateral sclerosis (ALS)	0.00066365	0.0072143
KEGG Pathway Co-membership	KEGG PATHWAY:04370	KEGG PATHWAY:04670	VEGF signaling pathway	Leukocyte transendothelial migration	1.7524e-19	6.5227e-18
KEGG Pathway Co-membership	KEGG PATHWAY:04720	KEGG PATHWAY:05216	Long-term potentiation	Thyroid cancer	2.1836e-09	4.0047e-08
KEGG Pathway Co-membership	KEGG PATHWAY:04916	KEGG PATHWAY:05221	Melanogenesis	Acute myeloid leukemia	3.3942e-12	7.6741e-11
KEGG Pathway Co-membership	KEGG PATHWAY:04062	KEGG PATHWAY:05215	Chemokine signaling pathway	Prostate cancer	5.6026e-21	2.3267e-19
KEGG Pathway Co-membership	KEGG PATHWAY:05120	KEGG PATHWAY:05222	Epithelial cell signaling in Helicobacter pylori infection	Small cell lung cancer	0.00067484	0.007328
KEGG Pathway Co-membership	KEGG PATHWAY:00532	KEGG PATHWAY:00534	Glycosaminoglycan biosynthesis - chondroitin sulfate	Glycosaminoglycan biosynthesis - heparan sulfate	4.7384e-12	1.0583e-10
KEGG Pathway Co-membership	KEGG PATHWAY:04650	KEGG PATHWAY:05332	Natural killer cell mediated cytotoxicity	Graft-versus-host disease	5.6187e-20	2.1594e-18
KEGG Pathway Co-membership	KEGG PATHWAY:04010	KEGG PATHWAY:04622	MAPK signaling pathway	RIG-I-like receptor signaling pathway	5.4786e-08	8.8592e-07
KEGG Pathway Co-membership	KEGG PATHWAY:04722	KEGG PATHWAY:04930	Neurotrophin signaling pathway	Type II diabetes mellitus	4.6959e-18	1.5784e-16
KEGG Pathway Co-membership	KEGG PATHWAY:04114	KEGG PATHWAY:04210	Oocyte meiosis	Apoptosis	2.3212e-06	3.2627e-05
KEGG Pathway Co-membership	KEGG PATHWAY:04010	KEGG PATHWAY:05014	MAPK signaling pathway	Amyotrophic lateral sclerosis (ALS)	3.0854e-13	7.4449e-12
KEGG Pathway Co-membership	KEGG PATHWAY:04916	KEGG PATHWAY:04960	Melanogenesis	Aldosterone-regulated sodium reabsorption	0.00013402	0.0015698
KEGG Pathway Co-membership	KEGG PATHWAY:04320	KEGG PATHWAY:04722	Dorso-ventral axis formation	Neurotrophin signaling pathway	1.2559e-06	1.8108e-05
KEGG Pathway Co-membership	KEGG PATHWAY:04664	KEGG PATHWAY:04666	Fc epsilon RI signaling pathway	Fc gamma R-mediated phagocytosis	3.4358e-42	6.1661e-40
KEGG Pathway Co-membership	KEGG PATHWAY:04621	KEGG PATHWAY:04622	NOD-like receptor signaling pathway	RIG-I-like receptor signaling pathway	5.8006e-22	2.5967e-20
KEGG Pathway Co-membership	KEGG PATHWAY:04916	KEGG PATHWAY:05219	Melanogenesis	Bladder cancer	1.0107e-06	1.47e-05
KEGG Pathway Co-membership	KEGG PATHWAY:00072	KEGG PATHWAY:00640	Synthesis and degradation of ketone bodies	Propanoate metabolism	0.0013275	0.013782
KEGG Pathway Co-membership	KEGG PATHWAY:04621	KEGG PATHWAY:04664	NOD-like receptor signaling pathway	Fc epsilon RI signaling pathway	1.8074e-08	3.0477e-07
KEGG Pathway Co-membership	KEGG PATHWAY:04621	KEGG PATHWAY:04920	NOD-like receptor signaling pathway	Adipocytokine signaling pathway	1.7996e-10	3.6245e-09
KEGG Pathway Co-membership	KEGG PATHWAY:05212	KEGG PATHWAY:05222	Pancreatic cancer	Small cell lung cancer	4.1314e-30	3.2693e-28
KEGG Pathway Co-membership	KEGG PATHWAY:05211	KEGG PATHWAY:05215	Renal cell carcinoma	Prostate cancer	3.5646e-33	3.495e-31
KEGG Pathway Co-membership	KEGG PATHWAY:04540	KEGG PATHWAY:04914	Gap junction	Progesterone-mediated oocyte maturation	6.0632e-21	2.5025e-19
KEGG Pathway Co-membership	KEGG PATHWAY:00591	KEGG PATHWAY:04730	Linoleic acid metabolism	Long-term depression	8.7287e-24	4.4193e-22
KEGG Pathway Co-membership	KEGG PATHWAY:00380	KEGG PATHWAY:00903	Tryptophan metabolism	Limonene and pinene degradation	2.3008e-16	7.007e-15
KEGG Pathway Co-membership	KEGG PATHWAY:04142	KEGG PATHWAY:05110	Lysosome	Vibrio cholerae infection	4.0302e-07	6.1091e-06
KEGG Pathway Co-membership	KEGG PATHWAY:04722	KEGG PATHWAY:04810	Neurotrophin signaling pathway	Regulation of actin cytoskeleton	2.1601e-11	4.614e-10
KEGG Pathway Co-membership	KEGG PATHWAY:04060	KEGG PATHWAY:04621	Cytokine-cytokine receptor interaction	NOD-like receptor signaling pathway	9.4519e-06	0.00012532
KEGG Pathway Co-membership	KEGG PATHWAY:04660	KEGG PATHWAY:05212	T cell receptor signaling pathway	Pancreatic cancer	7.2446e-24	3.7053e-22
KEGG Pathway Co-membership	KEGG PATHWAY:05200	KEGG PATHWAY:05222	Pathways in cancer	Small cell lung cancer	1.8247e-100	4.0753e-97
KEGG Pathway Co-membership	KEGG PATHWAY:04810	KEGG PATHWAY:04910	Regulation of actin cytoskeleton	Insulin signaling pathway	2.4116e-11	5.1349e-10
KEGG Pathway Co-membership	KEGG PATHWAY:00300	KEGG PATHWAY:01100	Lysine biosynthesis	Metabolic pathways	0.0019675	0.019923
KEGG Pathway Co-membership	KEGG PATHWAY:04320	KEGG PATHWAY:04960	Dorso-ventral axis formation	Aldosterone-regulated sodium reabsorption	0.00095372	0.010121
KEGG Pathway Co-membership	KEGG PATHWAY:00760	KEGG PATHWAY:00770	Nicotinate and nicotinamide metabolism	Pantothenate and CoA biosynthesis	0.0020064	0.020306
KEGG Pathway Co-membership	KEGG PATHWAY:04650	KEGG PATHWAY:05010	Natural killer cell mediated cytotoxicity	Alzheimer's disease	0.00039404	0.0043831
KEGG Pathway Co-membership	KEGG PATHWAY:04660	KEGG PATHWAY:05221	T cell receptor signaling pathway	Acute myeloid leukemia	4.0561e-31	3.4546e-29
KEGG Pathway Co-membership	KEGG PATHWAY:04510	KEGG PATHWAY:05212	Focal adhesion	Pancreatic cancer	9.9827e-29	7.1153e-27
KEGG Pathway Co-membership	KEGG PATHWAY:04810	KEGG PATHWAY:05218	Regulation of actin cytoskeleton	Melanoma	2.0241e-53	6.8956e-51
KEGG Pathway Co-membership	KEGG PATHWAY:04540	KEGG PATHWAY:04742	Gap junction	Taste transduction	1.0985e-08	1.8872e-07
KEGG Pathway Co-membership	KEGG PATHWAY:00051	KEGG PATHWAY:00052	Fructose and mannose metabolism	Galactose metabolism	1.439e-10	2.9098e-09
KEGG Pathway Co-membership	KEGG PATHWAY:04930	KEGG PATHWAY:05120	Type II diabetes mellitus	Epithelial cell signaling in Helicobacter pylori infection	0.0029615	0.029252
KEGG Pathway Co-membership	KEGG PATHWAY:04320	KEGG PATHWAY:04664	Dorso-ventral axis formation	Fc epsilon RI signaling pathway	4.9708e-08	8.064e-07
KEGG Pathway Co-membership	KEGG PATHWAY:04630	KEGG PATHWAY:04672	Jak-STAT signaling pathway	Intestinal immune network for IgA production	0.00043958	0.0048654
KEGG Pathway Co-membership	KEGG PATHWAY:04662	KEGG PATHWAY:05211	B cell receptor signaling pathway	Renal cell carcinoma	1.7494e-28	1.2167e-26
KEGG Pathway Co-membership	KEGG PATHWAY:04012	KEGG PATHWAY:05222	ErbB signaling pathway	Small cell lung cancer	4.6693e-11	9.756e-10
KEGG Pathway Co-membership	KEGG PATHWAY:04912	KEGG PATHWAY:05219	GnRH signaling pathway	Bladder cancer	3.7087e-09	6.6736e-08
KEGG Pathway Co-membership	KEGG PATHWAY:04540	KEGG PATHWAY:04810	Gap junction	Regulation of actin cytoskeleton	1.4162e-08	2.4062e-07
KEGG Pathway Co-membership	KEGG PATHWAY:04062	KEGG PATHWAY:04150	Chemokine signaling pathway	mTOR signaling pathway	2.021e-09	3.7234e-08
KEGG Pathway Co-membership	KEGG PATHWAY:04662	KEGG PATHWAY:04914	B cell receptor signaling pathway	Progesterone-mediated oocyte maturation	2.3061e-14	6.075e-13
KEGG Pathway Co-membership	KEGG PATHWAY:04630	KEGG PATHWAY:05223	Jak-STAT signaling pathway	Non-small cell lung cancer	1.7001e-11	3.6665e-10
KEGG Pathway Co-membership	KEGG PATHWAY:04660	KEGG PATHWAY:05014	T cell receptor signaling pathway	Amyotrophic lateral sclerosis (ALS)	3.8383e-10	7.5195e-09
KEGG Pathway Co-membership	KEGG PATHWAY:00592	KEGG PATHWAY:04370	alpha-Linolenic acid metabolism	VEGF signaling pathway	5.9782e-28	3.9527e-26
KEGG Pathway Co-membership	KEGG PATHWAY:04510	KEGG PATHWAY:05219	Focal adhesion	Bladder cancer	7.5034e-13	1.7681e-11
KEGG Pathway Co-membership	KEGG PATHWAY:04144	KEGG PATHWAY:05220	Endocytosis	Chronic myeloid leukemia	0.0012056	0.012582
KEGG Pathway Co-membership	KEGG PATHWAY:04062	KEGG PATHWAY:04114	Chemokine signaling pathway	Oocyte meiosis	2.4469e-06	3.4322e-05
KEGG Pathway Co-membership	KEGG PATHWAY:00565	KEGG PATHWAY:04730	Ether lipid metabolism	Long-term depression	1.4435e-22	6.7632e-21
KEGG Pathway Co-membership	KEGG PATHWAY:00072	KEGG PATHWAY:00310	Synthesis and degradation of ketone bodies	Lysine degradation	0.0023553	0.023612
KEGG Pathway Co-membership	KEGG PATHWAY:04662	KEGG PATHWAY:04664	B cell receptor signaling pathway	Fc epsilon RI signaling pathway	4.0158e-45	8.7737e-43
KEGG Pathway Co-membership	KEGG PATHWAY:04960	KEGG PATHWAY:05210	Aldosterone-regulated sodium reabsorption	Colorectal cancer	1.0852e-12	2.5452e-11
KEGG Pathway Co-membership	KEGG PATHWAY:05014	KEGG PATHWAY:05212	Amyotrophic lateral sclerosis (ALS)	Pancreatic cancer	0.00070779	0.0076652
KEGG Pathway Co-membership	KEGG PATHWAY:00430	KEGG PATHWAY:04940	Taurine and hypotaurine metabolism	Type I diabetes mellitus	0.0029286	0.028969
KEGG Pathway Co-membership	KEGG PATHWAY:04070	KEGG PATHWAY:04664	Phosphatidylinositol signaling system	Fc epsilon RI signaling pathway	4.9146e-11	1.0226e-09
KEGG Pathway Co-membership	KEGG PATHWAY:04060	KEGG PATHWAY:05332	Cytokine-cytokine receptor interaction	Graft-versus-host disease	0.001013	0.010705
KEGG Pathway Co-membership	KEGG PATHWAY:05200	KEGG PATHWAY:05214	Pathways in cancer	Glioma	2.4355e-50	6.7059e-48
KEGG Pathway Co-membership	KEGG PATHWAY:01100	KEGG PATHWAY:04070	Metabolic pathways	Phosphatidylinositol signaling system	4.8689e-19	1.7476e-17
KEGG Pathway Co-membership	KEGG PATHWAY:04540	KEGG PATHWAY:04666	Gap junction	Fc gamma R-mediated phagocytosis	0.0012249	0.01277
KEGG Pathway Co-membership	KEGG PATHWAY:00230	KEGG PATHWAY:04914	Purine metabolism	Progesterone-mediated oocyte maturation	4.5484e-05	0.00055916
KEGG Pathway Co-membership	KEGG PATHWAY:00051	KEGG PATHWAY:04910	Fructose and mannose metabolism	Insulin signaling pathway	0.001661	0.017017
KEGG Pathway Co-membership	KEGG PATHWAY:04070	KEGG PATHWAY:04910	Phosphatidylinositol signaling system	Insulin signaling pathway	5.0569e-11	1.0511e-09
KEGG Pathway Co-membership	KEGG PATHWAY:04320	KEGG PATHWAY:05216	Dorso-ventral axis formation	Thyroid cancer	8.5828e-06	0.00011425
KEGG Pathway Co-membership	KEGG PATHWAY:03440	KEGG PATHWAY:03450	Homologous recombination	Non-homologous end-joining	0.0023737	0.023784
KEGG Pathway Co-membership	KEGG PATHWAY:04320	KEGG PATHWAY:04916	Dorso-ventral axis formation	Melanogenesis	0.0012163	0.012687
KEGG Pathway Co-membership	KEGG PATHWAY:05320	KEGG PATHWAY:05416	Autoimmune thyroid disease	Viral myocarditis	2.0995e-38	2.8904e-36
KEGG Pathway Co-membership	KEGG PATHWAY:04630	KEGG PATHWAY:04722	Jak-STAT signaling pathway	Neurotrophin signaling pathway	3.253e-06	4.5124e-05
KEGG Pathway Co-membership	KEGG PATHWAY:04914	KEGG PATHWAY:05212	Progesterone-mediated oocyte maturation	Pancreatic cancer	8.6245e-22	3.8099e-20
KEGG Pathway Co-membership	KEGG PATHWAY:00590	KEGG PATHWAY:04912	Arachidonic acid metabolism	GnRH signaling pathway	3.9477e-15	1.0945e-13
KEGG Pathway Co-membership	KEGG PATHWAY:05214	KEGG PATHWAY:05220	Glioma	Chronic myeloid leukemia	4.273e-60	2.0449e-57
KEGG Pathway Co-membership	KEGG PATHWAY:04930	KEGG PATHWAY:05221	Type II diabetes mellitus	Acute myeloid leukemia	5.6298e-14	1.4397e-12
KEGG Pathway Co-membership	KEGG PATHWAY:04630	KEGG PATHWAY:04666	Jak-STAT signaling pathway	Fc gamma R-mediated phagocytosis	0.00011051	0.0013105
KEGG Pathway Co-membership	KEGG PATHWAY:04012	KEGG PATHWAY:05200	ErbB signaling pathway	Pathways in cancer	1.7447e-41	2.9974e-39
KEGG Pathway Co-membership	KEGG PATHWAY:04020	KEGG PATHWAY:05110	Calcium signaling pathway	Vibrio cholerae infection	2.2812e-07	3.5163e-06
KEGG Pathway Co-membership	KEGG PATHWAY:04664	KEGG PATHWAY:05222	Fc epsilon RI signaling pathway	Small cell lung cancer	3.1914e-08	5.271e-07
KEGG Pathway Co-membership	KEGG PATHWAY:00740	KEGG PATHWAY:00770	Riboflavin metabolism	Pantothenate and CoA biosynthesis	0.00088387	0.0094249
KEGG Pathway Co-membership	KEGG PATHWAY:05217	KEGG PATHWAY:05412	Basal cell carcinoma	Arrhythmogenic right ventricular cardiomyopathy (ARVC)	0.0010748	0.011341
KEGG Pathway Co-membership	KEGG PATHWAY:04662	KEGG PATHWAY:05020	B cell receptor signaling pathway	Prion diseases	0.0014098	0.014584
KEGG Pathway Co-membership	KEGG PATHWAY:04012	KEGG PATHWAY:04510	ErbB signaling pathway	Focal adhesion	2.1338e-45	4.7654e-43
KEGG Pathway Co-membership	KEGG PATHWAY:04670	KEGG PATHWAY:05130	Leukocyte transendothelial migration	Pathogenic Escherichia coli infection	2.0372e-11	4.3655e-10
KEGG Pathway Co-membership	KEGG PATHWAY:04622	KEGG PATHWAY:05215	RIG-I-like receptor signaling pathway	Prostate cancer	0.0011529	0.012094
KEGG Pathway Co-membership	KEGG PATHWAY:05010	KEGG PATHWAY:05012	Alzheimer's disease	Parkinson's disease	1.1017e-123	5.5361e-120
KEGG Pathway Co-membership	KEGG PATHWAY:05210	KEGG PATHWAY:05222	Colorectal cancer	Small cell lung cancer	3.786e-17	1.2079e-15
KEGG Pathway Co-membership	KEGG PATHWAY:04512	KEGG PATHWAY:05410	ECM-receptor interaction	Hypertrophic cardiomyopathy (HCM)	8.6141e-22	3.8137e-20
KEGG Pathway Co-membership	KEGG PATHWAY:00562	KEGG PATHWAY:04666	Inositol phosphate metabolism	Fc gamma R-mediated phagocytosis	2.2613e-09	4.1395e-08
KEGG Pathway Co-membership	KEGG PATHWAY:04110	KEGG PATHWAY:04350	Cell cycle	TGF-beta signaling pathway	9.2634e-14	2.3187e-12
KEGG Pathway Co-membership	KEGG PATHWAY:04020	KEGG PATHWAY:04910	Calcium signaling pathway	Insulin signaling pathway	4.869e-05	0.0005953
KEGG Pathway Co-membership	KEGG PATHWAY:04650	KEGG PATHWAY:05020	Natural killer cell mediated cytotoxicity	Prion diseases	0.001898	0.019268
KEGG Pathway Co-membership	KEGG PATHWAY:00592	KEGG PATHWAY:01100	alpha-Linolenic acid metabolism	Metabolic pathways	9.267e-12	2.0159e-10
KEGG Pathway Co-membership	KEGG PATHWAY:04070	KEGG PATHWAY:05210	Phosphatidylinositol signaling system	Colorectal cancer	2.9392e-06	4.0857e-05
KEGG Pathway Co-membership	KEGG PATHWAY:04662	KEGG PATHWAY:04720	B cell receptor signaling pathway	Long-term potentiation	7.0213e-16	2.0754e-14
KEGG Pathway Co-membership	KEGG PATHWAY:00591	KEGG PATHWAY:00980	Linoleic acid metabolism	Metabolism of xenobiotics by cytochrome P450	1.4196e-12	3.3064e-11
KEGG Pathway Co-membership	KEGG PATHWAY:00460	KEGG PATHWAY:00480	Cyanoamino acid metabolism	Glutathione metabolism	2.442e-07	3.7554e-06
KEGG Pathway Co-membership	KEGG PATHWAY:04370	KEGG PATHWAY:04916	VEGF signaling pathway	Melanogenesis	1.6404e-07	2.56e-06
KEGG Pathway Co-membership	KEGG PATHWAY:04660	KEGG PATHWAY:04722	T cell receptor signaling pathway	Neurotrophin signaling pathway	3.0864e-39	4.5616e-37
KEGG Pathway Co-membership	KEGG PATHWAY:00100	KEGG PATHWAY:01100	Steroid biosynthesis	Metabolic pathways	1.1416e-07	1.8054e-06
KEGG Pathway Co-membership	KEGG PATHWAY:04660	KEGG PATHWAY:04670	T cell receptor signaling pathway	Leukocyte transendothelial migration	1.2708e-12	2.9701e-11
KEGG Pathway Co-membership	KEGG PATHWAY:04916	KEGG PATHWAY:05214	Melanogenesis	Glioma	3.6543e-21	1.5239e-19
KEGG Pathway Co-membership	KEGG PATHWAY:04960	KEGG PATHWAY:05222	Aldosterone-regulated sodium reabsorption	Small cell lung cancer	2.2303e-07	3.4484e-06
KEGG Pathway Co-membership	KEGG PATHWAY:04670	KEGG PATHWAY:05212	Leukocyte transendothelial migration	Pancreatic cancer	4.1723e-07	6.315e-06
KEGG Pathway Co-membership	KEGG PATHWAY:04010	KEGG PATHWAY:04540	MAPK signaling pathway	Gap junction	1.3382e-14	3.5769e-13
KEGG Pathway Co-membership	KEGG PATHWAY:04720	KEGG PATHWAY:05221	Long-term potentiation	Acute myeloid leukemia	3.8665e-09	6.9328e-08
KEGG Pathway Co-membership	KEGG PATHWAY:04140	KEGG PATHWAY:04623	Regulation of autophagy	Cytosolic DNA-sensing pathway	6.0302e-18	2.0168e-16
KEGG Pathway Co-membership	KEGG PATHWAY:04010	KEGG PATHWAY:05412	MAPK signaling pathway	Arrhythmogenic right ventricular cardiomyopathy (ARVC)	5.7337e-10	1.1039e-08
KEGG Pathway Co-membership	KEGG PATHWAY:00520	KEGG PATHWAY:04930	Amino sugar and nucleotide sugar metabolism	Type II diabetes mellitus	0.00057699	0.0063167
KEGG Pathway Co-membership	KEGG PATHWAY:04110	KEGG PATHWAY:05220	Cell cycle	Chronic myeloid leukemia	1.5936e-17	5.2e-16
KEGG Pathway Co-membership	KEGG PATHWAY:04150	KEGG PATHWAY:04660	mTOR signaling pathway	T cell receptor signaling pathway	1.7275e-11	3.7177e-10
KEGG Pathway Co-membership	KEGG PATHWAY:05213	KEGG PATHWAY:05223	Endometrial cancer	Non-small cell lung cancer	5.0698e-58	2.1681e-55
KEGG Pathway Co-membership	KEGG PATHWAY:04070	KEGG PATHWAY:04722	Phosphatidylinositol signaling system	Neurotrophin signaling pathway	1.3759e-11	2.9769e-10
KEGG Pathway Co-membership	KEGG PATHWAY:04623	KEGG PATHWAY:05320	Cytosolic DNA-sensing pathway	Autoimmune thyroid disease	2.995e-15	8.396e-14
KEGG Pathway Co-membership	KEGG PATHWAY:04062	KEGG PATHWAY:05120	Chemokine signaling pathway	Epithelial cell signaling in Helicobacter pylori infection	1.2002e-09	2.242e-08
KEGG Pathway Co-membership	KEGG PATHWAY:00430	KEGG PATHWAY:00650	Taurine and hypotaurine metabolism	Butanoate metabolism	0.0017544	0.017909
KEGG Pathway Co-membership	KEGG PATHWAY:04210	KEGG PATHWAY:04620	Apoptosis	Toll-like receptor signaling pathway	1.4862e-23	7.4683e-22
KEGG Pathway Co-membership	KEGG PATHWAY:00071	KEGG PATHWAY:00830	Fatty acid metabolism	Retinol metabolism	1.0317e-09	1.9417e-08
KEGG Pathway Co-membership	KEGG PATHWAY:00450	KEGG PATHWAY:00480	Selenoamino acid metabolism	Glutathione metabolism	9.1336e-05	0.0010902
KEGG Pathway Co-membership	KEGG PATHWAY:04670	KEGG PATHWAY:05416	Leukocyte transendothelial migration	Viral myocarditis	2.9962e-05	0.00037523
KEGG Pathway Co-membership	KEGG PATHWAY:04912	KEGG PATHWAY:05120	GnRH signaling pathway	Epithelial cell signaling in Helicobacter pylori infection	2.7623e-10	5.4863e-09
KEGG Pathway Co-membership	KEGG PATHWAY:04664	KEGG PATHWAY:04930	Fc epsilon RI signaling pathway	Type II diabetes mellitus	1.3416e-18	4.6735e-17
KEGG Pathway Co-membership	KEGG PATHWAY:04115	KEGG PATHWAY:05218	p53 signaling pathway	Melanoma	2.5543e-07	3.9161e-06
KEGG Pathway Co-membership	KEGG PATHWAY:04640	KEGG PATHWAY:05414	Hematopoietic cell lineage	Dilated cardiomyopathy	1.8427e-05	0.00023606
KEGG Pathway Co-membership	KEGG PATHWAY:00020	KEGG PATHWAY:00290	Citrate cycle (TCA cycle)	Valine, leucine and isoleucine biosynthesis	3.2312e-05	0.0004034
KEGG Pathway Co-membership	KEGG PATHWAY:00603	KEGG PATHWAY:01100	Glycosphingolipid biosynthesis - globo series	Metabolic pathways	4.3639e-07	6.5901e-06
KEGG Pathway Co-membership	KEGG PATHWAY:04140	KEGG PATHWAY:04612	Regulation of autophagy	Antigen processing and presentation	3.9414e-15	1.0942e-13
KEGG Pathway Co-membership	KEGG PATHWAY:04520	KEGG PATHWAY:04530	Adherens junction	Tight junction	4.3722e-18	1.4745e-16
KEGG Pathway Co-membership	KEGG PATHWAY:00830	KEGG PATHWAY:00860	Retinol metabolism	Porphyrin and chlorophyll metabolism	3.9073e-25	2.1877e-23
KEGG Pathway Co-membership	KEGG PATHWAY:04662	KEGG PATHWAY:05221	B cell receptor signaling pathway	Acute myeloid leukemia	4.3453e-36	5.1377e-34
KEGG Pathway Co-membership	KEGG PATHWAY:04012	KEGG PATHWAY:04062	ErbB signaling pathway	Chemokine signaling pathway	2.7764e-26	1.656e-24
KEGG Pathway Co-membership	KEGG PATHWAY:04540	KEGG PATHWAY:05211	Gap junction	Renal cell carcinoma	1.3553e-09	2.5223e-08
KEGG Pathway Co-membership	KEGG PATHWAY:04623	KEGG PATHWAY:04920	Cytosolic DNA-sensing pathway	Adipocytokine signaling pathway	5.4699e-06	7.4037e-05
KEGG Pathway Co-membership	KEGG PATHWAY:04540	KEGG PATHWAY:05010	Gap junction	Alzheimer's disease	0.00054174	0.0059405
KEGG Pathway Co-membership	KEGG PATHWAY:04810	KEGG PATHWAY:04930	Regulation of actin cytoskeleton	Type II diabetes mellitus	1.9821e-06	2.8037e-05
KEGG Pathway Co-membership	KEGG PATHWAY:05215	KEGG PATHWAY:05221	Prostate cancer	Acute myeloid leukemia	1.2038e-51	3.6661e-49
KEGG Pathway Co-membership	KEGG PATHWAY:00120	KEGG PATHWAY:04146	Primary bile acid biosynthesis	Peroxisome	2.3805e-06	3.3413e-05
KEGG Pathway Co-membership	KEGG PATHWAY:00140	KEGG PATHWAY:00591	Steroid hormone biosynthesis	Linoleic acid metabolism	0.00020648	0.0023689
KEGG Pathway Co-membership	KEGG PATHWAY:04940	KEGG PATHWAY:05320	Type I diabetes mellitus	Autoimmune thyroid disease	1.7797e-51	5.3392e-49
KEGG Pathway Co-membership	KEGG PATHWAY:04020	KEGG PATHWAY:04730	Calcium signaling pathway	Long-term depression	6.7866e-12	1.4974e-10
KEGG Pathway Co-membership	KEGG PATHWAY:04730	KEGG PATHWAY:05218	Long-term depression	Melanoma	7.7036e-11	1.5816e-09
KEGG Pathway Co-membership	KEGG PATHWAY:05310	KEGG PATHWAY:05416	Asthma	Viral myocarditis	3.9076e-23	1.8972e-21
KEGG Pathway Co-membership	KEGG PATHWAY:00650	KEGG PATHWAY:00900	Butanoate metabolism	Terpenoid backbone biosynthesis	1.8627e-06	2.6422e-05
KEGG Pathway Co-membership	KEGG PATHWAY:04012	KEGG PATHWAY:05211	ErbB signaling pathway	Renal cell carcinoma	1.1999e-46	2.8713e-44
KEGG Pathway Co-membership	KEGG PATHWAY:04621	KEGG PATHWAY:05020	NOD-like receptor signaling pathway	Prion diseases	4.698e-05	0.00057544
KEGG Pathway Co-membership	KEGG PATHWAY:04062	KEGG PATHWAY:04620	Chemokine signaling pathway	Toll-like receptor signaling pathway	4.0915e-19	1.4845e-17
KEGG Pathway Co-membership	KEGG PATHWAY:04650	KEGG PATHWAY:04810	Natural killer cell mediated cytotoxicity	Regulation of actin cytoskeleton	7.9277e-14	2.0069e-12
KEGG Pathway Co-membership	KEGG PATHWAY:05130	KEGG PATHWAY:05410	Pathogenic Escherichia coli infection	Hypertrophic cardiomyopathy (HCM)	0.0024329	0.024341
KEGG Pathway Co-membership	KEGG PATHWAY:00630	KEGG PATHWAY:00670	Glyoxylate and dicarboxylate metabolism	One carbon pool by folate	1.3088e-07	2.0551e-06
KEGG Pathway Co-membership	KEGG PATHWAY:04914	KEGG PATHWAY:05414	Progesterone-mediated oocyte maturation	Dilated cardiomyopathy	1.42e-10	2.8743e-09
KEGG Pathway Co-membership	KEGG PATHWAY:05310	KEGG PATHWAY:05332	Asthma	Graft-versus-host disease	2.7561e-25	1.5474e-23
KEGG Pathway Co-membership	KEGG PATHWAY:04660	KEGG PATHWAY:04910	T cell receptor signaling pathway	Insulin signaling pathway	2.6038e-21	1.1041e-19
KEGG Pathway Co-membership	KEGG PATHWAY:00564	KEGG PATHWAY:01100	Glycerophospholipid metabolism	Metabolic pathways	6.0566e-28	3.9784e-26
KEGG Pathway Co-membership	KEGG PATHWAY:04722	KEGG PATHWAY:05010	Neurotrophin signaling pathway	Alzheimer's disease	0.0021841	0.021961
KEGG Pathway Co-membership	KEGG PATHWAY:04722	KEGG PATHWAY:05218	Neurotrophin signaling pathway	Melanoma	1.4861e-19	5.5626e-18
KEGG Pathway Co-membership	KEGG PATHWAY:04510	KEGG PATHWAY:04722	Focal adhesion	Neurotrophin signaling pathway	3.7047e-26	2.1773e-24
KEGG Pathway Co-membership	KEGG PATHWAY:00280	KEGG PATHWAY:00903	Valine, leucine and isoleucine degradation	Limonene and pinene degradation	5.2952e-16	1.5791e-14
KEGG Pathway Co-membership	KEGG PATHWAY:04666	KEGG PATHWAY:05220	Fc gamma R-mediated phagocytosis	Chronic myeloid leukemia	4.5985e-16	1.3796e-14
KEGG Pathway Co-membership	KEGG PATHWAY:04010	KEGG PATHWAY:05210	MAPK signaling pathway	Colorectal cancer	5.4052e-19	1.9297e-17
KEGG Pathway Co-membership	KEGG PATHWAY:04070	KEGG PATHWAY:04150	Phosphatidylinositol signaling system	mTOR signaling pathway	5.7398e-07	8.5459e-06
KEGG Pathway Co-membership	KEGG PATHWAY:04012	KEGG PATHWAY:05216	ErbB signaling pathway	Thyroid cancer	4.5076e-10	8.7454e-09
KEGG Pathway Co-membership	KEGG PATHWAY:04662	KEGG PATHWAY:04916	B cell receptor signaling pathway	Melanogenesis	1.3575e-06	1.9475e-05
KEGG Pathway Co-membership	KEGG PATHWAY:00071	KEGG PATHWAY:00650	Fatty acid metabolism	Butanoate metabolism	5.5905e-18	1.8728e-16
KEGG Pathway Co-membership	KEGG PATHWAY:04270	KEGG PATHWAY:04664	Vascular smooth muscle contraction	Fc epsilon RI signaling pathway	1.8267e-23	9.1107e-22
KEGG Pathway Co-membership	KEGG PATHWAY:04150	KEGG PATHWAY:05216	mTOR signaling pathway	Thyroid cancer	0.0027498	0.027254
KEGG Pathway Co-membership	KEGG PATHWAY:04010	KEGG PATHWAY:04910	MAPK signaling pathway	Insulin signaling pathway	1.25e-10	2.5353e-09
KEGG Pathway Co-membership	KEGG PATHWAY:00564	KEGG PATHWAY:04070	Glycerophospholipid metabolism	Phosphatidylinositol signaling system	5.6567e-10	1.0912e-08
KEGG Pathway Co-membership	KEGG PATHWAY:00240	KEGG PATHWAY:03430	Pyrimidine metabolism	Mismatch repair	0.00075419	0.0081152
KEGG Pathway Co-membership	KEGG PATHWAY:04320	KEGG PATHWAY:05020	Dorso-ventral axis formation	Prion diseases	1.8562e-05	0.00023764
KEGG Pathway Co-membership	KEGG PATHWAY:04620	KEGG PATHWAY:04623	Toll-like receptor signaling pathway	Cytosolic DNA-sensing pathway	1.685e-38	2.352e-36
KEGG Pathway Co-membership	KEGG PATHWAY:04070	KEGG PATHWAY:05215	Phosphatidylinositol signaling system	Prostate cancer	4.1312e-06	5.6681e-05
KEGG Pathway Co-membership	KEGG PATHWAY:04622	KEGG PATHWAY:04664	RIG-I-like receptor signaling pathway	Fc epsilon RI signaling pathway	8.7314e-06	0.00011615
KEGG Pathway Co-membership	KEGG PATHWAY:04620	KEGG PATHWAY:04670	Toll-like receptor signaling pathway	Leukocyte transendothelial migration	3.1348e-07	4.7915e-06
KEGG Pathway Co-membership	KEGG PATHWAY:05210	KEGG PATHWAY:05416	Colorectal cancer	Viral myocarditis	2.3934e-05	0.00030275
KEGG Pathway Co-membership	KEGG PATHWAY:04650	KEGG PATHWAY:04930	Natural killer cell mediated cytotoxicity	Type II diabetes mellitus	1.8867e-08	3.1682e-07
KEGG Pathway Co-membership	KEGG PATHWAY:04010	KEGG PATHWAY:04662	MAPK signaling pathway	B cell receptor signaling pathway	3.1082e-26	1.8375e-24
KEGG Pathway Co-membership	KEGG PATHWAY:04666	KEGG PATHWAY:05130	Fc gamma R-mediated phagocytosis	Pathogenic Escherichia coli infection	4.0759e-10	7.9462e-09
KEGG Pathway Co-membership	KEGG PATHWAY:04810	KEGG PATHWAY:05412	Regulation of actin cytoskeleton	Arrhythmogenic right ventricular cardiomyopathy (ARVC)	2.1452e-20	8.5385e-19
KEGG Pathway Co-membership	KEGG PATHWAY:00010	KEGG PATHWAY:00982	Glycolysis / Gluconeogenesis	Drug metabolism - cytochrome P450	4.0468e-10	7.9048e-09
KEGG Pathway Co-membership	KEGG PATHWAY:04012	KEGG PATHWAY:04722	ErbB signaling pathway	Neurotrophin signaling pathway	6.4958e-51	1.8652e-48
KEGG Pathway Co-membership	KEGG PATHWAY:00340	KEGG PATHWAY:00980	Histidine metabolism	Metabolism of xenobiotics by cytochrome P450	0.00052437	0.0057563
KEGG Pathway Co-membership	KEGG PATHWAY:04910	KEGG PATHWAY:05218	Insulin signaling pathway	Melanoma	1.0002e-18	3.5147e-17
KEGG Pathway Co-membership	KEGG PATHWAY:04070	KEGG PATHWAY:05212	Phosphatidylinositol signaling system	Pancreatic cancer	7.247e-06	9.7175e-05
KEGG Pathway Co-membership	KEGG PATHWAY:05020	KEGG PATHWAY:05223	Prion diseases	Non-small cell lung cancer	0.00040486	0.004496
KEGG Pathway Co-membership	KEGG PATHWAY:04210	KEGG PATHWAY:04640	Apoptosis	Hematopoietic cell lineage	0.0032811	0.03225
KEGG Pathway Co-membership	KEGG PATHWAY:00562	KEGG PATHWAY:05210	Inositol phosphate metabolism	Colorectal cancer	0.0039468	0.038379
KEGG Pathway Co-membership	KEGG PATHWAY:04612	KEGG PATHWAY:04623	Antigen processing and presentation	Cytosolic DNA-sensing pathway	3.797e-12	8.5464e-11
KEGG Pathway Co-membership	KEGG PATHWAY:00053	KEGG PATHWAY:00410	Ascorbate and aldarate metabolism	beta-Alanine metabolism	3.888e-08	6.3432e-07
KEGG Pathway Co-membership	KEGG PATHWAY:00230	KEGG PATHWAY:00760	Purine metabolism	Nicotinate and nicotinamide metabolism	6.3235e-10	1.2151e-08
KEGG Pathway Co-membership	KEGG PATHWAY:04020	KEGG PATHWAY:04962	Calcium signaling pathway	Vasopressin-regulated water reabsorption	0.0005868	0.0064207
KEGG Pathway Co-membership	KEGG PATHWAY:04666	KEGG PATHWAY:05210	Fc gamma R-mediated phagocytosis	Colorectal cancer	5.0094e-16	1.4984e-14
KEGG Pathway Co-membership	KEGG PATHWAY:04742	KEGG PATHWAY:04916	Taste transduction	Melanogenesis	4.8576e-07	7.281e-06
KEGG Pathway Co-membership	KEGG PATHWAY:00280	KEGG PATHWAY:00640	Valine, leucine and isoleucine degradation	Propanoate metabolism	6.4698e-31	5.4184e-29
KEGG Pathway Co-membership	KEGG PATHWAY:00592	KEGG PATHWAY:04912	alpha-Linolenic acid metabolism	GnRH signaling pathway	8.7085e-26	5.0155e-24
KEGG Pathway Co-membership	KEGG PATHWAY:00562	KEGG PATHWAY:05222	Inositol phosphate metabolism	Small cell lung cancer	0.0015522	0.015975
KEGG Pathway Co-membership	KEGG PATHWAY:04730	KEGG PATHWAY:05214	Long-term depression	Glioma	1.7675e-15	5.0753e-14
KEGG Pathway Co-membership	KEGG PATHWAY:04115	KEGG PATHWAY:05014	p53 signaling pathway	Amyotrophic lateral sclerosis (ALS)	4.5769e-06	6.237e-05
KEGG Pathway Co-membership	KEGG PATHWAY:04012	KEGG PATHWAY:04930	ErbB signaling pathway	Type II diabetes mellitus	8.1623e-15	2.2171e-13
KEGG Pathway Co-membership	KEGG PATHWAY:04270	KEGG PATHWAY:04722	Vascular smooth muscle contraction	Neurotrophin signaling pathway	4.3622e-07	6.5925e-06
KEGG Pathway Co-membership	KEGG PATHWAY:04210	KEGG PATHWAY:05222	Apoptosis	Small cell lung cancer	4.768e-29	3.435e-27
KEGG Pathway Co-membership	KEGG PATHWAY:04930	KEGG PATHWAY:05211	Type II diabetes mellitus	Renal cell carcinoma	3.0417e-10	5.9998e-09
KEGG Pathway Co-membership	KEGG PATHWAY:04062	KEGG PATHWAY:05221	Chemokine signaling pathway	Acute myeloid leukemia	6.8805e-27	4.2817e-25
KEGG Pathway Co-membership	KEGG PATHWAY:00240	KEGG PATHWAY:00760	Pyrimidine metabolism	Nicotinate and nicotinamide metabolism	6.0903e-09	1.0691e-07
KEGG Pathway Co-membership	KEGG PATHWAY:00512	KEGG PATHWAY:00533	O-Glycan biosynthesis	Glycosaminoglycan biosynthesis - keratan sulfate	0.0031312	0.030837
KEGG Pathway Co-membership	KEGG PATHWAY:04660	KEGG PATHWAY:05200	T cell receptor signaling pathway	Pathways in cancer	9.7849e-21	3.9975e-19
KEGG Pathway Co-membership	KEGG PATHWAY:04520	KEGG PATHWAY:05110	Adherens junction	Vibrio cholerae infection	0.0012381	0.012901
KEGG Pathway Co-membership	KEGG PATHWAY:04630	KEGG PATHWAY:04640	Jak-STAT signaling pathway	Hematopoietic cell lineage	3.1829e-14	8.2871e-13
KEGG Pathway Co-membership	KEGG PATHWAY:00360	KEGG PATHWAY:00400	Phenylalanine metabolism	Phenylalanine, tyrosine and tryptophan biosynthesis	2.5126e-13	6.1142e-12
KEGG Pathway Co-membership	KEGG PATHWAY:04620	KEGG PATHWAY:04662	Toll-like receptor signaling pathway	B cell receptor signaling pathway	5.041e-24	2.6047e-22
KEGG Pathway Co-membership	KEGG PATHWAY:04370	KEGG PATHWAY:05211	VEGF signaling pathway	Renal cell carcinoma	5.7823e-25	3.1755e-23
KEGG Pathway Co-membership	KEGG PATHWAY:00410	KEGG PATHWAY:00770	beta-Alanine metabolism	Pantothenate and CoA biosynthesis	2.7681e-05	0.00034818
KEGG Pathway Co-membership	KEGG PATHWAY:00260	KEGG PATHWAY:00270	Glycine, serine and threonine metabolism	Cysteine and methionine metabolism	3.9918e-05	0.00049376
KEGG Pathway Co-membership	KEGG PATHWAY:04640	KEGG PATHWAY:04672	Hematopoietic cell lineage	Intestinal immune network for IgA production	6.4718e-08	1.0398e-06
KEGG Pathway Co-membership	KEGG PATHWAY:00010	KEGG PATHWAY:01100	Glycolysis / Gluconeogenesis	Metabolic pathways	7.5977e-41	1.2621e-38
KEGG Pathway Co-membership	KEGG PATHWAY:04010	KEGG PATHWAY:04350	MAPK signaling pathway	TGF-beta signaling pathway	0.0043421	0.042102
KEGG Pathway Co-membership	KEGG PATHWAY:04650	KEGG PATHWAY:05320	Natural killer cell mediated cytotoxicity	Autoimmune thyroid disease	5.4534e-22	2.4467e-20
KEGG Pathway Co-membership	KEGG PATHWAY:04012	KEGG PATHWAY:04660	ErbB signaling pathway	T cell receptor signaling pathway	1.5344e-43	2.9943e-41
KEGG Pathway Co-membership	KEGG PATHWAY:05020	KEGG PATHWAY:05414	Prion diseases	Dilated cardiomyopathy	0.0029924	0.029542
KEGG Pathway Co-membership	KEGG PATHWAY:04012	KEGG PATHWAY:04540	ErbB signaling pathway	Gap junction	3.4747e-14	9.0117e-13
KEGG Pathway Co-membership	KEGG PATHWAY:04930	KEGG PATHWAY:05218	Type II diabetes mellitus	Melanoma	3.5176e-10	6.8978e-09
KEGG Pathway Co-membership	KEGG PATHWAY:00250	KEGG PATHWAY:00350	Alanine, aspartate and glutamate metabolism	Tyrosine metabolism	0.0018031	0.018369
KEGG Pathway Co-membership	KEGG PATHWAY:00290	KEGG PATHWAY:00770	Valine, leucine and isoleucine biosynthesis	Pantothenate and CoA biosynthesis	0.00040845	0.0045333
KEGG Pathway Co-membership	KEGG PATHWAY:04672	KEGG PATHWAY:05310	Intestinal immune network for IgA production	Asthma	1.3972e-33	1.3972e-31
KEGG Pathway Co-membership	KEGG PATHWAY:04910	KEGG PATHWAY:05216	Insulin signaling pathway	Thyroid cancer	4.5451e-07	6.8432e-06
KEGG Pathway Co-membership	KEGG PATHWAY:04270	KEGG PATHWAY:05212	Vascular smooth muscle contraction	Pancreatic cancer	0.0045502	0.043928
KEGG Pathway Co-membership	KEGG PATHWAY:04620	KEGG PATHWAY:04910	Toll-like receptor signaling pathway	Insulin signaling pathway	6.859e-12	1.5084e-10
KEGG Pathway Co-membership	KEGG PATHWAY:04270	KEGG PATHWAY:04310	Vascular smooth muscle contraction	Wnt signaling pathway	3.9592e-06	5.4432e-05
KEGG Pathway Co-membership	KEGG PATHWAY:04370	KEGG PATHWAY:05218	VEGF signaling pathway	Melanoma	1.3014e-21	5.6374e-20
KEGG Pathway Co-membership	KEGG PATHWAY:04620	KEGG PATHWAY:05210	Toll-like receptor signaling pathway	Colorectal cancer	7.5233e-20	2.864e-18
KEGG Pathway Co-membership	KEGG PATHWAY:00280	KEGG PATHWAY:00650	Valine, leucine and isoleucine degradation	Butanoate metabolism	1.3684e-30	1.1046e-28
KEGG Pathway Co-membership	KEGG PATHWAY:04620	KEGG PATHWAY:05222	Toll-like receptor signaling pathway	Small cell lung cancer	5.795e-16	1.7231e-14
KEGG Pathway Co-membership	KEGG PATHWAY:04110	KEGG PATHWAY:05212	Cell cycle	Pancreatic cancer	9.2499e-11	1.8818e-09
KEGG Pathway Co-membership	KEGG PATHWAY:04730	KEGG PATHWAY:05223	Long-term depression	Non-small cell lung cancer	8.8756e-14	2.23e-12
KEGG Pathway Co-membership	KEGG PATHWAY:04510	KEGG PATHWAY:04621	Focal adhesion	NOD-like receptor signaling pathway	0.0022157	0.022268
KEGG Pathway Co-membership	KEGG PATHWAY:04012	KEGG PATHWAY:04114	ErbB signaling pathway	Oocyte meiosis	0.0025613	0.025537
KEGG Pathway Co-membership	KEGG PATHWAY:04070	KEGG PATHWAY:04810	Phosphatidylinositol signaling system	Regulation of actin cytoskeleton	2.8728e-07	4.3978e-06
KEGG Pathway Co-membership	KEGG PATHWAY:04670	KEGG PATHWAY:05120	Leukocyte transendothelial migration	Epithelial cell signaling in Helicobacter pylori infection	2.2473e-08	3.7517e-07
KEGG Pathway Co-membership	KEGG PATHWAY:04662	KEGG PATHWAY:05220	B cell receptor signaling pathway	Chronic myeloid leukemia	1.2635e-34	1.3581e-32
KEGG Pathway Co-membership	KEGG PATHWAY:04720	KEGG PATHWAY:04962	Long-term potentiation	Vasopressin-regulated water reabsorption	0.0025808	0.025706
KEGG Pathway Co-membership	KEGG PATHWAY:04270	KEGG PATHWAY:04540	Vascular smooth muscle contraction	Gap junction	1.1656e-36	1.4643e-34
KEGG Pathway Co-membership	KEGG PATHWAY:00300	KEGG PATHWAY:00310	Lysine biosynthesis	Lysine degradation	4.1999e-09	7.4773e-08
KEGG Pathway Co-membership	KEGG PATHWAY:04520	KEGG PATHWAY:04916	Adherens junction	Melanogenesis	1.4276e-05	0.0001856
KEGG Pathway Co-membership	KEGG PATHWAY:00500	KEGG PATHWAY:00860	Starch and sucrose metabolism	Porphyrin and chlorophyll metabolism	3.8452e-29	2.8003e-27
KEGG Pathway Co-membership	KEGG PATHWAY:04330	KEGG PATHWAY:04916	Notch signaling pathway	Melanogenesis	0.0019666	0.019933
KEGG Pathway Co-membership	KEGG PATHWAY:04114	KEGG PATHWAY:04730	Oocyte meiosis	Long-term depression	2.1333e-08	3.5704e-07
KEGG Pathway Co-membership	KEGG PATHWAY:04114	KEGG PATHWAY:04310	Oocyte meiosis	Wnt signaling pathway	1.0466e-21	4.5634e-20
KEGG Pathway Co-membership	KEGG PATHWAY:04062	KEGG PATHWAY:04720	Chemokine signaling pathway	Long-term potentiation	1.3191e-14	3.5305e-13
KEGG Pathway Co-membership	KEGG PATHWAY:00053	KEGG PATHWAY:01100	Ascorbate and aldarate metabolism	Metabolic pathways	9.7842e-16	2.8668e-14
KEGG Pathway Co-membership	KEGG PATHWAY:00510	KEGG PATHWAY:00601	N-Glycan biosynthesis	Glycosphingolipid biosynthesis - lacto and neolacto series	0.0013993	0.014491
KEGG Pathway Co-membership	KEGG PATHWAY:00471	KEGG PATHWAY:01100	D-Glutamine and D-glutamate metabolism	Metabolic pathways	0.0019675	0.019933
KEGG Pathway Co-membership	KEGG PATHWAY:04150	KEGG PATHWAY:04650	mTOR signaling pathway	Natural killer cell mediated cytotoxicity	5.8565e-08	9.4476e-07
KEGG Pathway Co-membership	KEGG PATHWAY:00562	KEGG PATHWAY:05213	Inositol phosphate metabolism	Endometrial cancer	0.00016737	0.001939
KEGG Pathway Co-membership	KEGG PATHWAY:04150	KEGG PATHWAY:04730	mTOR signaling pathway	Long-term depression	0.0047537	0.04574
KEGG Pathway Co-membership	KEGG PATHWAY:04320	KEGG PATHWAY:05210	Dorso-ventral axis formation	Colorectal cancer	0.00020533	0.002357
KEGG Pathway Co-membership	KEGG PATHWAY:04510	KEGG PATHWAY:05416	Focal adhesion	Viral myocarditis	8.3029e-05	0.00099575
KEGG Pathway Co-membership	KEGG PATHWAY:00270	KEGG PATHWAY:00330	Cysteine and methionine metabolism	Arginine and proline metabolism	2.0603e-05	0.00026226
KEGG Pathway Co-membership	KEGG PATHWAY:04110	KEGG PATHWAY:05219	Cell cycle	Bladder cancer	2.5021e-09	4.5721e-08
KEGG Pathway Co-membership	KEGG PATHWAY:05212	KEGG PATHWAY:05214	Pancreatic cancer	Glioma	2.2832e-41	3.8565e-39
KEGG Pathway Co-membership	KEGG PATHWAY:04530	KEGG PATHWAY:04664	Tight junction	Fc epsilon RI signaling pathway	2.5755e-05	0.00032497
KEGG Pathway Co-membership	KEGG PATHWAY:00230	KEGG PATHWAY:03420	Purine metabolism	Nucleotide excision repair	3.9983e-05	0.00049425
KEGG Pathway Co-membership	KEGG PATHWAY:04114	KEGG PATHWAY:04660	Oocyte meiosis	T cell receptor signaling pathway	1.741e-05	0.00022461
KEGG Pathway Co-membership	KEGG PATHWAY:04310	KEGG PATHWAY:04370	Wnt signaling pathway	VEGF signaling pathway	1.8011e-12	4.1563e-11
KEGG Pathway Co-membership	KEGG PATHWAY:04520	KEGG PATHWAY:05217	Adherens junction	Basal cell carcinoma	0.0011404	0.011983
KEGG Pathway Co-membership	KEGG PATHWAY:00330	KEGG PATHWAY:00350	Arginine and proline metabolism	Tyrosine metabolism	0.00082083	0.0087899
KEGG Pathway Co-membership	KEGG PATHWAY:00410	KEGG PATHWAY:00561	beta-Alanine metabolism	Glycerolipid metabolism	1.308e-06	1.8805e-05
KEGG Pathway Co-membership	KEGG PATHWAY:04662	KEGG PATHWAY:04960	B cell receptor signaling pathway	Aldosterone-regulated sodium reabsorption	2.1428e-13	5.2398e-12
KEGG Pathway Co-membership	KEGG PATHWAY:00250	KEGG PATHWAY:00360	Alanine, aspartate and glutamate metabolism	Phenylalanine metabolism	0.00014099	0.0016467
KEGG Pathway Co-membership	KEGG PATHWAY:00071	KEGG PATHWAY:00310	Fatty acid metabolism	Lysine degradation	2.0394e-16	6.2297e-15
KEGG Pathway Co-membership	KEGG PATHWAY:04114	KEGG PATHWAY:04914	Oocyte meiosis	Progesterone-mediated oocyte maturation	1.8985e-69	1.3159e-66
KEGG Pathway Co-membership	KEGG PATHWAY:00280	KEGG PATHWAY:00620	Valine, leucine and isoleucine degradation	Pyruvate metabolism	7.5363e-10	1.4399e-08
KEGG Pathway Co-membership	KEGG PATHWAY:00240	KEGG PATHWAY:00770	Pyrimidine metabolism	Pantothenate and CoA biosynthesis	0.0024006	0.024042
KEGG Pathway Co-membership	KEGG PATHWAY:05213	KEGG PATHWAY:05214	Endometrial cancer	Glioma	8.0596e-45	1.7234e-42
KEGG Pathway Co-membership	KEGG PATHWAY:00230	KEGG PATHWAY:00240	Purine metabolism	Pyrimidine metabolism	8.2306e-93	1.3786e-89
KEGG Pathway Co-membership	KEGG PATHWAY:04020	KEGG PATHWAY:05223	Calcium signaling pathway	Non-small cell lung cancer	0.0020423	0.020628
KEGG Pathway Co-membership	KEGG PATHWAY:00562	KEGG PATHWAY:04012	Inositol phosphate metabolism	ErbB signaling pathway	0.00023075	0.0026322
KEGG Pathway Co-membership	KEGG PATHWAY:04722	KEGG PATHWAY:04730	Neurotrophin signaling pathway	Long-term depression	3.5942e-05	0.00044706
KEGG Pathway Co-membership	KEGG PATHWAY:04620	KEGG PATHWAY:04930	Toll-like receptor signaling pathway	Type II diabetes mellitus	3.0765e-15	8.6126e-14
KEGG Pathway Co-membership	KEGG PATHWAY:04270	KEGG PATHWAY:04912	Vascular smooth muscle contraction	GnRH signaling pathway	5.9252e-74	4.7639e-71
KEGG Pathway Co-membership	KEGG PATHWAY:00562	KEGG PATHWAY:05218	Inositol phosphate metabolism	Melanoma	0.0007238	0.0078217
KEGG Pathway Co-membership	KEGG PATHWAY:04514	KEGG PATHWAY:05310	Cell adhesion molecules (CAMs)	Asthma	1.2905e-18	4.5033e-17
KEGG Pathway Co-membership	KEGG PATHWAY:00062	KEGG PATHWAY:00310	Fatty acid elongation in mitochondria	Lysine degradation	2.9394e-05	0.00036881
KEGG Pathway Co-membership	KEGG PATHWAY:00340	KEGG PATHWAY:00650	Histidine metabolism	Butanoate metabolism	8.6787e-07	1.2733e-05
KEGG Pathway Co-membership	KEGG PATHWAY:04720	KEGG PATHWAY:05210	Long-term potentiation	Colorectal cancer	1.8119e-05	0.00023256
KEGG Pathway Co-membership	KEGG PATHWAY:05221	KEGG PATHWAY:05223	Acute myeloid leukemia	Non-small cell lung cancer	7.7232e-39	1.1249e-36
KEGG Pathway Co-membership	KEGG PATHWAY:00062	KEGG PATHWAY:00071	Fatty acid elongation in mitochondria	Fatty acid metabolism	1.3726e-09	2.5523e-08
KEGG Pathway Co-membership	KEGG PATHWAY:04650	KEGG PATHWAY:04722	Natural killer cell mediated cytotoxicity	Neurotrophin signaling pathway	1.7787e-20	7.1505e-19
KEGG Pathway Co-membership	KEGG PATHWAY:04520	KEGG PATHWAY:05218	Adherens junction	Melanoma	6.7093e-05	0.00080996
KEGG Pathway Co-membership	KEGG PATHWAY:04520	KEGG PATHWAY:05200	Adherens junction	Pathways in cancer	3.0568e-17	9.8307e-16
KEGG Pathway Co-membership	KEGG PATHWAY:04114	KEGG PATHWAY:04350	Oocyte meiosis	TGF-beta signaling pathway	1.4699e-05	0.00019073
KEGG Pathway Co-membership	KEGG PATHWAY:00040	KEGG PATHWAY:00983	Pentose and glucuronate interconversions	Drug metabolism - other enzymes	7.4591e-34	7.6887e-32
KEGG Pathway Co-membership	KEGG PATHWAY:04720	KEGG PATHWAY:04910	Long-term potentiation	Insulin signaling pathway	3.3102e-20	1.3046e-18
KEGG Pathway Co-membership	KEGG PATHWAY:00053	KEGG PATHWAY:00982	Ascorbate and aldarate metabolism	Drug metabolism - cytochrome P450	1.2092e-29	9.2065e-28
KEGG Pathway Co-membership	KEGG PATHWAY:05210	KEGG PATHWAY:05215	Colorectal cancer	Prostate cancer	2.2401e-36	2.7289e-34
KEGG Pathway Co-membership	KEGG PATHWAY:04115	KEGG PATHWAY:05200	p53 signaling pathway	Pathways in cancer	2.0765e-08	3.4839e-07
KEGG Pathway Co-membership	KEGG PATHWAY:04270	KEGG PATHWAY:04960	Vascular smooth muscle contraction	Aldosterone-regulated sodium reabsorption	0.00201	0.020312
KEGG Pathway Co-membership	KEGG PATHWAY:04120	KEGG PATHWAY:05200	Ubiquitin mediated proteolysis	Pathways in cancer	0.00011089	0.0013142
KEGG Pathway Co-membership	KEGG PATHWAY:04110	KEGG PATHWAY:04722	Cell cycle	Neurotrophin signaling pathway	0.0032935	0.032355
KEGG Pathway Co-membership	KEGG PATHWAY:04510	KEGG PATHWAY:04810	Focal adhesion	Regulation of actin cytoskeleton	2.6145e-83	3.0912e-80
KEGG Pathway Co-membership	KEGG PATHWAY:00480	KEGG PATHWAY:01100	Glutathione metabolism	Metabolic pathways	0.0017521	0.017904
KEGG Pathway Co-membership	KEGG PATHWAY:04664	KEGG PATHWAY:05215	Fc epsilon RI signaling pathway	Prostate cancer	5.8448e-22	2.6107e-20
KEGG Pathway Co-membership	KEGG PATHWAY:04370	KEGG PATHWAY:05220	VEGF signaling pathway	Chronic myeloid leukemia	1.2649e-22	5.9403e-21
KEGG Pathway Co-membership	KEGG PATHWAY:04810	KEGG PATHWAY:05130	Regulation of actin cytoskeleton	Pathogenic Escherichia coli infection	3.5496e-15	9.8818e-14
KEGG Pathway Co-membership	KEGG PATHWAY:00740	KEGG PATHWAY:01100	Riboflavin metabolism	Metabolic pathways	0.00038181	0.0042565
KEGG Pathway Co-membership	KEGG PATHWAY:04210	KEGG PATHWAY:05213	Apoptosis	Endometrial cancer	4.6757e-14	1.2033e-12
KEGG Pathway Co-membership	KEGG PATHWAY:05010	KEGG PATHWAY:05210	Alzheimer's disease	Colorectal cancer	0.0040648	0.039489
KEGG Pathway Co-membership	KEGG PATHWAY:04530	KEGG PATHWAY:04670	Tight junction	Leukocyte transendothelial migration	1.1038e-56	4.4374e-54
KEGG Pathway Co-membership	KEGG PATHWAY:05211	KEGG PATHWAY:05213	Renal cell carcinoma	Endometrial cancer	3.5179e-33	3.4662e-31
KEGG Pathway Co-membership	KEGG PATHWAY:04916	KEGG PATHWAY:05220	Melanogenesis	Chronic myeloid leukemia	8.5377e-05	0.0010233
KEGG Pathway Co-membership	KEGG PATHWAY:00010	KEGG PATHWAY:00640	Glycolysis / Gluconeogenesis	Propanoate metabolism	6.5958e-16	1.9554e-14
KEGG Pathway Co-membership	KEGG PATHWAY:04062	KEGG PATHWAY:05212	Chemokine signaling pathway	Pancreatic cancer	1.9073e-21	8.1223e-20
KEGG Pathway Co-membership	KEGG PATHWAY:05120	KEGG PATHWAY:05221	Epithelial cell signaling in Helicobacter pylori infection	Acute myeloid leukemia	0.00096502	0.010236
KEGG Pathway Co-membership	KEGG PATHWAY:04940	KEGG PATHWAY:05416	Type I diabetes mellitus	Viral myocarditis	3.9199e-37	5.1497e-35
KEGG Pathway Co-membership	KEGG PATHWAY:04660	KEGG PATHWAY:05218	T cell receptor signaling pathway	Melanoma	2.5953e-18	8.8568e-17
KEGG Pathway Co-membership	KEGG PATHWAY:04114	KEGG PATHWAY:04962	Oocyte meiosis	Vasopressin-regulated water reabsorption	3.6043e-05	0.00044776
KEGG Pathway Co-membership	KEGG PATHWAY:04144	KEGG PATHWAY:04612	Endocytosis	Antigen processing and presentation	1.2063e-05	0.00015838
KEGG Pathway Co-membership	KEGG PATHWAY:04140	KEGG PATHWAY:05320	Regulation of autophagy	Autoimmune thyroid disease	2.7163e-18	9.2383e-17
KEGG Pathway Co-membership	KEGG PATHWAY:04730	KEGG PATHWAY:05010	Long-term depression	Alzheimer's disease	1.098e-05	0.00014444
KEGG Pathway Co-membership	KEGG PATHWAY:00330	KEGG PATHWAY:00650	Arginine and proline metabolism	Butanoate metabolism	2.0603e-05	0.00026243
KEGG Pathway Co-membership	KEGG PATHWAY:04510	KEGG PATHWAY:05214	Focal adhesion	Glioma	8.321e-37	1.0519e-34
KEGG Pathway Co-membership	KEGG PATHWAY:04810	KEGG PATHWAY:05216	Regulation of actin cytoskeleton	Thyroid cancer	1.408e-05	0.00018329
KEGG Pathway Co-membership	KEGG PATHWAY:04650	KEGG PATHWAY:05219	Natural killer cell mediated cytotoxicity	Bladder cancer	7.232e-08	1.1592e-06
KEGG Pathway Co-membership	KEGG PATHWAY:00564	KEGG PATHWAY:04010	Glycerophospholipid metabolism	MAPK signaling pathway	1.0888e-06	1.579e-05
KEGG Pathway Co-membership	KEGG PATHWAY:04210	KEGG PATHWAY:05218	Apoptosis	Melanoma	8.2183e-11	1.6822e-09
KEGG Pathway Co-membership	KEGG PATHWAY:04020	KEGG PATHWAY:04114	Calcium signaling pathway	Oocyte meiosis	9.3717e-22	4.095e-20
KEGG Pathway Co-membership	KEGG PATHWAY:00071	KEGG PATHWAY:01100	Fatty acid metabolism	Metabolic pathways	4.02e-19	1.4611e-17
KEGG Pathway Co-membership	KEGG PATHWAY:04722	KEGG PATHWAY:05222	Neurotrophin signaling pathway	Small cell lung cancer	4.7062e-13	1.1261e-11
KEGG Pathway Co-membership	KEGG PATHWAY:05212	KEGG PATHWAY:05221	Pancreatic cancer	Acute myeloid leukemia	1.0136e-34	1.1012e-32
KEGG Pathway Co-membership	KEGG PATHWAY:05211	KEGG PATHWAY:05214	Renal cell carcinoma	Glioma	5.7246e-34	5.9929e-32
KEGG Pathway Co-membership	KEGG PATHWAY:04962	KEGG PATHWAY:05020	Vasopressin-regulated water reabsorption	Prion diseases	0.00018216	0.0021018
KEGG Pathway Co-membership	KEGG PATHWAY:00450	KEGG PATHWAY:00590	Selenoamino acid metabolism	Arachidonic acid metabolism	0.00016382	0.0019001
KEGG Pathway Co-membership	KEGG PATHWAY:05200	KEGG PATHWAY:05219	Pathways in cancer	Bladder cancer	1.19e-44	2.5178e-42
KEGG Pathway Co-membership	KEGG PATHWAY:04623	KEGG PATHWAY:05222	Cytosolic DNA-sensing pathway	Small cell lung cancer	0.00023306	0.0026556
KEGG Pathway Co-membership	KEGG PATHWAY:00770	KEGG PATHWAY:00983	Pantothenate and CoA biosynthesis	Drug metabolism - other enzymes	0.00035622	0.0039844
KEGG Pathway Co-membership	KEGG PATHWAY:04330	KEGG PATHWAY:05220	Notch signaling pathway	Chronic myeloid leukemia	0.0042239	0.041015
KEGG Pathway Co-membership	KEGG PATHWAY:04662	KEGG PATHWAY:05210	B cell receptor signaling pathway	Colorectal cancer	4.1134e-26	2.4105e-24
KEGG Pathway Co-membership	KEGG PATHWAY:04510	KEGG PATHWAY:05020	Focal adhesion	Prion diseases	0.001821	0.018532
KEGG Pathway Co-membership	KEGG PATHWAY:04660	KEGG PATHWAY:05213	T cell receptor signaling pathway	Endometrial cancer	2.6602e-26	1.5961e-24
KEGG Pathway Co-membership	KEGG PATHWAY:00562	KEGG PATHWAY:04070	Inositol phosphate metabolism	Phosphatidylinositol signaling system	3.9834e-90	6.159e-87
KEGG Pathway Co-membership	KEGG PATHWAY:05200	KEGG PATHWAY:05223	Pathways in cancer	Non-small cell lung cancer	1.7906e-59	8.1799e-57
KEGG Pathway Co-membership	KEGG PATHWAY:00561	KEGG PATHWAY:01100	Glycerolipid metabolism	Metabolic pathways	5.8056e-30	4.5406e-28
KEGG Pathway Co-membership	KEGG PATHWAY:04660	KEGG PATHWAY:05220	T cell receptor signaling pathway	Chronic myeloid leukemia	4.944e-36	5.8114e-34
KEGG Pathway Co-membership	KEGG PATHWAY:04012	KEGG PATHWAY:04630	ErbB signaling pathway	Jak-STAT signaling pathway	2.9353e-13	7.0912e-12
KEGG Pathway Co-membership	KEGG PATHWAY:04510	KEGG PATHWAY:05213	Focal adhesion	Endometrial cancer	9.3449e-32	8.3481e-30
KEGG Pathway Co-membership	KEGG PATHWAY:04530	KEGG PATHWAY:04662	Tight junction	B cell receptor signaling pathway	0.0027382	0.027165
KEGG Pathway Co-membership	KEGG PATHWAY:04650	KEGG PATHWAY:05216	Natural killer cell mediated cytotoxicity	Thyroid cancer	4.5451e-07	6.8381e-06
KEGG Pathway Co-membership	KEGG PATHWAY:04360	KEGG PATHWAY:05212	Axon guidance	Pancreatic cancer	0.0017395	0.017793
KEGG Pathway Co-membership	KEGG PATHWAY:04210	KEGG PATHWAY:04720	Apoptosis	Long-term potentiation	1.418e-08	2.4072e-07
KEGG Pathway Co-membership	KEGG PATHWAY:04650	KEGG PATHWAY:04916	Natural killer cell mediated cytotoxicity	Melanogenesis	5.7025e-05	0.00069257
KEGG Pathway Co-membership	KEGG PATHWAY:04115	KEGG PATHWAY:05222	p53 signaling pathway	Small cell lung cancer	7.3238e-09	1.2745e-07
KEGG Pathway Co-membership	KEGG PATHWAY:00330	KEGG PATHWAY:00620	Arginine and proline metabolism	Pyruvate metabolism	4.6505e-05	0.00057066
KEGG Pathway Co-membership	KEGG PATHWAY:05219	KEGG PATHWAY:05222	Bladder cancer	Small cell lung cancer	2.2303e-07	3.4457e-06
KEGG Pathway Co-membership	KEGG PATHWAY:04920	KEGG PATHWAY:05200	Adipocytokine signaling pathway	Pathways in cancer	1.2172e-08	2.0822e-07
KEGG Pathway Co-membership	KEGG PATHWAY:05215	KEGG PATHWAY:05219	Prostate cancer	Bladder cancer	1.9252e-27	1.2207e-25
KEGG Pathway Co-membership	KEGG PATHWAY:04012	KEGG PATHWAY:05223	ErbB signaling pathway	Non-small cell lung cancer	3.9227e-50	1.0513e-47
KEGG Pathway Co-membership	KEGG PATHWAY:04630	KEGG PATHWAY:05220	Jak-STAT signaling pathway	Chronic myeloid leukemia	3.6074e-18	1.2186e-16
KEGG Pathway Co-membership	KEGG PATHWAY:04320	KEGG PATHWAY:04910	Dorso-ventral axis formation	Insulin signaling pathway	2.2126e-06	3.1187e-05
KEGG Pathway Co-membership	KEGG PATHWAY:04520	KEGG PATHWAY:04664	Adherens junction	Fc epsilon RI signaling pathway	0.00094493	0.010039
KEGG Pathway Co-membership	KEGG PATHWAY:04962	KEGG PATHWAY:05215	Vasopressin-regulated water reabsorption	Prostate cancer	7.047e-06	9.4556e-05
KEGG Pathway Co-membership	KEGG PATHWAY:00591	KEGG PATHWAY:04666	Linoleic acid metabolism	Fc gamma R-mediated phagocytosis	0.0017885	0.01823
KEGG Pathway Co-membership	KEGG PATHWAY:04012	KEGG PATHWAY:05020	ErbB signaling pathway	Prion diseases	0.00023817	0.0027077
KEGG Pathway Co-membership	KEGG PATHWAY:00561	KEGG PATHWAY:00650	Glycerolipid metabolism	Butanoate metabolism	1.2712e-05	0.00016656
KEGG Pathway Co-membership	KEGG PATHWAY:04914	KEGG PATHWAY:05214	Progesterone-mediated oocyte maturation	Glioma	2.6893e-21	1.1356e-19
KEGG Pathway Co-membership	KEGG PATHWAY:00061	KEGG PATHWAY:04910	Fatty acid biosynthesis	Insulin signaling pathway	0.00032299	0.0036309
KEGG Pathway Co-membership	KEGG PATHWAY:04062	KEGG PATHWAY:04630	Chemokine signaling pathway	Jak-STAT signaling pathway	5.1098e-07	7.6532e-06
KEGG Pathway Co-membership	KEGG PATHWAY:04722	KEGG PATHWAY:05200	Neurotrophin signaling pathway	Pathways in cancer	1.3692e-25	7.7965e-24
KEGG Pathway Co-membership	KEGG PATHWAY:04612	KEGG PATHWAY:05330	Antigen processing and presentation	Allograft rejection	1.082e-28	7.685e-27
KEGG Pathway Co-membership	KEGG PATHWAY:00380	KEGG PATHWAY:00620	Tryptophan metabolism	Pyruvate metabolism	1.2839e-08	2.1945e-07
KEGG Pathway Co-membership	KEGG PATHWAY:05200	KEGG PATHWAY:05217	Pathways in cancer	Basal cell carcinoma	6.7411e-69	4.5165e-66
KEGG Pathway Co-membership	KEGG PATHWAY:04115	KEGG PATHWAY:05210	p53 signaling pathway	Colorectal cancer	0.00016522	0.0019152
KEGG Pathway Co-membership	KEGG PATHWAY:04320	KEGG PATHWAY:05211	Dorso-ventral axis formation	Renal cell carcinoma	5.739e-10	1.1039e-08
KEGG Pathway Co-membership	KEGG PATHWAY:04630	KEGG PATHWAY:04660	Jak-STAT signaling pathway	T cell receptor signaling pathway	2.2588e-15	6.4035e-14
KEGG Pathway Co-membership	KEGG PATHWAY:04020	KEGG PATHWAY:04722	Calcium signaling pathway	Neurotrophin signaling pathway	0.00028668	0.0032409
KEGG Pathway Co-membership	KEGG PATHWAY:04912	KEGG PATHWAY:05010	GnRH signaling pathway	Alzheimer's disease	2.9678e-11	6.2726e-10
KEGG Pathway Co-membership	KEGG PATHWAY:00071	KEGG PATHWAY:04920	Fatty acid metabolism	Adipocytokine signaling pathway	3.6818e-08	6.0165e-07
KEGG Pathway Co-membership	KEGG PATHWAY:00590	KEGG PATHWAY:04370	Arachidonic acid metabolism	VEGF signaling pathway	9.2635e-19	3.2666e-17
KEGG Pathway Co-membership	KEGG PATHWAY:00330	KEGG PATHWAY:01100	Arginine and proline metabolism	Metabolic pathways	2.3571e-35	2.6919e-33
KEGG Pathway Co-membership	KEGG PATHWAY:00280	KEGG PATHWAY:00410	Valine, leucine and isoleucine degradation	beta-Alanine metabolism	2.3083e-18	7.9177e-17
KEGG Pathway Co-membership	KEGG PATHWAY:04960	KEGG PATHWAY:05218	Aldosterone-regulated sodium reabsorption	Melanoma	1.0727e-13	2.6719e-12
KEGG Pathway Co-membership	KEGG PATHWAY:04612	KEGG PATHWAY:04630	Antigen processing and presentation	Jak-STAT signaling pathway	1.4889e-06	2.1285e-05
KEGG Pathway Co-membership	KEGG PATHWAY:04914	KEGG PATHWAY:05213	Progesterone-mediated oocyte maturation	Endometrial cancer	2.7816e-20	1.1006e-18
KEGG Pathway Co-membership	KEGG PATHWAY:00350	KEGG PATHWAY:00450	Tyrosine metabolism	Selenoamino acid metabolism	7.0356e-10	1.3507e-08
KEGG Pathway Co-membership	KEGG PATHWAY:00240	KEGG PATHWAY:03020	Pyrimidine metabolism	RNA polymerase	6.6149e-53	2.1797e-50
KEGG Pathway Co-membership	KEGG PATHWAY:05214	KEGG PATHWAY:05223	Glioma	Non-small cell lung cancer	3.854e-74	3.2277e-71
KEGG Pathway Co-membership	KEGG PATHWAY:04210	KEGG PATHWAY:04660	Apoptosis	T cell receptor signaling pathway	2.7569e-24	1.4583e-22
KEGG Pathway Co-membership	KEGG PATHWAY:04930	KEGG PATHWAY:05220	Type II diabetes mellitus	Chronic myeloid leukemia	2.5897e-11	5.5024e-10
KEGG Pathway Co-membership	KEGG PATHWAY:00061	KEGG PATHWAY:00620	Fatty acid biosynthesis	Pyruvate metabolism	0.00082384	0.0088127
KEGG Pathway Co-membership	KEGG PATHWAY:00561	KEGG PATHWAY:00620	Glycerolipid metabolism	Pyruvate metabolism	1.4107e-06	2.021e-05
KEGG Pathway Co-membership	KEGG PATHWAY:05210	KEGG PATHWAY:05214	Colorectal cancer	Glioma	3.4587e-24	1.8057e-22
KEGG Pathway Co-membership	KEGG PATHWAY:04370	KEGG PATHWAY:04910	VEGF signaling pathway	Insulin signaling pathway	9.254e-17	2.866e-15
KEGG Pathway Co-membership	KEGG PATHWAY:00240	KEGG PATHWAY:04623	Pyrimidine metabolism	Cytosolic DNA-sensing pathway	3.8139e-09	6.8507e-08
KEGG Pathway Co-membership	KEGG PATHWAY:05320	KEGG PATHWAY:05332	Autoimmune thyroid disease	Graft-versus-host disease	1.993e-52	6.2593e-50
KEGG Pathway Co-membership	KEGG PATHWAY:04670	KEGG PATHWAY:05218	Leukocyte transendothelial migration	Melanoma	0.00016129	0.0018717
KEGG Pathway Co-membership	KEGG PATHWAY:04150	KEGG PATHWAY:04666	mTOR signaling pathway	Fc gamma R-mediated phagocytosis	7.7801e-15	2.119e-13
KEGG Pathway Co-membership	KEGG PATHWAY:04612	KEGG PATHWAY:05320	Antigen processing and presentation	Autoimmune thyroid disease	3.8419e-50	1.0436e-47
KEGG Pathway Co-membership	KEGG PATHWAY:04062	KEGG PATHWAY:05110	Chemokine signaling pathway	Vibrio cholerae infection	0.0036446	0.035578
KEGG Pathway Co-membership	KEGG PATHWAY:04270	KEGG PATHWAY:05223	Vascular smooth muscle contraction	Non-small cell lung cancer	1.7372e-07	2.6984e-06
KEGG Pathway Co-membership	KEGG PATHWAY:00071	KEGG PATHWAY:03320	Fatty acid metabolism	PPAR signaling pathway	2.2827e-22	1.0475e-20
KEGG Pathway Co-membership	KEGG PATHWAY:04370	KEGG PATHWAY:04630	VEGF signaling pathway	Jak-STAT signaling pathway	1.0826e-05	0.00014279
KEGG Pathway Co-membership	KEGG PATHWAY:04010	KEGG PATHWAY:04310	MAPK signaling pathway	Wnt signaling pathway	6.2052e-09	1.0874e-07
KEGG Pathway Co-membership	KEGG PATHWAY:04540	KEGG PATHWAY:04962	Gap junction	Vasopressin-regulated water reabsorption	5.5934e-07	8.3465e-06
KEGG Pathway Co-membership	KEGG PATHWAY:00340	KEGG PATHWAY:01100	Histidine metabolism	Metabolic pathways	1.8908e-06	2.6802e-05
KEGG Pathway Co-membership	KEGG PATHWAY:04640	KEGG PATHWAY:05412	Hematopoietic cell lineage	Arrhythmogenic right ventricular cardiomyopathy (ARVC)	3.2355e-05	0.00040368
KEGG Pathway Co-membership	KEGG PATHWAY:04916	KEGG PATHWAY:05215	Melanogenesis	Prostate cancer	2.6743e-19	9.8451e-18
KEGG Pathway Co-membership	KEGG PATHWAY:00010	KEGG PATHWAY:00052	Glycolysis / Gluconeogenesis	Galactose metabolism	1.5616e-15	4.5162e-14
KEGG Pathway Co-membership	KEGG PATHWAY:04960	KEGG PATHWAY:05223	Aldosterone-regulated sodium reabsorption	Non-small cell lung cancer	1.369e-20	5.5478e-19
KEGG Pathway Co-membership	KEGG PATHWAY:04360	KEGG PATHWAY:04650	Axon guidance	Natural killer cell mediated cytotoxicity	8.3969e-13	1.9763e-11
KEGG Pathway Co-membership	KEGG PATHWAY:04664	KEGG PATHWAY:04910	Fc epsilon RI signaling pathway	Insulin signaling pathway	8.5952e-23	4.0746e-21
KEGG Pathway Co-membership	KEGG PATHWAY:04360	KEGG PATHWAY:04520	Axon guidance	Adherens junction	9.3058e-05	0.0011101
KEGG Pathway Co-membership	KEGG PATHWAY:04660	KEGG PATHWAY:04662	T cell receptor signaling pathway	B cell receptor signaling pathway	5.9798e-76	5.4634e-73
KEGG Pathway Co-membership	KEGG PATHWAY:04260	KEGG PATHWAY:05412	Cardiac muscle contraction	Arrhythmogenic right ventricular cardiomyopathy (ARVC)	4.3615e-25	2.4217e-23
KEGG Pathway Co-membership	KEGG PATHWAY:04140	KEGG PATHWAY:04622	Regulation of autophagy	RIG-I-like receptor signaling pathway	4.7054e-20	1.8258e-18
KEGG Pathway Co-membership	KEGG PATHWAY:04110	KEGG PATHWAY:05223	Cell cycle	Non-small cell lung cancer	4.6224e-06	6.2947e-05
KEGG Pathway Co-membership	KEGG PATHWAY:04070	KEGG PATHWAY:04270	Phosphatidylinositol signaling system	Vascular smooth muscle contraction	3.2567e-12	7.3716e-11
KEGG Pathway Co-membership	KEGG PATHWAY:04810	KEGG PATHWAY:04960	Regulation of actin cytoskeleton	Aldosterone-regulated sodium reabsorption	6.0656e-08	9.7612e-07
KEGG Pathway Co-membership	KEGG PATHWAY:04912	KEGG PATHWAY:05020	GnRH signaling pathway	Prion diseases	1.1209e-08	1.924e-07
KEGG Pathway Co-membership	KEGG PATHWAY:00330	KEGG PATHWAY:00471	Arginine and proline metabolism	D-Glutamine and D-glutamate metabolism	9.7843e-09	1.6881e-07
KEGG Pathway Co-membership	KEGG PATHWAY:04012	KEGG PATHWAY:04650	ErbB signaling pathway	Natural killer cell mediated cytotoxicity	2.2602e-28	1.5505e-26
KEGG Pathway Co-membership	KEGG PATHWAY:04210	KEGG PATHWAY:05210	Apoptosis	Colorectal cancer	3.1537e-18	1.0708e-16
KEGG Pathway Co-membership	KEGG PATHWAY:04150	KEGG PATHWAY:04620	mTOR signaling pathway	Toll-like receptor signaling pathway	8.1822e-12	1.7857e-10
KEGG Pathway Co-membership	KEGG PATHWAY:04210	KEGG PATHWAY:04940	Apoptosis	Type I diabetes mellitus	0.0007473	0.0080541
KEGG Pathway Co-membership	KEGG PATHWAY:04914	KEGG PATHWAY:04920	Progesterone-mediated oocyte maturation	Adipocytokine signaling pathway	0.00070659	0.0076563
KEGG Pathway Co-membership	KEGG PATHWAY:04060	KEGG PATHWAY:05310	Cytokine-cytokine receptor interaction	Asthma	1.1322e-06	1.6372e-05
KEGG Pathway Co-membership	KEGG PATHWAY:00053	KEGG PATHWAY:00650	Ascorbate and aldarate metabolism	Butanoate metabolism	3.9548e-07	5.9994e-06
KEGG Pathway Co-membership	KEGG PATHWAY:04530	KEGG PATHWAY:05412	Tight junction	Arrhythmogenic right ventricular cardiomyopathy (ARVC)	3.3885e-07	5.1636e-06
KEGG Pathway Co-membership	KEGG PATHWAY:00053	KEGG PATHWAY:00330	Ascorbate and aldarate metabolism	Arginine and proline metabolism	4.2184e-06	5.7837e-05
KEGG Pathway Co-membership	KEGG PATHWAY:04350	KEGG PATHWAY:05219	TGF-beta signaling pathway	Bladder cancer	0.0047801	0.045971
KEGG Pathway Co-membership	KEGG PATHWAY:04114	KEGG PATHWAY:04340	Oocyte meiosis	Hedgehog signaling pathway	0.0011977	0.012505
KEGG Pathway Co-membership	KEGG PATHWAY:00561	KEGG PATHWAY:00565	Glycerolipid metabolism	Ether lipid metabolism	0.003372	0.033063
KEGG Pathway Co-membership	KEGG PATHWAY:04730	KEGG PATHWAY:04960	Long-term depression	Aldosterone-regulated sodium reabsorption	9.9149e-07	1.4431e-05
KEGG Pathway Co-membership	KEGG PATHWAY:04540	KEGG PATHWAY:05210	Gap junction	Colorectal cancer	0.0044514	0.043099
KEGG Pathway Co-membership	KEGG PATHWAY:00053	KEGG PATHWAY:00561	Ascorbate and aldarate metabolism	Glycerolipid metabolism	2.5843e-06	3.6097e-05
KEGG Pathway Co-membership	KEGG PATHWAY:04270	KEGG PATHWAY:04810	Vascular smooth muscle contraction	Regulation of actin cytoskeleton	7.8283e-10	1.4929e-08
KEGG Pathway Co-membership	KEGG PATHWAY:00460	KEGG PATHWAY:00590	Cyanoamino acid metabolism	Arachidonic acid metabolism	4.4823e-07	6.7587e-06
KEGG Pathway Co-membership	KEGG PATHWAY:04660	KEGG PATHWAY:04916	T cell receptor signaling pathway	Melanogenesis	0.00021083	0.002416
KEGG Pathway Co-membership	KEGG PATHWAY:00280	KEGG PATHWAY:01100	Valine, leucine and isoleucine degradation	Metabolic pathways	1.3145e-26	8.0309e-25
KEGG Pathway Co-membership	KEGG PATHWAY:00330	KEGG PATHWAY:00410	Arginine and proline metabolism	beta-Alanine metabolism	1.1894e-09	2.2239e-08
KEGG Pathway Co-membership	KEGG PATHWAY:00590	KEGG PATHWAY:00591	Arachidonic acid metabolism	Linoleic acid metabolism	2.6249e-42	4.7965e-40
KEGG Pathway Co-membership	KEGG PATHWAY:04720	KEGG PATHWAY:05010	Long-term potentiation	Alzheimer's disease	5.268e-26	3.0692e-24
KEGG Pathway Co-membership	KEGG PATHWAY:05330	KEGG PATHWAY:05416	Allograft rejection	Viral myocarditis	2.9485e-44	5.9864e-42
KEGG Pathway Co-membership	KEGG PATHWAY:04730	KEGG PATHWAY:05219	Long-term depression	Bladder cancer	9.1065e-11	1.8564e-09
KEGG Pathway Co-membership	KEGG PATHWAY:04630	KEGG PATHWAY:04960	Jak-STAT signaling pathway	Aldosterone-regulated sodium reabsorption	2.3289e-05	0.00029496
KEGG Pathway Co-membership	KEGG PATHWAY:04540	KEGG PATHWAY:05130	Gap junction	Pathogenic Escherichia coli infection	7.7223e-22	3.434e-20
KEGG Pathway Co-membership	KEGG PATHWAY:04350	KEGG PATHWAY:05210	TGF-beta signaling pathway	Colorectal cancer	9.1525e-13	2.1516e-11
KEGG Pathway Co-membership	KEGG PATHWAY:01100	KEGG PATHWAY:05110	Metabolic pathways	Vibrio cholerae infection	1.817e-05	0.00023307
KEGG Pathway Co-membership	KEGG PATHWAY:04810	KEGG PATHWAY:05222	Regulation of actin cytoskeleton	Small cell lung cancer	1.9117e-07	2.9648e-06
KEGG Pathway Co-membership	KEGG PATHWAY:04115	KEGG PATHWAY:04210	p53 signaling pathway	Apoptosis	8.7119e-10	1.6504e-08
KEGG Pathway Co-membership	KEGG PATHWAY:04012	KEGG PATHWAY:05210	ErbB signaling pathway	Colorectal cancer	1.5709e-29	1.187e-27
KEGG Pathway Co-membership	KEGG PATHWAY:04672	KEGG PATHWAY:05340	Intestinal immune network for IgA production	Primary immunodeficiency	5.4477e-07	8.1351e-06
KEGG Pathway Co-membership	KEGG PATHWAY:04150	KEGG PATHWAY:05218	mTOR signaling pathway	Melanoma	5.4715e-17	1.7265e-15
KEGG Pathway Co-membership	KEGG PATHWAY:04062	KEGG PATHWAY:04621	Chemokine signaling pathway	NOD-like receptor signaling pathway	2.1274e-12	4.8814e-11
KEGG Pathway Co-membership	KEGG PATHWAY:04621	KEGG PATHWAY:04912	NOD-like receptor signaling pathway	GnRH signaling pathway	2.1e-06	2.9622e-05
KEGG Pathway Co-membership	KEGG PATHWAY:04540	KEGG PATHWAY:05219	Gap junction	Bladder cancer	1.1744e-09	2.1999e-08
KEGG Pathway Co-membership	KEGG PATHWAY:00510	KEGG PATHWAY:00533	N-Glycan biosynthesis	Glycosaminoglycan biosynthesis - keratan sulfate	6.4239e-06	8.6369e-05
KEGG Pathway Co-membership	KEGG PATHWAY:04012	KEGG PATHWAY:04910	ErbB signaling pathway	Insulin signaling pathway	2.7991e-47	6.8611e-45
KEGG Pathway Co-membership	KEGG PATHWAY:04914	KEGG PATHWAY:05200	Progesterone-mediated oocyte maturation	Pathways in cancer	6.0153e-13	1.4309e-11
KEGG Pathway Co-membership	KEGG PATHWAY:04370	KEGG PATHWAY:04930	VEGF signaling pathway	Type II diabetes mellitus	7.0408e-10	1.3504e-08
KEGG Pathway Co-membership	KEGG PATHWAY:04340	KEGG PATHWAY:04350	Hedgehog signaling pathway	TGF-beta signaling pathway	3.1205e-05	0.00039031
KEGG Pathway Co-membership	KEGG PATHWAY:00120	KEGG PATHWAY:01100	Primary bile acid biosynthesis	Metabolic pathways	5.6933e-06	7.6906e-05
KEGG Pathway Co-membership	KEGG PATHWAY:00230	KEGG PATHWAY:03030	Purine metabolism	DNA replication	2.4672e-10	4.9245e-09
KEGG Pathway Co-membership	KEGG PATHWAY:04114	KEGG PATHWAY:04360	Oocyte meiosis	Axon guidance	0.001747	0.017861
KEGG Pathway Co-membership	KEGG PATHWAY:00010	KEGG PATHWAY:00650	Glycolysis / Gluconeogenesis	Butanoate metabolism	3.2518e-09	5.8937e-08
KEGG Pathway Co-membership	KEGG PATHWAY:04512	KEGG PATHWAY:05222	ECM-receptor interaction	Small cell lung cancer	2.0973e-23	1.0383e-21
KEGG Pathway Co-membership	KEGG PATHWAY:04622	KEGG PATHWAY:04662	RIG-I-like receptor signaling pathway	B cell receptor signaling pathway	5.657e-05	0.00068746
KEGG Pathway Co-membership	KEGG PATHWAY:00592	KEGG PATHWAY:01040	alpha-Linolenic acid metabolism	Biosynthesis of unsaturated fatty acids	5.8317e-05	0.00070784
KEGG Pathway Co-membership	KEGG PATHWAY:03030	KEGG PATHWAY:03420	DNA replication	Nucleotide excision repair	2.6331e-32	2.4278e-30
KEGG Pathway Co-membership	KEGG PATHWAY:04664	KEGG PATHWAY:04720	Fc epsilon RI signaling pathway	Long-term potentiation	6.0571e-08	9.7555e-07
KEGG Pathway Co-membership	KEGG PATHWAY:04310	KEGG PATHWAY:04664	Wnt signaling pathway	Fc epsilon RI signaling pathway	0.0017387	0.017794
KEGG Pathway Co-membership	KEGG PATHWAY:04640	KEGG PATHWAY:05340	Hematopoietic cell lineage	Primary immunodeficiency	1.2946e-06	1.8627e-05
KEGG Pathway Co-membership	KEGG PATHWAY:04360	KEGG PATHWAY:04720	Axon guidance	Long-term potentiation	8.6526e-08	1.3759e-06
KEGG Pathway Co-membership	KEGG PATHWAY:04730	KEGG PATHWAY:05210	Long-term depression	Colorectal cancer	1.8119e-05	0.00023271
KEGG Pathway Co-membership	KEGG PATHWAY:04012	KEGG PATHWAY:05219	ErbB signaling pathway	Bladder cancer	3.5466e-17	1.1351e-15
KEGG Pathway Co-membership	KEGG PATHWAY:05020	KEGG PATHWAY:05214	Prion diseases	Glioma	0.00082307	0.0088092
KEGG Pathway Co-membership	KEGG PATHWAY:04650	KEGG PATHWAY:04660	Natural killer cell mediated cytotoxicity	T cell receptor signaling pathway	6.8545e-47	1.6599e-44
KEGG Pathway Co-membership	KEGG PATHWAY:04530	KEGG PATHWAY:04730	Tight junction	Long-term depression	1.4001e-08	2.3829e-07
KEGG Pathway Co-membership	KEGG PATHWAY:04666	KEGG PATHWAY:05110	Fc gamma R-mediated phagocytosis	Vibrio cholerae infection	0.0034394	0.033657
KEGG Pathway Co-membership	KEGG PATHWAY:04912	KEGG PATHWAY:05214	GnRH signaling pathway	Glioma	6.919e-26	4.0078e-24
KEGG Pathway Co-membership	KEGG PATHWAY:00010	KEGG PATHWAY:00290	Glycolysis / Gluconeogenesis	Valine, leucine and isoleucine biosynthesis	0.00023808	0.0027082
KEGG Pathway Co-membership	KEGG PATHWAY:04070	KEGG PATHWAY:05214	Phosphatidylinositol signaling system	Glioma	1.7405e-22	8.0421e-21
KEGG Pathway Co-membership	KEGG PATHWAY:05120	KEGG PATHWAY:05210	Epithelial cell signaling in Helicobacter pylori infection	Colorectal cancer	0.00015229	0.0017704
KEGG Pathway Co-membership	KEGG PATHWAY:04960	KEGG PATHWAY:05219	Aldosterone-regulated sodium reabsorption	Bladder cancer	0.0043339	0.042042
KEGG Pathway Co-membership	KEGG PATHWAY:00561	KEGG PATHWAY:00640	Glycerolipid metabolism	Propanoate metabolism	1.0918e-05	0.00014381
KEGG Pathway Co-membership	KEGG PATHWAY:04310	KEGG PATHWAY:04916	Wnt signaling pathway	Melanogenesis	2.6e-61	1.3065e-58
KEGG Pathway Co-membership	KEGG PATHWAY:04270	KEGG PATHWAY:05220	Vascular smooth muscle contraction	Chronic myeloid leukemia	0.0011328	0.011908
KEGG Pathway Co-membership	KEGG PATHWAY:04020	KEGG PATHWAY:04062	Calcium signaling pathway	Chemokine signaling pathway	0.00019676	0.0022664
KEGG Pathway Co-membership	KEGG PATHWAY:04070	KEGG PATHWAY:04510	Phosphatidylinositol signaling system	Focal adhesion	4.4124e-06	6.0332e-05
KEGG Pathway Co-membership	KEGG PATHWAY:04310	KEGG PATHWAY:05216	Wnt signaling pathway	Thyroid cancer	9.5981e-07	1.4e-05
KEGG Pathway Co-membership	KEGG PATHWAY:04512	KEGG PATHWAY:04514	ECM-receptor interaction	Cell adhesion molecules (CAMs)	1.0378e-06	1.5084e-05
KEGG Pathway Co-membership	KEGG PATHWAY:04010	KEGG PATHWAY:05200	MAPK signaling pathway	Pathways in cancer	2.8496e-39	4.2427e-37
KEGG Pathway Co-membership	KEGG PATHWAY:04720	KEGG PATHWAY:04740	Long-term potentiation	Olfactory transduction	0.00046863	0.005167
KEGG Pathway Co-membership	KEGG PATHWAY:04530	KEGG PATHWAY:05200	Tight junction	Pathways in cancer	0.0038308	0.037306
KEGG Pathway Co-membership	KEGG PATHWAY:04260	KEGG PATHWAY:05012	Cardiac muscle contraction	Parkinson's disease	9.0102e-35	9.8427e-33
KEGG Pathway Co-membership	KEGG PATHWAY:04010	KEGG PATHWAY:04930	MAPK signaling pathway	Type II diabetes mellitus	3.4611e-07	5.2663e-06
KEGG Pathway Co-membership	KEGG PATHWAY:00250	KEGG PATHWAY:00400	Alanine, aspartate and glutamate metabolism	Phenylalanine, tyrosine and tryptophan biosynthesis	1.8197e-06	2.5831e-05
KEGG Pathway Co-membership	KEGG PATHWAY:04012	KEGG PATHWAY:04270	ErbB signaling pathway	Vascular smooth muscle contraction	1.5884e-05	0.00020544
KEGG Pathway Co-membership	KEGG PATHWAY:04510	KEGG PATHWAY:04662	Focal adhesion	B cell receptor signaling pathway	1.8542e-21	7.9299e-20
KEGG Pathway Co-membership	KEGG PATHWAY:04920	KEGG PATHWAY:05120	Adipocytokine signaling pathway	Epithelial cell signaling in Helicobacter pylori infection	8.8376e-09	1.5314e-07
KEGG Pathway Co-membership	KEGG PATHWAY:04910	KEGG PATHWAY:05219	Insulin signaling pathway	Bladder cancer	7.232e-08	1.1583e-06
KEGG Pathway Co-membership	KEGG PATHWAY:04670	KEGG PATHWAY:04810	Leukocyte transendothelial migration	Regulation of actin cytoskeleton	2.3999e-33	2.3763e-31
KEGG Pathway Co-membership	KEGG PATHWAY:04070	KEGG PATHWAY:04730	Phosphatidylinositol signaling system	Long-term depression	4.1411e-08	6.7508e-07
KEGG Pathway Co-membership	KEGG PATHWAY:04510	KEGG PATHWAY:04912	Focal adhesion	GnRH signaling pathway	3.0463e-08	5.0355e-07
KEGG Pathway Co-membership	KEGG PATHWAY:04612	KEGG PATHWAY:04622	Antigen processing and presentation	RIG-I-like receptor signaling pathway	9.5248e-11	1.9358e-09
KEGG Pathway Co-membership	KEGG PATHWAY:04620	KEGG PATHWAY:04664	Toll-like receptor signaling pathway	Fc epsilon RI signaling pathway	1.7187e-29	1.289e-27
KEGG Pathway Co-membership	KEGG PATHWAY:04210	KEGG PATHWAY:04960	Apoptosis	Aldosterone-regulated sodium reabsorption	3.213e-07	4.9074e-06
KEGG Pathway Co-membership	KEGG PATHWAY:04666	KEGG PATHWAY:05211	Fc gamma R-mediated phagocytosis	Renal cell carcinoma	1.9454e-19	7.2276e-18
KEGG Pathway Co-membership	KEGG PATHWAY:04650	KEGG PATHWAY:04730	Natural killer cell mediated cytotoxicity	Long-term depression	1.8353e-08	3.0896e-07
KEGG Pathway Co-membership	KEGG PATHWAY:00062	KEGG PATHWAY:00280	Fatty acid elongation in mitochondria	Valine, leucine and isoleucine degradation	1.7507e-09	3.2313e-08
KEGG Pathway Co-membership	KEGG PATHWAY:00562	KEGG PATHWAY:05223	Inositol phosphate metabolism	Non-small cell lung cancer	1.528e-05	0.0001979
KEGG Pathway Co-membership	KEGG PATHWAY:04730	KEGG PATHWAY:05200	Long-term depression	Pathways in cancer	1.9512e-05	0.00024901
KEGG Pathway Co-membership	KEGG PATHWAY:00340	KEGG PATHWAY:00380	Histidine metabolism	Tryptophan metabolism	2.8256e-13	6.8345e-12
KEGG Pathway Co-membership	KEGG PATHWAY:04210	KEGG PATHWAY:05223	Apoptosis	Non-small cell lung cancer	8.3534e-14	2.1067e-12
KEGG Pathway Co-membership	KEGG PATHWAY:04150	KEGG PATHWAY:04810	mTOR signaling pathway	Regulation of actin cytoskeleton	7.8724e-07	1.1592e-05
KEGG Pathway Co-membership	KEGG PATHWAY:04062	KEGG PATHWAY:05220	Chemokine signaling pathway	Chronic myeloid leukemia	1.0616e-31	9.359e-30
KEGG Pathway Co-membership	KEGG PATHWAY:04910	KEGG PATHWAY:05210	Insulin signaling pathway	Colorectal cancer	3.0774e-21	1.2887e-19
KEGG Pathway Co-membership	KEGG PATHWAY:04666	KEGG PATHWAY:04910	Fc gamma R-mediated phagocytosis	Insulin signaling pathway	2.4059e-13	5.8617e-12
KEGG Pathway Co-membership	KEGG PATHWAY:04010	KEGG PATHWAY:04914	MAPK signaling pathway	Progesterone-mediated oocyte maturation	3.4582e-14	8.9806e-13
KEGG Pathway Co-membership	KEGG PATHWAY:00052	KEGG PATHWAY:00520	Galactose metabolism	Amino sugar and nucleotide sugar metabolism	2.4705e-17	7.9963e-16
KEGG Pathway Co-membership	KEGG PATHWAY:04060	KEGG PATHWAY:04672	Cytokine-cytokine receptor interaction	Intestinal immune network for IgA production	6.0867e-18	2.0323e-16
KEGG Pathway Co-membership	KEGG PATHWAY:04062	KEGG PATHWAY:04660	Chemokine signaling pathway	T cell receptor signaling pathway	2.4468e-26	1.4725e-24
KEGG Pathway Co-membership	KEGG PATHWAY:04060	KEGG PATHWAY:04612	Cytokine-cytokine receptor interaction	Antigen processing and presentation	0.00012711	0.0014923
KEGG Pathway Co-membership	KEGG PATHWAY:04370	KEGG PATHWAY:05212	VEGF signaling pathway	Pancreatic cancer	2.6889e-26	1.6086e-24
KEGG Pathway Co-membership	KEGG PATHWAY:04620	KEGG PATHWAY:05216	Toll-like receptor signaling pathway	Thyroid cancer	0.0021523	0.021663
KEGG Pathway Co-membership	KEGG PATHWAY:00010	KEGG PATHWAY:00620	Glycolysis / Gluconeogenesis	Pyruvate metabolism	7.4756e-32	6.7381e-30
KEGG Pathway Co-membership	KEGG PATHWAY:04520	KEGG PATHWAY:05220	Adherens junction	Chronic myeloid leukemia	1.0887e-05	0.00014349
KEGG Pathway Co-membership	KEGG PATHWAY:00240	KEGG PATHWAY:01100	Pyrimidine metabolism	Metabolic pathways	7.9579e-45	1.7199e-42
KEGG Pathway Co-membership	KEGG PATHWAY:05410	KEGG PATHWAY:05416	Hypertrophic cardiomyopathy (HCM)	Viral myocarditis	7.5491e-11	1.5515e-09
KEGG Pathway Co-membership	KEGG PATHWAY:04062	KEGG PATHWAY:04370	Chemokine signaling pathway	VEGF signaling pathway	2.6617e-18	9.068e-17
KEGG Pathway Co-membership	KEGG PATHWAY:04640	KEGG PATHWAY:05320	Hematopoietic cell lineage	Autoimmune thyroid disease	2.078e-06	2.9332e-05
KEGG Pathway Co-membership	KEGG PATHWAY:00270	KEGG PATHWAY:00450	Cysteine and methionine metabolism	Selenoamino acid metabolism	1.7612e-12	4.069e-11
KEGG Pathway Co-membership	KEGG PATHWAY:00062	KEGG PATHWAY:01100	Fatty acid elongation in mitochondria	Metabolic pathways	3.8274e-06	5.2656e-05
KEGG Pathway Co-membership	KEGG PATHWAY:05213	KEGG PATHWAY:05219	Endometrial cancer	Bladder cancer	9.0709e-25	4.9277e-23
KEGG Pathway Co-membership	KEGG PATHWAY:04012	KEGG PATHWAY:05110	ErbB signaling pathway	Vibrio cholerae infection	0.0021367	0.02155
KEGG Pathway Co-membership	KEGG PATHWAY:04662	KEGG PATHWAY:05213	B cell receptor signaling pathway	Endometrial cancer	2.0772e-30	1.67e-28
KEGG Pathway Co-membership	KEGG PATHWAY:04662	KEGG PATHWAY:05340	B cell receptor signaling pathway	Primary immunodeficiency	0.00011779	0.0013902
KEGG Pathway Co-membership	KEGG PATHWAY:04310	KEGG PATHWAY:04722	Wnt signaling pathway	Neurotrophin signaling pathway	5.3755e-05	0.00065484
KEGG Pathway Co-membership	KEGG PATHWAY:04650	KEGG PATHWAY:04670	Natural killer cell mediated cytotoxicity	Leukocyte transendothelial migration	1.1703e-14	3.1491e-13
KEGG Pathway Co-membership	KEGG PATHWAY:05014	KEGG PATHWAY:05210	Amyotrophic lateral sclerosis (ALS)	Colorectal cancer	1.7195e-07	2.673e-06
KEGG Pathway Co-membership	KEGG PATHWAY:00310	KEGG PATHWAY:00340	Lysine degradation	Histidine metabolism	3.2607e-06	4.52e-05
KEGG Pathway Co-membership	KEGG PATHWAY:04370	KEGG PATHWAY:05219	VEGF signaling pathway	Bladder cancer	4.9846e-09	8.8119e-08
KEGG Pathway Co-membership	KEGG PATHWAY:04620	KEGG PATHWAY:05211	Toll-like receptor signaling pathway	Renal cell carcinoma	6.3427e-15	1.7369e-13
KEGG Pathway Co-membership	KEGG PATHWAY:04930	KEGG PATHWAY:04950	Type II diabetes mellitus	Maturity onset diabetes of the young	5.5872e-08	9.0275e-07
KEGG Pathway Co-membership	KEGG PATHWAY:00620	KEGG PATHWAY:00630	Pyruvate metabolism	Glyoxylate and dicarboxylate metabolism	0.00021084	0.0024147
KEGG Pathway Co-membership	KEGG PATHWAY:04620	KEGG PATHWAY:05221	Toll-like receptor signaling pathway	Acute myeloid leukemia	1.7071e-20	6.8764e-19
KEGG Pathway Co-membership	KEGG PATHWAY:04720	KEGG PATHWAY:04810	Long-term potentiation	Regulation of actin cytoskeleton	6.1175e-07	9.0746e-06
KEGG Pathway Co-membership	KEGG PATHWAY:00430	KEGG PATHWAY:01100	Taurine and hypotaurine metabolism	Metabolic pathways	1.6809e-07	2.617e-06
KEGG Pathway Co-membership	KEGG PATHWAY:00564	KEGG PATHWAY:04664	Glycerophospholipid metabolism	Fc epsilon RI signaling pathway	8.6662e-15	2.3476e-13
KEGG Pathway Co-membership	KEGG PATHWAY:04370	KEGG PATHWAY:04520	VEGF signaling pathway	Adherens junction	0.00010405	0.0012353
KEGG Pathway Co-membership	KEGG PATHWAY:04114	KEGG PATHWAY:04540	Oocyte meiosis	Gap junction	1.3079e-15	3.7988e-14
KEGG Pathway Co-membership	KEGG PATHWAY:04662	KEGG PATHWAY:05223	B cell receptor signaling pathway	Non-small cell lung cancer	8.1314e-32	7.2964e-30
KEGG Pathway Co-membership	KEGG PATHWAY:00983	KEGG PATHWAY:01100	Drug metabolism - other enzymes	Metabolic pathways	7.9048e-28	5.1089e-26
KEGG Pathway Co-membership	KEGG PATHWAY:04360	KEGG PATHWAY:04660	Axon guidance	T cell receptor signaling pathway	2.4457e-23	1.2078e-21
KEGG Pathway Co-membership	KEGG PATHWAY:04650	KEGG PATHWAY:05221	Natural killer cell mediated cytotoxicity	Acute myeloid leukemia	3.5811e-19	1.304e-17
KEGG Pathway Co-membership	KEGG PATHWAY:00020	KEGG PATHWAY:00630	Citrate cycle (TCA cycle)	Glyoxylate and dicarboxylate metabolism	2.461e-08	4.0982e-07
KEGG Pathway Co-membership	KEGG PATHWAY:04012	KEGG PATHWAY:04144	ErbB signaling pathway	Endocytosis	0.0034191	0.033491
KEGG Pathway Co-membership	KEGG PATHWAY:04060	KEGG PATHWAY:04622	Cytokine-cytokine receptor interaction	RIG-I-like receptor signaling pathway	1.7464e-12	4.0395e-11
KEGG Pathway Co-membership	KEGG PATHWAY:04620	KEGG PATHWAY:05218	Toll-like receptor signaling pathway	Melanoma	2.5691e-12	5.8415e-11
KEGG Pathway Co-membership	KEGG PATHWAY:05212	KEGG PATHWAY:05215	Pancreatic cancer	Prostate cancer	1.2188e-45	2.7839e-43
KEGG Pathway Co-membership	KEGG PATHWAY:00591	KEGG PATHWAY:00592	Linoleic acid metabolism	alpha-Linolenic acid metabolism	3.8424e-36	4.5972e-34
KEGG Pathway Co-membership	KEGG PATHWAY:00310	KEGG PATHWAY:00380	Lysine degradation	Tryptophan metabolism	1.5725e-22	7.3337e-21
KEGG Pathway Co-membership	KEGG PATHWAY:04520	KEGG PATHWAY:05216	Adherens junction	Thyroid cancer	4.7469e-09	8.4064e-08
KEGG Pathway Co-membership	KEGG PATHWAY:00590	KEGG PATHWAY:00980	Arachidonic acid metabolism	Metabolism of xenobiotics by cytochrome P450	9.3401e-06	0.000124
KEGG Pathway Co-membership	KEGG PATHWAY:05213	KEGG PATHWAY:05217	Endometrial cancer	Basal cell carcinoma	2.3956e-12	5.4718e-11
KEGG Pathway Co-membership	KEGG PATHWAY:00330	KEGG PATHWAY:00360	Arginine and proline metabolism	Phenylalanine metabolism	2.6917e-05	0.00033899
KEGG Pathway Co-membership	KEGG PATHWAY:00010	KEGG PATHWAY:00830	Glycolysis / Gluconeogenesis	Retinol metabolism	8.0207e-06	0.00010705
KEGG Pathway Co-membership	KEGG PATHWAY:00604	KEGG PATHWAY:04142	Glycosphingolipid biosynthesis - ganglio series	Lysosome	0.0043697	0.042328
KEGG Pathway Co-membership	KEGG PATHWAY:04920	KEGG PATHWAY:05215	Adipocytokine signaling pathway	Prostate cancer	1.2544e-07	1.9744e-06
KEGG Pathway Co-membership	KEGG PATHWAY:04270	KEGG PATHWAY:04910	Vascular smooth muscle contraction	Insulin signaling pathway	6.9634e-12	1.5297e-10
KEGG Pathway Co-membership	KEGG PATHWAY:04210	KEGG PATHWAY:05200	Apoptosis	Pathways in cancer	2.6279e-20	1.0418e-18
KEGG Pathway Co-membership	KEGG PATHWAY:04360	KEGG PATHWAY:04670	Axon guidance	Leukocyte transendothelial migration	4.7478e-06	6.4612e-05
KEGG Pathway Co-membership	KEGG PATHWAY:04370	KEGG PATHWAY:04664	VEGF signaling pathway	Fc epsilon RI signaling pathway	7.7855e-71	5.7959e-68
KEGG Pathway Co-membership	KEGG PATHWAY:04210	KEGG PATHWAY:05215	Apoptosis	Prostate cancer	2.0028e-19	7.4274e-18
KEGG Pathway Co-membership	KEGG PATHWAY:04310	KEGG PATHWAY:05221	Wnt signaling pathway	Acute myeloid leukemia	0.0014763	0.015241
KEGG Pathway Co-membership	KEGG PATHWAY:04914	KEGG PATHWAY:04960	Progesterone-mediated oocyte maturation	Aldosterone-regulated sodium reabsorption	3.8964e-14	1.008e-12
KEGG Pathway Co-membership	KEGG PATHWAY:04720	KEGG PATHWAY:05213	Long-term potentiation	Endometrial cancer	8.8203e-10	1.6678e-08
KEGG Pathway Co-membership	KEGG PATHWAY:05221	KEGG PATHWAY:05222	Acute myeloid leukemia	Small cell lung cancer	3.4561e-19	1.2608e-17
KEGG Pathway Co-membership	KEGG PATHWAY:00280	KEGG PATHWAY:00900	Valine, leucine and isoleucine degradation	Terpenoid backbone biosynthesis	5.3619e-06	7.2673e-05
KEGG Pathway Co-membership	KEGG PATHWAY:04062	KEGG PATHWAY:05218	Chemokine signaling pathway	Melanoma	2.5433e-12	5.7894e-11
KEGG Pathway Co-membership	KEGG PATHWAY:05220	KEGG PATHWAY:05222	Chronic myeloid leukemia	Small cell lung cancer	5.6743e-33	5.4834e-31
KEGG Pathway Co-membership	KEGG PATHWAY:00010	KEGG PATHWAY:00340	Glycolysis / Gluconeogenesis	Histidine metabolism	1.9435e-11	4.1736e-10
KEGG Pathway Co-membership	KEGG PATHWAY:00040	KEGG PATHWAY:00982	Pentose and glucuronate interconversions	Drug metabolism - cytochrome P450	3.2057e-28	2.1842e-26
KEGG Pathway Co-membership	KEGG PATHWAY:04270	KEGG PATHWAY:04742	Vascular smooth muscle contraction	Taste transduction	1.1912e-07	1.8779e-06
KEGG Pathway Co-membership	KEGG PATHWAY:00590	KEGG PATHWAY:04270	Arachidonic acid metabolism	Vascular smooth muscle contraction	6.8541e-17	2.1426e-15
KEGG Pathway Co-membership	KEGG PATHWAY:04664	KEGG PATHWAY:05221	Fc epsilon RI signaling pathway	Acute myeloid leukemia	2.7868e-26	1.6572e-24
KEGG Pathway Co-membership	KEGG PATHWAY:00240	KEGG PATHWAY:00983	Pyrimidine metabolism	Drug metabolism - other enzymes	1.6432e-13	4.0526e-12
KEGG Pathway Co-membership	KEGG PATHWAY:04660	KEGG PATHWAY:05330	T cell receptor signaling pathway	Allograft rejection	6.9487e-07	1.0277e-05
KEGG Pathway Co-membership	KEGG PATHWAY:00270	KEGG PATHWAY:00360	Cysteine and methionine metabolism	Phenylalanine metabolism	4.119e-06	5.6552e-05
KEGG Pathway Co-membership	KEGG PATHWAY:05210	KEGG PATHWAY:05216	Colorectal cancer	Thyroid cancer	1.9716e-18	6.7743e-17
KEGG Pathway Co-membership	KEGG PATHWAY:00030	KEGG PATHWAY:00500	Pentose phosphate pathway	Starch and sucrose metabolism	0.0022319	0.02242
KEGG Pathway Co-membership	KEGG PATHWAY:04666	KEGG PATHWAY:04810	Fc gamma R-mediated phagocytosis	Regulation of actin cytoskeleton	1.3489e-36	1.6736e-34
KEGG Pathway Co-membership	KEGG PATHWAY:04664	KEGG PATHWAY:04670	Fc epsilon RI signaling pathway	Leukocyte transendothelial migration	8.9947e-18	2.9687e-16
KEGG Pathway Co-membership	KEGG PATHWAY:04916	KEGG PATHWAY:05414	Melanogenesis	Dilated cardiomyopathy	1.4859e-09	2.7552e-08
KEGG Pathway Co-membership	KEGG PATHWAY:04540	KEGG PATHWAY:04650	Gap junction	Natural killer cell mediated cytotoxicity	5.419e-08	8.7698e-07
KEGG Pathway Co-membership	KEGG PATHWAY:04664	KEGG PATHWAY:05212	Fc epsilon RI signaling pathway	Pancreatic cancer	3.1092e-24	1.636e-22
KEGG Pathway Co-membership	KEGG PATHWAY:04370	KEGG PATHWAY:05223	VEGF signaling pathway	Non-small cell lung cancer	1.5636e-35	1.8166e-33
KEGG Pathway Co-membership	KEGG PATHWAY:00980	KEGG PATHWAY:00982	Metabolism of xenobiotics by cytochrome P450	Drug metabolism - cytochrome P450	3.0786e-117	1.0313e-113
KEGG Pathway Co-membership	KEGG PATHWAY:04210	KEGG PATHWAY:05212	Apoptosis	Pancreatic cancer	4.4849e-20	1.747e-18
KEGG Pathway Co-membership	KEGG PATHWAY:00533	KEGG PATHWAY:00601	Glycosaminoglycan biosynthesis - keratan sulfate	Glycosphingolipid biosynthesis - lacto and neolacto series	1.8279e-13	4.5026e-12
KEGG Pathway Co-membership	KEGG PATHWAY:05211	KEGG PATHWAY:05223	Renal cell carcinoma	Non-small cell lung cancer	1.2113e-34	1.309e-32
KEGG Pathway Co-membership	KEGG PATHWAY:04730	KEGG PATHWAY:05212	Long-term depression	Pancreatic cancer	3.9502e-05	0.00048922
KEGG Pathway Co-membership	KEGG PATHWAY:05211	KEGG PATHWAY:05212	Renal cell carcinoma	Pancreatic cancer	3.5539e-38	4.7942e-36
KEGG Pathway Co-membership	KEGG PATHWAY:04370	KEGG PATHWAY:05110	VEGF signaling pathway	Vibrio cholerae infection	0.0011671	0.012237
KEGG Pathway Co-membership	KEGG PATHWAY:00230	KEGG PATHWAY:04623	Purine metabolism	Cytosolic DNA-sensing pathway	6.0455e-07	8.9745e-06
KEGG Pathway Co-membership	KEGG PATHWAY:04062	KEGG PATHWAY:05213	Chemokine signaling pathway	Endometrial cancer	9.2816e-22	4.0645e-20
KEGG Pathway Co-membership	KEGG PATHWAY:05020	KEGG PATHWAY:05216	Prion diseases	Thyroid cancer	3.4201e-05	0.00042592
KEGG Pathway Co-membership	KEGG PATHWAY:04070	KEGG PATHWAY:05222	Phosphatidylinositol signaling system	Small cell lung cancer	2.5349e-06	3.5457e-05
KEGG Pathway Co-membership	KEGG PATHWAY:04110	KEGG PATHWAY:04120	Cell cycle	Ubiquitin mediated proteolysis	7.3993e-12	1.6201e-10
KEGG Pathway Co-membership	KEGG PATHWAY:04650	KEGG PATHWAY:05330	Natural killer cell mediated cytotoxicity	Allograft rejection	1.5914e-09	2.94e-08
KEGG Pathway Co-membership	KEGG PATHWAY:04660	KEGG PATHWAY:05219	T cell receptor signaling pathway	Bladder cancer	1.1402e-07	1.8045e-06
KEGG Pathway Co-membership	KEGG PATHWAY:00280	KEGG PATHWAY:00561	Valine, leucine and isoleucine degradation	Glycerolipid metabolism	4.6274e-05	0.00056852
KEGG Pathway Co-membership	KEGG PATHWAY:00562	KEGG PATHWAY:01100	Inositol phosphate metabolism	Metabolic pathways	2.3383e-21	9.9367e-20
KEGG Pathway Co-membership	KEGG PATHWAY:05200	KEGG PATHWAY:05412	Pathways in cancer	Arrhythmogenic right ventricular cardiomyopathy (ARVC)	1.3068e-05	0.00017101
KEGG Pathway Co-membership	KEGG PATHWAY:04510	KEGG PATHWAY:05215	Focal adhesion	Prostate cancer	1.328e-31	1.1656e-29
KEGG Pathway Co-membership	KEGG PATHWAY:04810	KEGG PATHWAY:05215	Regulation of actin cytoskeleton	Prostate cancer	7.9757e-23	3.7899e-21
KEGG Pathway Co-membership	KEGG PATHWAY:04650	KEGG PATHWAY:05218	Natural killer cell mediated cytotoxicity	Melanoma	8.9703e-14	2.2482e-12
KEGG Pathway Co-membership	KEGG PATHWAY:00020	KEGG PATHWAY:00620	Citrate cycle (TCA cycle)	Pyruvate metabolism	1.0621e-14	2.8617e-13
KEGG Pathway Co-membership	KEGG PATHWAY:04520	KEGG PATHWAY:04810	Adherens junction	Regulation of actin cytoskeleton	1.1116e-15	3.2429e-14
KEGG Pathway Co-membership	KEGG PATHWAY:04621	KEGG PATHWAY:04662	NOD-like receptor signaling pathway	B cell receptor signaling pathway	1.602e-07	2.504e-06
KEGG Pathway Co-membership	KEGG PATHWAY:04060	KEGG PATHWAY:05320	Cytokine-cytokine receptor interaction	Autoimmune thyroid disease	1.4799e-15	4.2861e-14
KEGG Pathway Co-membership	KEGG PATHWAY:04650	KEGG PATHWAY:04910	Natural killer cell mediated cytotoxicity	Insulin signaling pathway	3.6611e-15	1.0178e-13
KEGG Pathway Co-membership	KEGG PATHWAY:05212	KEGG PATHWAY:05220	Pancreatic cancer	Chronic myeloid leukemia	9.1807e-67	5.7666e-64
KEGG Pathway Co-membership	KEGG PATHWAY:04540	KEGG PATHWAY:04916	Gap junction	Melanogenesis	1.7981e-35	2.0653e-33
KEGG Pathway Co-membership	KEGG PATHWAY:00140	KEGG PATHWAY:00982	Steroid hormone biosynthesis	Drug metabolism - cytochrome P450	2.5687e-28	1.7562e-26
KEGG Pathway Co-membership	KEGG PATHWAY:05200	KEGG PATHWAY:05218	Pathways in cancer	Melanoma	1.3808e-83	1.7346e-80
KEGG Pathway Co-membership	KEGG PATHWAY:00310	KEGG PATHWAY:00903	Lysine degradation	Limonene and pinene degradation	5.2952e-16	1.5815e-14
KEGG Pathway Co-membership	KEGG PATHWAY:04310	KEGG PATHWAY:04540	Wnt signaling pathway	Gap junction	4.3335e-05	0.00053372
KEGG Pathway Co-membership	KEGG PATHWAY:02010	KEGG PATHWAY:04146	ABC transporters	Peroxisome	0.0038257	0.037275
KEGG Pathway Co-membership	KEGG PATHWAY:00010	KEGG PATHWAY:00350	Glycolysis / Gluconeogenesis	Tyrosine metabolism	7.4989e-13	1.7691e-11
KEGG Pathway Co-membership	KEGG PATHWAY:00280	KEGG PATHWAY:00380	Valine, leucine and isoleucine degradation	Tryptophan metabolism	1.3766e-18	4.7707e-17
KEGG Pathway Co-membership	KEGG PATHWAY:04660	KEGG PATHWAY:05210	T cell receptor signaling pathway	Colorectal cancer	9.0715e-21	3.7136e-19
KEGG Pathway Co-membership	KEGG PATHWAY:04722	KEGG PATHWAY:05020	Neurotrophin signaling pathway	Prion diseases	0.0013076	0.013582
KEGG Pathway Co-membership	KEGG PATHWAY:04620	KEGG PATHWAY:04810	Toll-like receptor signaling pathway	Regulation of actin cytoskeleton	5.8701e-05	0.00071207
KEGG Pathway Co-membership	KEGG PATHWAY:00860	KEGG PATHWAY:00983	Porphyrin and chlorophyll metabolism	Drug metabolism - other enzymes	2.45e-29	1.8239e-27
KEGG Pathway Co-membership	KEGG PATHWAY:04115	KEGG PATHWAY:05223	p53 signaling pathway	Non-small cell lung cancer	6.3065e-05	0.00076269
KEGG Pathway Co-membership	KEGG PATHWAY:04650	KEGG PATHWAY:05211	Natural killer cell mediated cytotoxicity	Renal cell carcinoma	1.4456e-21	6.2354e-20
KEGG Pathway Co-membership	KEGG PATHWAY:04360	KEGG PATHWAY:05130	Axon guidance	Pathogenic Escherichia coli infection	1.0507e-05	0.00013867
KEGG Pathway Co-membership	KEGG PATHWAY:04514	KEGG PATHWAY:04670	Cell adhesion molecules (CAMs)	Leukocyte transendothelial migration	2.9996e-29	2.2085e-27
KEGG Pathway Co-membership	KEGG PATHWAY:04210	KEGG PATHWAY:04670	Apoptosis	Leukocyte transendothelial migration	0.00071038	0.0076891
KEGG Pathway Co-membership	KEGG PATHWAY:04621	KEGG PATHWAY:05210	NOD-like receptor signaling pathway	Colorectal cancer	0.00084987	0.0090767
KEGG Pathway Co-membership	KEGG PATHWAY:05200	KEGG PATHWAY:05211	Pathways in cancer	Renal cell carcinoma	5.5063e-60	2.5739e-57
KEGG Pathway Co-membership	KEGG PATHWAY:04150	KEGG PATHWAY:04722	mTOR signaling pathway	Neurotrophin signaling pathway	3.9743e-17	1.266e-15
KEGG Pathway Co-membership	KEGG PATHWAY:05219	KEGG PATHWAY:05223	Bladder cancer	Non-small cell lung cancer	5.3214e-35	5.9422e-33
KEGG Pathway Co-membership	KEGG PATHWAY:04320	KEGG PATHWAY:04662	Dorso-ventral axis formation	B cell receptor signaling pathway	3.4449e-08	5.6617e-07
KEGG Pathway Co-membership	KEGG PATHWAY:04910	KEGG PATHWAY:05020	Insulin signaling pathway	Prion diseases	1.6346e-07	2.5528e-06
KEGG Pathway Co-membership	KEGG PATHWAY:04062	KEGG PATHWAY:04672	Chemokine signaling pathway	Intestinal immune network for IgA production	0.0014743	0.015228
KEGG Pathway Co-membership	KEGG PATHWAY:04114	KEGG PATHWAY:05014	Oocyte meiosis	Amyotrophic lateral sclerosis (ALS)	1.4577e-05	0.00018928
KEGG Pathway Co-membership	KEGG PATHWAY:00053	KEGG PATHWAY:00620	Ascorbate and aldarate metabolism	Pyruvate metabolism	9.1759e-07	1.3404e-05
KEGG Pathway Co-membership	KEGG PATHWAY:05215	KEGG PATHWAY:05218	Prostate cancer	Melanoma	1.7912e-60	8.7813e-58
KEGG Pathway Co-membership	KEGG PATHWAY:04010	KEGG PATHWAY:04210	MAPK signaling pathway	Apoptosis	5.4951e-20	2.1159e-18
KEGG Pathway Co-membership	KEGG PATHWAY:03030	KEGG PATHWAY:03440	DNA replication	Homologous recombination	6.8337e-14	1.7365e-12
KEGG Pathway Co-membership	KEGG PATHWAY:00120	KEGG PATHWAY:00140	Primary bile acid biosynthesis	Steroid hormone biosynthesis	1.7497e-05	0.00022544
KEGG Pathway Co-membership	KEGG PATHWAY:04910	KEGG PATHWAY:04912	Insulin signaling pathway	GnRH signaling pathway	1.5357e-18	5.3129e-17
KEGG Pathway Co-membership	KEGG PATHWAY:04630	KEGG PATHWAY:05221	Jak-STAT signaling pathway	Acute myeloid leukemia	1.0149e-16	3.1384e-15
KEGG Pathway Co-membership	KEGG PATHWAY:00531	KEGG PATHWAY:04142	Glycosaminoglycan degradation	Lysosome	4.3757e-17	1.3873e-15
KEGG Pathway Co-membership	KEGG PATHWAY:04621	KEGG PATHWAY:05120	NOD-like receptor signaling pathway	Epithelial cell signaling in Helicobacter pylori infection	4.1719e-19	1.5082e-17
KEGG Pathway Co-membership	KEGG PATHWAY:04540	KEGG PATHWAY:05200	Gap junction	Pathways in cancer	4.2567e-07	6.4379e-06
KEGG Pathway Co-membership	KEGG PATHWAY:00010	KEGG PATHWAY:04930	Glycolysis / Gluconeogenesis	Type II diabetes mellitus	1.514e-05	0.00019633
KEGG Pathway Co-membership	KEGG PATHWAY:04612	KEGG PATHWAY:04640	Antigen processing and presentation	Hematopoietic cell lineage	0.0001016	0.0012083
KEGG Pathway Co-membership	KEGG PATHWAY:04360	KEGG PATHWAY:05213	Axon guidance	Endometrial cancer	0.0015351	0.015816
KEGG Pathway Co-membership	KEGG PATHWAY:04914	KEGG PATHWAY:05215	Progesterone-mediated oocyte maturation	Prostate cancer	5.6662e-24	2.9203e-22
KEGG Pathway Co-membership	KEGG PATHWAY:00071	KEGG PATHWAY:00410	Fatty acid metabolism	beta-Alanine metabolism	2.3647e-14	6.2132e-13
KEGG Pathway Co-membership	KEGG PATHWAY:04070	KEGG PATHWAY:04662	Phosphatidylinositol signaling system	B cell receptor signaling pathway	6.1448e-09	1.0778e-07
KEGG Pathway Co-membership	KEGG PATHWAY:04060	KEGG PATHWAY:05330	Cytokine-cytokine receptor interaction	Allograft rejection	1.8244e-07	2.8316e-06
KEGG Pathway Co-membership	KEGG PATHWAY:05200	KEGG PATHWAY:05216	Pathways in cancer	Thyroid cancer	3.681e-36	4.4572e-34
KEGG Pathway Co-membership	KEGG PATHWAY:04540	KEGG PATHWAY:04664	Gap junction	Fc epsilon RI signaling pathway	4.4831e-10	8.7146e-09
KEGG Pathway Co-membership	KEGG PATHWAY:00565	KEGG PATHWAY:04370	Ether lipid metabolism	VEGF signaling pathway	6.1882e-22	2.7579e-20
KEGG Pathway Co-membership	KEGG PATHWAY:00230	KEGG PATHWAY:04912	Purine metabolism	GnRH signaling pathway	0.0031757	0.031244
KEGG Pathway Co-membership	KEGG PATHWAY:04210	KEGG PATHWAY:04666	Apoptosis	Fc gamma R-mediated phagocytosis	4.5199e-07	6.8103e-06
KEGG Pathway Co-membership	KEGG PATHWAY:04070	KEGG PATHWAY:04912	Phosphatidylinositol signaling system	GnRH signaling pathway	6.3605e-12	1.4095e-10
KEGG Pathway Co-membership	KEGG PATHWAY:04910	KEGG PATHWAY:04920	Insulin signaling pathway	Adipocytokine signaling pathway	5.7409e-25	3.1614e-23
KEGG Pathway Co-membership	KEGG PATHWAY:04350	KEGG PATHWAY:05221	TGF-beta signaling pathway	Acute myeloid leukemia	0.0029018	0.028732
KEGG Pathway Co-membership	KEGG PATHWAY:00051	KEGG PATHWAY:00730	Fructose and mannose metabolism	Thiamine metabolism	4.5071e-10	8.7529e-09
KEGG Pathway Co-membership	KEGG PATHWAY:04916	KEGG PATHWAY:05218	Melanogenesis	Melanoma	7.2545e-06	9.7211e-05
KEGG Pathway Co-membership	KEGG PATHWAY:00051	KEGG PATHWAY:00500	Fructose and mannose metabolism	Starch and sucrose metabolism	0.0043499	0.042157
KEGG Pathway Co-membership	KEGG PATHWAY:04920	KEGG PATHWAY:05410	Adipocytokine signaling pathway	Hypertrophic cardiomyopathy (HCM)	9.7568e-06	0.00012928
KEGG Pathway Co-membership	KEGG PATHWAY:04012	KEGG PATHWAY:04664	ErbB signaling pathway	Fc epsilon RI signaling pathway	6.8608e-37	8.7836e-35
KEGG Pathway Co-membership	KEGG PATHWAY:00564	KEGG PATHWAY:04730	Glycerophospholipid metabolism	Long-term depression	1.1009e-15	3.2162e-14
KEGG Pathway Co-membership	KEGG PATHWAY:04730	KEGG PATHWAY:04810	Long-term depression	Regulation of actin cytoskeleton	2.1125e-05	0.00026823
KEGG Pathway Co-membership	KEGG PATHWAY:04510	KEGG PATHWAY:05221	Focal adhesion	Acute myeloid leukemia	7.5601e-17	2.3523e-15
KEGG Pathway Co-membership	KEGG PATHWAY:00350	KEGG PATHWAY:01100	Tyrosine metabolism	Metabolic pathways	2.0123e-15	5.7454e-14
KEGG Pathway Co-membership	KEGG PATHWAY:05214	KEGG PATHWAY:05222	Glioma	Small cell lung cancer	1.6046e-21	6.9063e-20
KEGG Pathway Co-membership	KEGG PATHWAY:03410	KEGG PATHWAY:03450	Base excision repair	Non-homologous end-joining	0.0036969	0.036054
KEGG Pathway Co-membership	KEGG PATHWAY:04320	KEGG PATHWAY:05219	Dorso-ventral axis formation	Bladder cancer	1.1787e-06	1.7021e-05
KEGG Pathway Co-membership	KEGG PATHWAY:04664	KEGG PATHWAY:04730	Fc epsilon RI signaling pathway	Long-term depression	4.4207e-33	4.2926e-31
KEGG Pathway Co-membership	KEGG PATHWAY:04370	KEGG PATHWAY:04530	VEGF signaling pathway	Tight junction	2.6212e-06	3.6563e-05
KEGG Pathway Co-membership	KEGG PATHWAY:00010	KEGG PATHWAY:00380	Glycolysis / Gluconeogenesis	Tryptophan metabolism	9.1028e-05	0.0010871
KEGG Pathway Co-membership	KEGG PATHWAY:00533	KEGG PATHWAY:01100	Glycosaminoglycan biosynthesis - keratan sulfate	Metabolic pathways	6.7089e-11	1.3845e-09
KEGG Pathway Co-membership	KEGG PATHWAY:04270	KEGG PATHWAY:05215	Vascular smooth muscle contraction	Prostate cancer	0.0030624	0.030203
KEGG Pathway Co-membership	KEGG PATHWAY:04270	KEGG PATHWAY:04370	Vascular smooth muscle contraction	VEGF signaling pathway	1.6317e-22	7.5743e-21
KEGG Pathway Co-membership	KEGG PATHWAY:04916	KEGG PATHWAY:05213	Melanogenesis	Endometrial cancer	3.9276e-13	9.4318e-12
KEGG Pathway Co-membership	KEGG PATHWAY:00670	KEGG PATHWAY:01100	One carbon pool by folate	Metabolic pathways	5.9056e-09	1.0376e-07
KEGG Pathway Co-membership	KEGG PATHWAY:04144	KEGG PATHWAY:04666	Endocytosis	Fc gamma R-mediated phagocytosis	2.0702e-07	3.2057e-06
KEGG Pathway Co-membership	KEGG PATHWAY:03430	KEGG PATHWAY:03440	Mismatch repair	Homologous recombination	6.1885e-16	1.8374e-14
KEGG Pathway Co-membership	KEGG PATHWAY:04260	KEGG PATHWAY:05414	Cardiac muscle contraction	Dilated cardiomyopathy	6.3243e-43	1.1662e-40
KEGG Pathway Co-membership	KEGG PATHWAY:05010	KEGG PATHWAY:05014	Alzheimer's disease	Amyotrophic lateral sclerosis (ALS)	1.5474e-18	5.3441e-17
KEGG Pathway Co-membership	KEGG PATHWAY:04512	KEGG PATHWAY:05412	ECM-receptor interaction	Arrhythmogenic right ventricular cardiomyopathy (ARVC)	5.4893e-23	2.6396e-21
KEGG Pathway Co-membership	KEGG PATHWAY:00562	KEGG PATHWAY:04664	Inositol phosphate metabolism	Fc epsilon RI signaling pathway	0.00013522	0.001582
KEGG Pathway Co-membership	KEGG PATHWAY:04020	KEGG PATHWAY:04912	Calcium signaling pathway	GnRH signaling pathway	1.4159e-32	1.3424e-30
KEGG Pathway Co-membership	KEGG PATHWAY:04020	KEGG PATHWAY:04070	Calcium signaling pathway	Phosphatidylinositol signaling system	5.2029e-19	1.8608e-17
KEGG Pathway Co-membership	KEGG PATHWAY:04720	KEGG PATHWAY:05110	Long-term potentiation	Vibrio cholerae infection	7.3573e-06	9.8456e-05
KEGG Pathway Co-membership	KEGG PATHWAY:00591	KEGG PATHWAY:00982	Linoleic acid metabolism	Drug metabolism - cytochrome P450	1.9062e-12	4.3887e-11
KEGG Pathway Co-membership	KEGG PATHWAY:04530	KEGG PATHWAY:04540	Tight junction	Gap junction	1.4065e-05	0.00018322
KEGG Pathway Co-membership	KEGG PATHWAY:05214	KEGG PATHWAY:05215	Glioma	Prostate cancer	3.0462e-65	1.7494e-62
KEGG Pathway Co-membership	KEGG PATHWAY:05014	KEGG PATHWAY:05200	Amyotrophic lateral sclerosis (ALS)	Pathways in cancer	0.0013856	0.014363
KEGG Pathway Co-membership	KEGG PATHWAY:03320	KEGG PATHWAY:05223	PPAR signaling pathway	Non-small cell lung cancer	0.0051718	0.049619
KEGG Pathway Co-membership	KEGG PATHWAY:00010	KEGG PATHWAY:00053	Glycolysis / Gluconeogenesis	Ascorbate and aldarate metabolism	8.4149e-06	0.00011224
KEGG Pathway Co-membership	KEGG PATHWAY:04960	KEGG PATHWAY:05220	Aldosterone-regulated sodium reabsorption	Chronic myeloid leukemia	6.7324e-12	1.4887e-10
KEGG Pathway Co-membership	KEGG PATHWAY:04670	KEGG PATHWAY:05210	Leukocyte transendothelial migration	Colorectal cancer	1.0927e-08	1.8804e-07
KEGG Pathway Co-membership	KEGG PATHWAY:04012	KEGG PATHWAY:04370	ErbB signaling pathway	VEGF signaling pathway	2.8221e-32	2.5784e-30
KEGG Pathway Co-membership	KEGG PATHWAY:04720	KEGG PATHWAY:05223	Long-term potentiation	Non-small cell lung cancer	8.8756e-14	2.2328e-12
KEGG Pathway Co-membership	KEGG PATHWAY:04510	KEGG PATHWAY:04650	Focal adhesion	Natural killer cell mediated cytotoxicity	1.8886e-17	6.1427e-16
KEGG Pathway Co-membership	KEGG PATHWAY:04610	KEGG PATHWAY:05322	Complement and coagulation cascades	Systemic lupus erythematosus	1.4608e-11	3.1538e-10
KEGG Pathway Co-membership	KEGG PATHWAY:04010	KEGG PATHWAY:05414	MAPK signaling pathway	Dilated cardiomyopathy	2.7726e-15	7.7943e-14
KEGG Pathway Co-membership	KEGG PATHWAY:04110	KEGG PATHWAY:05222	Cell cycle	Small cell lung cancer	9.2767e-10	1.7525e-08
KEGG Pathway Co-membership	KEGG PATHWAY:04270	KEGG PATHWAY:05414	Vascular smooth muscle contraction	Dilated cardiomyopathy	4.8925e-13	1.1693e-11
KEGG Pathway Co-membership	KEGG PATHWAY:00565	KEGG PATHWAY:04010	Ether lipid metabolism	MAPK signaling pathway	7.123e-13	1.6844e-11
KEGG Pathway Co-membership	KEGG PATHWAY:04070	KEGG PATHWAY:04720	Phosphatidylinositol signaling system	Long-term potentiation	8.807e-16	2.588e-14
KEGG Pathway Co-membership	KEGG PATHWAY:04520	KEGG PATHWAY:05412	Adherens junction	Arrhythmogenic right ventricular cardiomyopathy (ARVC)	4.4987e-15	1.2421e-13
KEGG Pathway Co-membership	KEGG PATHWAY:04320	KEGG PATHWAY:04510	Dorso-ventral axis formation	Focal adhesion	2.8005e-05	0.00035181
KEGG Pathway Co-membership	KEGG PATHWAY:04660	KEGG PATHWAY:05215	T cell receptor signaling pathway	Prostate cancer	1.6488e-28	1.1507e-26
KEGG Pathway Co-membership	KEGG PATHWAY:00350	KEGG PATHWAY:00360	Tyrosine metabolism	Phenylalanine metabolism	1.4851e-33	1.4778e-31
KEGG Pathway Co-membership	KEGG PATHWAY:00620	KEGG PATHWAY:00640	Pyruvate metabolism	Propanoate metabolism	4.0105e-27	2.5112e-25
KEGG Pathway Co-membership	KEGG PATHWAY:04670	KEGG PATHWAY:05410	Leukocyte transendothelial migration	Hypertrophic cardiomyopathy (HCM)	0.0027273	0.02707
KEGG Pathway Co-membership	KEGG PATHWAY:04720	KEGG PATHWAY:05220	Long-term potentiation	Chronic myeloid leukemia	3.6341e-08	5.9531e-07
KEGG Pathway Co-membership	KEGG PATHWAY:04010	KEGG PATHWAY:04020	MAPK signaling pathway	Calcium signaling pathway	2.2528e-07	3.4779e-06
KEGG Pathway Co-membership	KEGG PATHWAY:00260	KEGG PATHWAY:00330	Glycine, serine and threonine metabolism	Arginine and proline metabolism	1.2877e-05	0.00016861
KEGG Pathway Co-membership	KEGG PATHWAY:04062	KEGG PATHWAY:04810	Chemokine signaling pathway	Regulation of actin cytoskeleton	7.1564e-18	2.3737e-16
KEGG Pathway Co-membership	KEGG PATHWAY:04720	KEGG PATHWAY:05016	Long-term potentiation	Huntington's disease	2.5862e-05	0.00032612
KEGG Pathway Co-membership	KEGG PATHWAY:04630	KEGG PATHWAY:04910	Jak-STAT signaling pathway	Insulin signaling pathway	2.728e-10	5.4289e-09
KEGG Pathway Co-membership	KEGG PATHWAY:04020	KEGG PATHWAY:05010	Calcium signaling pathway	Alzheimer's disease	4.5488e-18	1.5315e-16
KEGG Pathway Co-membership	KEGG PATHWAY:00561	KEGG PATHWAY:00564	Glycerolipid metabolism	Glycerophospholipid metabolism	7.1579e-31	5.9207e-29
KEGG Pathway Co-membership	KEGG PATHWAY:04540	KEGG PATHWAY:05213	Gap junction	Endometrial cancer	1.5633e-12	3.6284e-11
KEGG Pathway Co-membership	KEGG PATHWAY:04210	KEGG PATHWAY:05014	Apoptosis	Amyotrophic lateral sclerosis (ALS)	1.6242e-21	6.9757e-20
KEGG Pathway Co-membership	KEGG PATHWAY:00500	KEGG PATHWAY:01100	Starch and sucrose metabolism	Metabolic pathways	1.1483e-22	5.4052e-21
KEGG Pathway Co-membership	KEGG PATHWAY:04940	KEGG PATHWAY:05322	Type I diabetes mellitus	Systemic lupus erythematosus	2.6009e-19	9.61e-18
KEGG Pathway Co-membership	KEGG PATHWAY:04914	KEGG PATHWAY:05220	Progesterone-mediated oocyte maturation	Chronic myeloid leukemia	4.6859e-17	1.4833e-15
KEGG Pathway Co-membership	KEGG PATHWAY:04670	KEGG PATHWAY:04960	Leukocyte transendothelial migration	Aldosterone-regulated sodium reabsorption	1.0394e-09	1.9543e-08
KEGG Pathway Co-membership	KEGG PATHWAY:04070	KEGG PATHWAY:05010	Phosphatidylinositol signaling system	Alzheimer's disease	6.1725e-07	9.1495e-06
KEGG Pathway Co-membership	KEGG PATHWAY:00903	KEGG PATHWAY:01100	Limonene and pinene degradation	Metabolic pathways	0.00011409	0.0013482
KEGG Pathway Co-membership	KEGG PATHWAY:04622	KEGG PATHWAY:04650	RIG-I-like receptor signaling pathway	Natural killer cell mediated cytotoxicity	2.0029e-10	4.0259e-09
KEGG Pathway Co-membership	KEGG PATHWAY:04722	KEGG PATHWAY:05215	Neurotrophin signaling pathway	Prostate cancer	1.0277e-30	8.3974e-29
KEGG Pathway Co-membership	KEGG PATHWAY:00565	KEGG PATHWAY:04666	Ether lipid metabolism	Fc gamma R-mediated phagocytosis	4.3974e-09	7.8219e-08
KEGG Pathway Co-membership	KEGG PATHWAY:00590	KEGG PATHWAY:00592	Arachidonic acid metabolism	alpha-Linolenic acid metabolism	4.4571e-30	3.5132e-28
KEGG Pathway Co-membership	KEGG PATHWAY:00071	KEGG PATHWAY:00640	Fatty acid metabolism	Propanoate metabolism	3.3429e-16	1.0104e-14
KEGG Pathway Co-membership	KEGG PATHWAY:00450	KEGG PATHWAY:01100	Selenoamino acid metabolism	Metabolic pathways	1.2762e-06	1.8388e-05
KEGG Pathway Co-membership	KEGG PATHWAY:04350	KEGG PATHWAY:05211	TGF-beta signaling pathway	Renal cell carcinoma	1.6144e-05	0.00020868
KEGG Pathway Co-membership	KEGG PATHWAY:04530	KEGG PATHWAY:05223	Tight junction	Non-small cell lung cancer	7.3396e-07	1.0832e-05
KEGG Pathway Co-membership	KEGG PATHWAY:04810	KEGG PATHWAY:05223	Regulation of actin cytoskeleton	Non-small cell lung cancer	2.4676e-17	7.9998e-16
KEGG Pathway Co-membership	KEGG PATHWAY:00590	KEGG PATHWAY:04664	Arachidonic acid metabolism	Fc epsilon RI signaling pathway	6.2961e-17	1.9712e-15
KEGG Pathway Co-membership	KEGG PATHWAY:04012	KEGG PATHWAY:05213	ErbB signaling pathway	Endometrial cancer	1.9931e-44	4.13e-42
KEGG Pathway Co-membership	KEGG PATHWAY:04514	KEGG PATHWAY:05412	Cell adhesion molecules (CAMs)	Arrhythmogenic right ventricular cardiomyopathy (ARVC)	0.00011271	0.0013335
KEGG Pathway Co-membership	KEGG PATHWAY:04150	KEGG PATHWAY:05219	mTOR signaling pathway	Bladder cancer	4.6326e-09	8.2184e-08
KEGG Pathway Co-membership	KEGG PATHWAY:04730	KEGG PATHWAY:04912	Long-term depression	GnRH signaling pathway	9.0378e-46	2.1123e-43
KEGG Pathway Co-membership	KEGG PATHWAY:04340	KEGG PATHWAY:05217	Hedgehog signaling pathway	Basal cell carcinoma	1.6029e-53	5.555e-51
KEGG Pathway Co-membership	KEGG PATHWAY:04650	KEGG PATHWAY:04666	Natural killer cell mediated cytotoxicity	Fc gamma R-mediated phagocytosis	3.1972e-20	1.2625e-18
KEGG Pathway Co-membership	KEGG PATHWAY:00982	KEGG PATHWAY:00983	Drug metabolism - cytochrome P450	Drug metabolism - other enzymes	4.2843e-35	4.8379e-33
KEGG Pathway Co-membership	KEGG PATHWAY:04540	KEGG PATHWAY:05218	Gap junction	Melanoma	1.9385e-14	5.1335e-13
KEGG Pathway Co-membership	KEGG PATHWAY:00190	KEGG PATHWAY:05110	Oxidative phosphorylation	Vibrio cholerae infection	1.6547e-24	8.9165e-23
KEGG Pathway Co-membership	KEGG PATHWAY:04620	KEGG PATHWAY:05014	Toll-like receptor signaling pathway	Amyotrophic lateral sclerosis (ALS)	6.3684e-06	8.568e-05
KEGG Pathway Co-membership	KEGG PATHWAY:04320	KEGG PATHWAY:04650	Dorso-ventral axis formation	Natural killer cell mediated cytotoxicity	2.2126e-06	3.1165e-05
KEGG Pathway Co-membership	KEGG PATHWAY:05020	KEGG PATHWAY:05220	Prion diseases	Chronic myeloid leukemia	0.0014098	0.014592
KEGG Pathway Co-membership	KEGG PATHWAY:04510	KEGG PATHWAY:04660	Focal adhesion	T cell receptor signaling pathway	4.1605e-23	2.0151e-21
KEGG Pathway Co-membership	KEGG PATHWAY:00061	KEGG PATHWAY:00640	Fatty acid biosynthesis	Propanoate metabolism	0.00055966	0.0061336
KEGG Pathway Co-membership	KEGG PATHWAY:05213	KEGG PATHWAY:05412	Endometrial cancer	Arrhythmogenic right ventricular cardiomyopathy (ARVC)	5.7398e-07	8.5522e-06
KEGG Pathway Co-membership	KEGG PATHWAY:00071	KEGG PATHWAY:00561	Fatty acid metabolism	Glycerolipid metabolism	3.6754e-05	0.00045631
KEGG Pathway Co-membership	KEGG PATHWAY:04510	KEGG PATHWAY:04720	Focal adhesion	Long-term potentiation	3.4563e-08	5.6758e-07
KEGG Pathway Co-membership	KEGG PATHWAY:00520	KEGG PATHWAY:01100	Amino sugar and nucleotide sugar metabolism	Metabolic pathways	1.844e-15	5.2874e-14
KEGG Pathway Co-membership	KEGG PATHWAY:00410	KEGG PATHWAY:00650	beta-Alanine metabolism	Butanoate metabolism	8.7784e-20	3.3229e-18
KEGG Pathway Co-membership	KEGG PATHWAY:04666	KEGG PATHWAY:05222	Fc gamma R-mediated phagocytosis	Small cell lung cancer	2.7869e-07	4.2695e-06
KEGG Pathway Co-membership	KEGG PATHWAY:05211	KEGG PATHWAY:05222	Renal cell carcinoma	Small cell lung cancer	8.5784e-09	1.4877e-07
KEGG Pathway Co-membership	KEGG PATHWAY:04730	KEGG PATHWAY:05211	Long-term depression	Renal cell carcinoma	1.8325e-08	3.0875e-07
KEGG Pathway Co-membership	KEGG PATHWAY:00071	KEGG PATHWAY:00330	Fatty acid metabolism	Arginine and proline metabolism	5.9196e-05	0.00071763
KEGG Pathway Co-membership	KEGG PATHWAY:04012	KEGG PATHWAY:05218	ErbB signaling pathway	Melanoma	3.6013e-28	2.4455e-26
KEGG Pathway Co-membership	KEGG PATHWAY:04912	KEGG PATHWAY:05216	GnRH signaling pathway	Thyroid cancer	8.4152e-07	1.2373e-05
KEGG Pathway Co-membership	KEGG PATHWAY:04270	KEGG PATHWAY:04666	Vascular smooth muscle contraction	Fc gamma R-mediated phagocytosis	1.261e-07	1.9833e-06
KEGG Pathway Co-membership	KEGG PATHWAY:04150	KEGG PATHWAY:05210	mTOR signaling pathway	Colorectal cancer	4.0976e-16	1.2329e-14
KEGG Pathway Co-membership	KEGG PATHWAY:00591	KEGG PATHWAY:04010	Linoleic acid metabolism	MAPK signaling pathway	4.9859e-14	1.2783e-12
KEGG Pathway Co-membership	KEGG PATHWAY:00260	KEGG PATHWAY:00670	Glycine, serine and threonine metabolism	One carbon pool by folate	0.00011796	0.0013915
KEGG Pathway Co-membership	KEGG PATHWAY:04670	KEGG PATHWAY:05222	Leukocyte transendothelial migration	Small cell lung cancer	1.4564e-05	0.00018923
KEGG Pathway Co-membership	KEGG PATHWAY:04360	KEGG PATHWAY:04370	Axon guidance	VEGF signaling pathway	1.3472e-18	4.6851e-17
KEGG Pathway Co-membership	KEGG PATHWAY:04962	KEGG PATHWAY:05414	Vasopressin-regulated water reabsorption	Dilated cardiomyopathy	6.6347e-07	9.8273e-06
KEGG Pathway Co-membership	KEGG PATHWAY:05210	KEGG PATHWAY:05212	Colorectal cancer	Pancreatic cancer	1.8453e-61	9.5105e-59
KEGG Pathway Co-membership	KEGG PATHWAY:00051	KEGG PATHWAY:04930	Fructose and mannose metabolism	Type II diabetes mellitus	0.0032623	0.032081
KEGG Pathway Co-membership	KEGG PATHWAY:00380	KEGG PATHWAY:00640	Tryptophan metabolism	Propanoate metabolism	1.516e-14	4.0466e-13
KEGG Pathway Co-membership	KEGG PATHWAY:04310	KEGG PATHWAY:05217	Wnt signaling pathway	Basal cell carcinoma	2.2621e-58	9.8843e-56
KEGG Pathway Co-membership	KEGG PATHWAY:00330	KEGG PATHWAY:00480	Arginine and proline metabolism	Glutathione metabolism	0.0015898	0.016337
KEGG Pathway Co-membership	KEGG PATHWAY:04010	KEGG PATHWAY:04664	MAPK signaling pathway	Fc epsilon RI signaling pathway	9.9905e-42	1.7462e-39
KEGG Pathway Co-membership	KEGG PATHWAY:00562	KEGG PATHWAY:04810	Inositol phosphate metabolism	Regulation of actin cytoskeleton	8.4576e-06	0.00011266
KEGG Pathway Co-membership	KEGG PATHWAY:04810	KEGG PATHWAY:05414	Regulation of actin cytoskeleton	Dilated cardiomyopathy	9.9391e-15	2.6816e-13
KEGG Pathway Co-membership	KEGG PATHWAY:04020	KEGG PATHWAY:04370	Calcium signaling pathway	VEGF signaling pathway	2.1626e-08	3.6133e-07
KEGG Pathway Co-membership	KEGG PATHWAY:04012	KEGG PATHWAY:04720	ErbB signaling pathway	Long-term potentiation	3.7806e-16	1.1393e-14
KEGG Pathway Co-membership	KEGG PATHWAY:00340	KEGG PATHWAY:00982	Histidine metabolism	Drug metabolism - cytochrome P450	1.9324e-06	2.7353e-05
KEGG Pathway Co-membership	KEGG PATHWAY:04720	KEGG PATHWAY:04730	Long-term potentiation	Long-term depression	4.0667e-31	3.449e-29
KEGG Pathway Co-membership	KEGG PATHWAY:03420	KEGG PATHWAY:03430	Nucleotide excision repair	Mismatch repair	2.0937e-27	1.3233e-25
KEGG Pathway Co-membership	KEGG PATHWAY:04622	KEGG PATHWAY:04630	RIG-I-like receptor signaling pathway	Jak-STAT signaling pathway	5.9856e-14	1.5287e-12
KEGG Pathway Co-membership	KEGG PATHWAY:00053	KEGG PATHWAY:00830	Ascorbate and aldarate metabolism	Retinol metabolism	1.0619e-30	8.6416e-29
KEGG Pathway Co-membership	KEGG PATHWAY:04062	KEGG PATHWAY:04622	Chemokine signaling pathway	RIG-I-like receptor signaling pathway	0.00090521	0.0096421
KEGG Pathway Co-membership	KEGG PATHWAY:04514	KEGG PATHWAY:04530	Cell adhesion molecules (CAMs)	Tight junction	1.283e-14	3.4383e-13
KEGG Pathway Co-membership	KEGG PATHWAY:04666	KEGG PATHWAY:04930	Fc gamma R-mediated phagocytosis	Type II diabetes mellitus	2.2792e-11	4.8633e-10
KEGG Pathway Co-membership	KEGG PATHWAY:00380	KEGG PATHWAY:00561	Tryptophan metabolism	Glycerolipid metabolism	2.8829e-05	0.00036194
KEGG Pathway Co-membership	KEGG PATHWAY:04370	KEGG PATHWAY:05214	VEGF signaling pathway	Glioma	4.9694e-31	4.1793e-29
KEGG Pathway Co-membership	KEGG PATHWAY:04620	KEGG PATHWAY:05200	Toll-like receptor signaling pathway	Pathways in cancer	6.1636e-17	1.9327e-15
KEGG Pathway Co-membership	KEGG PATHWAY:04666	KEGG PATHWAY:05212	Fc gamma R-mediated phagocytosis	Pancreatic cancer	9.0763e-18	2.9907e-16
KEGG Pathway Co-membership	KEGG PATHWAY:00410	KEGG PATHWAY:00640	beta-Alanine metabolism	Propanoate metabolism	2.2898e-22	1.0484e-20
KEGG Pathway Co-membership	KEGG PATHWAY:04912	KEGG PATHWAY:04960	GnRH signaling pathway	Aldosterone-regulated sodium reabsorption	0.0011259	0.011842
KEGG Pathway Co-membership	KEGG PATHWAY:05218	KEGG PATHWAY:05221	Melanoma	Acute myeloid leukemia	2.9186e-29	2.1568e-27
KEGG Pathway Co-membership	KEGG PATHWAY:05130	KEGG PATHWAY:05412	Pathogenic Escherichia coli infection	Arrhythmogenic right ventricular cardiomyopathy (ARVC)	0.00017943	0.0020727
KEGG Pathway Co-membership	KEGG PATHWAY:00982	KEGG PATHWAY:01100	Drug metabolism - cytochrome P450	Metabolic pathways	4.4895e-16	1.3489e-14
KEGG Pathway Co-membership	KEGG PATHWAY:04662	KEGG PATHWAY:04930	B cell receptor signaling pathway	Type II diabetes mellitus	2.5897e-11	5.5082e-10
KEGG Pathway Co-membership	KEGG PATHWAY:04115	KEGG PATHWAY:05016	p53 signaling pathway	Huntington's disease	0.0026212	0.026083
KEGG Pathway Co-membership	KEGG PATHWAY:00072	KEGG PATHWAY:00280	Synthesis and degradation of ketone bodies	Valine, leucine and isoleucine degradation	6.0351e-14	1.5394e-12
KEGG Pathway Co-membership	KEGG PATHWAY:00190	KEGG PATHWAY:05120	Oxidative phosphorylation	Epithelial cell signaling in Helicobacter pylori infection	4.4617e-22	2.0244e-20
KEGG Pathway Co-membership	KEGG PATHWAY:04060	KEGG PATHWAY:04144	Cytokine-cytokine receptor interaction	Endocytosis	0.0026515	0.026358
KEGG Pathway Co-membership	KEGG PATHWAY:04670	KEGG PATHWAY:05211	Leukocyte transendothelial migration	Renal cell carcinoma	2.902e-09	5.2739e-08
KEGG Pathway Co-membership	KEGG PATHWAY:01100	KEGG PATHWAY:05012	Metabolic pathways	Parkinson's disease	1.63e-36	2.01e-34
KEGG Pathway Co-membership	KEGG PATHWAY:04910	KEGG PATHWAY:05211	Insulin signaling pathway	Renal cell carcinoma	7.8919e-26	4.5583e-24
KEGG Pathway Co-membership	KEGG PATHWAY:04623	KEGG PATHWAY:04630	Cytosolic DNA-sensing pathway	Jak-STAT signaling pathway	3.0352e-11	6.4084e-10
KEGG Pathway Co-membership	KEGG PATHWAY:04914	KEGG PATHWAY:05120	Progesterone-mediated oocyte maturation	Epithelial cell signaling in Helicobacter pylori infection	0.00010327	0.0012268
KEGG Pathway Co-membership	KEGG PATHWAY:00040	KEGG PATHWAY:00500	Pentose and glucuronate interconversions	Starch and sucrose metabolism	7.7901e-39	1.1265e-36
KEGG Pathway Co-membership	KEGG PATHWAY:04722	KEGG PATHWAY:04960	Neurotrophin signaling pathway	Aldosterone-regulated sodium reabsorption	2.8212e-13	6.8321e-12
KEGG Pathway Co-membership	KEGG PATHWAY:04370	KEGG PATHWAY:05213	VEGF signaling pathway	Endometrial cancer	1.4565e-26	8.8714e-25
KEGG Pathway Co-membership	KEGG PATHWAY:04520	KEGG PATHWAY:05221	Adherens junction	Acute myeloid leukemia	0.00021189	0.0024254
KEGG Pathway Co-membership	KEGG PATHWAY:00010	KEGG PATHWAY:00903	Glycolysis / Gluconeogenesis	Limonene and pinene degradation	4.5706e-08	7.4268e-07
KEGG Pathway Co-membership	KEGG PATHWAY:04370	KEGG PATHWAY:04730	VEGF signaling pathway	Long-term depression	1.2654e-33	1.2782e-31
KEGG Pathway Co-membership	KEGG PATHWAY:05212	KEGG PATHWAY:05218	Pancreatic cancer	Melanoma	6.9388e-40	1.0647e-37
KEGG Pathway Co-membership	KEGG PATHWAY:04920	KEGG PATHWAY:05222	Adipocytokine signaling pathway	Small cell lung cancer	2.0511e-11	4.3906e-10
KEGG Pathway Co-membership	KEGG PATHWAY:04010	KEGG PATHWAY:05223	MAPK signaling pathway	Non-small cell lung cancer	2.7962e-15	7.8497e-14
KEGG Pathway Co-membership	KEGG PATHWAY:04012	KEGG PATHWAY:04666	ErbB signaling pathway	Fc gamma R-mediated phagocytosis	2.7127e-24	1.4386e-22
KEGG Pathway Co-membership	KEGG PATHWAY:00140	KEGG PATHWAY:00500	Steroid hormone biosynthesis	Starch and sucrose metabolism	3.1826e-24	1.6702e-22
KEGG Pathway Co-membership	KEGG PATHWAY:00340	KEGG PATHWAY:00360	Histidine metabolism	Phenylalanine metabolism	2.113e-12	4.854e-11
KEGG Pathway Co-membership	KEGG PATHWAY:04320	KEGG PATHWAY:05220	Dorso-ventral axis formation	Chronic myeloid leukemia	3.4449e-08	5.6663e-07
KEGG Pathway Co-membership	KEGG PATHWAY:00040	KEGG PATHWAY:00140	Pentose and glucuronate interconversions	Steroid hormone biosynthesis	1.1497e-30	9.3184e-29
KEGG Pathway Co-membership	KEGG PATHWAY:04910	KEGG PATHWAY:05221	Insulin signaling pathway	Acute myeloid leukemia	6.0724e-33	5.8399e-31
KEGG Pathway Co-membership	KEGG PATHWAY:00980	KEGG PATHWAY:01100	Metabolism of xenobiotics by cytochrome P450	Metabolic pathways	1.18e-12	2.7643e-11
KEGG Pathway Co-membership	KEGG PATHWAY:05213	KEGG PATHWAY:05218	Endometrial cancer	Melanoma	3.1269e-41	5.2376e-39
KEGG Pathway Co-membership	KEGG PATHWAY:04360	KEGG PATHWAY:05014	Axon guidance	Amyotrophic lateral sclerosis (ALS)	3.5983e-05	0.00044728
KEGG Pathway Co-membership	KEGG PATHWAY:04666	KEGG PATHWAY:04960	Fc gamma R-mediated phagocytosis	Aldosterone-regulated sodium reabsorption	1.9709e-13	4.8311e-12
KEGG Pathway Co-membership	KEGG PATHWAY:04310	KEGG PATHWAY:05200	Wnt signaling pathway	Pathways in cancer	4.7459e-40	7.4526e-38
KEGG Pathway Co-membership	KEGG PATHWAY:04110	KEGG PATHWAY:04914	Cell cycle	Progesterone-mediated oocyte maturation	1.1698e-26	7.1907e-25
KEGG Pathway Co-membership	KEGG PATHWAY:00410	KEGG PATHWAY:00430	beta-Alanine metabolism	Taurine and hypotaurine metabolism	0.00073122	0.0078934
KEGG Pathway Co-membership	KEGG PATHWAY:04620	KEGG PATHWAY:05330	Toll-like receptor signaling pathway	Allograft rejection	7.5079e-05	0.00090365
KEGG Pathway Co-membership	KEGG PATHWAY:04530	KEGG PATHWAY:05214	Tight junction	Glioma	5.1977e-07	7.7734e-06
KEGG Pathway Co-membership	KEGG PATHWAY:04620	KEGG PATHWAY:05220	Toll-like receptor signaling pathway	Chronic myeloid leukemia	1.0903e-19	4.1041e-18
KEGG Pathway Co-membership	KEGG PATHWAY:04110	KEGG PATHWAY:05214	Cell cycle	Glioma	3.2587e-07	4.9734e-06
KEGG Pathway Co-membership	KEGG PATHWAY:05212	KEGG PATHWAY:05213	Pancreatic cancer	Endometrial cancer	8.18e-35	8.9846e-33
KEGG Pathway Co-membership	KEGG PATHWAY:04630	KEGG PATHWAY:05215	Jak-STAT signaling pathway	Prostate cancer	4.5791e-10	8.8671e-09
KEGG Pathway Co-membership	KEGG PATHWAY:04662	KEGG PATHWAY:05222	B cell receptor signaling pathway	Small cell lung cancer	7.1227e-16	2.1023e-14
KEGG Pathway Co-membership	KEGG PATHWAY:00592	KEGG PATHWAY:04730	alpha-Linolenic acid metabolism	Long-term depression	1.3735e-28	9.6866e-27
KEGG Pathway Co-membership	KEGG PATHWAY:00053	KEGG PATHWAY:00140	Ascorbate and aldarate metabolism	Steroid hormone biosynthesis	4.2969e-32	3.908e-30
KEGG Pathway Co-membership	KEGG PATHWAY:04520	KEGG PATHWAY:05120	Adherens junction	Epithelial cell signaling in Helicobacter pylori infection	0.00042239	0.0046829
KEGG Pathway Co-membership	KEGG PATHWAY:04270	KEGG PATHWAY:04916	Vascular smooth muscle contraction	Melanogenesis	2.1805e-31	1.8891e-29
KEGG Pathway Co-membership	KEGG PATHWAY:05216	KEGG PATHWAY:05412	Thyroid cancer	Arrhythmogenic right ventricular cardiomyopathy (ARVC)	4.9104e-05	0.00059999
KEGG Pathway Co-membership	KEGG PATHWAY:04062	KEGG PATHWAY:04722	Chemokine signaling pathway	Neurotrophin signaling pathway	9.5646e-31	7.8469e-29
KEGG Pathway Co-membership	KEGG PATHWAY:04510	KEGG PATHWAY:04540	Focal adhesion	Gap junction	7.8484e-11	1.6097e-09
KEGG Pathway Co-membership	KEGG PATHWAY:00400	KEGG PATHWAY:01100	Phenylalanine, tyrosine and tryptophan biosynthesis	Metabolic pathways	0.00041365	0.0045885
KEGG Pathway Co-membership	KEGG PATHWAY:00590	KEGG PATHWAY:01100	Arachidonic acid metabolism	Metabolic pathways	4.5966e-25	2.5452e-23
KEGG Pathway Co-membership	KEGG PATHWAY:04060	KEGG PATHWAY:04623	Cytokine-cytokine receptor interaction	Cytosolic DNA-sensing pathway	5.9764e-15	1.6388e-13
KEGG Pathway Co-membership	KEGG PATHWAY:04620	KEGG PATHWAY:05219	Toll-like receptor signaling pathway	Bladder cancer	0.001177	0.012309
KEGG Pathway Co-membership	KEGG PATHWAY:00562	KEGG PATHWAY:05215	Inositol phosphate metabolism	Prostate cancer	0.0020079	0.020301
KEGG Pathway Co-membership	KEGG PATHWAY:04672	KEGG PATHWAY:04940	Intestinal immune network for IgA production	Type I diabetes mellitus	4.2488e-27	2.6522e-25
KEGG Pathway Co-membership	KEGG PATHWAY:04510	KEGG PATHWAY:05414	Focal adhesion	Dilated cardiomyopathy	1.3581e-17	4.4387e-16
KEGG Pathway Co-membership	KEGG PATHWAY:04930	KEGG PATHWAY:05200	Type II diabetes mellitus	Pathways in cancer	7.6273e-08	1.2187e-06
KEGG Pathway Co-membership	KEGG PATHWAY:04622	KEGG PATHWAY:05221	RIG-I-like receptor signaling pathway	Acute myeloid leukemia	0.0011744	0.012294
KEGG Pathway Co-membership	KEGG PATHWAY:00340	KEGG PATHWAY:00620	Histidine metabolism	Pyruvate metabolism	2.006e-06	2.8354e-05
KEGG Pathway Co-membership	KEGG PATHWAY:04530	KEGG PATHWAY:04666	Tight junction	Fc gamma R-mediated phagocytosis	0.00072086	0.0077942
KEGG Pathway Co-membership	KEGG PATHWAY:04540	KEGG PATHWAY:05223	Gap junction	Non-small cell lung cancer	1.6041e-16	4.93e-15
KEGG Pathway Co-membership	KEGG PATHWAY:04520	KEGG PATHWAY:05215	Adherens junction	Prostate cancer	2.7764e-10	5.5035e-09
KEGG Pathway Co-membership	KEGG PATHWAY:05110	KEGG PATHWAY:05223	Vibrio cholerae infection	Non-small cell lung cancer	0.00023849	0.0027098
KEGG Pathway Co-membership	KEGG PATHWAY:04114	KEGG PATHWAY:04150	Oocyte meiosis	mTOR signaling pathway	1.2601e-05	0.00016533
KEGG Pathway Co-membership	KEGG PATHWAY:00062	KEGG PATHWAY:00410	Fatty acid elongation in mitochondria	beta-Alanine metabolism	0.00045729	0.0050586
KEGG Pathway Co-membership	KEGG PATHWAY:04722	KEGG PATHWAY:04910	Neurotrophin signaling pathway	Insulin signaling pathway	3.947e-43	7.4145e-41
KEGG Pathway Co-membership	KEGG PATHWAY:00140	KEGG PATHWAY:01100	Steroid hormone biosynthesis	Metabolic pathways	1.3425e-19	5.0346e-18
KEGG Pathway Co-membership	KEGG PATHWAY:04114	KEGG PATHWAY:04916	Oocyte meiosis	Melanogenesis	8.6973e-22	3.8337e-20
KEGG Pathway Co-membership	KEGG PATHWAY:04672	KEGG PATHWAY:05332	Intestinal immune network for IgA production	Graft-versus-host disease	1.0728e-29	8.2301e-28
KEGG Pathway Co-membership	KEGG PATHWAY:05213	KEGG PATHWAY:05216	Endometrial cancer	Thyroid cancer	2.0068e-28	1.3814e-26
KEGG Pathway Co-membership	KEGG PATHWAY:05210	KEGG PATHWAY:05218	Colorectal cancer	Melanoma	5.412e-25	2.9885e-23
KEGG Pathway Co-membership	KEGG PATHWAY:04620	KEGG PATHWAY:04960	Toll-like receptor signaling pathway	Aldosterone-regulated sodium reabsorption	4.0888e-09	7.2989e-08
KEGG Pathway Co-membership	KEGG PATHWAY:00330	KEGG PATHWAY:00903	Arginine and proline metabolism	Limonene and pinene degradation	2.248e-08	3.7498e-07
KEGG Pathway Co-membership	KEGG PATHWAY:00310	KEGG PATHWAY:00561	Lysine degradation	Glycerolipid metabolism	4.6274e-05	0.00056817
KEGG Pathway Co-membership	KEGG PATHWAY:04010	KEGG PATHWAY:04114	MAPK signaling pathway	Oocyte meiosis	8.6977e-07	1.2752e-05
KEGG Pathway Co-membership	KEGG PATHWAY:04640	KEGG PATHWAY:05310	Hematopoietic cell lineage	Asthma	7.0517e-10	1.3512e-08
KEGG Pathway Co-membership	KEGG PATHWAY:04210	KEGG PATHWAY:05214	Apoptosis	Glioma	4.2011e-10	8.1745e-09
KEGG Pathway Co-membership	KEGG PATHWAY:00230	KEGG PATHWAY:00983	Purine metabolism	Drug metabolism - other enzymes	0.0039871	0.038753
KEGG Pathway Co-membership	KEGG PATHWAY:00640	KEGG PATHWAY:00903	Propanoate metabolism	Limonene and pinene degradation	4.1636e-17	1.3221e-15
KEGG Pathway Co-membership	KEGG PATHWAY:05016	KEGG PATHWAY:05215	Huntington's disease	Prostate cancer	0.0002442	0.0027715
KEGG Pathway Co-membership	KEGG PATHWAY:04010	KEGG PATHWAY:05216	MAPK signaling pathway	Thyroid cancer	7.4861e-08	1.198e-06
KEGG Pathway Co-membership	KEGG PATHWAY:00071	KEGG PATHWAY:01040	Fatty acid metabolism	Biosynthesis of unsaturated fatty acids	2.283e-05	0.00028934
KEGG Pathway Co-membership	KEGG PATHWAY:04210	KEGG PATHWAY:04914	Apoptosis	Progesterone-mediated oocyte maturation	5.2625e-12	1.1714e-10
KEGG Pathway Co-membership	KEGG PATHWAY:04650	KEGG PATHWAY:04720	Natural killer cell mediated cytotoxicity	Long-term potentiation	2.562e-16	7.7789e-15
KEGG Pathway Co-membership	KEGG PATHWAY:00511	KEGG PATHWAY:00603	Other glycan degradation	Glycosphingolipid biosynthesis - globo series	0.00076738	0.0082527
KEGG Pathway Co-membership	KEGG PATHWAY:04062	KEGG PATHWAY:05219	Chemokine signaling pathway	Bladder cancer	1.3357e-05	0.00017456
KEGG Pathway Co-membership	KEGG PATHWAY:05220	KEGG PATHWAY:05223	Chronic myeloid leukemia	Non-small cell lung cancer	6.1714e-53	2.0674e-50
KEGG Pathway Co-membership	KEGG PATHWAY:04720	KEGG PATHWAY:04912	Long-term potentiation	GnRH signaling pathway	9.0378e-46	2.088e-43
KEGG Pathway Co-membership	KEGG PATHWAY:04910	KEGG PATHWAY:05212	Insulin signaling pathway	Pancreatic cancer	6.8966e-20	2.6354e-18
KEGG Pathway Co-membership	KEGG PATHWAY:04640	KEGG PATHWAY:05200	Hematopoietic cell lineage	Pathways in cancer	0.0029491	0.029143
KEGG Pathway Co-membership	KEGG PATHWAY:00010	KEGG PATHWAY:00280	Glycolysis / Gluconeogenesis	Valine, leucine and isoleucine degradation	1.023e-05	0.00013519
KEGG Pathway Co-membership	KEGG PATHWAY:05210	KEGG PATHWAY:05217	Colorectal cancer	Basal cell carcinoma	2.6879e-11	5.693e-10
KEGG Pathway Co-membership	KEGG PATHWAY:00130	KEGG PATHWAY:01100	Ubiquinone and other terpenoid-quinone biosynthesis	Metabolic pathways	0.00049885	0.0054912
KEGG Pathway Co-membership	KEGG PATHWAY:04810	KEGG PATHWAY:05213	Regulation of actin cytoskeleton	Endometrial cancer	2.1235e-20	8.4686e-19
KEGG Pathway Co-membership	KEGG PATHWAY:04664	KEGG PATHWAY:05213	Fc epsilon RI signaling pathway	Endometrial cancer	5.7924e-28	3.8425e-26
KEGG Pathway Co-membership	KEGG PATHWAY:04370	KEGG PATHWAY:05222	VEGF signaling pathway	Small cell lung cancer	6.8141e-12	1.5018e-10
KEGG Pathway Co-membership	KEGG PATHWAY:00980	KEGG PATHWAY:00983	Metabolism of xenobiotics by cytochrome P450	Drug metabolism - other enzymes	1.5488e-29	1.1747e-27
KEGG Pathway Co-membership	KEGG PATHWAY:05215	KEGG PATHWAY:05222	Prostate cancer	Small cell lung cancer	8.1413e-34	8.3489e-32
KEGG Pathway Co-membership	KEGG PATHWAY:05110	KEGG PATHWAY:05214	Vibrio cholerae infection	Glioma	0.00057007	0.0062444
KEGG Pathway Co-membership	KEGG PATHWAY:01100	KEGG PATHWAY:04146	Metabolic pathways	Peroxisome	0.00012339	0.0014521
KEGG Pathway Co-membership	KEGG PATHWAY:00310	KEGG PATHWAY:01100	Lysine degradation	Metabolic pathways	0.00024043	0.0027303
KEGG Pathway Co-membership	KEGG PATHWAY:04540	KEGG PATHWAY:04910	Gap junction	Insulin signaling pathway	6.5908e-09	1.154e-07
KEGG Pathway Co-membership	KEGG PATHWAY:04062	KEGG PATHWAY:05210	Chemokine signaling pathway	Colorectal cancer	1.6977e-15	4.8888e-14
KEGG Pathway Co-membership	KEGG PATHWAY:05020	KEGG PATHWAY:05219	Prion diseases	Bladder cancer	0.00015161	0.0017635
KEGG Pathway Co-membership	KEGG PATHWAY:04912	KEGG PATHWAY:05212	GnRH signaling pathway	Pancreatic cancer	8.3232e-08	1.3267e-06
KEGG Pathway Co-membership	KEGG PATHWAY:04810	KEGG PATHWAY:04914	Regulation of actin cytoskeleton	Progesterone-mediated oocyte maturation	4.3737e-08	7.1241e-07
KEGG Pathway Co-membership	KEGG PATHWAY:05222	KEGG PATHWAY:05414	Small cell lung cancer	Dilated cardiomyopathy	0.00059041	0.0064531
KEGG Pathway Co-membership	KEGG PATHWAY:00071	KEGG PATHWAY:00980	Fatty acid metabolism	Metabolism of xenobiotics by cytochrome P450	9.9149e-07	1.4441e-05
KEGG Pathway Co-membership	KEGG PATHWAY:05210	KEGG PATHWAY:05219	Colorectal cancer	Bladder cancer	3.5954e-11	7.5753e-10
KEGG Pathway Co-membership	KEGG PATHWAY:04510	KEGG PATHWAY:05216	Focal adhesion	Thyroid cancer	7.9853e-05	0.00095938
KEGG Pathway Co-membership	KEGG PATHWAY:04810	KEGG PATHWAY:05214	Regulation of actin cytoskeleton	Glioma	4.5141e-20	1.755e-18
KEGG Pathway Co-membership	KEGG PATHWAY:04540	KEGG PATHWAY:05020	Gap junction	Prion diseases	8.4191e-08	1.3409e-06
KEGG Pathway Co-membership	KEGG PATHWAY:04650	KEGG PATHWAY:04940	Natural killer cell mediated cytotoxicity	Type I diabetes mellitus	8.8793e-09	1.5372e-07
KEGG Pathway Co-membership	KEGG PATHWAY:00562	KEGG PATHWAY:04722	Inositol phosphate metabolism	Neurotrophin signaling pathway	0.0016589	0.017003
KEGG Pathway Co-membership	KEGG PATHWAY:04722	KEGG PATHWAY:05220	Neurotrophin signaling pathway	Chronic myeloid leukemia	5.4867e-42	9.7596e-40
KEGG Pathway Co-membership	KEGG PATHWAY:04070	KEGG PATHWAY:04630	Phosphatidylinositol signaling system	Jak-STAT signaling pathway	0.0015979	0.016404
KEGG Pathway Co-membership	KEGG PATHWAY:00512	KEGG PATHWAY:00604	O-Glycan biosynthesis	Glycosphingolipid biosynthesis - ganglio series	0.0031312	0.030852
KEGG Pathway Co-membership	KEGG PATHWAY:00140	KEGG PATHWAY:00983	Steroid hormone biosynthesis	Drug metabolism - other enzymes	2.5421e-32	2.3547e-30
KEGG Pathway Co-membership	KEGG PATHWAY:04623	KEGG PATHWAY:05220	Cytosolic DNA-sensing pathway	Chronic myeloid leukemia	0.00012424	0.0014612
KEGG Pathway Co-membership	KEGG PATHWAY:04062	KEGG PATHWAY:04360	Chemokine signaling pathway	Axon guidance	1.2085e-07	1.9036e-06
KEGG Pathway Co-membership	KEGG PATHWAY:04320	KEGG PATHWAY:04810	Dorso-ventral axis formation	Regulation of actin cytoskeleton	4.4596e-05	0.00054892
KEGG Pathway Co-membership	KEGG PATHWAY:04310	KEGG PATHWAY:05014	Wnt signaling pathway	Amyotrophic lateral sclerosis (ALS)	1.5264e-05	0.00019781
KEGG Pathway Co-membership	KEGG PATHWAY:00740	KEGG PATHWAY:00760	Riboflavin metabolism	Nicotinate and nicotinamide metabolism	0.0022867	0.022946
KEGG Pathway Co-membership	KEGG PATHWAY:04070	KEGG PATHWAY:05110	Phosphatidylinositol signaling system	Vibrio cholerae infection	0.0011671	0.012231
KEGG Pathway Co-membership	KEGG PATHWAY:04660	KEGG PATHWAY:05211	T cell receptor signaling pathway	Renal cell carcinoma	8.2798e-34	8.448e-32
KEGG Pathway Co-membership	KEGG PATHWAY:00010	KEGG PATHWAY:00270	Glycolysis / Gluconeogenesis	Cysteine and methionine metabolism	4.0633e-05	0.00050168
KEGG Pathway Co-membership	KEGG PATHWAY:04310	KEGG PATHWAY:04510	Wnt signaling pathway	Focal adhesion	1.3688e-05	0.00017842
KEGG Pathway Co-membership	KEGG PATHWAY:04662	KEGG PATHWAY:04910	B cell receptor signaling pathway	Insulin signaling pathway	4.3156e-22	1.9625e-20
KEGG Pathway Co-membership	KEGG PATHWAY:00860	KEGG PATHWAY:00982	Porphyrin and chlorophyll metabolism	Drug metabolism - cytochrome P450	4.3468e-24	2.2576e-22
KEGG Pathway Co-membership	KEGG PATHWAY:04115	KEGG PATHWAY:05220	p53 signaling pathway	Chronic myeloid leukemia	4.6945e-05	0.00057537
KEGG Pathway Co-membership	KEGG PATHWAY:04020	KEGG PATHWAY:04662	Calcium signaling pathway	B cell receptor signaling pathway	0.0008484	0.0090658
KEGG Pathway Co-membership	KEGG PATHWAY:04650	KEGG PATHWAY:05210	Natural killer cell mediated cytotoxicity	Colorectal cancer	6.8134e-16	2.0169e-14
KEGG Pathway Co-membership	KEGG PATHWAY:04664	KEGG PATHWAY:04810	Fc epsilon RI signaling pathway	Regulation of actin cytoskeleton	2.1464e-15	6.0935e-14
KEGG Pathway Co-membership	KEGG PATHWAY:04623	KEGG PATHWAY:05120	Cytosolic DNA-sensing pathway	Epithelial cell signaling in Helicobacter pylori infection	6.0479e-06	8.1586e-05
KEGG Pathway Co-membership	KEGG PATHWAY:00260	KEGG PATHWAY:00460	Glycine, serine and threonine metabolism	Cyanoamino acid metabolism	0.0006882	0.0074611
KEGG Pathway Co-membership	KEGG PATHWAY:00562	KEGG PATHWAY:04960	Inositol phosphate metabolism	Aldosterone-regulated sodium reabsorption	0.00082083	0.0087946
KEGG Pathway Co-membership	KEGG PATHWAY:04914	KEGG PATHWAY:05110	Progesterone-mediated oocyte maturation	Vibrio cholerae infection	0.00026521	0.0030032
KEGG Pathway Co-membership	KEGG PATHWAY:04623	KEGG PATHWAY:05215	Cytosolic DNA-sensing pathway	Prostate cancer	0.00031988	0.003598
KEGG Pathway Co-membership	KEGG PATHWAY:04622	KEGG PATHWAY:04722	RIG-I-like receptor signaling pathway	Neurotrophin signaling pathway	7.1675e-10	1.3721e-08
KEGG Pathway Co-membership	KEGG PATHWAY:00564	KEGG PATHWAY:04912	Glycerophospholipid metabolism	GnRH signaling pathway	1.6257e-15	4.6881e-14
KEGG Pathway Co-membership	KEGG PATHWAY:04010	KEGG PATHWAY:04062	MAPK signaling pathway	Chemokine signaling pathway	2.4026e-12	5.4816e-11
KEGG Pathway Co-membership	KEGG PATHWAY:04070	KEGG PATHWAY:04540	Phosphatidylinositol signaling system	Gap junction	4.7438e-07	7.1157e-06
KEGG Pathway Co-membership	KEGG PATHWAY:05200	KEGG PATHWAY:05210	Pathways in cancer	Colorectal cancer	1.846e-80	2.0614e-77
KEGG Pathway Co-membership	KEGG PATHWAY:05219	KEGG PATHWAY:05220	Bladder cancer	Chronic myeloid leukemia	3.281e-29	2.4069e-27
KEGG Pathway Co-membership	KEGG PATHWAY:05216	KEGG PATHWAY:05223	Thyroid cancer	Non-small cell lung cancer	1.7112e-19	6.3814e-18
KEGG Pathway Co-membership	KEGG PATHWAY:00280	KEGG PATHWAY:03320	Valine, leucine and isoleucine degradation	PPAR signaling pathway	0.0024481	0.024469
KEGG Pathway Co-membership	KEGG PATHWAY:04514	KEGG PATHWAY:05320	Cell adhesion molecules (CAMs)	Autoimmune thyroid disease	3.1238e-30	2.4818e-28
KEGG Pathway Co-membership	KEGG PATHWAY:00250	KEGG PATHWAY:01100	Alanine, aspartate and glutamate metabolism	Metabolic pathways	5.6096e-15	1.5403e-13
KEGG Pathway Co-membership	KEGG PATHWAY:04512	KEGG PATHWAY:04640	ECM-receptor interaction	Hematopoietic cell lineage	5.4832e-11	1.1362e-09
KEGG Pathway Co-membership	KEGG PATHWAY:05215	KEGG PATHWAY:05217	Prostate cancer	Basal cell carcinoma	3.2109e-05	0.00040112
KEGG Pathway Co-membership	KEGG PATHWAY:05120	KEGG PATHWAY:05211	Epithelial cell signaling in Helicobacter pylori infection	Renal cell carcinoma	0.00025068	0.0028434
KEGG Pathway Co-membership	KEGG PATHWAY:04320	KEGG PATHWAY:04912	Dorso-ventral axis formation	GnRH signaling pathway	1.1229e-08	1.9258e-07
KEGG Pathway Co-membership	KEGG PATHWAY:04520	KEGG PATHWAY:04666	Adherens junction	Fc gamma R-mediated phagocytosis	1.0891e-06	1.5782e-05
KEGG Pathway Co-membership	KEGG PATHWAY:04912	KEGG PATHWAY:05223	GnRH signaling pathway	Non-small cell lung cancer	6.0669e-13	1.4414e-11
KEGG Pathway Co-membership	KEGG PATHWAY:04730	KEGG PATHWAY:05221	Long-term depression	Acute myeloid leukemia	3.8665e-09	6.939e-08
KEGG Pathway Co-membership	KEGG PATHWAY:00230	KEGG PATHWAY:05016	Purine metabolism	Huntington's disease	0.0012508	0.013026
KEGG Pathway Co-membership	KEGG PATHWAY:00330	KEGG PATHWAY:00910	Arginine and proline metabolism	Nitrogen metabolism	7.6137e-08	1.2175e-06
KEGG Pathway Co-membership	KEGG PATHWAY:04960	KEGG PATHWAY:05215	Aldosterone-regulated sodium reabsorption	Prostate cancer	1.8835e-15	5.3929e-14
KEGG Pathway Co-membership	KEGG PATHWAY:04914	KEGG PATHWAY:05216	Progesterone-mediated oocyte maturation	Thyroid cancer	8.9101e-05	0.0010654
KEGG Pathway Co-membership	KEGG PATHWAY:04621	KEGG PATHWAY:05014	NOD-like receptor signaling pathway	Amyotrophic lateral sclerosis (ALS)	3.0645e-05	0.00038354
KEGG Pathway Co-membership	KEGG PATHWAY:04540	KEGG PATHWAY:04722	Gap junction	Neurotrophin signaling pathway	1.5166e-07	2.3741e-06
KEGG Pathway Co-membership	KEGG PATHWAY:04612	KEGG PATHWAY:05332	Antigen processing and presentation	Graft-versus-host disease	5.2608e-44	1.047e-41
KEGG Pathway Co-membership	KEGG PATHWAY:04114	KEGG PATHWAY:04370	Oocyte meiosis	VEGF signaling pathway	5.163e-07	7.7272e-06
KEGG Pathway Co-membership	KEGG PATHWAY:04914	KEGG PATHWAY:04916	Progesterone-mediated oocyte maturation	Melanogenesis	2.5283e-18	8.6427e-17
KEGG Pathway Co-membership	KEGG PATHWAY:04320	KEGG PATHWAY:05213	Dorso-ventral axis formation	Endometrial cancer	4.8192e-11	1.0048e-09
KEGG Pathway Co-membership	KEGG PATHWAY:04630	KEGG PATHWAY:04662	Jak-STAT signaling pathway	B cell receptor signaling pathway	2.6309e-09	4.8029e-08
KEGG Pathway Co-membership	KEGG PATHWAY:03022	KEGG PATHWAY:03420	Basal transcription factors	Nucleotide excision repair	0.00020369	0.0023395
KEGG Pathway Co-membership	KEGG PATHWAY:04020	KEGG PATHWAY:04720	Calcium signaling pathway	Long-term potentiation	1.2267e-45	2.7705e-43
KEGG Pathway Co-membership	KEGG PATHWAY:05412	KEGG PATHWAY:05416	Arrhythmogenic right ventricular cardiomyopathy (ARVC)	Viral myocarditis	4.5674e-09	8.11e-08
KEGG Pathway Co-membership	KEGG PATHWAY:00340	KEGG PATHWAY:00350	Histidine metabolism	Tyrosine metabolism	2.5852e-23	1.2736e-21
KEGG Pathway Co-membership	KEGG PATHWAY:04350	KEGG PATHWAY:05220	TGF-beta signaling pathway	Chronic myeloid leukemia	2.0796e-09	3.8279e-08
KEGG Pathway Co-membership	KEGG PATHWAY:05214	KEGG PATHWAY:05218	Glioma	Melanoma	3.0878e-66	1.8808e-63
KEGG Pathway Co-membership	KEGG PATHWAY:00010	KEGG PATHWAY:00020	Glycolysis / Gluconeogenesis	Citrate cycle (TCA cycle)	5.8289e-08	9.4106e-07
KEGG Pathway Co-membership	KEGG PATHWAY:00030	KEGG PATHWAY:00520	Pentose phosphate pathway	Amino sugar and nucleotide sugar metabolism	0.0013745	0.014255
KEGG Pathway Co-membership	KEGG PATHWAY:03420	KEGG PATHWAY:03440	Nucleotide excision repair	Homologous recombination	3.2773e-11	6.9122e-10
KEGG Pathway Co-membership	KEGG PATHWAY:04150	KEGG PATHWAY:04670	mTOR signaling pathway	Leukocyte transendothelial migration	1.6255e-05	0.00020997
KEGG Pathway Co-membership	KEGG PATHWAY:05020	KEGG PATHWAY:05332	Prion diseases	Graft-versus-host disease	0.0025681	0.025592
KEGG Pathway Co-membership	KEGG PATHWAY:04510	KEGG PATHWAY:05220	Focal adhesion	Chronic myeloid leukemia	1.8542e-21	7.913e-20
KEGG Pathway Co-membership	KEGG PATHWAY:00562	KEGG PATHWAY:04662	Inositol phosphate metabolism	B cell receptor signaling pathway	0.00093026	0.0098932
KEGG Pathway Co-membership	KEGG PATHWAY:04320	KEGG PATHWAY:05218	Dorso-ventral axis formation	Melanoma	1.6454e-05	0.00021241
KEGG Pathway Co-membership	KEGG PATHWAY:04660	KEGG PATHWAY:05020	T cell receptor signaling pathway	Prion diseases	0.00065018	0.0070756
KEGG Pathway Co-membership	KEGG PATHWAY:00760	KEGG PATHWAY:01100	Nicotinate and nicotinamide metabolism	Metabolic pathways	5.7031e-12	1.2666e-10
KEGG Pathway Co-membership	KEGG PATHWAY:04062	KEGG PATHWAY:04742	Chemokine signaling pathway	Taste transduction	1.951e-07	3.0236e-06
KEGG Pathway Co-membership	KEGG PATHWAY:04020	KEGG PATHWAY:05214	Calcium signaling pathway	Glioma	1.6878e-12	3.913e-11
KEGG Pathway Co-membership	KEGG PATHWAY:04370	KEGG PATHWAY:04912	VEGF signaling pathway	GnRH signaling pathway	6.9943e-37	8.8978e-35
KEGG Pathway Co-membership	KEGG PATHWAY:04270	KEGG PATHWAY:05214	Vascular smooth muscle contraction	Glioma	2.3747e-13	5.7927e-12
KEGG Pathway Co-membership	KEGG PATHWAY:04916	KEGG PATHWAY:05210	Melanogenesis	Colorectal cancer	2.5811e-08	4.2947e-07
KEGG Pathway Co-membership	KEGG PATHWAY:05320	KEGG PATHWAY:05330	Autoimmune thyroid disease	Allograft rejection	7.7151e-70	5.5384e-67
KEGG Pathway Co-membership	KEGG PATHWAY:04062	KEGG PATHWAY:04070	Chemokine signaling pathway	Phosphatidylinositol signaling system	2.3506e-06	3.3017e-05
KEGG Pathway Co-membership	KEGG PATHWAY:00565	KEGG PATHWAY:00590	Ether lipid metabolism	Arachidonic acid metabolism	4.8285e-24	2.5014e-22
KEGG Pathway Co-membership	KEGG PATHWAY:00350	KEGG PATHWAY:00400	Tyrosine metabolism	Phenylalanine, tyrosine and tryptophan biosynthesis	1.7215e-08	2.9077e-07
KEGG Pathway Co-membership	KEGG PATHWAY:04060	KEGG PATHWAY:04940	Cytokine-cytokine receptor interaction	Type I diabetes mellitus	4.9769e-05	0.00060774
KEGG Pathway Co-membership	KEGG PATHWAY:04150	KEGG PATHWAY:04664	mTOR signaling pathway	Fc epsilon RI signaling pathway	2.7107e-13	6.5804e-12
KEGG Pathway Co-membership	KEGG PATHWAY:04620	KEGG PATHWAY:04630	Toll-like receptor signaling pathway	Jak-STAT signaling pathway	3.6455e-24	1.8983e-22
KEGG Pathway Co-membership	KEGG PATHWAY:00600	KEGG PATHWAY:01100	Sphingolipid metabolism	Metabolic pathways	3.5014e-13	8.4185e-12
KEGG Pathway Co-membership	KEGG PATHWAY:00120	KEGG PATHWAY:03320	Primary bile acid biosynthesis	PPAR signaling pathway	2.8895e-08	4.7841e-07
KEGG Pathway Co-membership	KEGG PATHWAY:04270	KEGG PATHWAY:05221	Vascular smooth muscle contraction	Acute myeloid leukemia	0.00028837	0.0032581
KEGG Pathway Co-membership	KEGG PATHWAY:00591	KEGG PATHWAY:00983	Linoleic acid metabolism	Drug metabolism - other enzymes	0.00015361	0.0017847
KEGG Pathway Co-membership	KEGG PATHWAY:00270	KEGG PATHWAY:00350	Cysteine and methionine metabolism	Tyrosine metabolism	0.00013506	0.0015811
KEGG Pathway Co-membership	KEGG PATHWAY:04914	KEGG PATHWAY:05221	Progesterone-mediated oocyte maturation	Acute myeloid leukemia	1.5892e-20	6.427e-19
KEGG Pathway Co-membership	KEGG PATHWAY:00053	KEGG PATHWAY:00280	Ascorbate and aldarate metabolism	Valine, leucine and isoleucine degradation	1.4953e-06	2.1347e-05
KEGG Pathway Co-membership	KEGG PATHWAY:04662	KEGG PATHWAY:05200	B cell receptor signaling pathway	Pathways in cancer	2.5564e-24	1.3594e-22
KEGG Pathway Co-membership	KEGG PATHWAY:04660	KEGG PATHWAY:05120	T cell receptor signaling pathway	Epithelial cell signaling in Helicobacter pylori infection	1.8526e-13	4.5579e-12
KEGG Pathway Co-membership	KEGG PATHWAY:05214	KEGG PATHWAY:05216	Glioma	Thyroid cancer	6.5129e-13	1.5437e-11
KEGG Pathway Co-membership	KEGG PATHWAY:00290	KEGG PATHWAY:00970	Valine, leucine and isoleucine biosynthesis	Aminoacyl-tRNA biosynthesis	6.7355e-11	1.3871e-09
KEGG Pathway Co-membership	KEGG PATHWAY:04020	KEGG PATHWAY:04270	Calcium signaling pathway	Vascular smooth muscle contraction	2.1525e-39	3.2288e-37
KEGG Pathway Co-membership	KEGG PATHWAY:04640	KEGG PATHWAY:05410	Hematopoietic cell lineage	Hypertrophic cardiomyopathy (HCM)	1.111e-06	1.6077e-05
KEGG Pathway Co-membership	KEGG PATHWAY:04960	KEGG PATHWAY:05221	Aldosterone-regulated sodium reabsorption	Acute myeloid leukemia	5.1115e-13	1.2188e-11
KEGG Pathway Co-membership	KEGG PATHWAY:04810	KEGG PATHWAY:05200	Regulation of actin cytoskeleton	Pathways in cancer	9.4495e-32	8.4042e-30
KEGG Pathway Co-membership	KEGG PATHWAY:04664	KEGG PATHWAY:04916	Fc epsilon RI signaling pathway	Melanogenesis	2.2128e-06	3.1146e-05
KEGG Pathway Co-membership	KEGG PATHWAY:04270	KEGG PATHWAY:04930	Vascular smooth muscle contraction	Type II diabetes mellitus	0.00048597	0.0053552
KEGG Pathway Co-membership	KEGG PATHWAY:04660	KEGG PATHWAY:04664	T cell receptor signaling pathway	Fc epsilon RI signaling pathway	2.5335e-49	6.5287e-47
KEGG Pathway Co-membership	KEGG PATHWAY:04140	KEGG PATHWAY:04620	Regulation of autophagy	Toll-like receptor signaling pathway	2.4911e-14	6.5366e-13
KEGG Pathway Co-membership	KEGG PATHWAY:04930	KEGG PATHWAY:04960	Type II diabetes mellitus	Aldosterone-regulated sodium reabsorption	1.23e-21	5.3398e-20
KEGG Pathway Co-membership	KEGG PATHWAY:04110	KEGG PATHWAY:04114	Cell cycle	Oocyte meiosis	7.7201e-41	1.2719e-38
KEGG Pathway Co-membership	KEGG PATHWAY:05020	KEGG PATHWAY:05322	Prion diseases	Systemic lupus erythematosus	1.3008e-08	2.2214e-07
KEGG Pathway Co-membership	KEGG PATHWAY:04210	KEGG PATHWAY:04630	Apoptosis	Jak-STAT signaling pathway	2.633e-08	4.3666e-07
KEGG Pathway Co-membership	KEGG PATHWAY:04144	KEGG PATHWAY:05200	Endocytosis	Pathways in cancer	0.0005304	0.0058194
KEGG Pathway Co-membership	KEGG PATHWAY:04660	KEGG PATHWAY:04810	T cell receptor signaling pathway	Regulation of actin cytoskeleton	8.6856e-17	2.6942e-15
KEGG Pathway Co-membership	KEGG PATHWAY:04540	KEGG PATHWAY:05215	Gap junction	Prostate cancer	1.5406e-16	4.7422e-15
KEGG Pathway Co-membership	KEGG PATHWAY:04370	KEGG PATHWAY:05014	VEGF signaling pathway	Amyotrophic lateral sclerosis (ALS)	7.2876e-15	1.9902e-13
KEGG Pathway Co-membership	KEGG PATHWAY:00903	KEGG PATHWAY:01040	Limonene and pinene degradation	Biosynthesis of unsaturated fatty acids	0.00073122	0.0078892
KEGG Pathway Co-membership	KEGG PATHWAY:04520	KEGG PATHWAY:05130	Adherens junction	Pathogenic Escherichia coli infection	4.8769e-10	9.4347e-09
KEGG Pathway Co-membership	KEGG PATHWAY:04070	KEGG PATHWAY:04620	Phosphatidylinositol signaling system	Toll-like receptor signaling pathway	9.3914e-05	0.001119
KEGG Pathway Co-membership	KEGG PATHWAY:04060	KEGG PATHWAY:05212	Cytokine-cytokine receptor interaction	Pancreatic cancer	0.00022093	0.0025232
KEGG Pathway Co-membership	KEGG PATHWAY:00562	KEGG PATHWAY:04370	Inositol phosphate metabolism	VEGF signaling pathway	0.00010888	0.0012919
KEGG Pathway Co-membership	KEGG PATHWAY:04012	KEGG PATHWAY:04150	ErbB signaling pathway	mTOR signaling pathway	3.4855e-20	1.3683e-18
KEGG Pathway Co-membership	KEGG PATHWAY:04722	KEGG PATHWAY:05216	Neurotrophin signaling pathway	Thyroid cancer	5.7226e-10	1.1028e-08
KEGG Pathway Co-membership	KEGG PATHWAY:04722	KEGG PATHWAY:05213	Neurotrophin signaling pathway	Endometrial cancer	2.5389e-31	2.1902e-29
KEGG Pathway Co-membership	KEGG PATHWAY:04340	KEGG PATHWAY:05110	Hedgehog signaling pathway	Vibrio cholerae infection	0.0027706	0.027446
KEGG Pathway Co-membership	KEGG PATHWAY:04640	KEGG PATHWAY:04810	Hematopoietic cell lineage	Regulation of actin cytoskeleton	0.0029407	0.029074
KEGG Pathway Co-membership	KEGG PATHWAY:04914	KEGG PATHWAY:05020	Progesterone-mediated oocyte maturation	Prion diseases	1.1061e-06	1.6018e-05
KEGG Pathway Co-membership	KEGG PATHWAY:00500	KEGG PATHWAY:04910	Starch and sucrose metabolism	Insulin signaling pathway	5.8565e-08	9.44e-07
KEGG Pathway Co-membership	KEGG PATHWAY:04210	KEGG PATHWAY:04650	Apoptosis	Natural killer cell mediated cytotoxicity	3.7726e-20	1.4724e-18
KEGG Pathway Co-membership	KEGG PATHWAY:04540	KEGG PATHWAY:05212	Gap junction	Pancreatic cancer	0.00019825	0.0022823
KEGG Pathway Co-membership	KEGG PATHWAY:04360	KEGG PATHWAY:04810	Axon guidance	Regulation of actin cytoskeleton	3.721e-11	7.8316e-10
KEGG Pathway Co-membership	KEGG PATHWAY:04914	KEGG PATHWAY:05223	Progesterone-mediated oocyte maturation	Non-small cell lung cancer	6.1636e-20	2.3643e-18
KEGG Pathway Co-membership	KEGG PATHWAY:04370	KEGG PATHWAY:04722	VEGF signaling pathway	Neurotrophin signaling pathway	3.0987e-30	2.4716e-28
KEGG Pathway Co-membership	KEGG PATHWAY:04660	KEGG PATHWAY:04914	T cell receptor signaling pathway	Progesterone-mediated oocyte maturation	8.9137e-18	2.9468e-16
KEGG Pathway Co-membership	KEGG PATHWAY:04722	KEGG PATHWAY:05014	Neurotrophin signaling pathway	Amyotrophic lateral sclerosis (ALS)	3.4296e-07	5.2223e-06
KEGG Pathway Co-membership	KEGG PATHWAY:04722	KEGG PATHWAY:05214	Neurotrophin signaling pathway	Glioma	6.1871e-51	1.8023e-48
KEGG Pathway Co-membership	KEGG PATHWAY:04070	KEGG PATHWAY:04960	Phosphatidylinositol signaling system	Aldosterone-regulated sodium reabsorption	7.8288e-12	1.7104e-10
KEGG Pathway Co-membership	KEGG PATHWAY:00565	KEGG PATHWAY:04270	Ether lipid metabolism	Vascular smooth muscle contraction	7.589e-19	2.6808e-17
KEGG Pathway Co-membership	KEGG PATHWAY:03430	KEGG PATHWAY:05210	Mismatch repair	Colorectal cancer	0.00014637	0.0017045
KEGG Pathway Co-membership	KEGG PATHWAY:00410	KEGG PATHWAY:00903	beta-Alanine metabolism	Limonene and pinene degradation	9.6252e-19	3.3882e-17
KEGG Pathway Co-membership	KEGG PATHWAY:00670	KEGG PATHWAY:00680	One carbon pool by folate	Methane metabolism	9.6352e-07	1.4044e-05
KEGG Pathway Co-membership	KEGG PATHWAY:04620	KEGG PATHWAY:05320	Toll-like receptor signaling pathway	Autoimmune thyroid disease	9.3248e-16	2.7362e-14
KEGG Pathway Co-membership	KEGG PATHWAY:03420	KEGG PATHWAY:04120	Nucleotide excision repair	Ubiquitin mediated proteolysis	0.00089181	0.0095044
KEGG Pathway Co-membership	KEGG PATHWAY:04810	KEGG PATHWAY:05220	Regulation of actin cytoskeleton	Chronic myeloid leukemia	7.6481e-14	1.9385e-12
KEGG Pathway Co-membership	KEGG PATHWAY:00270	KEGG PATHWAY:00400	Cysteine and methionine metabolism	Phenylalanine, tyrosine and tryptophan biosynthesis	7.1414e-09	1.2449e-07
KEGG Pathway Co-membership	KEGG PATHWAY:04012	KEGG PATHWAY:05212	ErbB signaling pathway	Pancreatic cancer	1.1859e-29	9.0634e-28
KEGG Pathway Co-membership	KEGG PATHWAY:05222	KEGG PATHWAY:05412	Small cell lung cancer	Arrhythmogenic right ventricular cardiomyopathy (ARVC)	0.00018083	0.0020877
KEGG Pathway Co-membership	KEGG PATHWAY:04062	KEGG PATHWAY:04623	Chemokine signaling pathway	Cytosolic DNA-sensing pathway	4.6511e-07	6.9871e-06
KEGG Pathway Co-membership	KEGG PATHWAY:04621	KEGG PATHWAY:04914	NOD-like receptor signaling pathway	Progesterone-mediated oocyte maturation	2.8887e-09	5.2546e-08
KEGG Pathway Co-membership	KEGG PATHWAY:04012	KEGG PATHWAY:04070	ErbB signaling pathway	Phosphatidylinositol signaling system	1.7412e-10	3.5104e-09
KEGG Pathway Co-membership	KEGG PATHWAY:04010	KEGG PATHWAY:04510	MAPK signaling pathway	Focal adhesion	2.2282e-14	5.8776e-13
KEGG Pathway Co-membership	KEGG PATHWAY:00230	KEGG PATHWAY:05414	Purine metabolism	Dilated cardiomyopathy	0.0016634	0.017032
KEGG Pathway Co-membership	KEGG PATHWAY:04012	KEGG PATHWAY:04912	ErbB signaling pathway	GnRH signaling pathway	9.6214e-27	5.9322e-25
KEGG Pathway Co-membership	KEGG PATHWAY:04940	KEGG PATHWAY:05310	Type I diabetes mellitus	Asthma	6.3874e-25	3.4983e-23
KEGG Pathway Co-membership	KEGG PATHWAY:04340	KEGG PATHWAY:04742	Hedgehog signaling pathway	Taste transduction	0.0021072	0.021273
KEGG Pathway Co-membership	KEGG PATHWAY:05020	KEGG PATHWAY:05221	Prion diseases	Acute myeloid leukemia	0.00060691	0.0066226
KEGG Pathway Co-membership	KEGG PATHWAY:04010	KEGG PATHWAY:04620	MAPK signaling pathway	Toll-like receptor signaling pathway	8.765e-20	3.3241e-18
KEGG Pathway Co-membership	KEGG PATHWAY:04666	KEGG PATHWAY:04720	Fc gamma R-mediated phagocytosis	Long-term potentiation	0.00026496	0.0030021
KEGG Pathway Co-membership	KEGG PATHWAY:04530	KEGG PATHWAY:05120	Tight junction	Epithelial cell signaling in Helicobacter pylori infection	0.0015491	0.015951
KEGG Pathway Co-membership	KEGG PATHWAY:04622	KEGG PATHWAY:04660	RIG-I-like receptor signaling pathway	T cell receptor signaling pathway	8.747e-11	1.7867e-09
KEGG Pathway Co-membership	KEGG PATHWAY:04664	KEGG PATHWAY:04722	Fc epsilon RI signaling pathway	Neurotrophin signaling pathway	1.5501e-37	2.0498e-35
KEGG Pathway Co-membership	KEGG PATHWAY:00360	KEGG PATHWAY:00380	Phenylalanine metabolism	Tryptophan metabolism	8.014e-06	0.00010703
KEGG Pathway Co-membership	KEGG PATHWAY:04623	KEGG PATHWAY:04650	Cytosolic DNA-sensing pathway	Natural killer cell mediated cytotoxicity	7.3868e-11	1.5197e-09
KEGG Pathway Co-membership	KEGG PATHWAY:00480	KEGG PATHWAY:00980	Glutathione metabolism	Metabolism of xenobiotics by cytochrome P450	5.1814e-26	3.0275e-24
KEGG Pathway Co-membership	KEGG PATHWAY:05020	KEGG PATHWAY:05110	Prion diseases	Vibrio cholerae infection	0.0004658	0.0051443
[truncated: 98 more rows]
