# Supplementary material for: Multi-Edge Gene Set Networks Reveal Novel Insights into Global Relationships between Biological Themes
Source: PLoS One. 2012 Sep 13;7(9):e45211. doi: 10.1371/journal.pone.0045211 (PMC3441533; doi:10.1371/journal.pone.0045211)
Supplement: File S1 — Archived gene set networks. A zip archive of tab-delimited text files containing edges and associate p-values per gene set network. (ZIP) [file pone.0045211.s006.zip › KEGG Pathway Linkage: PPI.txt]

MetaNet Name	Gene Set 1 ID	Gene Set 2 ID	Gene Set 1 Name	Gene Set 2 Name	P-Value	Benjamini P-Value
KEGG Pathway Linkage: PPI	KEGG PATHWAY:05200	KEGG PATHWAY:05211	Pathways in cancer	Renal cell carcinoma	58.0	5.6961e-11
KEGG Pathway Linkage: PPI	KEGG PATHWAY:00010	KEGG PATHWAY:00260	Glycolysis / Gluconeogenesis	Glycine, serine and threonine metabolism	1.0	0.00014113
KEGG Pathway Linkage: PPI	KEGG PATHWAY:05310	KEGG PATHWAY:05340	Asthma	Primary immunodeficiency	2.0	8.94e-11
KEGG Pathway Linkage: PPI	KEGG PATHWAY:04144	KEGG PATHWAY:04912	Endocytosis	GnRH signaling pathway	6.0	0.00085925
KEGG Pathway Linkage: PPI	KEGG PATHWAY:04020	KEGG PATHWAY:04530	Calcium signaling pathway	Tight junction	3.0	0.00014371
KEGG Pathway Linkage: PPI	KEGG PATHWAY:04010	KEGG PATHWAY:04210	MAPK signaling pathway	Apoptosis	32.0	9.3732e-11
KEGG Pathway Linkage: PPI	KEGG PATHWAY:04012	KEGG PATHWAY:04930	ErbB signaling pathway	Type II diabetes mellitus	14.0	0.00098975
KEGG Pathway Linkage: PPI	KEGG PATHWAY:04660	KEGG PATHWAY:05340	T cell receptor signaling pathway	Primary immunodeficiency	11.0	8.6753e-06
KEGG Pathway Linkage: PPI	KEGG PATHWAY:04510	KEGG PATHWAY:04512	Focal adhesion	ECM-receptor interaction	65.0	8.0954e-06
KEGG Pathway Linkage: PPI	KEGG PATHWAY:04630	KEGG PATHWAY:05221	Jak-STAT signaling pathway	Acute myeloid leukemia	20.0	6.2813e-06
KEGG Pathway Linkage: PPI	KEGG PATHWAY:04630	KEGG PATHWAY:04912	Jak-STAT signaling pathway	GnRH signaling pathway	3.0	0.00069936
KEGG Pathway Linkage: PPI	KEGG PATHWAY:04666	KEGG PATHWAY:05416	Fc gamma R-mediated phagocytosis	Viral myocarditis	2.0	7.0424e-07
KEGG Pathway Linkage: PPI	KEGG PATHWAY:03430	KEGG PATHWAY:03450	Mismatch repair	Non-homologous end-joining	0.0	3.9793e-07
KEGG Pathway Linkage: PPI	KEGG PATHWAY:01100	KEGG PATHWAY:04540	Metabolic pathways	Gap junction	4.0	2.4672e-08
KEGG Pathway Linkage: PPI	KEGG PATHWAY:04610	KEGG PATHWAY:04614	Complement and coagulation cascades	Renin-angiotensin system	0.0	9.5281e-06
KEGG Pathway Linkage: PPI	KEGG PATHWAY:04514	KEGG PATHWAY:04540	Cell adhesion molecules (CAMs)	Gap junction	0.0	1.6669e-06
KEGG Pathway Linkage: PPI	KEGG PATHWAY:04512	KEGG PATHWAY:05219	ECM-receptor interaction	Bladder cancer	1.0	0.00013968
KEGG Pathway Linkage: PPI	KEGG PATHWAY:01100	KEGG PATHWAY:05414	Metabolic pathways	Dilated cardiomyopathy	0.0	1.5503e-05
KEGG Pathway Linkage: PPI	KEGG PATHWAY:03022	KEGG PATHWAY:05210	Basal transcription factors	Colorectal cancer	0.0	0.00022667
KEGG Pathway Linkage: PPI	KEGG PATHWAY:04060	KEGG PATHWAY:04514	Cytokine-cytokine receptor interaction	Cell adhesion molecules (CAMs)	2.0	5.3155e-05
KEGG Pathway Linkage: PPI	KEGG PATHWAY:04120	KEGG PATHWAY:04623	Ubiquitin mediated proteolysis	Cytosolic DNA-sensing pathway	0.0	0.00012509
KEGG Pathway Linkage: PPI	KEGG PATHWAY:04810	KEGG PATHWAY:04930	Regulation of actin cytoskeleton	Type II diabetes mellitus	11.0	8.5783e-07
KEGG Pathway Linkage: PPI	KEGG PATHWAY:03440	KEGG PATHWAY:04115	Homologous recombination	p53 signaling pathway	0.0	0.00083309
KEGG Pathway Linkage: PPI	KEGG PATHWAY:04640	KEGG PATHWAY:04670	Hematopoietic cell lineage	Leukocyte transendothelial migration	2.0	4.5634e-05
KEGG Pathway Linkage: PPI	KEGG PATHWAY:04080	KEGG PATHWAY:04730	Neuroactive ligand-receptor interaction	Long-term depression	7.0	2.4214e-33
KEGG Pathway Linkage: PPI	KEGG PATHWAY:04630	KEGG PATHWAY:05218	Jak-STAT signaling pathway	Melanoma	12.0	0.00050079
KEGG Pathway Linkage: PPI	KEGG PATHWAY:04080	KEGG PATHWAY:05414	Neuroactive ligand-receptor interaction	Dilated cardiomyopathy	1.0	0.0003015
KEGG Pathway Linkage: PPI	KEGG PATHWAY:04144	KEGG PATHWAY:04370	Endocytosis	VEGF signaling pathway	4.0	0.0011105
KEGG Pathway Linkage: PPI	KEGG PATHWAY:04020	KEGG PATHWAY:04730	Calcium signaling pathway	Long-term depression	18.0	0.00065387
KEGG Pathway Linkage: PPI	KEGG PATHWAY:04114	KEGG PATHWAY:05217	Oocyte meiosis	Basal cell carcinoma	0.0	8.9327e-07
KEGG Pathway Linkage: PPI	KEGG PATHWAY:04010	KEGG PATHWAY:04621	MAPK signaling pathway	NOD-like receptor signaling pathway	20.0	0.0004861
KEGG Pathway Linkage: PPI	KEGG PATHWAY:03022	KEGG PATHWAY:05219	Basal transcription factors	Bladder cancer	0.0	5.1603e-05
KEGG Pathway Linkage: PPI	KEGG PATHWAY:04080	KEGG PATHWAY:04666	Neuroactive ligand-receptor interaction	Fc gamma R-mediated phagocytosis	0.0	3.3351e-08
KEGG Pathway Linkage: PPI	KEGG PATHWAY:04060	KEGG PATHWAY:05120	Cytokine-cytokine receptor interaction	Epithelial cell signaling in Helicobacter pylori infection	7.0	8.849e-05
KEGG Pathway Linkage: PPI	KEGG PATHWAY:04260	KEGG PATHWAY:05110	Cardiac muscle contraction	Vibrio cholerae infection	0.0	9.3907e-06
KEGG Pathway Linkage: PPI	KEGG PATHWAY:04940	KEGG PATHWAY:05340	Type I diabetes mellitus	Primary immunodeficiency	0.0	3.6704e-12
KEGG Pathway Linkage: PPI	KEGG PATHWAY:04120	KEGG PATHWAY:05216	Ubiquitin mediated proteolysis	Thyroid cancer	0.0	6.6418e-05
KEGG Pathway Linkage: PPI	KEGG PATHWAY:04810	KEGG PATHWAY:05110	Regulation of actin cytoskeleton	Vibrio cholerae infection	4.0	1.4016e-08
KEGG Pathway Linkage: PPI	KEGG PATHWAY:03010	KEGG PATHWAY:04512	Ribosome	ECM-receptor interaction	0.0	1.409e-05
KEGG Pathway Linkage: PPI	KEGG PATHWAY:00020	KEGG PATHWAY:00400	Citrate cycle (TCA cycle)	Phenylalanine, tyrosine and tryptophan biosynthesis	0.0	0.00039245
KEGG Pathway Linkage: PPI	KEGG PATHWAY:00230	KEGG PATHWAY:04010	Purine metabolism	MAPK signaling pathway	0.0	0.00024198
KEGG Pathway Linkage: PPI	KEGG PATHWAY:04660	KEGG PATHWAY:04910	T cell receptor signaling pathway	Insulin signaling pathway	28.0	9.7624e-05
KEGG Pathway Linkage: PPI	KEGG PATHWAY:04722	KEGG PATHWAY:05218	Neurotrophin signaling pathway	Melanoma	22.0	0.00022447
KEGG Pathway Linkage: PPI	KEGG PATHWAY:04110	KEGG PATHWAY:05210	Cell cycle	Colorectal cancer	10.0	0.00018993
KEGG Pathway Linkage: PPI	KEGG PATHWAY:04114	KEGG PATHWAY:04260	Oocyte meiosis	Cardiac muscle contraction	0.0	4.256e-05
KEGG Pathway Linkage: PPI	KEGG PATHWAY:04114	KEGG PATHWAY:05210	Oocyte meiosis	Colorectal cancer	3.0	1.2189e-05
KEGG Pathway Linkage: PPI	KEGG PATHWAY:03410	KEGG PATHWAY:03440	Base excision repair	Homologous recombination	4.0	4.1272e-05
KEGG Pathway Linkage: PPI	KEGG PATHWAY:04010	KEGG PATHWAY:05210	MAPK signaling pathway	Colorectal cancer	27.0	2.2442e-07
KEGG Pathway Linkage: PPI	KEGG PATHWAY:04512	KEGG PATHWAY:05110	ECM-receptor interaction	Vibrio cholerae infection	0.0	4.5876e-07
KEGG Pathway Linkage: PPI	KEGG PATHWAY:01100	KEGG PATHWAY:03040	Metabolic pathways	Spliceosome	0.0	2.8756e-05
KEGG Pathway Linkage: PPI	KEGG PATHWAY:04810	KEGG PATHWAY:04960	Regulation of actin cytoskeleton	Aldosterone-regulated sodium reabsorption	12.0	1.0477e-08
KEGG Pathway Linkage: PPI	KEGG PATHWAY:04910	KEGG PATHWAY:04912	Insulin signaling pathway	GnRH signaling pathway	25.0	0.00041972
KEGG Pathway Linkage: PPI	KEGG PATHWAY:04010	KEGG PATHWAY:05010	MAPK signaling pathway	Alzheimer's disease	19.0	9.1617e-05
KEGG Pathway Linkage: PPI	KEGG PATHWAY:03430	KEGG PATHWAY:03440	Mismatch repair	Homologous recombination	9.0	1.7755e-07
KEGG Pathway Linkage: PPI	KEGG PATHWAY:04510	KEGG PATHWAY:05010	Focal adhesion	Alzheimer's disease	5.0	0.00013372
KEGG Pathway Linkage: PPI	KEGG PATHWAY:04060	KEGG PATHWAY:05214	Cytokine-cytokine receptor interaction	Glioma	6.0	0.00015259
KEGG Pathway Linkage: PPI	KEGG PATHWAY:04080	KEGG PATHWAY:04742	Neuroactive ligand-receptor interaction	Taste transduction	1.0	1.8026e-09
KEGG Pathway Linkage: PPI	KEGG PATHWAY:04666	KEGG PATHWAY:04670	Fc gamma R-mediated phagocytosis	Leukocyte transendothelial migration	21.0	3.6506e-05
KEGG Pathway Linkage: PPI	KEGG PATHWAY:04916	KEGG PATHWAY:04950	Melanogenesis	Maturity onset diabetes of the young	0.0	0.00075452
KEGG Pathway Linkage: PPI	KEGG PATHWAY:00562	KEGG PATHWAY:04664	Inositol phosphate metabolism	Fc epsilon RI signaling pathway	6.0	1.6384e-06
KEGG Pathway Linkage: PPI	KEGG PATHWAY:04722	KEGG PATHWAY:04916	Neurotrophin signaling pathway	Melanogenesis	19.0	0.00070132
KEGG Pathway Linkage: PPI	KEGG PATHWAY:04722	KEGG PATHWAY:05221	Neurotrophin signaling pathway	Acute myeloid leukemia	27.0	0.00039175
KEGG Pathway Linkage: PPI	KEGG PATHWAY:00563	KEGG PATHWAY:00790	Glycosylphosphatidylinositol(GPI)-anchor biosynthesis	Folate biosynthesis	0.0	0.00050649
KEGG Pathway Linkage: PPI	KEGG PATHWAY:04060	KEGG PATHWAY:04512	Cytokine-cytokine receptor interaction	ECM-receptor interaction	0.0	7.9173e-08
KEGG Pathway Linkage: PPI	KEGG PATHWAY:04080	KEGG PATHWAY:04912	Neuroactive ligand-receptor interaction	GnRH signaling pathway	4.0	5.8756e-19
KEGG Pathway Linkage: PPI	KEGG PATHWAY:04110	KEGG PATHWAY:05217	Cell cycle	Basal cell carcinoma	2.0	5.4386e-08
KEGG Pathway Linkage: PPI	KEGG PATHWAY:04060	KEGG PATHWAY:05200	Cytokine-cytokine receptor interaction	Pathways in cancer	31.0	3.7867e-11
KEGG Pathway Linkage: PPI	KEGG PATHWAY:03020	KEGG PATHWAY:03022	RNA polymerase	Basal transcription factors	0.0	1.769e-08
KEGG Pathway Linkage: PPI	KEGG PATHWAY:04010	KEGG PATHWAY:04662	MAPK signaling pathway	B cell receptor signaling pathway	35.0	5.16e-05
KEGG Pathway Linkage: PPI	KEGG PATHWAY:04666	KEGG PATHWAY:05130	Fc gamma R-mediated phagocytosis	Pathogenic Escherichia coli infection	12.0	0.00064115
KEGG Pathway Linkage: PPI	KEGG PATHWAY:00230	KEGG PATHWAY:04120	Purine metabolism	Ubiquitin mediated proteolysis	0.0	1.5375e-05
KEGG Pathway Linkage: PPI	KEGG PATHWAY:03022	KEGG PATHWAY:04110	Basal transcription factors	Cell cycle	0.0	1.2884e-05
KEGG Pathway Linkage: PPI	KEGG PATHWAY:04010	KEGG PATHWAY:05223	MAPK signaling pathway	Non-small cell lung cancer	22.0	2.6638e-07
KEGG Pathway Linkage: PPI	KEGG PATHWAY:04914	KEGG PATHWAY:05218	Progesterone-mediated oocyte maturation	Melanoma	20.0	0.00099408
KEGG Pathway Linkage: PPI	KEGG PATHWAY:04062	KEGG PATHWAY:04920	Chemokine signaling pathway	Adipocytokine signaling pathway	12.0	0.00057389
KEGG Pathway Linkage: PPI	KEGG PATHWAY:05200	KEGG PATHWAY:05213	Pathways in cancer	Endometrial cancer	48.0	4.3164e-05
KEGG Pathway Linkage: PPI	KEGG PATHWAY:04130	KEGG PATHWAY:04962	SNARE interactions in vesicular transport	Vasopressin-regulated water reabsorption	2.0	2.5011e-10
KEGG Pathway Linkage: PPI	KEGG PATHWAY:04330	KEGG PATHWAY:04710	Notch signaling pathway	Circadian rhythm - mammal	0.0	2.0727e-06
KEGG Pathway Linkage: PPI	KEGG PATHWAY:03420	KEGG PATHWAY:03450	Nucleotide excision repair	Non-homologous end-joining	0.0	0.00066909
KEGG Pathway Linkage: PPI	KEGG PATHWAY:04210	KEGG PATHWAY:04910	Apoptosis	Insulin signaling pathway	21.0	0.00075057
KEGG Pathway Linkage: PPI	KEGG PATHWAY:03010	KEGG PATHWAY:04810	Ribosome	Regulation of actin cytoskeleton	0.0	0.000738
KEGG Pathway Linkage: PPI	KEGG PATHWAY:03022	KEGG PATHWAY:04310	Basal transcription factors	Wnt signaling pathway	0.0	0.00033104
KEGG Pathway Linkage: PPI	KEGG PATHWAY:04080	KEGG PATHWAY:04670	Neuroactive ligand-receptor interaction	Leukocyte transendothelial migration	0.0	2.5447e-18
KEGG Pathway Linkage: PPI	KEGG PATHWAY:04010	KEGG PATHWAY:04260	MAPK signaling pathway	Cardiac muscle contraction	20.0	0.00053076
KEGG Pathway Linkage: PPI	KEGG PATHWAY:04010	KEGG PATHWAY:04270	MAPK signaling pathway	Vascular smooth muscle contraction	34.0	3.0192e-05
KEGG Pathway Linkage: PPI	KEGG PATHWAY:04630	KEGG PATHWAY:04910	Jak-STAT signaling pathway	Insulin signaling pathway	21.0	0.00014706
KEGG Pathway Linkage: PPI	KEGG PATHWAY:03010	KEGG PATHWAY:03450	Ribosome	Non-homologous end-joining	0.0	2.5945e-07
KEGG Pathway Linkage: PPI	KEGG PATHWAY:04666	KEGG PATHWAY:05414	Fc gamma R-mediated phagocytosis	Dilated cardiomyopathy	0.0	8.7935e-06
KEGG Pathway Linkage: PPI	KEGG PATHWAY:03040	KEGG PATHWAY:04110	Spliceosome	Cell cycle	0.0	3.628e-09
KEGG Pathway Linkage: PPI	KEGG PATHWAY:05320	KEGG PATHWAY:05340	Autoimmune thyroid disease	Primary immunodeficiency	2.0	1.9217e-17
KEGG Pathway Linkage: PPI	KEGG PATHWAY:01100	KEGG PATHWAY:05130	Metabolic pathways	Pathogenic Escherichia coli infection	0.0	2.0082e-06
KEGG Pathway Linkage: PPI	KEGG PATHWAY:01100	KEGG PATHWAY:05215	Metabolic pathways	Prostate cancer	1.0	5.2653e-07
KEGG Pathway Linkage: PPI	KEGG PATHWAY:04630	KEGG PATHWAY:04640	Jak-STAT signaling pathway	Hematopoietic cell lineage	21.0	0.00041711
KEGG Pathway Linkage: PPI	KEGG PATHWAY:03010	KEGG PATHWAY:04621	Ribosome	NOD-like receptor signaling pathway	0.0	1.8639e-12
KEGG Pathway Linkage: PPI	KEGG PATHWAY:04020	KEGG PATHWAY:04062	Calcium signaling pathway	Chemokine signaling pathway	17.0	5.9538e-07
KEGG Pathway Linkage: PPI	KEGG PATHWAY:04514	KEGG PATHWAY:05120	Cell adhesion molecules (CAMs)	Epithelial cell signaling in Helicobacter pylori infection	3.0	1.26e-05
KEGG Pathway Linkage: PPI	KEGG PATHWAY:03030	KEGG PATHWAY:03410	DNA replication	Base excision repair	11.0	0.00025434
KEGG Pathway Linkage: PPI	KEGG PATHWAY:00531	KEGG PATHWAY:04614	Glycosaminoglycan degradation	Renin-angiotensin system	0.0	0.00056796
KEGG Pathway Linkage: PPI	KEGG PATHWAY:04010	KEGG PATHWAY:04150	MAPK signaling pathway	mTOR signaling pathway	10.0	1.5491e-08
KEGG Pathway Linkage: PPI	KEGG PATHWAY:04722	KEGG PATHWAY:04962	Neurotrophin signaling pathway	Vasopressin-regulated water reabsorption	2.0	8.0358e-06
KEGG Pathway Linkage: PPI	KEGG PATHWAY:04512	KEGG PATHWAY:04912	ECM-receptor interaction	GnRH signaling pathway	0.0	0.00018398
KEGG Pathway Linkage: PPI	KEGG PATHWAY:04621	KEGG PATHWAY:04672	NOD-like receptor signaling pathway	Intestinal immune network for IgA production	1.0	1.622e-05
KEGG Pathway Linkage: PPI	KEGG PATHWAY:04070	KEGG PATHWAY:04662	Phosphatidylinositol signaling system	B cell receptor signaling pathway	11.0	0.00093177
KEGG Pathway Linkage: PPI	KEGG PATHWAY:04010	KEGG PATHWAY:04350	MAPK signaling pathway	TGF-beta signaling pathway	11.0	5.9064e-09
KEGG Pathway Linkage: PPI	KEGG PATHWAY:04080	KEGG PATHWAY:04270	Neuroactive ligand-receptor interaction	Vascular smooth muscle contraction	11.0	6.8039e-23
KEGG Pathway Linkage: PPI	KEGG PATHWAY:04512	KEGG PATHWAY:05322	ECM-receptor interaction	Systemic lupus erythematosus	0.0	6.5121e-11
KEGG Pathway Linkage: PPI	KEGG PATHWAY:04060	KEGG PATHWAY:04810	Cytokine-cytokine receptor interaction	Regulation of actin cytoskeleton	7.0	0.00045951
KEGG Pathway Linkage: PPI	KEGG PATHWAY:04060	KEGG PATHWAY:04150	Cytokine-cytokine receptor interaction	mTOR signaling pathway	4.0	0.00024238
KEGG Pathway Linkage: PPI	KEGG PATHWAY:00010	KEGG PATHWAY:00970	Glycolysis / Gluconeogenesis	Aminoacyl-tRNA biosynthesis	0.0	0.00046007
KEGG Pathway Linkage: PPI	KEGG PATHWAY:04144	KEGG PATHWAY:04722	Endocytosis	Neurotrophin signaling pathway	4.0	0.00063847
KEGG Pathway Linkage: PPI	KEGG PATHWAY:04080	KEGG PATHWAY:04540	Neuroactive ligand-receptor interaction	Gap junction	9.0	2.5054e-21
KEGG Pathway Linkage: PPI	KEGG PATHWAY:01100	KEGG PATHWAY:04120	Metabolic pathways	Ubiquitin mediated proteolysis	0.0	2.3107e-06
KEGG Pathway Linkage: PPI	KEGG PATHWAY:04722	KEGG PATHWAY:04740	Neurotrophin signaling pathway	Olfactory transduction	10.0	8.862e-05
KEGG Pathway Linkage: PPI	KEGG PATHWAY:04640	KEGG PATHWAY:04960	Hematopoietic cell lineage	Aldosterone-regulated sodium reabsorption	0.0	0.0010274
KEGG Pathway Linkage: PPI	KEGG PATHWAY:05130	KEGG PATHWAY:05412	Pathogenic Escherichia coli infection	Arrhythmogenic right ventricular cardiomyopathy (ARVC)	6.0	8.764e-05
KEGG Pathway Linkage: PPI	KEGG PATHWAY:03022	KEGG PATHWAY:03040	Basal transcription factors	Spliceosome	0.0	1.4022e-06
KEGG Pathway Linkage: PPI	KEGG PATHWAY:01100	KEGG PATHWAY:03018	Metabolic pathways	RNA degradation	3.0	1.8468e-05
KEGG Pathway Linkage: PPI	KEGG PATHWAY:04810	KEGG PATHWAY:05020	Regulation of actin cytoskeleton	Prion diseases	4.0	0.00026292
KEGG Pathway Linkage: PPI	KEGG PATHWAY:04722	KEGG PATHWAY:05012	Neurotrophin signaling pathway	Parkinson's disease	0.0	0.0004786
KEGG Pathway Linkage: PPI	KEGG PATHWAY:03030	KEGG PATHWAY:03450	DNA replication	Non-homologous end-joining	1.0	1.4982e-05
KEGG Pathway Linkage: PPI	KEGG PATHWAY:04670	KEGG PATHWAY:05120	Leukocyte transendothelial migration	Epithelial cell signaling in Helicobacter pylori infection	12.0	3.9346e-07
KEGG Pathway Linkage: PPI	KEGG PATHWAY:04062	KEGG PATHWAY:04320	Chemokine signaling pathway	Dorso-ventral axis formation	7.0	1.1885e-06
KEGG Pathway Linkage: PPI	KEGG PATHWAY:04144	KEGG PATHWAY:04664	Endocytosis	Fc epsilon RI signaling pathway	1.0	0.00024459
KEGG Pathway Linkage: PPI	KEGG PATHWAY:05200	KEGG PATHWAY:05416	Pathways in cancer	Viral myocarditis	11.0	1.2629e-06
KEGG Pathway Linkage: PPI	KEGG PATHWAY:00340	KEGG PATHWAY:00472	Histidine metabolism	D-Arginine and D-ornithine metabolism	0.0	0.00078525
KEGG Pathway Linkage: PPI	KEGG PATHWAY:04010	KEGG PATHWAY:05012	MAPK signaling pathway	Parkinson's disease	1.0	6.1803e-06
KEGG Pathway Linkage: PPI	KEGG PATHWAY:04510	KEGG PATHWAY:05211	Focal adhesion	Renal cell carcinoma	42.0	5.2667e-05
KEGG Pathway Linkage: PPI	KEGG PATHWAY:04810	KEGG PATHWAY:05219	Regulation of actin cytoskeleton	Bladder cancer	13.0	0.00089177
KEGG Pathway Linkage: PPI	KEGG PATHWAY:03022	KEGG PATHWAY:04330	Basal transcription factors	Notch signaling pathway	0.0	3.524e-06
KEGG Pathway Linkage: PPI	KEGG PATHWAY:03040	KEGG PATHWAY:03450	Spliceosome	Non-homologous end-joining	0.0	2.0254e-16
KEGG Pathway Linkage: PPI	KEGG PATHWAY:04144	KEGG PATHWAY:04320	Endocytosis	Dorso-ventral axis formation	1.0	2.096e-06
KEGG Pathway Linkage: PPI	KEGG PATHWAY:04120	KEGG PATHWAY:05212	Ubiquitin mediated proteolysis	Pancreatic cancer	0.0	0.00091526
KEGG Pathway Linkage: PPI	KEGG PATHWAY:04080	KEGG PATHWAY:04740	Neuroactive ligand-receptor interaction	Olfactory transduction	0.0	3.1331e-19
KEGG Pathway Linkage: PPI	KEGG PATHWAY:04630	KEGG PATHWAY:05120	Jak-STAT signaling pathway	Epithelial cell signaling in Helicobacter pylori infection	1.0	0.00042401
KEGG Pathway Linkage: PPI	KEGG PATHWAY:04810	KEGG PATHWAY:05223	Regulation of actin cytoskeleton	Non-small cell lung cancer	22.0	1.6676e-07
KEGG Pathway Linkage: PPI	KEGG PATHWAY:04120	KEGG PATHWAY:05012	Ubiquitin mediated proteolysis	Parkinson's disease	9.0	5.1756e-05
KEGG Pathway Linkage: PPI	KEGG PATHWAY:04514	KEGG PATHWAY:04640	Cell adhesion molecules (CAMs)	Hematopoietic cell lineage	14.0	0.00063231
KEGG Pathway Linkage: PPI	KEGG PATHWAY:04510	KEGG PATHWAY:05416	Focal adhesion	Viral myocarditis	11.0	7.8912e-08
KEGG Pathway Linkage: PPI	KEGG PATHWAY:04080	KEGG PATHWAY:04910	Neuroactive ligand-receptor interaction	Insulin signaling pathway	0.0	4.0542e-08
KEGG Pathway Linkage: PPI	KEGG PATHWAY:04060	KEGG PATHWAY:05220	Cytokine-cytokine receptor interaction	Chronic myeloid leukemia	6.0	1.7638e-05
KEGG Pathway Linkage: PPI	KEGG PATHWAY:04114	KEGG PATHWAY:05219	Oocyte meiosis	Bladder cancer	3.0	0.00036178
KEGG Pathway Linkage: PPI	KEGG PATHWAY:00620	KEGG PATHWAY:00750	Pyruvate metabolism	Vitamin B6 metabolism	0.0	0.00017031
KEGG Pathway Linkage: PPI	KEGG PATHWAY:04660	KEGG PATHWAY:05214	T cell receptor signaling pathway	Glioma	24.0	0.00025077
KEGG Pathway Linkage: PPI	KEGG PATHWAY:04270	KEGG PATHWAY:04730	Vascular smooth muscle contraction	Long-term depression	42.0	1.7775e-05
KEGG Pathway Linkage: PPI	KEGG PATHWAY:04010	KEGG PATHWAY:04664	MAPK signaling pathway	Fc epsilon RI signaling pathway	47.0	0.0005625
KEGG Pathway Linkage: PPI	KEGG PATHWAY:04060	KEGG PATHWAY:04070	Cytokine-cytokine receptor interaction	Phosphatidylinositol signaling system	0.0	1.7645e-08
KEGG Pathway Linkage: PPI	KEGG PATHWAY:04512	KEGG PATHWAY:04520	ECM-receptor interaction	Adherens junction	0.0	1.7106e-05
KEGG Pathway Linkage: PPI	KEGG PATHWAY:04062	KEGG PATHWAY:04614	Chemokine signaling pathway	Renin-angiotensin system	0.0	2.0442e-10
KEGG Pathway Linkage: PPI	KEGG PATHWAY:04650	KEGG PATHWAY:05340	Natural killer cell mediated cytotoxicity	Primary immunodeficiency	2.0	1.2079e-05
KEGG Pathway Linkage: PPI	KEGG PATHWAY:04060	KEGG PATHWAY:04930	Cytokine-cytokine receptor interaction	Type II diabetes mellitus	1.0	1.1854e-06
KEGG Pathway Linkage: PPI	KEGG PATHWAY:04080	KEGG PATHWAY:05130	Neuroactive ligand-receptor interaction	Pathogenic Escherichia coli infection	0.0	5.6811e-06
KEGG Pathway Linkage: PPI	KEGG PATHWAY:04514	KEGG PATHWAY:04530	Cell adhesion molecules (CAMs)	Tight junction	24.0	0.00042117
KEGG Pathway Linkage: PPI	KEGG PATHWAY:04722	KEGG PATHWAY:05212	Neurotrophin signaling pathway	Pancreatic cancer	27.0	0.0004196
KEGG Pathway Linkage: PPI	KEGG PATHWAY:04144	KEGG PATHWAY:05340	Endocytosis	Primary immunodeficiency	1.0	0.0010516
KEGG Pathway Linkage: PPI	KEGG PATHWAY:04144	KEGG PATHWAY:05012	Endocytosis	Parkinson's disease	0.0	0.00027736
KEGG Pathway Linkage: PPI	KEGG PATHWAY:04060	KEGG PATHWAY:04662	Cytokine-cytokine receptor interaction	B cell receptor signaling pathway	0.0	2.7132e-07
KEGG Pathway Linkage: PPI	KEGG PATHWAY:03010	KEGG PATHWAY:04120	Ribosome	Ubiquitin mediated proteolysis	0.0	1.5139e-05
KEGG Pathway Linkage: PPI	KEGG PATHWAY:04910	KEGG PATHWAY:05014	Insulin signaling pathway	Amyotrophic lateral sclerosis (ALS)	1.0	0.00047923
KEGG Pathway Linkage: PPI	KEGG PATHWAY:04060	KEGG PATHWAY:04144	Cytokine-cytokine receptor interaction	Endocytosis	19.0	0.00062213
KEGG Pathway Linkage: PPI	KEGG PATHWAY:04910	KEGG PATHWAY:04914	Insulin signaling pathway	Progesterone-mediated oocyte maturation	28.0	7.5422e-05
KEGG Pathway Linkage: PPI	KEGG PATHWAY:04810	KEGG PATHWAY:05130	Regulation of actin cytoskeleton	Pathogenic Escherichia coli infection	21.0	6.5895e-09
KEGG Pathway Linkage: PPI	KEGG PATHWAY:04120	KEGG PATHWAY:05219	Ubiquitin mediated proteolysis	Bladder cancer	1.0	5.3158e-05
KEGG Pathway Linkage: PPI	KEGG PATHWAY:05200	KEGG PATHWAY:05322	Pathways in cancer	Systemic lupus erythematosus	0.0	2.4956e-06
KEGG Pathway Linkage: PPI	KEGG PATHWAY:04010	KEGG PATHWAY:04070	MAPK signaling pathway	Phosphatidylinositol signaling system	3.0	2.5659e-09
KEGG Pathway Linkage: PPI	KEGG PATHWAY:00510	KEGG PATHWAY:00982	N-Glycan biosynthesis	Drug metabolism - cytochrome P450	0.0	4.7058e-05
KEGG Pathway Linkage: PPI	KEGG PATHWAY:04722	KEGG PATHWAY:04960	Neurotrophin signaling pathway	Aldosterone-regulated sodium reabsorption	14.0	2.7477e-10
KEGG Pathway Linkage: PPI	KEGG PATHWAY:03010	KEGG PATHWAY:04260	Ribosome	Cardiac muscle contraction	0.0	0.00057872
KEGG Pathway Linkage: PPI	KEGG PATHWAY:00010	KEGG PATHWAY:00061	Glycolysis / Gluconeogenesis	Fatty acid biosynthesis	0.0	7.5685e-06
KEGG Pathway Linkage: PPI	KEGG PATHWAY:04120	KEGG PATHWAY:05220	Ubiquitin mediated proteolysis	Chronic myeloid leukemia	4.0	0.00031547
KEGG Pathway Linkage: PPI	KEGG PATHWAY:05332	KEGG PATHWAY:05340	Graft-versus-host disease	Primary immunodeficiency	0.0	3.14e-17
KEGG Pathway Linkage: PPI	KEGG PATHWAY:01100	KEGG PATHWAY:04612	Metabolic pathways	Antigen processing and presentation	0.0	0.00066595
KEGG Pathway Linkage: PPI	KEGG PATHWAY:04210	KEGG PATHWAY:04920	Apoptosis	Adipocytokine signaling pathway	13.0	0.00034148
KEGG Pathway Linkage: PPI	KEGG PATHWAY:04010	KEGG PATHWAY:04370	MAPK signaling pathway	VEGF signaling pathway	50.0	3.0683e-05
KEGG Pathway Linkage: PPI	KEGG PATHWAY:04010	KEGG PATHWAY:05213	MAPK signaling pathway	Endometrial cancer	20.0	0.00022652
KEGG Pathway Linkage: PPI	KEGG PATHWAY:04260	KEGG PATHWAY:04742	Cardiac muscle contraction	Taste transduction	0.0	0.00023971
KEGG Pathway Linkage: PPI	KEGG PATHWAY:04080	KEGG PATHWAY:05010	Neuroactive ligand-receptor interaction	Alzheimer's disease	5.0	2.9205e-11
KEGG Pathway Linkage: PPI	KEGG PATHWAY:04080	KEGG PATHWAY:04360	Neuroactive ligand-receptor interaction	Axon guidance	0.0	4.275e-10
KEGG Pathway Linkage: PPI	KEGG PATHWAY:00010	KEGG PATHWAY:00520	Glycolysis / Gluconeogenesis	Amino sugar and nucleotide sugar metabolism	7.0	2.301e-05
KEGG Pathway Linkage: PPI	KEGG PATHWAY:04060	KEGG PATHWAY:04062	Cytokine-cytokine receptor interaction	Chemokine signaling pathway	66.0	2.1208e-08
KEGG Pathway Linkage: PPI	KEGG PATHWAY:00620	KEGG PATHWAY:00970	Pyruvate metabolism	Aminoacyl-tRNA biosynthesis	0.0	0.00027839
KEGG Pathway Linkage: PPI	KEGG PATHWAY:03022	KEGG PATHWAY:05220	Basal transcription factors	Chronic myeloid leukemia	0.0	4.8255e-05
KEGG Pathway Linkage: PPI	KEGG PATHWAY:04060	KEGG PATHWAY:04920	Cytokine-cytokine receptor interaction	Adipocytokine signaling pathway	5.0	3.3624e-17
KEGG Pathway Linkage: PPI	KEGG PATHWAY:04660	KEGG PATHWAY:05310	T cell receptor signaling pathway	Asthma	5.0	0.00022275
KEGG Pathway Linkage: PPI	KEGG PATHWAY:04060	KEGG PATHWAY:05211	Cytokine-cytokine receptor interaction	Renal cell carcinoma	10.0	2.2417e-05
KEGG Pathway Linkage: PPI	KEGG PATHWAY:03010	KEGG PATHWAY:04612	Ribosome	Antigen processing and presentation	0.0	0.00023695
KEGG Pathway Linkage: PPI	KEGG PATHWAY:04510	KEGG PATHWAY:05020	Focal adhesion	Prion diseases	6.0	0.0011648
KEGG Pathway Linkage: PPI	KEGG PATHWAY:01100	KEGG PATHWAY:04962	Metabolic pathways	Vasopressin-regulated water reabsorption	0.0	7.6663e-05
KEGG Pathway Linkage: PPI	KEGG PATHWAY:05200	KEGG PATHWAY:05219	Pathways in cancer	Bladder cancer	39.0	7.2421e-05
KEGG Pathway Linkage: PPI	KEGG PATHWAY:04630	KEGG PATHWAY:05215	Jak-STAT signaling pathway	Prostate cancer	17.0	0.00056489
KEGG Pathway Linkage: PPI	KEGG PATHWAY:05322	KEGG PATHWAY:05340	Systemic lupus erythematosus	Primary immunodeficiency	2.0	2.9474e-05
KEGG Pathway Linkage: PPI	KEGG PATHWAY:04010	KEGG PATHWAY:05214	MAPK signaling pathway	Glioma	25.0	1.2145e-05
KEGG Pathway Linkage: PPI	KEGG PATHWAY:04530	KEGG PATHWAY:05014	Tight junction	Amyotrophic lateral sclerosis (ALS)	0.0	0.000595
KEGG Pathway Linkage: PPI	KEGG PATHWAY:05200	KEGG PATHWAY:05223	Pathways in cancer	Non-small cell lung cancer	51.0	0.00031382
KEGG Pathway Linkage: PPI	KEGG PATHWAY:00400	KEGG PATHWAY:00620	Phenylalanine, tyrosine and tryptophan biosynthesis	Pyruvate metabolism	0.0	0.00037334
KEGG Pathway Linkage: PPI	KEGG PATHWAY:01100	KEGG PATHWAY:04530	Metabolic pathways	Tight junction	0.0	0.00021402
KEGG Pathway Linkage: PPI	KEGG PATHWAY:04144	KEGG PATHWAY:04662	Endocytosis	B cell receptor signaling pathway	1.0	0.0003876
KEGG Pathway Linkage: PPI	KEGG PATHWAY:00562	KEGG PATHWAY:04370	Inositol phosphate metabolism	VEGF signaling pathway	6.0	0.0010524
KEGG Pathway Linkage: PPI	KEGG PATHWAY:04630	KEGG PATHWAY:04930	Jak-STAT signaling pathway	Type II diabetes mellitus	12.0	9.3948e-05
KEGG Pathway Linkage: PPI	KEGG PATHWAY:04510	KEGG PATHWAY:04666	Focal adhesion	Fc gamma R-mediated phagocytosis	29.0	2.999e-07
KEGG Pathway Linkage: PPI	KEGG PATHWAY:03050	KEGG PATHWAY:04110	Proteasome	Cell cycle	0.0	6.3782e-05
KEGG Pathway Linkage: PPI	KEGG PATHWAY:04512	KEGG PATHWAY:05416	ECM-receptor interaction	Viral myocarditis	2.0	2.0954e-05
KEGG Pathway Linkage: PPI	KEGG PATHWAY:04012	KEGG PATHWAY:04960	ErbB signaling pathway	Aldosterone-regulated sodium reabsorption	14.0	5.5019e-09
KEGG Pathway Linkage: PPI	KEGG PATHWAY:04510	KEGG PATHWAY:05414	Focal adhesion	Dilated cardiomyopathy	27.0	6.9551e-07
KEGG Pathway Linkage: PPI	KEGG PATHWAY:04080	KEGG PATHWAY:04916	Neuroactive ligand-receptor interaction	Melanogenesis	2.0	1.7282e-32
KEGG Pathway Linkage: PPI	KEGG PATHWAY:00510	KEGG PATHWAY:04146	N-Glycan biosynthesis	Peroxisome	0.0	0.0005709
KEGG Pathway Linkage: PPI	KEGG PATHWAY:04060	KEGG PATHWAY:05222	Cytokine-cytokine receptor interaction	Small cell lung cancer	0.0	6.9144e-10
KEGG Pathway Linkage: PPI	KEGG PATHWAY:04010	KEGG PATHWAY:04330	MAPK signaling pathway	Notch signaling pathway	0.0	3.291e-08
KEGG Pathway Linkage: PPI	KEGG PATHWAY:04144	KEGG PATHWAY:04960	Endocytosis	Aldosterone-regulated sodium reabsorption	1.0	0.00038961
KEGG Pathway Linkage: PPI	KEGG PATHWAY:04060	KEGG PATHWAY:04210	Cytokine-cytokine receptor interaction	Apoptosis	16.0	5.1541e-07
KEGG Pathway Linkage: PPI	KEGG PATHWAY:04650	KEGG PATHWAY:04912	Natural killer cell mediated cytotoxicity	GnRH signaling pathway	14.0	0.00053348
KEGG Pathway Linkage: PPI	KEGG PATHWAY:05330	KEGG PATHWAY:05340	Allograft rejection	Primary immunodeficiency	2.0	1.5356e-17
KEGG Pathway Linkage: PPI	KEGG PATHWAY:04010	KEGG PATHWAY:04666	MAPK signaling pathway	Fc gamma R-mediated phagocytosis	20.0	0.00065548
KEGG Pathway Linkage: PPI	KEGG PATHWAY:04070	KEGG PATHWAY:04650	Phosphatidylinositol signaling system	Natural killer cell mediated cytotoxicity	13.0	0.00093488
KEGG Pathway Linkage: PPI	KEGG PATHWAY:04630	KEGG PATHWAY:05220	Jak-STAT signaling pathway	Chronic myeloid leukemia	23.0	6.0575e-05
KEGG Pathway Linkage: PPI	KEGG PATHWAY:04810	KEGG PATHWAY:05416	Regulation of actin cytoskeleton	Viral myocarditis	12.0	6.8172e-07
KEGG Pathway Linkage: PPI	KEGG PATHWAY:04120	KEGG PATHWAY:04330	Ubiquitin mediated proteolysis	Notch signaling pathway	0.0	1.0705e-10
KEGG Pathway Linkage: PPI	KEGG PATHWAY:04062	KEGG PATHWAY:04960	Chemokine signaling pathway	Aldosterone-regulated sodium reabsorption	12.0	1.3633e-07
KEGG Pathway Linkage: PPI	KEGG PATHWAY:04350	KEGG PATHWAY:04950	TGF-beta signaling pathway	Maturity onset diabetes of the young	0.0	0.00041001
KEGG Pathway Linkage: PPI	KEGG PATHWAY:04512	KEGG PATHWAY:04672	ECM-receptor interaction	Intestinal immune network for IgA production	2.0	0.0011775
KEGG Pathway Linkage: PPI	KEGG PATHWAY:04144	KEGG PATHWAY:04650	Endocytosis	Natural killer cell mediated cytotoxicity	6.0	0.00021961
KEGG Pathway Linkage: PPI	KEGG PATHWAY:04020	KEGG PATHWAY:04740	Calcium signaling pathway	Olfactory transduction	17.0	2.954e-09
KEGG Pathway Linkage: PPI	KEGG PATHWAY:00240	KEGG PATHWAY:00860	Pyrimidine metabolism	Porphyrin and chlorophyll metabolism	0.0	1.9464e-05
KEGG Pathway Linkage: PPI	KEGG PATHWAY:04062	KEGG PATHWAY:04672	Chemokine signaling pathway	Intestinal immune network for IgA production	7.0	0.00046445
KEGG Pathway Linkage: PPI	KEGG PATHWAY:03040	KEGG PATHWAY:04940	Spliceosome	Type I diabetes mellitus	0.0	1.5338e-10
KEGG Pathway Linkage: PPI	KEGG PATHWAY:04060	KEGG PATHWAY:04320	Cytokine-cytokine receptor interaction	Dorso-ventral axis formation	1.0	0.00077934
KEGG Pathway Linkage: PPI	KEGG PATHWAY:04666	KEGG PATHWAY:05214	Fc gamma R-mediated phagocytosis	Glioma	20.0	0.00023491
KEGG Pathway Linkage: PPI	KEGG PATHWAY:03040	KEGG PATHWAY:03410	Spliceosome	Base excision repair	0.0	4.0448e-08
KEGG Pathway Linkage: PPI	KEGG PATHWAY:04062	KEGG PATHWAY:04080	Chemokine signaling pathway	Neuroactive ligand-receptor interaction	1.0	3.4709e-06
KEGG Pathway Linkage: PPI	KEGG PATHWAY:04060	KEGG PATHWAY:04650	Cytokine-cytokine receptor interaction	Natural killer cell mediated cytotoxicity	28.0	5.2798e-07
KEGG Pathway Linkage: PPI	KEGG PATHWAY:01100	KEGG PATHWAY:04110	Metabolic pathways	Cell cycle	0.0	3.6864e-05
KEGG Pathway Linkage: PPI	KEGG PATHWAY:04630	KEGG PATHWAY:04660	Jak-STAT signaling pathway	T cell receptor signaling pathway	24.0	7.3799e-05
KEGG Pathway Linkage: PPI	KEGG PATHWAY:04630	KEGG PATHWAY:05219	Jak-STAT signaling pathway	Bladder cancer	2.0	0.00020717
KEGG Pathway Linkage: PPI	KEGG PATHWAY:00562	KEGG PATHWAY:04650	Inositol phosphate metabolism	Natural killer cell mediated cytotoxicity	6.0	0.0011764
KEGG Pathway Linkage: PPI	KEGG PATHWAY:04080	KEGG PATHWAY:04510	Neuroactive ligand-receptor interaction	Focal adhesion	0.0	7.6688e-11
KEGG Pathway Linkage: PPI	KEGG PATHWAY:04080	KEGG PATHWAY:05214	Neuroactive ligand-receptor interaction	Glioma	0.0	7.3072e-10
KEGG Pathway Linkage: PPI	KEGG PATHWAY:04010	KEGG PATHWAY:05218	MAPK signaling pathway	Melanoma	42.0	7.6198e-06
KEGG Pathway Linkage: PPI	KEGG PATHWAY:04080	KEGG PATHWAY:05223	Neuroactive ligand-receptor interaction	Non-small cell lung cancer	0.0	1.1887e-05
KEGG Pathway Linkage: PPI	KEGG PATHWAY:03420	KEGG PATHWAY:04110	Nucleotide excision repair	Cell cycle	4.0	6.142e-05
KEGG Pathway Linkage: PPI	KEGG PATHWAY:04080	KEGG PATHWAY:04650	Neuroactive ligand-receptor interaction	Natural killer cell mediated cytotoxicity	0.0	2.9706e-07
KEGG Pathway Linkage: PPI	KEGG PATHWAY:04810	KEGG PATHWAY:05213	Regulation of actin cytoskeleton	Endometrial cancer	24.0	1.5642e-07
KEGG Pathway Linkage: PPI	KEGG PATHWAY:00010	KEGG PATHWAY:00670	Glycolysis / Gluconeogenesis	One carbon pool by folate	0.0	4.2247e-05
KEGG Pathway Linkage: PPI	KEGG PATHWAY:01100	KEGG PATHWAY:04020	Metabolic pathways	Calcium signaling pathway	20.0	3.0086e-05
KEGG Pathway Linkage: PPI	KEGG PATHWAY:00510	KEGG PATHWAY:00980	N-Glycan biosynthesis	Metabolism of xenobiotics by cytochrome P450	0.0	3.7143e-05
KEGG Pathway Linkage: PPI	KEGG PATHWAY:00051	KEGG PATHWAY:00190	Fructose and mannose metabolism	Oxidative phosphorylation	0.0	4.9551e-05
KEGG Pathway Linkage: PPI	KEGG PATHWAY:04910	KEGG PATHWAY:05020	Insulin signaling pathway	Prion diseases	9.0	0.00047061
KEGG Pathway Linkage: PPI	KEGG PATHWAY:03030	KEGG PATHWAY:03440	DNA replication	Homologous recombination	9.0	0.00024799
KEGG Pathway Linkage: PPI	KEGG PATHWAY:04666	KEGG PATHWAY:05340	Fc gamma R-mediated phagocytosis	Primary immunodeficiency	1.0	2.3733e-07
KEGG Pathway Linkage: PPI	KEGG PATHWAY:04730	KEGG PATHWAY:04742	Long-term depression	Taste transduction	4.0	5.9527e-06
KEGG Pathway Linkage: PPI	KEGG PATHWAY:04640	KEGG PATHWAY:04662	Hematopoietic cell lineage	B cell receptor signaling pathway	3.0	5.4149e-05
KEGG Pathway Linkage: PPI	KEGG PATHWAY:04630	KEGG PATHWAY:05211	Jak-STAT signaling pathway	Renal cell carcinoma	17.0	0.00025013
KEGG Pathway Linkage: PPI	KEGG PATHWAY:04010	KEGG PATHWAY:05221	MAPK signaling pathway	Acute myeloid leukemia	21.0	5.7525e-07
KEGG Pathway Linkage: PPI	KEGG PATHWAY:04660	KEGG PATHWAY:04920	T cell receptor signaling pathway	Adipocytokine signaling pathway	14.0	0.00096661
KEGG Pathway Linkage: PPI	KEGG PATHWAY:03410	KEGG PATHWAY:03450	Base excision repair	Non-homologous end-joining	2.0	0.00080542
KEGG Pathway Linkage: PPI	KEGG PATHWAY:04010	KEGG PATHWAY:05211	MAPK signaling pathway	Renal cell carcinoma	28.0	8.3079e-07
KEGG Pathway Linkage: PPI	KEGG PATHWAY:04810	KEGG PATHWAY:05214	Regulation of actin cytoskeleton	Glioma	26.0	2.2612e-06
KEGG Pathway Linkage: PPI	KEGG PATHWAY:03022	KEGG PATHWAY:05222	Basal transcription factors	Small cell lung cancer	0.0	0.00024676
KEGG Pathway Linkage: PPI	KEGG PATHWAY:05010	KEGG PATHWAY:05020	Alzheimer's disease	Prion diseases	3.0	0.00054165
KEGG Pathway Linkage: PPI	KEGG PATHWAY:04120	KEGG PATHWAY:05210	Ubiquitin mediated proteolysis	Colorectal cancer	0.0	4.0908e-06
KEGG Pathway Linkage: PPI	KEGG PATHWAY:04060	KEGG PATHWAY:04510	Cytokine-cytokine receptor interaction	Focal adhesion	16.0	1.4004e-05
KEGG Pathway Linkage: PPI	KEGG PATHWAY:04062	KEGG PATHWAY:04514	Chemokine signaling pathway	Cell adhesion molecules (CAMs)	0.0	0.00016741
KEGG Pathway Linkage: PPI	KEGG PATHWAY:04512	KEGG PATHWAY:04540	ECM-receptor interaction	Gap junction	0.0	0.000228
KEGG Pathway Linkage: PPI	KEGG PATHWAY:00562	KEGG PATHWAY:04722	Inositol phosphate metabolism	Neurotrophin signaling pathway	6.0	4.0741e-05
KEGG Pathway Linkage: PPI	KEGG PATHWAY:04062	KEGG PATHWAY:05110	Chemokine signaling pathway	Vibrio cholerae infection	7.0	0.00027014
KEGG Pathway Linkage: PPI	KEGG PATHWAY:00230	KEGG PATHWAY:03022	Purine metabolism	Basal transcription factors	0.0	0.00021773
KEGG Pathway Linkage: PPI	KEGG PATHWAY:04060	KEGG PATHWAY:04660	Cytokine-cytokine receptor interaction	T cell receptor signaling pathway	8.0	0.00015785
KEGG Pathway Linkage: PPI	KEGG PATHWAY:04010	KEGG PATHWAY:04310	MAPK signaling pathway	Wnt signaling pathway	27.0	1.2763e-05
KEGG Pathway Linkage: PPI	KEGG PATHWAY:04110	KEGG PATHWAY:05216	Cell cycle	Thyroid cancer	3.0	0.00011296
KEGG Pathway Linkage: PPI	KEGG PATHWAY:04510	KEGG PATHWAY:04920	Focal adhesion	Adipocytokine signaling pathway	6.0	4.3633e-07
KEGG Pathway Linkage: PPI	KEGG PATHWAY:00010	KEGG PATHWAY:00750	Glycolysis / Gluconeogenesis	Vitamin B6 metabolism	0.0	2.5021e-06
KEGG Pathway Linkage: PPI	KEGG PATHWAY:03410	KEGG PATHWAY:03420	Base excision repair	Nucleotide excision repair	10.0	4.2662e-06
KEGG Pathway Linkage: PPI	KEGG PATHWAY:03410	KEGG PATHWAY:03430	Base excision repair	Mismatch repair	6.0	0.00088984
KEGG Pathway Linkage: PPI	KEGG PATHWAY:04510	KEGG PATHWAY:04514	Focal adhesion	Cell adhesion molecules (CAMs)	8.0	7.5112e-06
KEGG Pathway Linkage: PPI	KEGG PATHWAY:04512	KEGG PATHWAY:04666	ECM-receptor interaction	Fc gamma R-mediated phagocytosis	0.0	2.5086e-06
KEGG Pathway Linkage: PPI	KEGG PATHWAY:03050	KEGG PATHWAY:04622	Proteasome	RIG-I-like receptor signaling pathway	0.0	2.9372e-05
KEGG Pathway Linkage: PPI	KEGG PATHWAY:04510	KEGG PATHWAY:05130	Focal adhesion	Pathogenic Escherichia coli infection	12.0	5.9027e-06
KEGG Pathway Linkage: PPI	KEGG PATHWAY:04660	KEGG PATHWAY:04662	T cell receptor signaling pathway	B cell receptor signaling pathway	52.0	8.1074e-07
KEGG Pathway Linkage: PPI	KEGG PATHWAY:03040	KEGG PATHWAY:04012	Spliceosome	ErbB signaling pathway	0.0	0.0011432
KEGG Pathway Linkage: PPI	KEGG PATHWAY:03050	KEGG PATHWAY:04914	Proteasome	Progesterone-mediated oocyte maturation	0.0	0.00066291
KEGG Pathway Linkage: PPI	KEGG PATHWAY:04010	KEGG PATHWAY:04062	MAPK signaling pathway	Chemokine signaling pathway	36.0	0.00063635
KEGG Pathway Linkage: PPI	KEGG PATHWAY:04510	KEGG PATHWAY:05412	Focal adhesion	Arrhythmogenic right ventricular cardiomyopathy (ARVC)	30.0	4.2371e-05
KEGG Pathway Linkage: PPI	KEGG PATHWAY:04080	KEGG PATHWAY:04144	Neuroactive ligand-receptor interaction	Endocytosis	5.0	3.9741e-05
KEGG Pathway Linkage: PPI	KEGG PATHWAY:04080	KEGG PATHWAY:04914	Neuroactive ligand-receptor interaction	Progesterone-mediated oocyte maturation	0.0	1.7971e-08
KEGG Pathway Linkage: PPI	KEGG PATHWAY:03022	KEGG PATHWAY:05016	Basal transcription factors	Huntington's disease	5.0	0.00031201
KEGG Pathway Linkage: PPI	KEGG PATHWAY:04510	KEGG PATHWAY:04930	Focal adhesion	Type II diabetes mellitus	13.0	2.0039e-06
KEGG Pathway Linkage: PPI	KEGG PATHWAY:04010	KEGG PATHWAY:04722	MAPK signaling pathway	Neurotrophin signaling pathway	55.0	4.6037e-05
KEGG Pathway Linkage: PPI	KEGG PATHWAY:04010	KEGG PATHWAY:05220	MAPK signaling pathway	Chronic myeloid leukemia	32.0	2.7951e-08
KEGG Pathway Linkage: PPI	KEGG PATHWAY:00620	KEGG PATHWAY:00670	Pyruvate metabolism	One carbon pool by folate	0.0	0.00090829
KEGG Pathway Linkage: PPI	KEGG PATHWAY:04010	KEGG PATHWAY:04120	MAPK signaling pathway	Ubiquitin mediated proteolysis	2.0	3.7694e-05
KEGG Pathway Linkage: PPI	KEGG PATHWAY:03420	KEGG PATHWAY:04115	Nucleotide excision repair	p53 signaling pathway	1.0	2.4265e-07
KEGG Pathway Linkage: PPI	KEGG PATHWAY:04512	KEGG PATHWAY:04670	ECM-receptor interaction	Leukocyte transendothelial migration	2.0	5.9191e-07
KEGG Pathway Linkage: PPI	KEGG PATHWAY:01100	KEGG PATHWAY:05214	Metabolic pathways	Glioma	2.0	9.9741e-05
KEGG Pathway Linkage: PPI	KEGG PATHWAY:00071	KEGG PATHWAY:00120	Fatty acid metabolism	Primary bile acid biosynthesis	0.0	5.2149e-08
KEGG Pathway Linkage: PPI	KEGG PATHWAY:04630	KEGG PATHWAY:04650	Jak-STAT signaling pathway	Natural killer cell mediated cytotoxicity	33.0	0.00023155
KEGG Pathway Linkage: PPI	KEGG PATHWAY:05218	KEGG PATHWAY:05219	Melanoma	Bladder cancer	23.0	8.5317e-07
KEGG Pathway Linkage: PPI	KEGG PATHWAY:01100	KEGG PATHWAY:04010	Metabolic pathways	MAPK signaling pathway	17.0	1.2431e-11
KEGG Pathway Linkage: PPI	KEGG PATHWAY:04120	KEGG PATHWAY:04622	Ubiquitin mediated proteolysis	RIG-I-like receptor signaling pathway	2.0	1.3066e-05
KEGG Pathway Linkage: PPI	KEGG PATHWAY:04060	KEGG PATHWAY:04670	Cytokine-cytokine receptor interaction	Leukocyte transendothelial migration	2.0	7.0297e-06
KEGG Pathway Linkage: PPI	KEGG PATHWAY:03020	KEGG PATHWAY:04622	RNA polymerase	RIG-I-like receptor signaling pathway	0.0	4.5847e-05
KEGG Pathway Linkage: PPI	KEGG PATHWAY:01100	KEGG PATHWAY:05223	Metabolic pathways	Non-small cell lung cancer	2.0	0.00019384
KEGG Pathway Linkage: PPI	KEGG PATHWAY:04630	KEGG PATHWAY:04662	Jak-STAT signaling pathway	B cell receptor signaling pathway	15.0	5.3591e-08
KEGG Pathway Linkage: PPI	KEGG PATHWAY:04080	KEGG PATHWAY:05110	Neuroactive ligand-receptor interaction	Vibrio cholerae infection	0.0	4.6033e-11
KEGG Pathway Linkage: PPI	KEGG PATHWAY:04010	KEGG PATHWAY:05212	MAPK signaling pathway	Pancreatic cancer	31.0	1.2451e-06
KEGG Pathway Linkage: PPI	KEGG PATHWAY:04080	KEGG PATHWAY:04720	Neuroactive ligand-receptor interaction	Long-term potentiation	9.0	9.2478e-14
KEGG Pathway Linkage: PPI	KEGG PATHWAY:01100	KEGG PATHWAY:04510	Metabolic pathways	Focal adhesion	1.0	0.00018208
KEGG Pathway Linkage: PPI	KEGG PATHWAY:04630	KEGG PATHWAY:04960	Jak-STAT signaling pathway	Aldosterone-regulated sodium reabsorption	8.0	1.4761e-05
KEGG Pathway Linkage: PPI	KEGG PATHWAY:03010	KEGG PATHWAY:04110	Ribosome	Cell cycle	0.0	0.00030944
KEGG Pathway Linkage: PPI	KEGG PATHWAY:01100	KEGG PATHWAY:05110	Metabolic pathways	Vibrio cholerae infection	26.0	3.7288e-07
KEGG Pathway Linkage: PPI	KEGG PATHWAY:04010	KEGG PATHWAY:04620	MAPK signaling pathway	Toll-like receptor signaling pathway	34.0	1.1735e-06
KEGG Pathway Linkage: PPI	KEGG PATHWAY:04010	KEGG PATHWAY:04630	MAPK signaling pathway	Jak-STAT signaling pathway	7.0	7.65e-09
KEGG Pathway Linkage: PPI	KEGG PATHWAY:04672	KEGG PATHWAY:05340	Intestinal immune network for IgA production	Primary immunodeficiency	6.0	1.5562e-10
KEGG Pathway Linkage: PPI	KEGG PATHWAY:04010	KEGG PATHWAY:04520	MAPK signaling pathway	Adherens junction	14.0	0.0010184
KEGG Pathway Linkage: PPI	KEGG PATHWAY:03420	KEGG PATHWAY:03440	Nucleotide excision repair	Homologous recombination	8.0	9.8388e-05
KEGG Pathway Linkage: PPI	KEGG PATHWAY:04010	KEGG PATHWAY:04916	MAPK signaling pathway	Melanogenesis	15.0	9.0547e-06
KEGG Pathway Linkage: PPI	KEGG PATHWAY:04722	KEGG PATHWAY:04920	Neurotrophin signaling pathway	Adipocytokine signaling pathway	16.0	0.0011305
KEGG Pathway Linkage: PPI	KEGG PATHWAY:04120	KEGG PATHWAY:05215	Ubiquitin mediated proteolysis	Prostate cancer	1.0	0.00016259
KEGG Pathway Linkage: PPI	KEGG PATHWAY:00630	KEGG PATHWAY:00970	Glyoxylate and dicarboxylate metabolism	Aminoacyl-tRNA biosynthesis	0.0	0.0010363
KEGG Pathway Linkage: PPI	KEGG PATHWAY:04012	KEGG PATHWAY:04614	ErbB signaling pathway	Renin-angiotensin system	0.0	0.00061426
KEGG Pathway Linkage: PPI	KEGG PATHWAY:00562	KEGG PATHWAY:04662	Inositol phosphate metabolism	B cell receptor signaling pathway	5.0	0.00077767
KEGG Pathway Linkage: PPI	KEGG PATHWAY:00240	KEGG PATHWAY:03022	Pyrimidine metabolism	Basal transcription factors	0.0	7.7614e-06
KEGG Pathway Linkage: PPI	KEGG PATHWAY:05200	KEGG PATHWAY:05310	Pathways in cancer	Asthma	0.0	0.00095294
KEGG Pathway Linkage: PPI	KEGG PATHWAY:04640	KEGG PATHWAY:04660	Hematopoietic cell lineage	T cell receptor signaling pathway	10.0	0.00014523
KEGG Pathway Linkage: PPI	KEGG PATHWAY:00970	KEGG PATHWAY:03040	Aminoacyl-tRNA biosynthesis	Spliceosome	0.0	0.00020724
KEGG Pathway Linkage: PPI	KEGG PATHWAY:04666	KEGG PATHWAY:05223	Fc gamma R-mediated phagocytosis	Non-small cell lung cancer	20.0	0.00099582
KEGG Pathway Linkage: PPI	KEGG PATHWAY:05200	KEGG PATHWAY:05220	Pathways in cancer	Chronic myeloid leukemia	69.0	0.0001752
KEGG Pathway Linkage: PPI	KEGG PATHWAY:04810	KEGG PATHWAY:04912	Regulation of actin cytoskeleton	GnRH signaling pathway	12.0	1.771e-08
KEGG Pathway Linkage: PPI	KEGG PATHWAY:03010	KEGG PATHWAY:03050	Ribosome	Proteasome	0.0	0.0009603
KEGG Pathway Linkage: PPI	KEGG PATHWAY:04062	KEGG PATHWAY:04070	Chemokine signaling pathway	Phosphatidylinositol signaling system	13.0	3.1171e-06
KEGG Pathway Linkage: PPI	KEGG PATHWAY:04510	KEGG PATHWAY:04740	Focal adhesion	Olfactory transduction	0.0	0.00076731
KEGG Pathway Linkage: PPI	KEGG PATHWAY:04666	KEGG PATHWAY:05110	Fc gamma R-mediated phagocytosis	Vibrio cholerae infection	5.0	2.3013e-05
KEGG Pathway Linkage: PPI	KEGG PATHWAY:01100	KEGG PATHWAY:04144	Metabolic pathways	Endocytosis	7.0	2.2257e-06
KEGG Pathway Linkage: PPI	KEGG PATHWAY:04514	KEGG PATHWAY:05110	Cell adhesion molecules (CAMs)	Vibrio cholerae infection	0.0	1.3562e-10
KEGG Pathway Linkage: PPI	KEGG PATHWAY:03020	KEGG PATHWAY:05340	RNA polymerase	Primary immunodeficiency	0.0	0.00077029
KEGG Pathway Linkage: PPI	KEGG PATHWAY:04080	KEGG PATHWAY:04114	Neuroactive ligand-receptor interaction	Oocyte meiosis	0.0	2.0238e-07
KEGG Pathway Linkage: PPI	KEGG PATHWAY:04060	KEGG PATHWAY:04666	Cytokine-cytokine receptor interaction	Fc gamma R-mediated phagocytosis	0.0	8.1234e-07
KEGG Pathway Linkage: PPI	KEGG PATHWAY:04060	KEGG PATHWAY:05221	Cytokine-cytokine receptor interaction	Acute myeloid leukemia	3.0	1.7562e-05
KEGG Pathway Linkage: PPI	KEGG PATHWAY:00010	KEGG PATHWAY:00630	Glycolysis / Gluconeogenesis	Glyoxylate and dicarboxylate metabolism	0.0	2.039e-05
KEGG Pathway Linkage: PPI	KEGG PATHWAY:04114	KEGG PATHWAY:05218	Oocyte meiosis	Melanoma	5.0	0.00016053
KEGG Pathway Linkage: PPI	KEGG PATHWAY:04080	KEGG PATHWAY:04530	Neuroactive ligand-receptor interaction	Tight junction	1.0	3.8294e-20
KEGG Pathway Linkage: PPI	KEGG PATHWAY:04660	KEGG PATHWAY:05120	T cell receptor signaling pathway	Epithelial cell signaling in Helicobacter pylori infection	16.0	0.00036237
KEGG Pathway Linkage: PPI	KEGG PATHWAY:01100	KEGG PATHWAY:04722	Metabolic pathways	Neurotrophin signaling pathway	3.0	1.1933e-08
KEGG Pathway Linkage: PPI	KEGG PATHWAY:04512	KEGG PATHWAY:04514	ECM-receptor interaction	Cell adhesion molecules (CAMs)	12.0	5.2868e-05
KEGG Pathway Linkage: PPI	KEGG PATHWAY:04080	KEGG PATHWAY:04920	Neuroactive ligand-receptor interaction	Adipocytokine signaling pathway	2.0	0.00094426
KEGG Pathway Linkage: PPI	KEGG PATHWAY:04510	KEGG PATHWAY:04610	Focal adhesion	Complement and coagulation cascades	1.0	7.7305e-05
KEGG Pathway Linkage: PPI	KEGG PATHWAY:04514	KEGG PATHWAY:04960	Cell adhesion molecules (CAMs)	Aldosterone-regulated sodium reabsorption	0.0	0.00085899
KEGG Pathway Linkage: PPI	KEGG PATHWAY:04630	KEGG PATHWAY:04916	Jak-STAT signaling pathway	Melanogenesis	2.0	0.00060945
KEGG Pathway Linkage: PPI	KEGG PATHWAY:04666	KEGG PATHWAY:05412	Fc gamma R-mediated phagocytosis	Arrhythmogenic right ventricular cardiomyopathy (ARVC)	0.0	5.211e-06
KEGG Pathway Linkage: PPI	KEGG PATHWAY:04660	KEGG PATHWAY:04664	T cell receptor signaling pathway	Fc epsilon RI signaling pathway	40.0	1.0097e-05
KEGG Pathway Linkage: PPI	KEGG PATHWAY:04010	KEGG PATHWAY:04930	MAPK signaling pathway	Type II diabetes mellitus	13.0	1.1472e-07
KEGG Pathway Linkage: PPI	KEGG PATHWAY:04060	KEGG PATHWAY:04120	Cytokine-cytokine receptor interaction	Ubiquitin mediated proteolysis	0.0	0.00028756
KEGG Pathway Linkage: PPI	KEGG PATHWAY:04512	KEGG PATHWAY:05130	ECM-receptor interaction	Pathogenic Escherichia coli infection	1.0	1.978e-07
KEGG Pathway Linkage: PPI	KEGG PATHWAY:04010	KEGG PATHWAY:04962	MAPK signaling pathway	Vasopressin-regulated water reabsorption	4.0	5.0283e-07
KEGG Pathway Linkage: PPI	KEGG PATHWAY:04650	KEGG PATHWAY:04930	Natural killer cell mediated cytotoxicity	Type II diabetes mellitus	11.0	0.00013352
KEGG Pathway Linkage: PPI	KEGG PATHWAY:04514	KEGG PATHWAY:04664	Cell adhesion molecules (CAMs)	Fc epsilon RI signaling pathway	0.0	0.00041338
KEGG Pathway Linkage: PPI	KEGG PATHWAY:01100	KEGG PATHWAY:05410	Metabolic pathways	Hypertrophic cardiomyopathy (HCM)	0.0	1.455e-05
KEGG Pathway Linkage: PPI	KEGG PATHWAY:04640	KEGG PATHWAY:04650	Hematopoietic cell lineage	Natural killer cell mediated cytotoxicity	2.0	6.2949e-09
KEGG Pathway Linkage: PPI	KEGG PATHWAY:04510	KEGG PATHWAY:04912	Focal adhesion	GnRH signaling pathway	18.0	2.9231e-08
KEGG Pathway Linkage: PPI	KEGG PATHWAY:04510	KEGG PATHWAY:05410	Focal adhesion	Hypertrophic cardiomyopathy (HCM)	27.0	3.1195e-05
KEGG Pathway Linkage: PPI	KEGG PATHWAY:04666	KEGG PATHWAY:05211	Fc gamma R-mediated phagocytosis	Renal cell carcinoma	20.0	0.0010093
KEGG Pathway Linkage: PPI	KEGG PATHWAY:03050	KEGG PATHWAY:05200	Proteasome	Pathways in cancer	0.0	0.00086315
KEGG Pathway Linkage: PPI	KEGG PATHWAY:04662	KEGG PATHWAY:04920	B cell receptor signaling pathway	Adipocytokine signaling pathway	11.0	0.00068553
KEGG Pathway Linkage: PPI	KEGG PATHWAY:00240	KEGG PATHWAY:04120	Pyrimidine metabolism	Ubiquitin mediated proteolysis	0.0	2.6396e-05
KEGG Pathway Linkage: PPI	KEGG PATHWAY:03010	KEGG PATHWAY:05200	Ribosome	Pathways in cancer	0.0	0.00012438
KEGG Pathway Linkage: PPI	KEGG PATHWAY:04062	KEGG PATHWAY:04270	Chemokine signaling pathway	Vascular smooth muscle contraction	27.0	1.8963e-05
KEGG Pathway Linkage: PPI	KEGG PATHWAY:04020	KEGG PATHWAY:04930	Calcium signaling pathway	Type II diabetes mellitus	6.0	0.00041854
KEGG Pathway Linkage: PPI	KEGG PATHWAY:04114	KEGG PATHWAY:04330	Oocyte meiosis	Notch signaling pathway	0.0	0.00077448
KEGG Pathway Linkage: PPI	KEGG PATHWAY:04062	KEGG PATHWAY:04930	Chemokine signaling pathway	Type II diabetes mellitus	13.0	4.4609e-07
KEGG Pathway Linkage: PPI	KEGG PATHWAY:04010	KEGG PATHWAY:04110	MAPK signaling pathway	Cell cycle	9.0	2.9034e-07
KEGG Pathway Linkage: PPI	KEGG PATHWAY:04070	KEGG PATHWAY:04370	Phosphatidylinositol signaling system	VEGF signaling pathway	13.0	0.00022015
KEGG Pathway Linkage: PPI	KEGG PATHWAY:04722	KEGG PATHWAY:05014	Neurotrophin signaling pathway	Amyotrophic lateral sclerosis (ALS)	10.0	1.1198e-06
KEGG Pathway Linkage: PPI	KEGG PATHWAY:04630	KEGG PATHWAY:04664	Jak-STAT signaling pathway	Fc epsilon RI signaling pathway	19.0	1.9207e-05
KEGG Pathway Linkage: PPI	KEGG PATHWAY:03440	KEGG PATHWAY:04110	Homologous recombination	Cell cycle	0.0	9.3229e-05
KEGG Pathway Linkage: PPI	KEGG PATHWAY:04010	KEGG PATHWAY:05222	MAPK signaling pathway	Small cell lung cancer	13.0	1.0864e-08
KEGG Pathway Linkage: PPI	KEGG PATHWAY:04080	KEGG PATHWAY:04722	Neuroactive ligand-receptor interaction	Neurotrophin signaling pathway	0.0	2.2576e-07
KEGG Pathway Linkage: PPI	KEGG PATHWAY:00010	KEGG PATHWAY:00290	Glycolysis / Gluconeogenesis	Valine, leucine and isoleucine biosynthesis	3.0	3.07e-05
KEGG Pathway Linkage: PPI	KEGG PATHWAY:04080	KEGG PATHWAY:04370	Neuroactive ligand-receptor interaction	VEGF signaling pathway	0.0	3.1116e-07
KEGG Pathway Linkage: PPI	KEGG PATHWAY:04722	KEGG PATHWAY:04730	Neurotrophin signaling pathway	Long-term depression	9.0	0.00098846
KEGG Pathway Linkage: PPI	KEGG PATHWAY:03040	KEGG PATHWAY:04120	Spliceosome	Ubiquitin mediated proteolysis	1.0	2.7433e-06
KEGG Pathway Linkage: PPI	KEGG PATHWAY:04722	KEGG PATHWAY:04930	Neurotrophin signaling pathway	Type II diabetes mellitus	18.0	8.0118e-09
KEGG Pathway Linkage: PPI	KEGG PATHWAY:00970	KEGG PATHWAY:04621	Aminoacyl-tRNA biosynthesis	NOD-like receptor signaling pathway	0.0	8.0791e-06
KEGG Pathway Linkage: PPI	KEGG PATHWAY:04010	KEGG PATHWAY:05014	MAPK signaling pathway	Amyotrophic lateral sclerosis (ALS)	20.0	2.842e-06
KEGG Pathway Linkage: PPI	KEGG PATHWAY:04010	KEGG PATHWAY:04914	MAPK signaling pathway	Progesterone-mediated oocyte maturation	26.0	3.3004e-05
KEGG Pathway Linkage: PPI	KEGG PATHWAY:04012	KEGG PATHWAY:04070	ErbB signaling pathway	Phosphatidylinositol signaling system	13.0	0.00085658
KEGG Pathway Linkage: PPI	KEGG PATHWAY:04630	KEGG PATHWAY:04920	Jak-STAT signaling pathway	Adipocytokine signaling pathway	9.0	0.0002016
KEGG Pathway Linkage: PPI	KEGG PATHWAY:04810	KEGG PATHWAY:05120	Regulation of actin cytoskeleton	Epithelial cell signaling in Helicobacter pylori infection	6.0	4.5148e-05
KEGG Pathway Linkage: PPI	KEGG PATHWAY:04120	KEGG PATHWAY:05213	Ubiquitin mediated proteolysis	Endometrial cancer	0.0	0.0005514
KEGG Pathway Linkage: PPI	KEGG PATHWAY:04060	KEGG PATHWAY:04722	Cytokine-cytokine receptor interaction	Neurotrophin signaling pathway	2.0	2.3867e-05
KEGG Pathway Linkage: PPI	KEGG PATHWAY:04610	KEGG PATHWAY:04640	Complement and coagulation cascades	Hematopoietic cell lineage	4.0	0.0004471
KEGG Pathway Linkage: PPI	KEGG PATHWAY:00010	KEGG PATHWAY:00020	Glycolysis / Gluconeogenesis	Citrate cycle (TCA cycle)	7.0	0.00010407
KEGG Pathway Linkage: PPI	KEGG PATHWAY:01100	KEGG PATHWAY:04210	Metabolic pathways	Apoptosis	1.0	0.00024056
KEGG Pathway Linkage: PPI	KEGG PATHWAY:01100	KEGG PATHWAY:04910	Metabolic pathways	Insulin signaling pathway	15.0	4.9557e-07
KEGG Pathway Linkage: PPI	KEGG PATHWAY:04012	KEGG PATHWAY:04640	ErbB signaling pathway	Hematopoietic cell lineage	0.0	0.00067737
KEGG Pathway Linkage: PPI	KEGG PATHWAY:04640	KEGG PATHWAY:04666	Hematopoietic cell lineage	Fc gamma R-mediated phagocytosis	1.0	1.3706e-07
KEGG Pathway Linkage: PPI	KEGG PATHWAY:03010	KEGG PATHWAY:05222	Ribosome	Small cell lung cancer	0.0	0.00055045
KEGG Pathway Linkage: PPI	KEGG PATHWAY:04510	KEGG PATHWAY:04640	Focal adhesion	Hematopoietic cell lineage	8.0	0.00031305
KEGG Pathway Linkage: PPI	KEGG PATHWAY:04114	KEGG PATHWAY:05213	Oocyte meiosis	Endometrial cancer	3.0	1.7311e-05
KEGG Pathway Linkage: PPI	KEGG PATHWAY:04670	KEGG PATHWAY:05110	Leukocyte transendothelial migration	Vibrio cholerae infection	9.0	3.0908e-12
KEGG Pathway Linkage: PPI	KEGG PATHWAY:04010	KEGG PATHWAY:05215	MAPK signaling pathway	Prostate cancer	30.0	1.1508e-06
KEGG Pathway Linkage: PPI	KEGG PATHWAY:04810	KEGG PATHWAY:04910	Regulation of actin cytoskeleton	Insulin signaling pathway	26.0	3.9113e-05
KEGG Pathway Linkage: PPI	KEGG PATHWAY:04080	KEGG PATHWAY:05016	Neuroactive ligand-receptor interaction	Huntington's disease	3.0	2.698e-05
KEGG Pathway Linkage: PPI	KEGG PATHWAY:04510	KEGG PATHWAY:05120	Focal adhesion	Epithelial cell signaling in Helicobacter pylori infection	10.0	1.5691e-05
KEGG Pathway Linkage: PPI	KEGG PATHWAY:04060	KEGG PATHWAY:04960	Cytokine-cytokine receptor interaction	Aldosterone-regulated sodium reabsorption	0.0	1.5369e-05
KEGG Pathway Linkage: PPI	KEGG PATHWAY:04810	KEGG PATHWAY:05218	Regulation of actin cytoskeleton	Melanoma	49.0	8.6763e-05
KEGG Pathway Linkage: PPI	KEGG PATHWAY:01100	KEGG PATHWAY:03010	Metabolic pathways	Ribosome	0.0	5.9151e-06
KEGG Pathway Linkage: PPI	KEGG PATHWAY:04514	KEGG PATHWAY:04650	Cell adhesion molecules (CAMs)	Natural killer cell mediated cytotoxicity	9.0	0.0010233
KEGG Pathway Linkage: PPI	KEGG PATHWAY:04060	KEGG PATHWAY:04622	Cytokine-cytokine receptor interaction	RIG-I-like receptor signaling pathway	22.0	2.6167e-07
KEGG Pathway Linkage: PPI	KEGG PATHWAY:04060	KEGG PATHWAY:04370	Cytokine-cytokine receptor interaction	VEGF signaling pathway	2.0	2.9493e-05
KEGG Pathway Linkage: PPI	KEGG PATHWAY:04080	KEGG PATHWAY:04962	Neuroactive ligand-receptor interaction	Vasopressin-regulated water reabsorption	1.0	7.5494e-10
KEGG Pathway Linkage: PPI	KEGG PATHWAY:04060	KEGG PATHWAY:04664	Cytokine-cytokine receptor interaction	Fc epsilon RI signaling pathway	6.0	5.7383e-06
KEGG Pathway Linkage: PPI	KEGG PATHWAY:04060	KEGG PATHWAY:05223	Cytokine-cytokine receptor interaction	Non-small cell lung cancer	2.0	2.3992e-05
KEGG Pathway Linkage: PPI	KEGG PATHWAY:04010	KEGG PATHWAY:04612	MAPK signaling pathway	Antigen processing and presentation	6.0	0.00059532
KEGG Pathway Linkage: PPI	KEGG PATHWAY:04670	KEGG PATHWAY:05414	Leukocyte transendothelial migration	Dilated cardiomyopathy	7.0	0.00075301
KEGG Pathway Linkage: PPI	KEGG PATHWAY:03050	KEGG PATHWAY:04120	Proteasome	Ubiquitin mediated proteolysis	0.0	4.6565e-08
KEGG Pathway Linkage: PPI	KEGG PATHWAY:03010	KEGG PATHWAY:03040	Ribosome	Spliceosome	0.0	1.042e-11
KEGG Pathway Linkage: PPI	KEGG PATHWAY:04310	KEGG PATHWAY:04950	Wnt signaling pathway	Maturity onset diabetes of the young	0.0	0.0001407
KEGG Pathway Linkage: PPI	KEGG PATHWAY:04640	KEGG PATHWAY:05416	Hematopoietic cell lineage	Viral myocarditis	6.0	0.00016368
KEGG Pathway Linkage: PPI	KEGG PATHWAY:04512	KEGG PATHWAY:04530	ECM-receptor interaction	Tight junction	0.0	4.6718e-05
KEGG Pathway Linkage: PPI	KEGG PATHWAY:04630	KEGG PATHWAY:05223	Jak-STAT signaling pathway	Non-small cell lung cancer	15.0	0.00023804
KEGG Pathway Linkage: PPI	KEGG PATHWAY:04660	KEGG PATHWAY:05014	T cell receptor signaling pathway	Amyotrophic lateral sclerosis (ALS)	12.0	0.00051435
KEGG Pathway Linkage: PPI	KEGG PATHWAY:04666	KEGG PATHWAY:05410	Fc gamma R-mediated phagocytosis	Hypertrophic cardiomyopathy (HCM)	0.0	3.9373e-07
KEGG Pathway Linkage: PPI	KEGG PATHWAY:04510	KEGG PATHWAY:05110	Focal adhesion	Vibrio cholerae infection	7.0	5.3366e-08
KEGG Pathway Linkage: PPI	KEGG PATHWAY:04660	KEGG PATHWAY:04666	T cell receptor signaling pathway	Fc gamma R-mediated phagocytosis	23.0	0.00092722
KEGG Pathway Linkage: PPI	KEGG PATHWAY:04510	KEGG PATHWAY:05219	Focal adhesion	Bladder cancer	16.0	0.00025562
KEGG Pathway Linkage: PPI	KEGG PATHWAY:00511	KEGG PATHWAY:04614	Other glycan degradation	Renin-angiotensin system	0.0	0.00080207
KEGG Pathway Linkage: PPI	KEGG PATHWAY:04010	KEGG PATHWAY:04960	MAPK signaling pathway	Aldosterone-regulated sodium reabsorption	6.0	2.5008e-07
KEGG Pathway Linkage: PPI	KEGG PATHWAY:04010	KEGG PATHWAY:04115	MAPK signaling pathway	p53 signaling pathway	6.0	0.00074897
KEGG Pathway Linkage: PPI	KEGG PATHWAY:01100	KEGG PATHWAY:05416	Metabolic pathways	Viral myocarditis	0.0	0.0002004
KEGG Pathway Linkage: PPI	KEGG PATHWAY:04514	KEGG PATHWAY:04520	Cell adhesion molecules (CAMs)	Adherens junction	6.0	7.1179e-11
KEGG Pathway Linkage: PPI	KEGG PATHWAY:03022	KEGG PATHWAY:05216	Basal transcription factors	Thyroid cancer	0.0	8.1569e-07
KEGG Pathway Linkage: PPI	KEGG PATHWAY:04142	KEGG PATHWAY:05110	Lysosome	Vibrio cholerae infection	10.0	0.0010073
KEGG Pathway Linkage: PPI	KEGG PATHWAY:05200	KEGG PATHWAY:05214	Pathways in cancer	Glioma	51.0	1.7054e-05
KEGG Pathway Linkage: PPI	KEGG PATHWAY:04210	KEGG PATHWAY:05330	Apoptosis	Allograft rejection	3.0	0.0010979
KEGG Pathway Linkage: PPI	KEGG PATHWAY:04020	KEGG PATHWAY:04144	Calcium signaling pathway	Endocytosis	8.0	0.00036551
KEGG Pathway Linkage: PPI	KEGG PATHWAY:04012	KEGG PATHWAY:04320	ErbB signaling pathway	Dorso-ventral axis formation	8.0	0.00083992
KEGG Pathway Linkage: PPI	KEGG PATHWAY:03018	KEGG PATHWAY:03040	RNA degradation	Spliceosome	7.0	0.00088229
KEGG Pathway Linkage: PPI	KEGG PATHWAY:04060	KEGG PATHWAY:04740	Cytokine-cytokine receptor interaction	Olfactory transduction	0.0	0.00022988
KEGG Pathway Linkage: PPI	KEGG PATHWAY:00010	KEGG PATHWAY:00190	Glycolysis / Gluconeogenesis	Oxidative phosphorylation	0.0	5.317e-05
KEGG Pathway Linkage: PPI	KEGG PATHWAY:04060	KEGG PATHWAY:04910	Cytokine-cytokine receptor interaction	Insulin signaling pathway	0.0	0.00032526
KEGG Pathway Linkage: PPI	KEGG PATHWAY:04080	KEGG PATHWAY:04664	Neuroactive ligand-receptor interaction	Fc epsilon RI signaling pathway	0.0	1.0231e-07
KEGG Pathway Linkage: PPI	KEGG PATHWAY:04062	KEGG PATHWAY:04640	Chemokine signaling pathway	Hematopoietic cell lineage	0.0	3.8168e-06
KEGG Pathway Linkage: PPI	KEGG PATHWAY:04120	KEGG PATHWAY:05218	Ubiquitin mediated proteolysis	Melanoma	1.0	0.00026631
KEGG Pathway Linkage: PPI	KEGG PATHWAY:04910	KEGG PATHWAY:05120	Insulin signaling pathway	Epithelial cell signaling in Helicobacter pylori infection	4.0	0.00040939
KEGG Pathway Linkage: PPI	KEGG PATHWAY:05200	KEGG PATHWAY:05340	Pathways in cancer	Primary immunodeficiency	1.0	0.0006602
KEGG Pathway Linkage: PPI	KEGG PATHWAY:04630	KEGG PATHWAY:04666	Jak-STAT signaling pathway	Fc gamma R-mediated phagocytosis	11.0	0.00013928
KEGG Pathway Linkage: PPI	KEGG PATHWAY:01100	KEGG PATHWAY:03450	Metabolic pathways	Non-homologous end-joining	0.0	2.2441e-05
KEGG Pathway Linkage: PPI	KEGG PATHWAY:03020	KEGG PATHWAY:04120	RNA polymerase	Ubiquitin mediated proteolysis	0.0	1.0638e-06
KEGG Pathway Linkage: PPI	KEGG PATHWAY:04512	KEGG PATHWAY:04610	ECM-receptor interaction	Complement and coagulation cascades	1.0	2.3891e-10
KEGG Pathway Linkage: PPI	KEGG PATHWAY:04062	KEGG PATHWAY:05340	Chemokine signaling pathway	Primary immunodeficiency	2.0	5.2362e-07
KEGG Pathway Linkage: PPI	KEGG PATHWAY:04110	KEGG PATHWAY:04120	Cell cycle	Ubiquitin mediated proteolysis	21.0	9.1996e-05
KEGG Pathway Linkage: PPI	KEGG PATHWAY:00240	KEGG PATHWAY:04622	Pyrimidine metabolism	RIG-I-like receptor signaling pathway	0.0	0.00074333
KEGG Pathway Linkage: PPI	KEGG PATHWAY:03010	KEGG PATHWAY:05130	Ribosome	Pathogenic Escherichia coli infection	0.0	9.8605e-05
KEGG Pathway Linkage: PPI	KEGG PATHWAY:04010	KEGG PATHWAY:04920	MAPK signaling pathway	Adipocytokine signaling pathway	14.0	1.3472e-07
KEGG Pathway Linkage: PPI	KEGG PATHWAY:04660	KEGG PATHWAY:04930	T cell receptor signaling pathway	Type II diabetes mellitus	13.0	4.488e-06
KEGG Pathway Linkage: PPI	KEGG PATHWAY:04010	KEGG PATHWAY:05016	MAPK signaling pathway	Huntington's disease	3.0	4.9878e-07
KEGG Pathway Linkage: PPI	KEGG PATHWAY:04144	KEGG PATHWAY:04540	Endocytosis	Gap junction	6.0	0.00093395
KEGG Pathway Linkage: PPI	KEGG PATHWAY:04514	KEGG PATHWAY:05130	Cell adhesion molecules (CAMs)	Pathogenic Escherichia coli infection	4.0	1.9398e-05
KEGG Pathway Linkage: PPI	KEGG PATHWAY:04640	KEGG PATHWAY:05322	Hematopoietic cell lineage	Systemic lupus erythematosus	7.0	0.00015261
KEGG Pathway Linkage: PPI	KEGG PATHWAY:03022	KEGG PATHWAY:05221	Basal transcription factors	Acute myeloid leukemia	0.0	0.00053904
KEGG Pathway Linkage: PPI	KEGG PATHWAY:01100	KEGG PATHWAY:04810	Metabolic pathways	Regulation of actin cytoskeleton	5.0	2.0232e-06
KEGG Pathway Linkage: PPI	KEGG PATHWAY:04060	KEGG PATHWAY:05212	Cytokine-cytokine receptor interaction	Pancreatic cancer	12.0	1.8934e-10
KEGG Pathway Linkage: PPI	KEGG PATHWAY:04062	KEGG PATHWAY:04730	Chemokine signaling pathway	Long-term depression	17.0	4.215e-05
KEGG Pathway Linkage: PPI	KEGG PATHWAY:04722	KEGG PATHWAY:05223	Neurotrophin signaling pathway	Non-small cell lung cancer	28.0	0.0003428
KEGG Pathway Linkage: PPI	KEGG PATHWAY:04120	KEGG PATHWAY:05217	Ubiquitin mediated proteolysis	Basal cell carcinoma	0.0	2.4267e-05
KEGG Pathway Linkage: PPI	KEGG PATHWAY:00240	KEGG PATHWAY:04110	Pyrimidine metabolism	Cell cycle	0.0	7.6163e-05
KEGG Pathway Linkage: PPI	KEGG PATHWAY:04620	KEGG PATHWAY:04672	Toll-like receptor signaling pathway	Intestinal immune network for IgA production	4.0	3.3352e-06
KEGG Pathway Linkage: PPI	KEGG PATHWAY:04640	KEGG PATHWAY:04664	Hematopoietic cell lineage	Fc epsilon RI signaling pathway	5.0	4.6477e-05
KEGG Pathway Linkage: PPI	KEGG PATHWAY:03030	KEGG PATHWAY:04115	DNA replication	p53 signaling pathway	0.0	2.2908e-05
KEGG Pathway Linkage: PPI	KEGG PATHWAY:04630	KEGG PATHWAY:05214	Jak-STAT signaling pathway	Glioma	15.0	1.4289e-05
KEGG Pathway Linkage: PPI	KEGG PATHWAY:00030	KEGG PATHWAY:00190	Pentose phosphate pathway	Oxidative phosphorylation	0.0	1.4247e-05
KEGG Pathway Linkage: PPI	KEGG PATHWAY:00240	KEGG PATHWAY:00970	Pyrimidine metabolism	Aminoacyl-tRNA biosynthesis	0.0	0.00029987
KEGG Pathway Linkage: PPI	KEGG PATHWAY:04660	KEGG PATHWAY:04722	T cell receptor signaling pathway	Neurotrophin signaling pathway	40.0	0.00098895
KEGG Pathway Linkage: PPI	KEGG PATHWAY:04722	KEGG PATHWAY:05020	Neurotrophin signaling pathway	Prion diseases	5.0	3.5976e-05
KEGG Pathway Linkage: PPI	KEGG PATHWAY:04510	KEGG PATHWAY:04960	Focal adhesion	Aldosterone-regulated sodium reabsorption	15.0	1.4318e-05
KEGG Pathway Linkage: PPI	KEGG PATHWAY:04810	KEGG PATHWAY:05010	Regulation of actin cytoskeleton	Alzheimer's disease	2.0	0.00052264
KEGG Pathway Linkage: PPI	KEGG PATHWAY:00970	KEGG PATHWAY:04612	Aminoacyl-tRNA biosynthesis	Antigen processing and presentation	0.0	3.3072e-05
KEGG Pathway Linkage: PPI	KEGG PATHWAY:01100	KEGG PATHWAY:05200	Metabolic pathways	Pathways in cancer	6.0	2.1296e-11
KEGG Pathway Linkage: PPI	KEGG PATHWAY:04514	KEGG PATHWAY:04670	Cell adhesion molecules (CAMs)	Leukocyte transendothelial migration	35.0	6.4278e-06
KEGG Pathway Linkage: PPI	KEGG PATHWAY:04510	KEGG PATHWAY:04670	Focal adhesion	Leukocyte transendothelial migration	48.0	0.00019474
KEGG Pathway Linkage: PPI	KEGG PATHWAY:04060	KEGG PATHWAY:04620	Cytokine-cytokine receptor interaction	Toll-like receptor signaling pathway	29.0	6.3934e-13
KEGG Pathway Linkage: PPI	KEGG PATHWAY:04062	KEGG PATHWAY:05120	Chemokine signaling pathway	Epithelial cell signaling in Helicobacter pylori infection	16.0	0.00011032
KEGG Pathway Linkage: PPI	KEGG PATHWAY:00562	KEGG PATHWAY:05214	Inositol phosphate metabolism	Glioma	7.0	4.6943e-05
KEGG Pathway Linkage: PPI	KEGG PATHWAY:04080	KEGG PATHWAY:04960	Neuroactive ligand-receptor interaction	Aldosterone-regulated sodium reabsorption	0.0	1.471e-10
