# Supplementary material for: Multi-Edge Gene Set Networks Reveal Novel Insights into Global Relationships between Biological Themes
Source: PLoS One. 2012 Sep 13;7(9):e45211. doi: 10.1371/journal.pone.0045211 (PMC3441533; doi:10.1371/journal.pone.0045211)
Supplement: File S1 — Archived gene set networks. A zip archive of tab-delimited text files containing edges and associate p-values per gene set network. (ZIP) [file pone.0045211.s006.zip › Phosphorylation Substrates Co-enrichment: Differential Expression.txt]

MetaNet Name	Gene Set 1 ID	Gene Set 2 ID	Gene Set 1 Name	Gene Set 2 Name	P-Value	Benjamini P-Value
Phosphorylation Substrates Co-enrichment: Differential Expression	Kinase substrates:10298	Kinase substrates:5880	Phosphorylated by PAK4	Phosphorylated by RAC2	1.1924e-05	0.021948
Phosphorylation Substrates Co-enrichment: Differential Expression	Kinase substrates:4214	Phosphatase substrates:1848	Phosphorylated by MAP3K1	Dephosphorylated by DUSP6	1.266e-06	0.0053079
Phosphorylation Substrates Co-enrichment: Differential Expression	Kinase substrates:3611	Kinase substrates:5605	Phosphorylated by ILK	Phosphorylated by MAP2K2	4.3217e-07	0.0023296
Phosphorylation Substrates Co-enrichment: Differential Expression	Kinase substrates:5894	Phosphatase substrates:5801	Phosphorylated by RAF1	Dephosphorylated by PTPRR	2.608e-05	0.041004
Phosphorylation Substrates Co-enrichment: Differential Expression	Kinase substrates:4214	Phosphatase substrates:84867	Phosphorylated by MAP3K1	Dephosphorylated by PTPN5	1.7524e-06	0.0066122
Phosphorylation Substrates Co-enrichment: Differential Expression	Kinase substrates:10298	Kinase substrates:5609	Phosphorylated by PAK4	Phosphorylated by MAP2K7	8.357e-06	0.017045
Phosphorylation Substrates Co-enrichment: Differential Expression	Kinase substrates:3611	Kinase substrates:5604	Phosphorylated by ILK	Phosphorylated by MAP2K1	2.8837e-06	0.0077723
Phosphorylation Substrates Co-enrichment: Differential Expression	Kinase substrates:2268	Kinase substrates:3611	Phosphorylated by FGR	Phosphorylated by ILK	1.9373e-05	0.031782
Phosphorylation Substrates Co-enrichment: Differential Expression	Kinase substrates:23118	Kinase substrates:5170	Phosphorylated by MAP3K7IP2	Phosphorylated by PDPK1	5.0324e-06	0.011868
Phosphorylation Substrates Co-enrichment: Differential Expression	Kinase substrates:10454	Kinase substrates:4214	Phosphorylated by MAP3K7IP1	Phosphorylated by MAP3K1	5.3978e-08	0.00040735
Phosphorylation Substrates Co-enrichment: Differential Expression	Kinase substrates:1022	Kinase substrates:890	Phosphorylated by CDK7	Phosphorylated by CCNA2	2.9843e-05	0.045961
Phosphorylation Substrates Co-enrichment: Differential Expression	Kinase substrates:4215	Kinase substrates:5609	Phosphorylated by MAP3K3	Phosphorylated by MAP2K7	8.357e-06	0.016171
Phosphorylation Substrates Co-enrichment: Differential Expression	Phosphatase substrates:5494	Phosphatase substrates:5495	Dephosphorylated by PPM1A	Dephosphorylated by PPM1B	1.5533e-05	0.02605
Phosphorylation Substrates Co-enrichment: Differential Expression	Kinase substrates:5290	Kinase substrates:5605	Phosphorylated by PIK3CA	Phosphorylated by MAP2K2	3.1121e-08	0.00033551
Phosphorylation Substrates Co-enrichment: Differential Expression	Kinase substrates:5609	Phosphatase substrates:5494	Phosphorylated by MAP2K7	Dephosphorylated by PPM1A	2.1045e-06	0.0063528
Phosphorylation Substrates Co-enrichment: Differential Expression	Kinase substrates:5170	Phosphatase substrates:1848	Phosphorylated by PDPK1	Dephosphorylated by DUSP6	2.3575e-06	0.0068426
Phosphorylation Substrates Co-enrichment: Differential Expression	Kinase substrates:5295	Kinase substrates:5604	Phosphorylated by PIK3R1	Phosphorylated by MAP2K1	1.1701e-08	0.0001766
Phosphorylation Substrates Co-enrichment: Differential Expression	Kinase substrates:5294	Kinase substrates:5605	Phosphorylated by PIK3CG	Phosphorylated by MAP2K2	4.2798e-09	0.00010766
Phosphorylation Substrates Co-enrichment: Differential Expression	Kinase substrates:23533	Kinase substrates:5604	Phosphorylated by PIK3R5	Phosphorylated by MAP2K1	1.1701e-08	0.00022075
Phosphorylation Substrates Co-enrichment: Differential Expression	Kinase substrates:5170	Kinase substrates:6885	Phosphorylated by PDPK1	Phosphorylated by MAP3K7	6.3216e-06	0.013252
Phosphorylation Substrates Co-enrichment: Differential Expression	Kinase substrates:5170	Phosphatase substrates:84867	Phosphorylated by PDPK1	Dephosphorylated by PTPN5	3.0771e-06	0.0077406
Phosphorylation Substrates Co-enrichment: Differential Expression	Kinase substrates:3055	Kinase substrates:3611	Phosphorylated by HCK	Phosphorylated by ILK	7.7698e-07	0.003909
Phosphorylation Substrates Co-enrichment: Differential Expression	Kinase substrates:5163	Kinase substrates:5604	Phosphorylated by PDK1	Phosphorylated by MAP2K1	1.3345e-07	0.00083926
Phosphorylation Substrates Co-enrichment: Differential Expression	Kinase substrates:5290	Kinase substrates:5604	Phosphorylated by PIK3CA	Phosphorylated by MAP2K1	3.2525e-07	0.0018881
Phosphorylation Substrates Co-enrichment: Differential Expression	Kinase substrates:10298	Kinase substrates:6416	Phosphorylated by PAK4	Phosphorylated by MAP2K4	2.1807e-05	0.035015
Phosphorylation Substrates Co-enrichment: Differential Expression	Kinase substrates:2475	Kinase substrates:5605	Phosphorylated by MTOR	Phosphorylated by MAP2K2	1.2816e-05	0.023029
Phosphorylation Substrates Co-enrichment: Differential Expression	Kinase substrates:1326	Kinase substrates:4215	Phosphorylated by MAP3K8	Phosphorylated by MAP3K3	8.357e-06	0.016596
Phosphorylation Substrates Co-enrichment: Differential Expression	Kinase substrates:5295	Kinase substrates:5605	Phosphorylated by PIK3R1	Phosphorylated by MAP2K2	1.0866e-09	4.1001e-05
Phosphorylation Substrates Co-enrichment: Differential Expression	Kinase substrates:5170	Phosphatase substrates:5801	Phosphorylated by PDPK1	Dephosphorylated by PTPRR	2.3575e-06	0.0065892
Phosphorylation Substrates Co-enrichment: Differential Expression	Kinase substrates:2475	Kinase substrates:5894	Phosphorylated by MTOR	Phosphorylated by RAF1	9.8395e-06	0.018564
Phosphorylation Substrates Co-enrichment: Differential Expression	Kinase substrates:5294	Kinase substrates:5604	Phosphorylated by PIK3CG	Phosphorylated by MAP2K1	4.5629e-08	0.00043043
Phosphorylation Substrates Co-enrichment: Differential Expression	Kinase substrates:23533	Kinase substrates:5605	Phosphorylated by PIK3R5	Phosphorylated by MAP2K2	1.0866e-09	8.2002e-05
Phosphorylation Substrates Co-enrichment: Differential Expression	Kinase substrates:3611	Kinase substrates:6850	Phosphorylated by ILK	Phosphorylated by SYK	1.4606e-05	0.025634
Phosphorylation Substrates Co-enrichment: Differential Expression	Kinase substrates:10298	Kinase substrates:5170	Phosphorylated by PAK4	Phosphorylated by PDPK1	2.0399e-08	0.00025658
Phosphorylation Substrates Co-enrichment: Differential Expression	Kinase substrates:5163	Kinase substrates:5605	Phosphorylated by PDK1	Phosphorylated by MAP2K2	9.5659e-07	0.0045119
Phosphorylation Substrates Co-enrichment: Differential Expression	Kinase substrates:4214	Kinase substrates:5880	Phosphorylated by MAP3K1	Phosphorylated by RAC2	3.1469e-05	0.047497
Phosphorylation Substrates Co-enrichment: Differential Expression	Kinase substrates:5605	Kinase substrates:5979	Phosphorylated by MAP2K2	Phosphorylated by RET	1.8195e-06	0.0065387
Phosphorylation Substrates Co-enrichment: Differential Expression	Kinase substrates:1326	Kinase substrates:9064	Phosphorylated by MAP3K8	Phosphorylated by MAP3K6	2.1045e-06	0.0072191
Phosphorylation Substrates Co-enrichment: Differential Expression	Kinase substrates:5609	Kinase substrates:9064	Phosphorylated by MAP2K7	Phosphorylated by MAP3K6	2.1045e-06	0.0066175
Phosphorylation Substrates Co-enrichment: Differential Expression	Kinase substrates:23678	Kinase substrates:2776	Phosphorylated by SGK3	Phosphorylated by GNAQ	1.5533e-05	0.026642
Phosphorylation Substrates Co-enrichment: Differential Expression	Kinase substrates:2475	Kinase substrates:5604	Phosphorylated by MTOR	Phosphorylated by MAP2K1	1.1099e-06	0.0049271
Phosphorylation Substrates Co-enrichment: Differential Expression	Kinase substrates:10454	Kinase substrates:5170	Phosphorylated by MAP3K7IP1	Phosphorylated by PDPK1	5.0324e-06	0.012251
Phosphorylation Substrates Co-enrichment: Differential Expression	Kinase substrates:257397	Kinase substrates:5170	Phosphorylated by MAP3K7IP3	Phosphorylated by PDPK1	5.0324e-06	0.011508
Phosphorylation Substrates Co-enrichment: Differential Expression	Kinase substrates:5170	Kinase substrates:5604	Phosphorylated by PDPK1	Phosphorylated by MAP2K1	6.3216e-06	0.01363
Phosphorylation Substrates Co-enrichment: Differential Expression	Kinase substrates:10926	Kinase substrates:983	Phosphorylated by DBF4	Phosphorylated by CDC2	4.8302e-08	0.00040502
Phosphorylation Substrates Co-enrichment: Differential Expression	Kinase substrates:5170	Phosphatase substrates:1845	Phosphorylated by PDPK1	Dephosphorylated by DUSP3	5.0324e-06	0.01117
Phosphorylation Substrates Co-enrichment: Differential Expression	Kinase substrates:23118	Kinase substrates:4214	Phosphorylated by MAP3K7IP2	Phosphorylated by MAP3K1	7.3905e-08	0.00050703
Phosphorylation Substrates Co-enrichment: Differential Expression	Kinase substrates:1326	Phosphatase substrates:5494	Phosphorylated by MAP3K8	Dephosphorylated by PPM1A	2.1045e-06	0.0069053
Phosphorylation Substrates Co-enrichment: Differential Expression	Kinase substrates:257397	Kinase substrates:4214	Phosphorylated by MAP3K7IP3	Phosphorylated by MAP3K1	3.0529e-06	0.0079444
Phosphorylation Substrates Co-enrichment: Differential Expression	Kinase substrates:4214	Phosphatase substrates:5801	Phosphorylated by MAP3K1	Dephosphorylated by PTPRR	1.266e-06	0.0050285
