# Supplementary material for: Multi-Edge Gene Set Networks Reveal Novel Insights into Global Relationships between Biological Themes
Source: PLoS One. 2012 Sep 13;7(9):e45211. doi: 10.1371/journal.pone.0045211 (PMC3441533; doi:10.1371/journal.pone.0045211)
Supplement: File S1 — Archived gene set networks. A zip archive of tab-delimited text files containing edges and associate p-values per gene set network. (ZIP) [file pone.0045211.s006.zip › Phosphorylation Substrates Co-membership.txt]

MetaNet Name	Gene Set 1 ID	Gene Set 2 ID	Gene Set 1 Name	Gene Set 2 Name	P-Value	Benjamini P-Value
Phosphorylation Substrates Co-membership	Phosphatase substrates:63928	Phosphatase substrates:8555	Dephosphorylated by CHP2	Dephosphorylated by CDC14B	1.7884e-25	1.1943e-22
Phosphorylation Substrates Co-membership	Kinase substrates:1111	Kinase substrates:1263	Phosphorylated by CHEK1	Phosphorylated by PLK3	6.9882e-05	0.0068135
Phosphorylation Substrates Co-membership	Kinase substrates:3551	Kinase substrates:4916	Phosphorylated by IKBKB	Phosphorylated by NTRK3	2.2743e-05	0.0024911
Phosphorylation Substrates Co-membership	Kinase substrates:4085	Phosphatase substrates:5534	Phosphorylated by MAD2L1	Dephosphorylated by PPP3R1	1.7177e-27	1.4245e-24
Phosphorylation Substrates Co-membership	Kinase substrates:10459	Phosphatase substrates:8555	Phosphorylated by MAD2L2	Dephosphorylated by CDC14B	2.3266e-30	2.5447e-27
Phosphorylation Substrates Co-membership	Kinase substrates:1956	Kinase substrates:2064	Phosphorylated by EGFR	Phosphorylated by ERBB2	1.6364e-17	6.0239e-15
Phosphorylation Substrates Co-membership	Kinase substrates:1111	Kinase substrates:6300	Phosphorylated by CHEK1	Phosphorylated by MAPK12	0.00013318	0.01208
Phosphorylation Substrates Co-membership	Kinase substrates:257397	Kinase substrates:5609	Phosphorylated by MAP3K7IP3	Phosphorylated by MAP2K7	1.4172e-06	0.00019098
Phosphorylation Substrates Co-membership	Phosphatase substrates:5515	Phosphatase substrates:5519	Dephosphorylated by PPP2CA	Dephosphorylated by PPP2R1B	3.4989e-18	1.3203e-15
Phosphorylation Substrates Co-membership	Kinase substrates:10454	Phosphatase substrates:5495	Phosphorylated by MAP3K7IP1	Dephosphorylated by PPM1B	0.00038666	0.031108
Phosphorylation Substrates Co-membership	Kinase substrates:1326	Kinase substrates:4342	Phosphorylated by MAP3K8	Phosphorylated by MOS	3.7469e-05	0.0038788
Phosphorylation Substrates Co-membership	Kinase substrates:1445	Kinase substrates:7297	Phosphorylated by CSK	Phosphorylated by TYK2	2.0371e-11	5.6938e-09
Phosphorylation Substrates Co-membership	Kinase substrates:2064	Kinase substrates:4233	Phosphorylated by ERBB2	Phosphorylated by MET	0.00022365	0.01949
Phosphorylation Substrates Co-membership	Kinase substrates:6850	Kinase substrates:695	Phosphorylated by SYK	Phosphorylated by BTK	0.00056266	0.043775
Phosphorylation Substrates Co-membership	Kinase substrates:2475	Kinase substrates:5602	Phosphorylated by MTOR	Phosphorylated by MAPK10	0.00015961	0.014288
Phosphorylation Substrates Co-membership	Kinase substrates:5588	Phosphatase substrates:5516	Phosphorylated by PRKCQ	Dephosphorylated by PPP2CB	7.1629e-06	0.00085531
Phosphorylation Substrates Co-membership	Kinase substrates:257397	Kinase substrates:4214	Phosphorylated by MAP3K7IP3	Phosphorylated by MAP3K1	4.1412e-05	0.0042405
Phosphorylation Substrates Co-membership	Kinase substrates:27330	Kinase substrates:6196	Phosphorylated by RPS6KA6	Phosphorylated by RPS6KA2	7.8792e-17	2.8587e-14
Phosphorylation Substrates Co-membership	Kinase substrates:1017	Phosphatase substrates:5533	Phosphorylated by CDK2	Dephosphorylated by PPP3CC	5.2016e-16	1.8693e-13
Phosphorylation Substrates Co-membership	Kinase substrates:10298	Kinase substrates:8476	Phosphorylated by PAK4	Phosphorylated by CDC42BPA	0.00022365	0.019445
Phosphorylation Substrates Co-membership	Phosphatase substrates:5532	Phosphatase substrates:5534	Dephosphorylated by PPP3CB	Dephosphorylated by PPP3R1	4.351e-46	1.2161e-42
Phosphorylation Substrates Co-membership	Kinase substrates:6093	Phosphatase substrates:5501	Phosphorylated by ROCK1	Dephosphorylated by PPP1CC	5.8003e-09	1.2296e-06
Phosphorylation Substrates Co-membership	Kinase substrates:10454	Kinase substrates:23118	Phosphorylated by MAP3K7IP1	Phosphorylated by MAP3K7IP2	2.2158e-32	2.7413e-29
Phosphorylation Substrates Co-membership	Kinase substrates:53944	Kinase substrates:5568	Phosphorylated by CSNK1G1	Phosphorylated by PRKACG	0.00011654	0.010871
Phosphorylation Substrates Co-membership	Kinase substrates:5604	Kinase substrates:7297	Phosphorylated by MAP2K1	Phosphorylated by TYK2	9.3182e-06	0.0010785
Phosphorylation Substrates Co-membership	Kinase substrates:369	Kinase substrates:673	Phosphorylated by ARAF	Phosphorylated by BRAF	2.5022e-06	0.0003206
Phosphorylation Substrates Co-membership	Kinase substrates:9133	Kinase substrates:983	Phosphorylated by CCNB2	Phosphorylated by CDC2	5.6634e-06	0.00068713
Phosphorylation Substrates Co-membership	Kinase substrates:5347	Kinase substrates:9024	Phosphorylated by PLK1	Phosphorylated by BRSK2	0.00011343	0.010634
Phosphorylation Substrates Co-membership	Phosphatase substrates:11261	Phosphatase substrates:5535	Dephosphorylated by CHP	Dephosphorylated by PPP3R2	4.351e-46	1.2629e-42
Phosphorylation Substrates Co-membership	Kinase substrates:11200	Kinase substrates:6790	Phosphorylated by CHEK2	Phosphorylated by AURKA	0.00017908	0.015899
Phosphorylation Substrates Co-membership	Kinase substrates:1017	Kinase substrates:983	Phosphorylated by CDK2	Phosphorylated by CDC2	0.00010453	0.009873
Phosphorylation Substrates Co-membership	Kinase substrates:4067	Kinase substrates:7297	Phosphorylated by LYN	Phosphorylated by TYK2	2.9732e-09	6.7179e-07
Phosphorylation Substrates Co-membership	Kinase substrates:2241	Kinase substrates:6714	Phosphorylated by FER	Phosphorylated by SRC	1.6476e-05	0.0018339
Phosphorylation Substrates Co-membership	Kinase substrates:1147	Kinase substrates:5581	Phosphorylated by CHUK	Phosphorylated by PRKCE	0.00037653	0.030587
Phosphorylation Substrates Co-membership	Kinase substrates:1111	Kinase substrates:11200	Phosphorylated by CHEK1	Phosphorylated by CHEK2	9.4945e-11	2.5141e-08
Phosphorylation Substrates Co-membership	Kinase substrates:1017	Kinase substrates:898	Phosphorylated by CDK2	Phosphorylated by CCNE1	1.6871e-24	9.6452e-22
Phosphorylation Substrates Co-membership	Phosphatase substrates:4660	Phosphatase substrates:5499	Dephosphorylated by PPP1R12B	Dephosphorylated by PPP1CA	5.2989e-06	0.00064497
Phosphorylation Substrates Co-membership	Kinase substrates:2241	Kinase substrates:2534	Phosphorylated by FER	Phosphorylated by FYN	0.00017873	0.015906
Phosphorylation Substrates Co-membership	Kinase substrates:1432	Kinase substrates:8550	Phosphorylated by MAPK14	Phosphorylated by MAPKAPK5	5.8096e-05	0.005784
Phosphorylation Substrates Co-membership	Kinase substrates:5058	Kinase substrates:673	Phosphorylated by PAK1	Phosphorylated by BRAF	0.00062734	0.047918
Phosphorylation Substrates Co-membership	Kinase substrates:5594	Kinase substrates:657	Phosphorylated by MAPK1	Phosphorylated by BMPR1A	0.00034908	0.028791
Phosphorylation Substrates Co-membership	Kinase substrates:5581	Kinase substrates:5582	Phosphorylated by PRKCE	Phosphorylated by PRKCG	1.4515e-08	2.8305e-06
Phosphorylation Substrates Co-membership	Kinase substrates:4214	Kinase substrates:5894	Phosphorylated by MAP3K1	Phosphorylated by RAF1	0.00037147	0.030339
Phosphorylation Substrates Co-membership	Kinase substrates:1452	Kinase substrates:53944	Phosphorylated by CSNK1A1	Phosphorylated by CSNK1G1	3.6003e-06	0.00045058
Phosphorylation Substrates Co-membership	Kinase substrates:25	Kinase substrates:3643	Phosphorylated by ABL1	Phosphorylated by INSR	3.9192e-09	8.5481e-07
Phosphorylation Substrates Co-membership	Kinase substrates:5566	Kinase substrates:5592	Phosphorylated by PRKACA	Phosphorylated by PRKG1	0.00024373	0.020997
Phosphorylation Substrates Co-membership	Kinase substrates:5590	Phosphatase substrates:5792	Phosphorylated by PRKCZ	Dephosphorylated by PTPRF	2.4452e-05	0.0026589
Phosphorylation Substrates Co-membership	Phosphatase substrates:5771	Phosphatase substrates:5791	Dephosphorylated by PTPN2	Dephosphorylated by PTPRE	7.4809e-05	0.0072658
Phosphorylation Substrates Co-membership	Kinase substrates:2064	Kinase substrates:5156	Phosphorylated by ERBB2	Phosphorylated by PDGFRA	7.7194e-14	2.4273e-11
Phosphorylation Substrates Co-membership	Kinase substrates:2475	Phosphatase substrates:5770	Phosphorylated by MTOR	Dephosphorylated by PTPN1	0.00015961	0.014305
Phosphorylation Substrates Co-membership	Kinase substrates:3611	Kinase substrates:5294	Phosphorylated by ILK	Phosphorylated by PIK3CG	1.6143e-07	2.6658e-05
Phosphorylation Substrates Co-membership	Kinase substrates:1147	Kinase substrates:5590	Phosphorylated by CHUK	Phosphorylated by PRKCZ	2.648e-07	4.1119e-05
Phosphorylation Substrates Co-membership	Kinase substrates:1445	Kinase substrates:3718	Phosphorylated by CSK	Phosphorylated by JAK3	3.6328e-11	9.8616e-09
Phosphorylation Substrates Co-membership	Kinase substrates:3716	Kinase substrates:6850	Phosphorylated by JAK1	Phosphorylated by SYK	1.6708e-09	3.8797e-07
Phosphorylation Substrates Co-membership	Kinase substrates:2066	Kinase substrates:5747	Phosphorylated by ERBB4	Phosphorylated by PTK2	3.0816e-08	5.686e-06
Phosphorylation Substrates Co-membership	Kinase substrates:2534	Kinase substrates:4916	Phosphorylated by FYN	Phosphorylated by NTRK3	8.732e-05	0.0084159
Phosphorylation Substrates Co-membership	Kinase substrates:3717	Kinase substrates:5604	Phosphorylated by JAK2	Phosphorylated by MAP2K1	4.7502e-05	0.0048378
Phosphorylation Substrates Co-membership	Kinase substrates:1453	Kinase substrates:5613	Phosphorylated by CSNK1D	Phosphorylated by PRKX	0.00051298	0.040494
Phosphorylation Substrates Co-membership	Kinase substrates:1956	Phosphatase substrates:5797	Phosphorylated by EGFR	Dephosphorylated by PTPRM	0.0005555	0.043352
Phosphorylation Substrates Co-membership	Kinase substrates:4085	Kinase substrates:898	Phosphorylated by MAD2L1	Phosphorylated by CCNE1	5.2737e-29	5.0378e-26
Phosphorylation Substrates Co-membership	Kinase substrates:131890	Kinase substrates:157	Phosphorylated by GRK7	Phosphorylated by ADRBK2	2.4881e-14	8.0244e-12
Phosphorylation Substrates Co-membership	Kinase substrates:1019	Kinase substrates:896	Phosphorylated by CDK4	Phosphorylated by CCND3	6.4699e-09	1.3677e-06
Phosphorylation Substrates Co-membership	Kinase substrates:2932	Kinase substrates:5568	Phosphorylated by GSK3B	Phosphorylated by PRKACG	1.8491e-07	2.9945e-05
Phosphorylation Substrates Co-membership	Kinase substrates:10454	Kinase substrates:9020	Phosphorylated by MAP3K7IP1	Phosphorylated by MAP3K14	1.8414e-06	0.00024466
Phosphorylation Substrates Co-membership	Kinase substrates:5159	Kinase substrates:613	Phosphorylated by PDGFRB	Phosphorylated by BCR	1.7088e-07	2.7912e-05
Phosphorylation Substrates Co-membership	Kinase substrates:2475	Kinase substrates:5290	Phosphorylated by MTOR	Phosphorylated by PIK3CA	2.0837e-08	3.9411e-06
Phosphorylation Substrates Co-membership	Kinase substrates:2475	Kinase substrates:5163	Phosphorylated by MTOR	Phosphorylated by PDK1	2.8721e-07	4.4054e-05
Phosphorylation Substrates Co-membership	Kinase substrates:4914	Kinase substrates:5159	Phosphorylated by NTRK1	Phosphorylated by PDGFRB	2.5565e-07	4.011e-05
Phosphorylation Substrates Co-membership	Kinase substrates:7535	Phosphatase substrates:1848	Phosphorylated by ZAP70	Dephosphorylated by DUSP6	3.6831e-07	5.5369e-05
Phosphorylation Substrates Co-membership	Kinase substrates:130399	Kinase substrates:7046	Phosphorylated by ACVR1C	Phosphorylated by TGFBR1	2.5022e-06	0.00032224
Phosphorylation Substrates Co-membership	Phosphatase substrates:5530	Phosphatase substrates:5535	Dephosphorylated by PPP3CA	Dephosphorylated by PPP3R2	9.1372e-45	1.8636e-41
Phosphorylation Substrates Co-membership	Kinase substrates:6885	Kinase substrates:9064	Phosphorylated by MAP3K7	Phosphorylated by MAP3K6	0.0003802	0.030852
Phosphorylation Substrates Co-membership	Phosphatase substrates:11261	Phosphatase substrates:5532	Dephosphorylated by CHP	Dephosphorylated by PPP3CB	4.351e-46	1.5636e-42
Phosphorylation Substrates Co-membership	Kinase substrates:2534	Kinase substrates:3643	Phosphorylated by FYN	Phosphorylated by INSR	0.00026967	0.022996
Phosphorylation Substrates Co-membership	Kinase substrates:10459	Phosphatase substrates:5534	Phosphorylated by MAD2L2	Dephosphorylated by PPP3R1	1.7177e-27	1.3228e-24
Phosphorylation Substrates Co-membership	Kinase substrates:7535	Phosphatase substrates:5801	Phosphorylated by ZAP70	Dephosphorylated by PTPRR	6.1099e-07	8.7994e-05
Phosphorylation Substrates Co-membership	Kinase substrates:2534	Kinase substrates:4914	Phosphorylated by FYN	Phosphorylated by NTRK1	0.00019782	0.017461
Phosphorylation Substrates Co-membership	Kinase substrates:472	Kinase substrates:651610	Phosphorylated by ATM	Phosphorylated by LOC651610	4.2054e-06	0.00052458
Phosphorylation Substrates Co-membership	Kinase substrates:1326	Kinase substrates:8737	Phosphorylated by MAP3K8	Phosphorylated by RIPK1	3.235e-08	5.9111e-06
Phosphorylation Substrates Co-membership	Kinase substrates:5058	Kinase substrates:57144	Phosphorylated by PAK1	Phosphorylated by PAK7	5.8666e-19	2.3059e-16
Phosphorylation Substrates Co-membership	Kinase substrates:23118	Kinase substrates:6416	Phosphorylated by MAP3K7IP2	Phosphorylated by MAP2K4	1.4891e-08	2.8668e-06
Phosphorylation Substrates Co-membership	Kinase substrates:5573	Kinase substrates:5576	Phosphorylated by PRKAR1A	Phosphorylated by PRKAR2A	7.5035e-06	0.00088616
Phosphorylation Substrates Co-membership	Kinase substrates:257397	Phosphatase substrates:84867	Phosphorylated by MAP3K7IP3	Dephosphorylated by PTPN5	1.5888e-20	6.9307e-18
Phosphorylation Substrates Co-membership	Kinase substrates:3702	Kinase substrates:695	Phosphorylated by ITK	Phosphorylated by BTK	7.4985e-06	0.00088835
Phosphorylation Substrates Co-membership	Kinase substrates:5578	Kinase substrates:815	Phosphorylated by PRKCA	Phosphorylated by CAMK2A	0.00056824	0.044118
Phosphorylation Substrates Co-membership	Kinase substrates:1326	Kinase substrates:6885	Phosphorylated by MAP3K8	Phosphorylated by MAP3K7	1.8931e-07	3.0462e-05
Phosphorylation Substrates Co-membership	Kinase substrates:2185	Kinase substrates:4067	Phosphorylated by PTK2B	Phosphorylated by LYN	1.8569e-05	0.0020547
Phosphorylation Substrates Co-membership	Kinase substrates:5578	Kinase substrates:5582	Phosphorylated by PRKCA	Phosphorylated by PRKCG	6.6142e-44	1.1885e-40
Phosphorylation Substrates Co-membership	Kinase substrates:898	Phosphatase substrates:8556	Phosphorylated by CCNE1	Dephosphorylated by CDC14A	5.5106e-27	4.0771e-24
Phosphorylation Substrates Co-membership	Kinase substrates:5603	Kinase substrates:6300	Phosphorylated by MAPK13	Phosphorylated by MAPK12	6.0114e-36	8.2483e-33
Phosphorylation Substrates Co-membership	Kinase substrates:898	Phosphatase substrates:11261	Phosphorylated by CCNE1	Dephosphorylated by CHP	4.0194e-24	2.198e-21
Phosphorylation Substrates Co-membership	Kinase substrates:815	Kinase substrates:818	Phosphorylated by CAMK2A	Phosphorylated by CAMK2G	7.783e-09	1.5917e-06
Phosphorylation Substrates Co-membership	Kinase substrates:5594	Kinase substrates:6196	Phosphorylated by MAPK1	Phosphorylated by RPS6KA2	0.00054022	0.042379
Phosphorylation Substrates Co-membership	Kinase substrates:1326	Kinase substrates:3551	Phosphorylated by MAP3K8	Phosphorylated by IKBKB	0.00055528	0.043425
Phosphorylation Substrates Co-membership	Kinase substrates:2475	Kinase substrates:4916	Phosphorylated by MTOR	Phosphorylated by NTRK3	6.8053e-05	0.0066697
Phosphorylation Substrates Co-membership	Kinase substrates:23533	Kinase substrates:2475	Phosphorylated by PIK3R5	Phosphorylated by MTOR	2.3425e-06	0.00030744
Phosphorylation Substrates Co-membership	Kinase substrates:257397	Kinase substrates:4893	Phosphorylated by MAP3K7IP3	Phosphorylated by NRAS	2.0715e-09	4.7662e-07
Phosphorylation Substrates Co-membership	Kinase substrates:2065	Kinase substrates:5156	Phosphorylated by ERBB3	Phosphorylated by PDGFRA	1.4647e-10	3.8381e-08
Phosphorylation Substrates Co-membership	Kinase substrates:4214	Kinase substrates:5058	Phosphorylated by MAP3K1	Phosphorylated by PAK1	0.00032108	0.026923
Phosphorylation Substrates Co-membership	Kinase substrates:3932	Kinase substrates:6850	Phosphorylated by LCK	Phosphorylated by SYK	5.5682e-07	8.081e-05
Phosphorylation Substrates Co-membership	Kinase substrates:9134	Phosphatase substrates:8556	Phosphorylated by CCNE2	Dephosphorylated by CDC14A	1.2982e-27	1.1526e-24
Phosphorylation Substrates Co-membership	Kinase substrates:1956	Kinase substrates:5747	Phosphorylated by EGFR	Phosphorylated by PTK2	0.00011921	0.011052
Phosphorylation Substrates Co-membership	Kinase substrates:9134	Phosphatase substrates:5534	Phosphorylated by CCNE2	Dephosphorylated by PPP3R1	9.4976e-25	5.6437e-22
Phosphorylation Substrates Co-membership	Kinase substrates:1956	Kinase substrates:2534	Phosphorylated by EGFR	Phosphorylated by FYN	3.1699e-06	0.0004007
Phosphorylation Substrates Co-membership	Kinase substrates:3265	Kinase substrates:6885	Phosphorylated by HRAS	Phosphorylated by MAP3K7	1.2806e-08	2.5365e-06
Phosphorylation Substrates Co-membership	Kinase substrates:10454	Phosphatase substrates:84867	Phosphorylated by MAP3K7IP1	Dephosphorylated by PTPN5	5.1606e-20	2.2003e-17
Phosphorylation Substrates Co-membership	Kinase substrates:5575	Kinase substrates:5577	Phosphorylated by PRKAR1B	Phosphorylated by PRKAR2B	5.0045e-06	0.00061111
Phosphorylation Substrates Co-membership	Kinase substrates:5581	Phosphatase substrates:5792	Phosphorylated by PRKCE	Dephosphorylated by PTPRF	1.8136e-05	0.0020098
Phosphorylation Substrates Co-membership	Kinase substrates:4214	Kinase substrates:9020	Phosphorylated by MAP3K1	Phosphorylated by MAP3K14	7.7375e-07	0.00010914
Phosphorylation Substrates Co-membership	Kinase substrates:6197	Kinase substrates:9261	Phosphorylated by RPS6KA3	Phosphorylated by MAPKAPK2	0.00037144	0.030435
Phosphorylation Substrates Co-membership	Kinase substrates:9475	Phosphatase substrates:5499	Phosphorylated by ROCK2	Dephosphorylated by PPP1CA	1.0461e-09	2.4824e-07
Phosphorylation Substrates Co-membership	Kinase substrates:5580	Phosphatase substrates:5516	Phosphorylated by PRKCD	Dephosphorylated by PPP2CB	6.1451e-05	0.0060699
Phosphorylation Substrates Co-membership	Kinase substrates:2064	Kinase substrates:2534	Phosphorylated by ERBB2	Phosphorylated by FYN	7.2781e-10	1.8008e-07
Phosphorylation Substrates Co-membership	Kinase substrates:10454	Kinase substrates:1326	Phosphorylated by MAP3K7IP1	Phosphorylated by MAP3K8	9.118e-06	0.001057
Phosphorylation Substrates Co-membership	Kinase substrates:207	Kinase substrates:472	Phosphorylated by AKT1	Phosphorylated by ATM	0.000433	0.034726
Phosphorylation Substrates Co-membership	Kinase substrates:5594	Kinase substrates:6197	Phosphorylated by MAPK1	Phosphorylated by RPS6KA3	7.1521e-06	0.00085538
Phosphorylation Substrates Co-membership	Kinase substrates:5601	Kinase substrates:8517	Phosphorylated by MAPK9	Phosphorylated by IKBKG	7.1262e-05	0.0069392
Phosphorylation Substrates Co-membership	Phosphatase substrates:5534	Phosphatase substrates:5535	Dephosphorylated by PPP3R1	Dephosphorylated by PPP3R2	4.351e-46	1.1727e-42
Phosphorylation Substrates Co-membership	Kinase substrates:25	Kinase substrates:4916	Phosphorylated by ABL1	Phosphorylated by NTRK3	2.5413e-05	0.0027358
Phosphorylation Substrates Co-membership	Kinase substrates:1453	Kinase substrates:1456	Phosphorylated by CSNK1D	Phosphorylated by CSNK1G3	4.626e-07	6.8452e-05
Phosphorylation Substrates Co-membership	Kinase substrates:5170	Kinase substrates:5294	Phosphorylated by PDPK1	Phosphorylated by PIK3CG	1.085e-05	0.0012444
Phosphorylation Substrates Co-membership	Kinase substrates:2261	Kinase substrates:3718	Phosphorylated by FGFR3	Phosphorylated by JAK3	0.0003802	0.030786
Phosphorylation Substrates Co-membership	Kinase substrates:5880	Kinase substrates:6416	Phosphorylated by RAC2	Phosphorylated by MAP2K4	1.6175e-08	3.0902e-06
Phosphorylation Substrates Co-membership	Kinase substrates:3932	Phosphatase substrates:5777	Phosphorylated by LCK	Dephosphorylated by PTPN6	3.5757e-05	0.003722
Phosphorylation Substrates Co-membership	Kinase substrates:2066	Kinase substrates:613	Phosphorylated by ERBB4	Phosphorylated by BCR	2.0566e-08	3.9093e-06
Phosphorylation Substrates Co-membership	Phosphatase substrates:5532	Phosphatase substrates:63928	Dephosphorylated by PPP3CB	Dephosphorylated by CHP2	4.351e-46	1.9315e-42
Phosphorylation Substrates Co-membership	Kinase substrates:898	Phosphatase substrates:5533	Phosphorylated by CCNE1	Dephosphorylated by PPP3CC	4.0194e-24	2.2141e-21
Phosphorylation Substrates Co-membership	Kinase substrates:4085	Phosphatase substrates:5533	Phosphorylated by MAD2L1	Dephosphorylated by PPP3CC	1.7177e-27	1.3939e-24
Phosphorylation Substrates Co-membership	Kinase substrates:3055	Kinase substrates:3716	Phosphorylated by HCK	Phosphorylated by JAK1	8.7756e-12	2.5085e-09
Phosphorylation Substrates Co-membership	Kinase substrates:2872	Kinase substrates:8569	Phosphorylated by MKNK2	Phosphorylated by MKNK1	2.0925e-11	5.7214e-09
Phosphorylation Substrates Co-membership	Kinase substrates:4914	Kinase substrates:5602	Phosphorylated by NTRK1	Phosphorylated by MAPK10	9.741e-05	0.0092935
Phosphorylation Substrates Co-membership	Kinase substrates:4893	Phosphatase substrates:84867	Phosphorylated by NRAS	Dephosphorylated by PTPN5	8.7884e-10	2.1122e-07
Phosphorylation Substrates Co-membership	Kinase substrates:208	Kinase substrates:3551	Phosphorylated by AKT2	Phosphorylated by IKBKB	2.5955e-07	4.0386e-05
Phosphorylation Substrates Co-membership	Kinase substrates:1445	Kinase substrates:5747	Phosphorylated by CSK	Phosphorylated by PTK2	0.00065687	0.04982
Phosphorylation Substrates Co-membership	Kinase substrates:3055	Kinase substrates:695	Phosphorylated by HCK	Phosphorylated by BTK	0.00037047	0.030389
Phosphorylation Substrates Co-membership	Kinase substrates:10454	Kinase substrates:7535	Phosphorylated by MAP3K7IP1	Phosphorylated by ZAP70	2.0512e-06	0.00026969
Phosphorylation Substrates Co-membership	Kinase substrates:1021	Kinase substrates:896	Phosphorylated by CDK6	Phosphorylated by CCND3	6.4699e-09	1.3601e-06
Phosphorylation Substrates Co-membership	Kinase substrates:10298	Kinase substrates:5062	Phosphorylated by PAK4	Phosphorylated by PAK2	8.2425e-19	3.1899e-16
Phosphorylation Substrates Co-membership	Kinase substrates:2065	Kinase substrates:2534	Phosphorylated by ERBB3	Phosphorylated by FYN	4.6842e-07	6.8774e-05
Phosphorylation Substrates Co-membership	Kinase substrates:257397	Kinase substrates:5608	Phosphorylated by MAP3K7IP3	Phosphorylated by MAP2K6	1.0315e-08	2.0758e-06
Phosphorylation Substrates Co-membership	Kinase substrates:2064	Kinase substrates:4915	Phosphorylated by ERBB2	Phosphorylated by NTRK2	4.2431e-07	6.3158e-05
Phosphorylation Substrates Co-membership	Kinase substrates:1147	Kinase substrates:4916	Phosphorylated by CHUK	Phosphorylated by NTRK3	4.1412e-05	0.0042462
Phosphorylation Substrates Co-membership	Kinase substrates:56924	Kinase substrates:5894	Phosphorylated by PAK6	Phosphorylated by RAF1	0.00029756	0.02509
Phosphorylation Substrates Co-membership	Kinase substrates:2268	Kinase substrates:4067	Phosphorylated by FGR	Phosphorylated by LYN	1.2378e-21	5.8385e-19
Phosphorylation Substrates Co-membership	Kinase substrates:2931	Kinase substrates:2932	Phosphorylated by GSK3A	Phosphorylated by GSK3B	1.4933e-05	0.001687
Phosphorylation Substrates Co-membership	Kinase substrates:3611	Kinase substrates:5163	Phosphorylated by ILK	Phosphorylated by PDK1	9.014e-07	0.00012505
Phosphorylation Substrates Co-membership	Kinase substrates:10298	Kinase substrates:5058	Phosphorylated by PAK4	Phosphorylated by PAK1	5.8636e-17	2.1377e-14
Phosphorylation Substrates Co-membership	Kinase substrates:4067	Kinase substrates:6850	Phosphorylated by LYN	Phosphorylated by SYK	1.2393e-20	5.5341e-18
Phosphorylation Substrates Co-membership	Kinase substrates:2268	Kinase substrates:5604	Phosphorylated by FGR	Phosphorylated by MAP2K1	7.1629e-06	0.00085396
Phosphorylation Substrates Co-membership	Kinase substrates:5579	Phosphatase substrates:5516	Phosphorylated by PRKCB	Dephosphorylated by PPP2CB	6.7385e-05	0.0066215
Phosphorylation Substrates Co-membership	Kinase substrates:2268	Kinase substrates:3055	Phosphorylated by FGR	Phosphorylated by HCK	7.9938e-20	3.2965e-17
Phosphorylation Substrates Co-membership	Kinase substrates:1956	Kinase substrates:4915	Phosphorylated by EGFR	Phosphorylated by NTRK2	0.00011921	0.011038
Phosphorylation Substrates Co-membership	Kinase substrates:2534	Kinase substrates:5747	Phosphorylated by FYN	Phosphorylated by PTK2	0.00019782	0.01744
Phosphorylation Substrates Co-membership	Kinase substrates:5294	Kinase substrates:5295	Phosphorylated by PIK3CG	Phosphorylated by PIK3R1	2.0925e-11	5.7422e-09
Phosphorylation Substrates Co-membership	Kinase substrates:10459	Phosphatase substrates:5532	Phosphorylated by MAD2L2	Dephosphorylated by PPP3CB	1.7177e-27	1.4731e-24
Phosphorylation Substrates Co-membership	Kinase substrates:4915	Kinase substrates:8517	Phosphorylated by NTRK2	Phosphorylated by IKBKG	1.9496e-05	0.0021479
Phosphorylation Substrates Co-membership	Kinase substrates:1452	Kinase substrates:1459	Phosphorylated by CSNK1A1	Phosphorylated by CSNK2A2	1.8882e-07	3.0447e-05
Phosphorylation Substrates Co-membership	Kinase substrates:23118	Kinase substrates:5979	Phosphorylated by MAP3K7IP2	Phosphorylated by RET	2.0558e-07	3.2593e-05
Phosphorylation Substrates Co-membership	Kinase substrates:4915	Kinase substrates:5156	Phosphorylated by NTRK2	Phosphorylated by PDGFRA	7.1606e-08	1.2423e-05
Phosphorylation Substrates Co-membership	Kinase substrates:10298	Kinase substrates:57144	Phosphorylated by PAK4	Phosphorylated by PAK7	3.9744e-21	1.8401e-18
Phosphorylation Substrates Co-membership	Kinase substrates:2475	Phosphatase substrates:5792	Phosphorylated by MTOR	Dephosphorylated by PTPRF	5.8249e-06	0.00070109
Phosphorylation Substrates Co-membership	Kinase substrates:3055	Kinase substrates:4067	Phosphorylated by HCK	Phosphorylated by LYN	1.8021e-28	1.7e-25
Phosphorylation Substrates Co-membership	Kinase substrates:4085	Phosphatase substrates:63928	Phosphorylated by MAD2L1	Dephosphorylated by CHP2	1.7177e-27	1.379e-24
Phosphorylation Substrates Co-membership	Kinase substrates:2475	Phosphatase substrates:5515	Phosphorylated by MTOR	Dephosphorylated by PPP2CA	0.00044334	0.035442
Phosphorylation Substrates Co-membership	Kinase substrates:2475	Kinase substrates:8517	Phosphorylated by MTOR	Phosphorylated by IKBKG	3.21e-05	0.0033692
Phosphorylation Substrates Co-membership	Kinase substrates:3551	Phosphatase substrates:5792	Phosphorylated by IKBKB	Dephosphorylated by PTPRF	1.9278e-06	0.00025524
Phosphorylation Substrates Co-membership	Kinase substrates:5594	Kinase substrates:7046	Phosphorylated by MAPK1	Phosphorylated by TGFBR1	0.00034908	0.028823
Phosphorylation Substrates Co-membership	Kinase substrates:5170	Phosphatase substrates:5519	Phosphorylated by PDPK1	Dephosphorylated by PPP2R1B	0.00012584	0.011511
Phosphorylation Substrates Co-membership	Kinase substrates:5582	Phosphatase substrates:5518	Phosphorylated by PRKCG	Dephosphorylated by PPP2R1A	5.3442e-05	0.005399
Phosphorylation Substrates Co-membership	Kinase substrates:1432	Kinase substrates:5594	Phosphorylated by MAPK14	Phosphorylated by MAPK1	1.2371e-07	2.0839e-05
Phosphorylation Substrates Co-membership	Kinase substrates:5588	Phosphatase substrates:5518	Phosphorylated by PRKCQ	Dephosphorylated by PPP2R1A	9.3023e-07	0.0001281
Phosphorylation Substrates Co-membership	Kinase substrates:2261	Kinase substrates:9252	Phosphorylated by FGFR3	Phosphorylated by RPS6KA5	0.00026126	0.022354
Phosphorylation Substrates Co-membership	Kinase substrates:7535	Phosphatase substrates:84867	Phosphorylated by ZAP70	Dephosphorylated by PTPN5	6.1099e-07	8.7659e-05
Phosphorylation Substrates Co-membership	Kinase substrates:1017	Phosphatase substrates:5535	Phosphorylated by CDK2	Dephosphorylated by PPP3R2	5.2016e-16	1.8516e-13
Phosphorylation Substrates Co-membership	Kinase substrates:11200	Kinase substrates:545	Phosphorylated by CHEK2	Phosphorylated by ATR	3.653e-08	6.611e-06
Phosphorylation Substrates Co-membership	Kinase substrates:3055	Kinase substrates:3718	Phosphorylated by HCK	Phosphorylated by JAK3	1.4986e-12	4.3835e-10
Phosphorylation Substrates Co-membership	Kinase substrates:5747	Kinase substrates:6714	Phosphorylated by PTK2	Phosphorylated by SRC	8.7797e-05	0.0084511
Phosphorylation Substrates Co-membership	Kinase substrates:1017	Phosphatase substrates:8555	Phosphorylated by CDK2	Dephosphorylated by CDC14B	4.4422e-24	2.3443e-21
Phosphorylation Substrates Co-membership	Kinase substrates:3551	Kinase substrates:8517	Phosphorylated by IKBKB	Phosphorylated by IKBKG	3.0809e-13	9.3752e-11
Phosphorylation Substrates Co-membership	Kinase substrates:7535	Phosphatase substrates:1845	Phosphorylated by ZAP70	Dephosphorylated by DUSP3	6.1099e-07	8.7826e-05
Phosphorylation Substrates Co-membership	Kinase substrates:2932	Phosphatase substrates:5530	Phosphorylated by GSK3B	Dephosphorylated by PPP3CA	3.5181e-05	0.0036671
Phosphorylation Substrates Co-membership	Kinase substrates:257397	Kinase substrates:5979	Phosphorylated by MAP3K7IP3	Phosphorylated by RET	1.4262e-07	2.3655e-05
Phosphorylation Substrates Co-membership	Kinase substrates:5159	Phosphatase substrates:5771	Phosphorylated by PDGFRB	Dephosphorylated by PTPN2	0.00044499	0.035536
Phosphorylation Substrates Co-membership	Kinase substrates:23118	Kinase substrates:6885	Phosphorylated by MAP3K7IP2	Phosphorylated by MAP3K7	1.8985e-28	1.7473e-25
Phosphorylation Substrates Co-membership	Phosphatase substrates:5499	Phosphatase substrates:5501	Dephosphorylated by PPP1CA	Dephosphorylated by PPP1CC	4.1732e-49	3.1494e-45
Phosphorylation Substrates Co-membership	Kinase substrates:4067	Kinase substrates:5604	Phosphorylated by LYN	Phosphorylated by MAP2K1	0.00038449	0.031033
Phosphorylation Substrates Co-membership	Kinase substrates:5567	Kinase substrates:817	Phosphorylated by PRKACB	Phosphorylated by CAMK2D	6.1268e-05	0.0060598
Phosphorylation Substrates Co-membership	Kinase substrates:4893	Kinase substrates:7535	Phosphorylated by NRAS	Phosphorylated by ZAP70	2.9922e-09	6.6808e-07
Phosphorylation Substrates Co-membership	Kinase substrates:816	Kinase substrates:817	Phosphorylated by CAMK2B	Phosphorylated by CAMK2D	3.47e-10	8.8469e-08
Phosphorylation Substrates Co-membership	Kinase substrates:5594	Kinase substrates:6300	Phosphorylated by MAPK1	Phosphorylated by MAPK12	0.00052667	0.041358
Phosphorylation Substrates Co-membership	Kinase substrates:4067	Kinase substrates:5605	Phosphorylated by LYN	Phosphorylated by MAP2K2	3.0285e-05	0.003192
Phosphorylation Substrates Co-membership	Kinase substrates:5979	Phosphatase substrates:84867	Phosphorylated by RET	Dephosphorylated by PTPN5	6.0757e-08	1.0788e-05
Phosphorylation Substrates Co-membership	Phosphatase substrates:1848	Phosphatase substrates:5801	Dephosphorylated by DUSP6	Dephosphorylated by PTPRR	7.2346e-23	3.6398e-20
Phosphorylation Substrates Co-membership	Kinase substrates:5579	Kinase substrates:5582	Phosphorylated by PRKCB	Phosphorylated by PRKCG	9.301e-65	1.4038e-60
Phosphorylation Substrates Co-membership	Kinase substrates:6197	Kinase substrates:8986	Phosphorylated by RPS6KA3	Phosphorylated by RPS6KA4	1.085e-05	0.0012463
Phosphorylation Substrates Co-membership	Kinase substrates:85366	Phosphatase substrates:5499	Phosphorylated by MYLK2	Dephosphorylated by PPP1CA	6.1649e-19	2.4106e-16
Phosphorylation Substrates Co-membership	Kinase substrates:1263	Kinase substrates:6300	Phosphorylated by PLK3	Phosphorylated by MAPK12	0.00057304	0.044445
Phosphorylation Substrates Co-membership	Kinase substrates:1147	Phosphatase substrates:5792	Phosphorylated by CHUK	Dephosphorylated by PTPRF	3.5274e-06	0.00044293
Phosphorylation Substrates Co-membership	Kinase substrates:5163	Kinase substrates:5290	Phosphorylated by PDK1	Phosphorylated by PIK3CA	1.4617e-09	3.4257e-07
Phosphorylation Substrates Co-membership	Kinase substrates:5580	Kinase substrates:5588	Phosphorylated by PRKCD	Phosphorylated by PRKCQ	1.1447e-08	2.2853e-06
Phosphorylation Substrates Co-membership	Kinase substrates:5156	Kinase substrates:6850	Phosphorylated by PDGFRA	Phosphorylated by SYK	0.00024093	0.02078
Phosphorylation Substrates Co-membership	Kinase substrates:2064	Kinase substrates:613	Phosphorylated by ERBB2	Phosphorylated by BCR	2.8376e-07	4.3703e-05
Phosphorylation Substrates Co-membership	Kinase substrates:56924	Kinase substrates:57144	Phosphorylated by PAK6	Phosphorylated by PAK7	3.979e-22	1.9499e-19
Phosphorylation Substrates Co-membership	Kinase substrates:1956	Kinase substrates:3643	Phosphorylated by EGFR	Phosphorylated by INSR	5.5535e-15	1.8794e-12
Phosphorylation Substrates Co-membership	Kinase substrates:2475	Kinase substrates:5294	Phosphorylated by MTOR	Phosphorylated by PIK3CG	5.8249e-06	0.00070559
Phosphorylation Substrates Co-membership	Phosphatase substrates:5507	Phosphatase substrates:79660	Dephosphorylated by PPP1R3C	Dephosphorylated by PPP1R3B	2.2158e-32	2.787e-29
Phosphorylation Substrates Co-membership	Kinase substrates:7465	Phosphatase substrates:993	Phosphorylated by WEE1	Dephosphorylated by CDC25A	2.499e-05	0.0027096
Phosphorylation Substrates Co-membership	Kinase substrates:4893	Kinase substrates:5608	Phosphorylated by NRAS	Phosphorylated by MAP2K6	2.0925e-11	5.8055e-09
Phosphorylation Substrates Co-membership	Kinase substrates:7867	Kinase substrates:9261	Phosphorylated by MAPKAPK3	Phosphorylated by MAPKAPK2	5.8876e-07	8.5281e-05
Phosphorylation Substrates Co-membership	Kinase substrates:5580	Phosphatase substrates:5518	Phosphorylated by PRKCD	Dephosphorylated by PPP2R1A	0.00013581	0.012304
Phosphorylation Substrates Co-membership	Kinase substrates:5582	Kinase substrates:5588	Phosphorylated by PRKCG	Phosphorylated by PRKCQ	1.6056e-09	3.7514e-07
Phosphorylation Substrates Co-membership	Kinase substrates:2534	Kinase substrates:5159	Phosphorylated by FYN	Phosphorylated by PDGFRB	2.1827e-08	4.1181e-06
Phosphorylation Substrates Co-membership	Kinase substrates:5599	Phosphatase substrates:5792	Phosphorylated by MAPK8	Dephosphorylated by PTPRF	5.1711e-05	0.0052382
Phosphorylation Substrates Co-membership	Phosphatase substrates:5516	Phosphatase substrates:5518	Dephosphorylated by PPP2CB	Dephosphorylated by PPP2R1A	1.4484e-20	6.4295e-18
Phosphorylation Substrates Co-membership	Kinase substrates:3717	Kinase substrates:3718	Phosphorylated by JAK2	Phosphorylated by JAK3	6.3635e-30	6.7637e-27
Phosphorylation Substrates Co-membership	Kinase substrates:5608	Kinase substrates:6885	Phosphorylated by MAP2K6	Phosphorylated by MAP3K7	6.3565e-08	1.1208e-05
Phosphorylation Substrates Co-membership	Phosphatase substrates:5530	Phosphatase substrates:8555	Dephosphorylated by PPP3CA	Dephosphorylated by CDC14B	4.6888e-25	2.9243e-22
Phosphorylation Substrates Co-membership	Kinase substrates:5608	Phosphatase substrates:1845	Phosphorylated by MAP2K6	Dephosphorylated by DUSP3	4.3805e-09	9.3915e-07
Phosphorylation Substrates Co-membership	Kinase substrates:8517	Kinase substrates:9641	Phosphorylated by IKBKG	Phosphorylated by IKBKE	9.0579e-08	1.5606e-05
Phosphorylation Substrates Co-membership	Phosphatase substrates:1845	Phosphatase substrates:84867	Dephosphorylated by DUSP3	Dephosphorylated by PTPN5	7.2303e-22	3.5203e-19
Phosphorylation Substrates Co-membership	Kinase substrates:10454	Kinase substrates:5979	Phosphorylated by MAP3K7IP1	Phosphorylated by RET	2.0558e-07	3.2524e-05
Phosphorylation Substrates Co-membership	Kinase substrates:4214	Kinase substrates:673	Phosphorylated by MAP3K1	Phosphorylated by BRAF	0.00011221	0.010559
Phosphorylation Substrates Co-membership	Kinase substrates:3480	Kinase substrates:5747	Phosphorylated by IGF1R	Phosphorylated by PTK2	2.5565e-07	3.9944e-05
Phosphorylation Substrates Co-membership	Phosphatase substrates:5533	Phosphatase substrates:8556	Dephosphorylated by PPP3CC	Dephosphorylated by CDC14A	1.7884e-25	1.1437e-22
Phosphorylation Substrates Co-membership	Kinase substrates:1147	Kinase substrates:2475	Phosphorylated by CHUK	Phosphorylated by MTOR	0.00012343	0.011402
Phosphorylation Substrates Co-membership	Kinase substrates:257397	Kinase substrates:6416	Phosphorylated by MAP3K7IP3	Phosphorylated by MAP2K4	1.0315e-08	2.0703e-06
Phosphorylation Substrates Co-membership	Kinase substrates:1956	Kinase substrates:3480	Phosphorylated by EGFR	Phosphorylated by IGF1R	4.2322e-13	1.2725e-10
Phosphorylation Substrates Co-membership	Kinase substrates:6195	Kinase substrates:6196	Phosphorylated by RPS6KA1	Phosphorylated by RPS6KA2	1.6742e-18	6.4134e-16
Phosphorylation Substrates Co-membership	Kinase substrates:5580	Kinase substrates:5583	Phosphorylated by PRKCD	Phosphorylated by PRKCH	3.2088e-08	5.8775e-06
Phosphorylation Substrates Co-membership	Kinase substrates:5604	Kinase substrates:5979	Phosphorylated by MAP2K1	Phosphorylated by RET	3.21e-05	0.0033739
Phosphorylation Substrates Co-membership	Kinase substrates:10746	Phosphatase substrates:5494	Phosphorylated by MAP3K2	Dephosphorylated by PPM1A	3.0027e-05	0.0031737
Phosphorylation Substrates Co-membership	Phosphatase substrates:5519	Phosphatase substrates:5522	Dephosphorylated by PPP2R1B	Dephosphorylated by PPP2R2C	3.7534e-05	0.0038695
Phosphorylation Substrates Co-membership	Kinase substrates:6714	Phosphatase substrates:5777	Phosphorylated by SRC	Dephosphorylated by PTPN6	0.00032081	0.02696
Phosphorylation Substrates Co-membership	Phosphatase substrates:1845	Phosphatase substrates:5801	Dephosphorylated by DUSP3	Dephosphorylated by PTPRR	7.2303e-22	3.4754e-19
Phosphorylation Substrates Co-membership	Kinase substrates:5605	Kinase substrates:6850	Phosphorylated by MAP2K2	Phosphorylated by SYK	8.7128e-06	0.0010178
Phosphorylation Substrates Co-membership	Kinase substrates:2475	Kinase substrates:4914	Phosphorylated by MTOR	Phosphorylated by NTRK1	0.00012343	0.011388
Phosphorylation Substrates Co-membership	Kinase substrates:5979	Kinase substrates:6416	Phosphorylated by RET	Phosphorylated by MAP2K4	0.00023174	0.020055
Phosphorylation Substrates Co-membership	Kinase substrates:5604	Phosphatase substrates:1845	Phosphorylated by MAP2K1	Dephosphorylated by DUSP3	6.6683e-09	1.3712e-06
Phosphorylation Substrates Co-membership	Kinase substrates:1452	Kinase substrates:2932	Phosphorylated by CSNK1A1	Phosphorylated by GSK3B	8.302e-09	1.6842e-06
Phosphorylation Substrates Co-membership	Kinase substrates:3480	Kinase substrates:5156	Phosphorylated by IGF1R	Phosphorylated by PDGFRA	3.0895e-14	9.8376e-12
Phosphorylation Substrates Co-membership	Kinase substrates:1326	Kinase substrates:369	Phosphorylated by MAP3K8	Phosphorylated by ARAF	1.2511e-05	0.0014198
Phosphorylation Substrates Co-membership	Kinase substrates:2868	Kinase substrates:2870	Phosphorylated by GRK4	Phosphorylated by GRK6	2.2744e-47	1.3203e-43
Phosphorylation Substrates Co-membership	Kinase substrates:6195	Kinase substrates:9261	Phosphorylated by RPS6KA1	Phosphorylated by MAPKAPK2	2.571e-08	4.8025e-06
Phosphorylation Substrates Co-membership	Kinase substrates:5062	Kinase substrates:5063	Phosphorylated by PAK2	Phosphorylated by PAK3	2.4653e-20	1.0571e-17
Phosphorylation Substrates Co-membership	Kinase substrates:6198	Kinase substrates:6199	Phosphorylated by RPS6KB1	Phosphorylated by RPS6KB2	1.2511e-05	0.0014219
Phosphorylation Substrates Co-membership	Kinase substrates:5604	Kinase substrates:5894	Phosphorylated by MAP2K1	Phosphorylated by RAF1	5.8249e-06	0.00070446
Phosphorylation Substrates Co-membership	Kinase substrates:4085	Phosphatase substrates:8556	Phosphorylated by MAD2L1	Dephosphorylated by CDC14A	2.3266e-30	2.5083e-27
Phosphorylation Substrates Co-membership	Kinase substrates:5605	Kinase substrates:5894	Phosphorylated by MAP2K2	Phosphorylated by RAF1	0.00023174	0.020032
Phosphorylation Substrates Co-membership	Kinase substrates:207	Kinase substrates:5562	Phosphorylated by AKT1	Phosphorylated by PRKAA1	0.00015415	0.013833
Phosphorylation Substrates Co-membership	Kinase substrates:5159	Kinase substrates:5747	Phosphorylated by PDGFRB	Phosphorylated by PTK2	2.5565e-07	4.0027e-05
Phosphorylation Substrates Co-membership	Kinase substrates:5063	Kinase substrates:56924	Phosphorylated by PAK3	Phosphorylated by PAK6	1.5916e-21	7.4604e-19
Phosphorylation Substrates Co-membership	Kinase substrates:4215	Kinase substrates:4217	Phosphorylated by MAP3K3	Phosphorylated by MAP3K5	2.9975e-05	0.0031727
Phosphorylation Substrates Co-membership	Kinase substrates:5613	Kinase substrates:817	Phosphorylated by PRKX	Phosphorylated by CAMK2D	5.6486e-05	0.0056311
Phosphorylation Substrates Co-membership	Kinase substrates:5581	Kinase substrates:5602	Phosphorylated by PRKCE	Phosphorylated by MAPK10	0.00048546	0.038483
Phosphorylation Substrates Co-membership	Kinase substrates:5166	Phosphatase substrates:54704	Phosphorylated by PDK4	Dephosphorylated by PDP1	0.00064558	0.049211
Phosphorylation Substrates Co-membership	Kinase substrates:23533	Kinase substrates:5163	Phosphorylated by PIK3R5	Phosphorylated by PDK1	3.6144e-07	5.4443e-05
Phosphorylation Substrates Co-membership	Kinase substrates:898	Phosphatase substrates:5534	Phosphorylated by CCNE1	Dephosphorylated by PPP3R1	4.0194e-24	2.1666e-21
Phosphorylation Substrates Co-membership	Kinase substrates:3718	Kinase substrates:4067	Phosphorylated by JAK3	Phosphorylated by LYN	5.2465e-09	1.1153e-06
Phosphorylation Substrates Co-membership	Kinase substrates:25	Kinase substrates:4914	Phosphorylated by ABL1	Phosphorylated by NTRK1	5.8239e-05	0.0057906
Phosphorylation Substrates Co-membership	Kinase substrates:10454	Kinase substrates:8737	Phosphorylated by MAP3K7IP1	Phosphorylated by RIPK1	4.626e-07	6.8318e-05
Phosphorylation Substrates Co-membership	Kinase substrates:23118	Kinase substrates:4893	Phosphorylated by MAP3K7IP2	Phosphorylated by NRAS	2.9922e-09	6.7206e-07
Phosphorylation Substrates Co-membership	Kinase substrates:3716	Kinase substrates:3717	Phosphorylated by JAK1	Phosphorylated by JAK2	8.3237e-28	7.5681e-25
Phosphorylation Substrates Co-membership	Kinase substrates:6196	Kinase substrates:6197	Phosphorylated by RPS6KA2	Phosphorylated by RPS6KA3	4.8917e-15	1.6629e-12
Phosphorylation Substrates Co-membership	Kinase substrates:5580	Phosphatase substrates:5515	Phosphorylated by PRKCD	Dephosphorylated by PPP2CA	1.6329e-05	0.0018202
Phosphorylation Substrates Co-membership	Kinase substrates:1326	Kinase substrates:257397	Phosphorylated by MAP3K8	Phosphorylated by MAP3K7IP3	7.0241e-06	0.00084139
Phosphorylation Substrates Co-membership	Kinase substrates:11200	Kinase substrates:651610	Phosphorylated by CHEK2	Phosphorylated by LOC651610	8.9809e-05	0.0086228
Phosphorylation Substrates Co-membership	Kinase substrates:2932	Phosphatase substrates:11261	Phosphorylated by GSK3B	Dephosphorylated by CHP	0.00033847	0.0281
Phosphorylation Substrates Co-membership	Kinase substrates:5581	Kinase substrates:5588	Phosphorylated by PRKCE	Phosphorylated by PRKCQ	1.9807e-10	5.1365e-08
Phosphorylation Substrates Co-membership	Kinase substrates:5609	Phosphatase substrates:5801	Phosphorylated by MAP2K7	Dephosphorylated by PTPRR	7.7375e-07	0.00010874
Phosphorylation Substrates Co-membership	Kinase substrates:5573	Kinase substrates:5575	Phosphorylated by PRKAR1A	Phosphorylated by PRKAR1B	2.5022e-06	0.00032446
Phosphorylation Substrates Co-membership	Phosphatase substrates:5506	Phosphatase substrates:79660	Dephosphorylated by PPP1R3A	Dephosphorylated by PPP1R3B	3.1022e-31	3.658e-28
Phosphorylation Substrates Co-membership	Kinase substrates:1326	Kinase substrates:673	Phosphorylated by MAP3K8	Phosphorylated by BRAF	3.7469e-05	0.0038841
Phosphorylation Substrates Co-membership	Kinase substrates:3718	Kinase substrates:6850	Phosphorylated by JAK3	Phosphorylated by SYK	3.7405e-10	9.5043e-08
Phosphorylation Substrates Co-membership	Kinase substrates:2065	Kinase substrates:4916	Phosphorylated by ERBB3	Phosphorylated by NTRK3	8.7884e-10	2.1189e-07
Phosphorylation Substrates Co-membership	Kinase substrates:156	Kinase substrates:2870	Phosphorylated by ADRBK1	Phosphorylated by GRK6	1.547e-43	2.6534e-40
Phosphorylation Substrates Co-membership	Kinase substrates:10746	Kinase substrates:9064	Phosphorylated by MAP3K2	Phosphorylated by MAP3K6	2.5022e-06	0.0003239
Phosphorylation Substrates Co-membership	Kinase substrates:2475	Kinase substrates:5590	Phosphorylated by MTOR	Phosphorylated by PRKCZ	2.7903e-05	0.0029826
Phosphorylation Substrates Co-membership	Kinase substrates:1263	Kinase substrates:545	Phosphorylated by PLK3	Phosphorylated by ATR	6.9882e-05	0.0068312
Phosphorylation Substrates Co-membership	Kinase substrates:3265	Phosphatase substrates:84867	Phosphorylated by HRAS	Dephosphorylated by PTPN5	8.7884e-10	2.1257e-07
Phosphorylation Substrates Co-membership	Kinase substrates:8986	Kinase substrates:9252	Phosphorylated by RPS6KA4	Phosphorylated by RPS6KA5	2.84e-08	5.2788e-06
Phosphorylation Substrates Co-membership	Kinase substrates:23118	Kinase substrates:8737	Phosphorylated by MAP3K7IP2	Phosphorylated by RIPK1	4.626e-07	6.8586e-05
Phosphorylation Substrates Co-membership	Phosphatase substrates:5777	Phosphatase substrates:5781	Dephosphorylated by PTPN6	Dephosphorylated by PTPN11	9.459e-14	2.9497e-11
Phosphorylation Substrates Co-membership	Kinase substrates:3611	Kinase substrates:5170	Phosphorylated by ILK	Phosphorylated by PDPK1	1.085e-05	0.0012425
Phosphorylation Substrates Co-membership	Kinase substrates:6196	Kinase substrates:8986	Phosphorylated by RPS6KA2	Phosphorylated by RPS6KA4	0.00045343	0.036095
Phosphorylation Substrates Co-membership	Kinase substrates:1017	Phosphatase substrates:5530	Phosphorylated by CDK2	Dephosphorylated by PPP3CA	1.3348e-15	4.6206e-13
Phosphorylation Substrates Co-membership	Kinase substrates:208	Kinase substrates:8517	Phosphorylated by AKT2	Phosphorylated by IKBKG	0.00024988	0.021429
Phosphorylation Substrates Co-membership	Kinase substrates:2268	Kinase substrates:3716	Phosphorylated by FGR	Phosphorylated by JAK1	3.0542e-12	8.8992e-10
Phosphorylation Substrates Co-membership	Kinase substrates:257397	Kinase substrates:5604	Phosphorylated by MAP3K7IP3	Phosphorylated by MAP2K1	2.0754e-08	3.9352e-06
Phosphorylation Substrates Co-membership	Kinase substrates:2261	Kinase substrates:2264	Phosphorylated by FGFR3	Phosphorylated by FGFR4	7.5035e-06	0.00088478
Phosphorylation Substrates Co-membership	Kinase substrates:2065	Kinase substrates:25	Phosphorylated by ERBB3	Phosphorylated by ABL1	1.3168e-07	2.2083e-05
Phosphorylation Substrates Co-membership	Kinase substrates:369	Kinase substrates:5058	Phosphorylated by ARAF	Phosphorylated by PAK1	0.00021102	0.018474
Phosphorylation Substrates Co-membership	Kinase substrates:3055	Kinase substrates:6850	Phosphorylated by HCK	Phosphorylated by SYK	3.0573e-13	9.3411e-11
Phosphorylation Substrates Co-membership	Kinase substrates:10000	Kinase substrates:9020	Phosphorylated by AKT3	Phosphorylated by MAP3K14	1.1347e-05	0.0012974
Phosphorylation Substrates Co-membership	Kinase substrates:3055	Phosphatase substrates:5782	Phosphorylated by HCK	Dephosphorylated by PTPN12	4.6216e-05	0.0047132
Phosphorylation Substrates Co-membership	Kinase substrates:157	Kinase substrates:2869	Phosphorylated by ADRBK2	Phosphorylated by GRK5	3.7062e-11	9.9889e-09
Phosphorylation Substrates Co-membership	Kinase substrates:1456	Kinase substrates:5613	Phosphorylated by CSNK1G3	Phosphorylated by PRKX	2.98e-05	0.0031675
Phosphorylation Substrates Co-membership	Phosphatase substrates:5499	Phosphatase substrates:5506	Dephosphorylated by PPP1CA	Dephosphorylated by PPP1R3A	1.151e-23	5.9494e-21
Phosphorylation Substrates Co-membership	Kinase substrates:5601	Kinase substrates:5603	Phosphorylated by MAPK9	Phosphorylated by MAPK13	2.7724e-05	0.0029719
Phosphorylation Substrates Co-membership	Kinase substrates:57144	Kinase substrates:5894	Phosphorylated by PAK7	Phosphorylated by RAF1	2.6482e-06	0.00033758
Phosphorylation Substrates Co-membership	Kinase substrates:4214	Phosphatase substrates:5494	Phosphorylated by MAP3K1	Dephosphorylated by PPM1A	1.0902e-07	1.8656e-05
Phosphorylation Substrates Co-membership	Kinase substrates:1017	Kinase substrates:8900	Phosphorylated by CDK2	Phosphorylated by CCNA1	2.8695e-08	5.3207e-06
Phosphorylation Substrates Co-membership	Kinase substrates:1147	Kinase substrates:8517	Phosphorylated by CHUK	Phosphorylated by IKBKG	1.5085e-15	5.1982e-13
Phosphorylation Substrates Co-membership	Kinase substrates:5580	Phosphatase substrates:5792	Phosphorylated by PRKCD	Dephosphorylated by PTPRF	0.00036076	0.029657
Phosphorylation Substrates Co-membership	Kinase substrates:2064	Kinase substrates:6714	Phosphorylated by ERBB2	Phosphorylated by SRC	2.9931e-05	0.0031724
Phosphorylation Substrates Co-membership	Kinase substrates:4214	Kinase substrates:4215	Phosphorylated by MAP3K1	Phosphorylated by MAP3K3	0.00022365	0.019422
Phosphorylation Substrates Co-membership	Kinase substrates:5595	Kinase substrates:5599	Phosphorylated by MAPK3	Phosphorylated by MAPK8	3.5947e-05	0.0037366
Phosphorylation Substrates Co-membership	Kinase substrates:5601	Kinase substrates:6300	Phosphorylated by MAPK9	Phosphorylated by MAPK12	2.7102e-06	0.0003449
Phosphorylation Substrates Co-membership	Kinase substrates:5566	Kinase substrates:5578	Phosphorylated by PRKACA	Phosphorylated by PRKCA	6.7593e-05	0.0066333
Phosphorylation Substrates Co-membership	Kinase substrates:2932	Kinase substrates:5567	Phosphorylated by GSK3B	Phosphorylated by PRKACB	2.3132e-07	3.6444e-05
Phosphorylation Substrates Co-membership	Kinase substrates:1147	Kinase substrates:4914	Phosphorylated by CHUK	Phosphorylated by NTRK1	7.526e-05	0.0072909
Phosphorylation Substrates Co-membership	Kinase substrates:5163	Kinase substrates:5295	Phosphorylated by PDK1	Phosphorylated by PIK3R1	3.6144e-07	5.4552e-05
Phosphorylation Substrates Co-membership	Kinase substrates:5594	Kinase substrates:5595	Phosphorylated by MAPK1	Phosphorylated by MAPK3	3.355e-74	6.3296e-70
Phosphorylation Substrates Co-membership	Kinase substrates:2264	Kinase substrates:7297	Phosphorylated by FGFR4	Phosphorylated by TYK2	0.0003381	0.028225
Phosphorylation Substrates Co-membership	Kinase substrates:3717	Kinase substrates:7297	Phosphorylated by JAK2	Phosphorylated by TYK2	7.1098e-31	8.1296e-28
Phosphorylation Substrates Co-membership	Kinase substrates:10746	Kinase substrates:6885	Phosphorylated by MAP3K2	Phosphorylated by MAP3K7	0.00012761	0.011617
Phosphorylation Substrates Co-membership	Kinase substrates:2475	Kinase substrates:3551	Phosphorylated by MTOR	Phosphorylated by IKBKB	6.8053e-05	0.0066611
Phosphorylation Substrates Co-membership	Kinase substrates:257397	Phosphatase substrates:1848	Phosphorylated by MAP3K7IP3	Dephosphorylated by DUSP6	1.5916e-21	7.4143e-19
Phosphorylation Substrates Co-membership	Kinase substrates:4916	Kinase substrates:5156	Phosphorylated by NTRK3	Phosphorylated by PDGFRA	3.0473e-08	5.6365e-06
Phosphorylation Substrates Co-membership	Kinase substrates:3717	Kinase substrates:6850	Phosphorylated by JAK2	Phosphorylated by SYK	8.4159e-09	1.7027e-06
Phosphorylation Substrates Co-membership	Kinase substrates:891	Kinase substrates:983	Phosphorylated by CCNB1	Phosphorylated by CDC2	2.6759e-07	4.1466e-05
Phosphorylation Substrates Co-membership	Kinase substrates:6885	Kinase substrates:8737	Phosphorylated by MAP3K7	Phosphorylated by RIPK1	1.3199e-06	0.00017915
Phosphorylation Substrates Co-membership	Kinase substrates:5584	Kinase substrates:5590	Phosphorylated by PRKCI	Phosphorylated by PRKCZ	9.8718e-06	0.0011391
Phosphorylation Substrates Co-membership	Kinase substrates:10454	Phosphatase substrates:1848	Phosphorylated by MAP3K7IP1	Dephosphorylated by DUSP6	5.1727e-21	2.3658e-18
Phosphorylation Substrates Co-membership	Kinase substrates:10454	Kinase substrates:4214	Phosphorylated by MAP3K7IP1	Phosphorylated by MAP3K1	5.3653e-05	0.0053914
Phosphorylation Substrates Co-membership	Kinase substrates:5582	Kinase substrates:5583	Phosphorylated by PRKCG	Phosphorylated by PRKCH	6.0729e-07	8.7629e-05
Phosphorylation Substrates Co-membership	Kinase substrates:1445	Phosphatase substrates:26469	Phosphorylated by CSK	Dephosphorylated by PTPN18	0.00023021	0.019946
Phosphorylation Substrates Co-membership	Kinase substrates:10459	Phosphatase substrates:63928	Phosphorylated by MAD2L2	Dephosphorylated by CHP2	1.7177e-27	1.4403e-24
Phosphorylation Substrates Co-membership	Kinase substrates:5601	Phosphatase substrates:5792	Phosphorylated by MAPK9	Dephosphorylated by PTPRF	1.3007e-05	0.0014739
Phosphorylation Substrates Co-membership	Kinase substrates:5163	Kinase substrates:5170	Phosphorylated by PDK1	Phosphorylated by PDPK1	1.8016e-11	5.073e-09
Phosphorylation Substrates Co-membership	Kinase substrates:7006	Phosphatase substrates:5777	Phosphorylated by TEC	Dephosphorylated by PTPN6	2.4934e-06	0.00032499
Phosphorylation Substrates Co-membership	Kinase substrates:2932	Phosphatase substrates:5532	Phosphorylated by GSK3B	Dephosphorylated by PPP3CB	0.00033847	0.028193
Phosphorylation Substrates Co-membership	Phosphatase substrates:5530	Phosphatase substrates:5532	Dephosphorylated by PPP3CA	Dephosphorylated by PPP3CB	9.1372e-45	1.7239e-41
Phosphorylation Substrates Co-membership	Kinase substrates:2932	Phosphatase substrates:5534	Phosphorylated by GSK3B	Dephosphorylated by PPP3R1	0.00033847	0.028038
Phosphorylation Substrates Co-membership	Kinase substrates:6885	Phosphatase substrates:1845	Phosphorylated by MAP3K7	Dephosphorylated by DUSP3	3.4989e-18	1.3269e-15
Phosphorylation Substrates Co-membership	Kinase substrates:7465	Kinase substrates:902	Phosphorylated by WEE1	Phosphorylated by CCNH	2.5022e-06	0.00032115
Phosphorylation Substrates Co-membership	Kinase substrates:2064	Kinase substrates:4914	Phosphorylated by ERBB2	Phosphorylated by NTRK1	4.2431e-07	6.3534e-05
Phosphorylation Substrates Co-membership	Kinase substrates:10000	Kinase substrates:6195	Phosphorylated by AKT3	Phosphorylated by RPS6KA1	0.0003808	0.030801
Phosphorylation Substrates Co-membership	Kinase substrates:4916	Phosphatase substrates:5770	Phosphorylated by NTRK3	Dephosphorylated by PTPN1	5.3653e-05	0.0053771
Phosphorylation Substrates Co-membership	Kinase substrates:2932	Kinase substrates:53944	Phosphorylated by GSK3B	Phosphorylated by CSNK1G1	1.0458e-06	0.00014298
Phosphorylation Substrates Co-membership	Kinase substrates:1445	Kinase substrates:6850	Phosphorylated by CSK	Phosphorylated by SYK	1.5696e-10	4.0985e-08
Phosphorylation Substrates Co-membership	Kinase substrates:5608	Phosphatase substrates:1848	Phosphorylated by MAP2K6	Dephosphorylated by DUSP6	2.6297e-09	5.9775e-07
Phosphorylation Substrates Co-membership	Kinase substrates:6093	Kinase substrates:9475	Phosphorylated by ROCK1	Phosphorylated by ROCK2	1.7346e-42	2.8457e-39
Phosphorylation Substrates Co-membership	Kinase substrates:10000	Kinase substrates:1326	Phosphorylated by AKT3	Phosphorylated by MAP3K8	5.564e-05	0.0055615
Phosphorylation Substrates Co-membership	Kinase substrates:369	Kinase substrates:5894	Phosphorylated by ARAF	Phosphorylated by RAF1	8.3408e-06	0.00097892
Phosphorylation Substrates Co-membership	Kinase substrates:10459	Kinase substrates:4085	Phosphorylated by MAD2L2	Phosphorylated by MAD2L1	2.2158e-32	2.6971e-29
Phosphorylation Substrates Co-membership	Kinase substrates:5567	Kinase substrates:5613	Phosphorylated by PRKACB	Phosphorylated by PRKX	3.1898e-92	8.0241e-88
Phosphorylation Substrates Co-membership	Kinase substrates:5579	Phosphatase substrates:5518	Phosphorylated by PRKCB	Dephosphorylated by PPP2R1A	0.00014628	0.013205
Phosphorylation Substrates Co-membership	Kinase substrates:4215	Phosphatase substrates:5494	Phosphorylated by MAP3K3	Dephosphorylated by PPM1A	0.00017908	0.015862
Phosphorylation Substrates Co-membership	Kinase substrates:2268	Kinase substrates:6850	Phosphorylated by FGR	Phosphorylated by SYK	1.548e-14	5.0791e-12
Phosphorylation Substrates Co-membership	Kinase substrates:5579	Kinase substrates:5580	Phosphorylated by PRKCB	Phosphorylated by PRKCD	4.2307e-11	1.1362e-08
Phosphorylation Substrates Co-membership	Kinase substrates:2534	Kinase substrates:4067	Phosphorylated by FYN	Phosphorylated by LYN	8.7683e-06	0.0010227
Phosphorylation Substrates Co-membership	Kinase substrates:3643	Phosphatase substrates:5792	Phosphorylated by INSR	Dephosphorylated by PTPRF	1.8347e-07	2.9839e-05
Phosphorylation Substrates Co-membership	Kinase substrates:5578	Kinase substrates:5581	Phosphorylated by PRKCA	Phosphorylated by PRKCE	4.3928e-09	9.3646e-07
Phosphorylation Substrates Co-membership	Kinase substrates:156	Kinase substrates:6011	Phosphorylated by ADRBK1	Phosphorylated by GRK1	4.7336e-40	6.8697e-37
Phosphorylation Substrates Co-membership	Kinase substrates:2064	Phosphatase substrates:5797	Phosphorylated by ERBB2	Dephosphorylated by PTPRM	3.7534e-05	0.0038748
Phosphorylation Substrates Co-membership	Kinase substrates:5058	Kinase substrates:5063	Phosphorylated by PAK1	Phosphorylated by PAK3	3.4929e-18	1.3313e-15
Phosphorylation Substrates Co-membership	Phosphatase substrates:5501	Phosphatase substrates:79660	Dephosphorylated by PPP1CC	Dephosphorylated by PPP1R3B	5.5311e-26	3.901e-23
Phosphorylation Substrates Co-membership	Kinase substrates:1445	Kinase substrates:5604	Phosphorylated by CSK	Phosphorylated by MAP2K1	4.0111e-05	0.004124
Phosphorylation Substrates Co-membership	Kinase substrates:4914	Kinase substrates:5581	Phosphorylated by NTRK1	Phosphorylated by PRKCE	0.00037653	0.03062
Phosphorylation Substrates Co-membership	Kinase substrates:5604	Phosphatase substrates:84867	Phosphorylated by MAP2K1	Dephosphorylated by PTPN5	6.6683e-09	1.3749e-06
Phosphorylation Substrates Co-membership	Kinase substrates:3643	Kinase substrates:4914	Phosphorylated by INSR	Phosphorylated by NTRK1	2.9037e-13	8.944e-11
Phosphorylation Substrates Co-membership	Kinase substrates:2868	Kinase substrates:6011	Phosphorylated by GRK4	Phosphorylated by GRK1	5.455e-46	1.2865e-42
Phosphorylation Substrates Co-membership	Kinase substrates:3611	Kinase substrates:5290	Phosphorylated by ILK	Phosphorylated by PIK3CA	1.6143e-07	2.66e-05
Phosphorylation Substrates Co-membership	Kinase substrates:5581	Phosphatase substrates:5518	Phosphorylated by PRKCE	Dephosphorylated by PPP2R1A	2.4507e-06	0.00031997
Phosphorylation Substrates Co-membership	Phosphatase substrates:5516	Phosphatase substrates:5522	Dephosphorylated by PPP2CB	Dephosphorylated by PPP2R2C	7.5901e-05	0.0073435
Phosphorylation Substrates Co-membership	Kinase substrates:10454	Phosphatase substrates:5801	Phosphorylated by MAP3K7IP1	Dephosphorylated by PTPRR	5.1606e-20	2.1757e-17
Phosphorylation Substrates Co-membership	Kinase substrates:2475	Kinase substrates:4915	Phosphorylated by MTOR	Phosphorylated by NTRK2	0.00012343	0.011374
Phosphorylation Substrates Co-membership	Kinase substrates:9134	Phosphatase substrates:8555	Phosphorylated by CCNE2	Dephosphorylated by CDC14B	1.2982e-27	1.1392e-24
Phosphorylation Substrates Co-membership	Kinase substrates:3643	Kinase substrates:8517	Phosphorylated by INSR	Phosphorylated by IKBKG	0.00015278	0.013743
Phosphorylation Substrates Co-membership	Kinase substrates:5880	Kinase substrates:6885	Phosphorylated by RAC2	Phosphorylated by MAP3K7	1.3199e-06	0.00017882
Phosphorylation Substrates Co-membership	Kinase substrates:1147	Kinase substrates:9641	Phosphorylated by CHUK	Phosphorylated by IKBKE	0.00016444	0.014703
Phosphorylation Substrates Co-membership	Kinase substrates:5747	Kinase substrates:613	Phosphorylated by PTK2	Phosphorylated by BCR	6.6401e-07	9.4726e-05
Phosphorylation Substrates Co-membership	Kinase substrates:5880	Phosphatase substrates:1845	Phosphorylated by RAC2	Dephosphorylated by DUSP3	1.941e-07	3.0837e-05
Phosphorylation Substrates Co-membership	Kinase substrates:4916	Kinase substrates:5159	Phosphorylated by NTRK3	Phosphorylated by PDGFRB	1.0902e-07	1.8614e-05
Phosphorylation Substrates Co-membership	Kinase substrates:5604	Phosphatase substrates:5801	Phosphorylated by MAP2K1	Dephosphorylated by PTPRR	6.6683e-09	1.3675e-06
Phosphorylation Substrates Co-membership	Kinase substrates:6416	Phosphatase substrates:1848	Phosphorylated by MAP2K4	Dephosphorylated by DUSP6	2.6297e-09	5.9595e-07
Phosphorylation Substrates Co-membership	Kinase substrates:5062	Kinase substrates:56924	Phosphorylated by PAK2	Phosphorylated by PAK6	8.2763e-20	3.3945e-17
Phosphorylation Substrates Co-membership	Kinase substrates:3718	Kinase substrates:5605	Phosphorylated by JAK3	Phosphorylated by MAP2K2	8.7069e-07	0.00012146
Phosphorylation Substrates Co-membership	Kinase substrates:2264	Kinase substrates:9252	Phosphorylated by FGFR4	Phosphorylated by RPS6KA5	0.00026126	0.022329
Phosphorylation Substrates Co-membership	Kinase substrates:4916	Kinase substrates:5590	Phosphorylated by NTRK3	Phosphorylated by PRKCZ	0.00028016	0.023702
Phosphorylation Substrates Co-membership	Kinase substrates:816	Kinase substrates:818	Phosphorylated by CAMK2B	Phosphorylated by CAMK2G	9.0634e-10	2.1577e-07
Phosphorylation Substrates Co-membership	Kinase substrates:4916	Kinase substrates:5602	Phosphorylated by NTRK3	Phosphorylated by MAPK10	5.3653e-05	0.0053843
Phosphorylation Substrates Co-membership	Kinase substrates:10746	Kinase substrates:4217	Phosphorylated by MAP3K2	Phosphorylated by MAP3K5	5.0045e-06	0.00061509
Phosphorylation Substrates Co-membership	Phosphatase substrates:5532	Phosphatase substrates:8555	Dephosphorylated by PPP3CB	Dephosphorylated by CDC14B	1.7884e-25	1.205e-22
Phosphorylation Substrates Co-membership	Phosphatase substrates:11261	Phosphatase substrates:63928	Dephosphorylated by CHP	Dephosphorylated by CHP2	4.351e-46	1.4276e-42
Phosphorylation Substrates Co-membership	Kinase substrates:2264	Kinase substrates:3716	Phosphorylated by FGFR4	Phosphorylated by JAK1	0.00052117	0.041012
Phosphorylation Substrates Co-membership	Kinase substrates:23118	Kinase substrates:5609	Phosphorylated by MAP3K7IP2	Phosphorylated by MAP2K7	2.9922e-09	6.7006e-07
Phosphorylation Substrates Co-membership	Kinase substrates:5568	Kinase substrates:817	Phosphorylated by PRKACG	Phosphorylated by CAMK2D	5.6486e-05	0.0056386
Phosphorylation Substrates Co-membership	Kinase substrates:5580	Kinase substrates:5581	Phosphorylated by PRKCD	Phosphorylated by PRKCE	1.2174e-15	4.2337e-13
Phosphorylation Substrates Co-membership	Kinase substrates:157	Kinase substrates:6011	Phosphorylated by ADRBK2	Phosphorylated by GRK1	4.1259e-12	1.1975e-09
Phosphorylation Substrates Co-membership	Kinase substrates:5581	Phosphatase substrates:5515	Phosphorylated by PRKCE	Dephosphorylated by PPP2CA	1.6183e-06	0.00021693
Phosphorylation Substrates Co-membership	Kinase substrates:1454	Kinase substrates:53944	Phosphorylated by CSNK1E	Phosphorylated by CSNK1G1	5.4189e-07	7.9099e-05
Phosphorylation Substrates Co-membership	Kinase substrates:10000	Kinase substrates:23678	Phosphorylated by AKT3	Phosphorylated by SGK3	0.00021102	0.018496
Phosphorylation Substrates Co-membership	Kinase substrates:4914	Kinase substrates:5601	Phosphorylated by NTRK1	Phosphorylated by MAPK9	0.0002719	0.023107
Phosphorylation Substrates Co-membership	Kinase substrates:5594	Kinase substrates:5599	Phosphorylated by MAPK1	Phosphorylated by MAPK8	1.0919e-06	0.00014901
Phosphorylation Substrates Co-membership	Kinase substrates:53632	Kinase substrates:5562	Phosphorylated by PRKAG3	Phosphorylated by PRKAA1	2.3354e-05	0.0025506
Phosphorylation Substrates Co-membership	Phosphatase substrates:5534	Phosphatase substrates:8556	Dephosphorylated by PPP3R1	Dephosphorylated by CDC14A	1.7884e-25	1.1341e-22
Phosphorylation Substrates Co-membership	Kinase substrates:2064	Kinase substrates:3480	Phosphorylated by ERBB2	Phosphorylated by IGF1R	1.0279e-15	3.5914e-13
Phosphorylation Substrates Co-membership	Phosphatase substrates:5499	Phosphatase substrates:79660	Dephosphorylated by PPP1CA	Dephosphorylated by PPP1R3B	8.2966e-25	5.0089e-22
Phosphorylation Substrates Co-membership	Kinase substrates:5563	Kinase substrates:6198	Phosphorylated by PRKAA2	Phosphorylated by RPS6KB1	0.00026048	0.022312
Phosphorylation Substrates Co-membership	Kinase substrates:131890	Kinase substrates:2868	Phosphorylated by GRK7	Phosphorylated by GRK4	1.9789e-48	1.3577e-44
Phosphorylation Substrates Co-membership	Kinase substrates:695	Kinase substrates:7006	Phosphorylated by BTK	Phosphorylated by TEC	7.4985e-06	0.00088975
Phosphorylation Substrates Co-membership	Kinase substrates:1326	Kinase substrates:9020	Phosphorylated by MAP3K8	Phosphorylated by MAP3K14	1.2921e-07	2.1717e-05
Phosphorylation Substrates Co-membership	Kinase substrates:8550	Kinase substrates:9261	Phosphorylated by MAPKAPK5	Phosphorylated by MAPKAPK2	0.00045071	0.035917
Phosphorylation Substrates Co-membership	Kinase substrates:157	Kinase substrates:2870	Phosphorylated by ADRBK2	Phosphorylated by GRK6	3.7062e-11	1.0025e-08
Phosphorylation Substrates Co-membership	Kinase substrates:23118	Kinase substrates:5880	Phosphorylated by MAP3K7IP2	Phosphorylated by RAC2	4.626e-07	6.8185e-05
Phosphorylation Substrates Co-membership	Kinase substrates:207	Kinase substrates:6446	Phosphorylated by AKT1	Phosphorylated by SGK1	3.5143e-05	0.0036682
Phosphorylation Substrates Co-membership	Kinase substrates:4914	Kinase substrates:4916	Phosphorylated by NTRK1	Phosphorylated by NTRK3	3.1005e-24	1.7332e-21
Phosphorylation Substrates Co-membership	Kinase substrates:56924	Kinase substrates:8476	Phosphorylated by PAK6	Phosphorylated by CDC42BPA	0.00017908	0.015918
Phosphorylation Substrates Co-membership	Kinase substrates:5979	Phosphatase substrates:1848	Phosphorylated by RET	Dephosphorylated by DUSP6	3.653e-08	6.5952e-06
Phosphorylation Substrates Co-membership	Kinase substrates:7006	Phosphatase substrates:5781	Phosphorylated by TEC	Dephosphorylated by PTPN11	0.00017418	0.015538
Phosphorylation Substrates Co-membership	Kinase substrates:10454	Kinase substrates:6885	Phosphorylated by MAP3K7IP1	Phosphorylated by MAP3K7	1.8985e-28	1.7688e-25
Phosphorylation Substrates Co-membership	Kinase substrates:257397	Kinase substrates:9020	Phosphorylated by MAP3K7IP3	Phosphorylated by MAP3K14	1.4172e-06	0.00019132
Phosphorylation Substrates Co-membership	Kinase substrates:5880	Phosphatase substrates:5801	Phosphorylated by RAC2	Dephosphorylated by PTPRR	1.941e-07	3.1033e-05
Phosphorylation Substrates Co-membership	Kinase substrates:2065	Kinase substrates:2066	Phosphorylated by ERBB3	Phosphorylated by ERBB4	6.2774e-11	1.6681e-08
Phosphorylation Substrates Co-membership	Kinase substrates:369	Kinase substrates:4214	Phosphorylated by ARAF	Phosphorylated by MAP3K1	3.7534e-05	0.0038643
Phosphorylation Substrates Co-membership	Kinase substrates:1452	Kinase substrates:1456	Phosphorylated by CSNK1A1	Phosphorylated by CSNK1G3	9.0579e-07	0.00012542
Phosphorylation Substrates Co-membership	Kinase substrates:11200	Kinase substrates:5347	Phosphorylated by CHEK2	Phosphorylated by PLK1	1.2133e-06	0.00016527
Phosphorylation Substrates Co-membership	Kinase substrates:208	Kinase substrates:4214	Phosphorylated by AKT2	Phosphorylated by MAP3K1	1.4354e-05	0.001624
Phosphorylation Substrates Co-membership	Kinase substrates:10000	Kinase substrates:257397	Phosphorylated by AKT3	Phosphorylated by MAP3K7IP3	0.00057729	0.044683
Phosphorylation Substrates Co-membership	Kinase substrates:5599	Kinase substrates:5602	Phosphorylated by MAPK8	Phosphorylated by MAPK10	1.0261e-21	4.8703e-19
Phosphorylation Substrates Co-membership	Kinase substrates:2066	Kinase substrates:25	Phosphorylated by ERBB4	Phosphorylated by ABL1	1.9203e-06	0.00025469
Phosphorylation Substrates Co-membership	Kinase substrates:5583	Kinase substrates:5588	Phosphorylated by PRKCH	Phosphorylated by PRKCQ	3.2542e-09	7.1389e-07
Phosphorylation Substrates Co-membership	Kinase substrates:4915	Kinase substrates:5747	Phosphorylated by NTRK2	Phosphorylated by PTK2	9.9188e-07	0.00013634
Phosphorylation Substrates Co-membership	Kinase substrates:1326	Kinase substrates:5894	Phosphorylated by MAP3K8	Phosphorylated by RAF1	0.00012447	0.011413
Phosphorylation Substrates Co-membership	Kinase substrates:5581	Kinase substrates:8517	Phosphorylated by PRKCE	Phosphorylated by IKBKG	9.9072e-05	0.0093809
Phosphorylation Substrates Co-membership	Kinase substrates:5880	Phosphatase substrates:84867	Phosphorylated by RAC2	Dephosphorylated by PTPN5	1.941e-07	3.1099e-05
Phosphorylation Substrates Co-membership	Kinase substrates:6885	Kinase substrates:7535	Phosphorylated by MAP3K7	Phosphorylated by ZAP70	8.5754e-06	0.0010033
Phosphorylation Substrates Co-membership	Kinase substrates:5566	Kinase substrates:9252	Phosphorylated by PRKACA	Phosphorylated by RPS6KA5	2.9516e-05	0.0031417
Phosphorylation Substrates Co-membership	Kinase substrates:1956	Kinase substrates:2065	Phosphorylated by EGFR	Phosphorylated by ERBB3	2.7639e-07	4.2655e-05
Phosphorylation Substrates Co-membership	Kinase substrates:1263	Kinase substrates:5347	Phosphorylated by PLK3	Phosphorylated by PLK1	0.0003381	0.028194
Phosphorylation Substrates Co-membership	Kinase substrates:3717	Kinase substrates:6714	Phosphorylated by JAK2	Phosphorylated by SRC	0.00052487	0.04126
Phosphorylation Substrates Co-membership	Kinase substrates:3265	Kinase substrates:5608	Phosphorylated by HRAS	Phosphorylated by MAP2K6	2.0925e-11	5.7007e-09
Phosphorylation Substrates Co-membership	Kinase substrates:1456	Kinase substrates:5568	Phosphorylated by CSNK1G3	Phosphorylated by PRKACG	2.98e-05	0.003163
Phosphorylation Substrates Co-membership	Kinase substrates:6885	Kinase substrates:9020	Phosphorylated by MAP3K7	Phosphorylated by MAP3K14	5.241e-06	0.00063897
Phosphorylation Substrates Co-membership	Kinase substrates:2065	Kinase substrates:4914	Phosphorylated by ERBB3	Phosphorylated by NTRK1	2.0715e-09	4.7954e-07
Phosphorylation Substrates Co-membership	Kinase substrates:257397	Kinase substrates:6885	Phosphorylated by MAP3K7IP3	Phosphorylated by MAP3K7	4.8634e-26	3.4955e-23
Phosphorylation Substrates Co-membership	Kinase substrates:4914	Kinase substrates:8517	Phosphorylated by NTRK1	Phosphorylated by IKBKG	1.9496e-05	0.002151
Phosphorylation Substrates Co-membership	Kinase substrates:10459	Phosphatase substrates:11261	Phosphorylated by MAD2L2	Dephosphorylated by CHP	1.7177e-27	1.4565e-24
Phosphorylation Substrates Co-membership	Kinase substrates:23118	Phosphatase substrates:1848	Phosphorylated by MAP3K7IP2	Dephosphorylated by DUSP6	5.1727e-21	2.3803e-18
Phosphorylation Substrates Co-membership	Kinase substrates:9475	Phosphatase substrates:4659	Phosphorylated by ROCK2	Dephosphorylated by PPP1R12A	1.7538e-14	5.7048e-12
Phosphorylation Substrates Co-membership	Kinase substrates:5602	Kinase substrates:8517	Phosphorylated by MAPK10	Phosphorylated by IKBKG	2.5283e-05	0.0027257
Phosphorylation Substrates Co-membership	Kinase substrates:1453	Kinase substrates:53944	Phosphorylated by CSNK1D	Phosphorylated by CSNK1G1	1.8414e-06	0.00024595
Phosphorylation Substrates Co-membership	Kinase substrates:1456	Kinase substrates:5567	Phosphorylated by CSNK1G3	Phosphorylated by PRKACB	3.1703e-05	0.0033368
Phosphorylation Substrates Co-membership	Phosphatase substrates:5770	Phosphatase substrates:5781	Dephosphorylated by PTPN1	Dephosphorylated by PTPN11	2.8951e-05	0.0030859
Phosphorylation Substrates Co-membership	Kinase substrates:27330	Kinase substrates:6195	Phosphorylated by RPS6KA6	Phosphorylated by RPS6KA1	1.1477e-13	3.5644e-11
Phosphorylation Substrates Co-membership	Kinase substrates:1017	Phosphatase substrates:5532	Phosphorylated by CDK2	Dephosphorylated by PPP3CB	5.2016e-16	1.8258e-13
Phosphorylation Substrates Co-membership	Kinase substrates:1017	Phosphatase substrates:63928	Phosphorylated by CDK2	Dephosphorylated by CHP2	5.2016e-16	1.8343e-13
Phosphorylation Substrates Co-membership	Kinase substrates:2268	Kinase substrates:3718	Phosphorylated by FGR	Phosphorylated by JAK3	6.66e-13	1.9787e-10
Phosphorylation Substrates Co-membership	Kinase substrates:10459	Kinase substrates:9134	Phosphorylated by MAD2L2	Phosphorylated by CCNE2	1.2409e-29	1.2486e-26
Phosphorylation Substrates Co-membership	Kinase substrates:5562	Kinase substrates:6198	Phosphorylated by PRKAA1	Phosphorylated by RPS6KB1	0.0003467	0.028658
Phosphorylation Substrates Co-membership	Kinase substrates:6885	Phosphatase substrates:5801	Phosphorylated by MAP3K7	Dephosphorylated by PTPRR	3.4989e-18	1.3072e-15
Phosphorylation Substrates Co-membership	Kinase substrates:10459	Phosphatase substrates:5533	Phosphorylated by MAD2L2	Dephosphorylated by PPP3CC	1.7177e-27	1.3364e-24
Phosphorylation Substrates Co-membership	Kinase substrates:53944	Kinase substrates:5567	Phosphorylated by CSNK1G1	Phosphorylated by PRKACB	0.00012392	0.011404
Phosphorylation Substrates Co-membership	Kinase substrates:2241	Kinase substrates:7525	Phosphorylated by FER	Phosphorylated by YES1	0.00012447	0.011427
Phosphorylation Substrates Co-membership	Kinase substrates:1432	Kinase substrates:5600	Phosphorylated by MAPK14	Phosphorylated by MAPK11	1.1647e-29	1.204e-26
Phosphorylation Substrates Co-membership	Kinase substrates:1147	Kinase substrates:208	Phosphorylated by CHUK	Phosphorylated by AKT2	3.3032e-05	0.0034623
Phosphorylation Substrates Co-membership	Kinase substrates:657	Kinase substrates:658	Phosphorylated by BMPR1A	Phosphorylated by BMPR1B	6.4699e-09	1.3377e-06
Phosphorylation Substrates Co-membership	Kinase substrates:6885	Phosphatase substrates:1848	Phosphorylated by MAP3K7	Dephosphorylated by DUSP6	3.5174e-19	1.4045e-16
Phosphorylation Substrates Co-membership	Kinase substrates:1022	Kinase substrates:902	Phosphorylated by CDK7	Phosphorylated by CCNH	1.2511e-05	0.0014241
Phosphorylation Substrates Co-membership	Kinase substrates:2475	Kinase substrates:3611	Phosphorylated by MTOR	Phosphorylated by ILK	5.8249e-06	0.00070334
Phosphorylation Substrates Co-membership	Kinase substrates:7867	Kinase substrates:8550	Phosphorylated by MAPKAPK3	Phosphorylated by MAPKAPK5	1.5e-05	0.0016796
Phosphorylation Substrates Co-membership	Kinase substrates:2870	Kinase substrates:6011	Phosphorylated by GRK6	Phosphorylated by GRK1	1.9051e-42	2.9952e-39
Phosphorylation Substrates Co-membership	Kinase substrates:5580	Phosphatase substrates:5519	Phosphorylated by PRKCD	Dephosphorylated by PPP2R1B	0.00022062	0.01927
Phosphorylation Substrates Co-membership	Kinase substrates:5170	Kinase substrates:5295	Phosphorylated by PDPK1	Phosphorylated by PIK3R1	4.3697e-06	0.00054326
Phosphorylation Substrates Co-membership	Kinase substrates:25	Kinase substrates:3480	Phosphorylated by ABL1	Phosphorylated by IGF1R	2.7401e-07	4.2374e-05
Phosphorylation Substrates Co-membership	Kinase substrates:5566	Kinase substrates:818	Phosphorylated by PRKACA	Phosphorylated by CAMK2G	5.4378e-07	7.9222e-05
Phosphorylation Substrates Co-membership	Kinase substrates:5290	Kinase substrates:5295	Phosphorylated by PIK3CA	Phosphorylated by PIK3R1	2.0925e-11	5.8269e-09
Phosphorylation Substrates Co-membership	Kinase substrates:5581	Kinase substrates:5583	Phosphorylated by PRKCE	Phosphorylated by PRKCH	1.1475e-08	2.285e-06
Phosphorylation Substrates Co-membership	Kinase substrates:4915	Kinase substrates:5601	Phosphorylated by NTRK2	Phosphorylated by MAPK9	0.0002719	0.023159
Phosphorylation Substrates Co-membership	Kinase substrates:7535	Phosphatase substrates:5777	Phosphorylated by ZAP70	Dephosphorylated by PTPN6	2.4239e-05	0.0026434
Phosphorylation Substrates Co-membership	Kinase substrates:1456	Kinase substrates:53944	Phosphorylated by CSNK1G3	Phosphorylated by CSNK1G1	6.4699e-09	1.3451e-06
Phosphorylation Substrates Co-membership	Kinase substrates:5581	Phosphatase substrates:5519	Phosphorylated by PRKCE	Dephosphorylated by PPP2R1B	4.0505e-06	0.00050609
Phosphorylation Substrates Co-membership	Kinase substrates:156	Kinase substrates:2868	Phosphorylated by ADRBK1	Phosphorylated by GRK4	1.0223e-44	1.8818e-41
Phosphorylation Substrates Co-membership	Kinase substrates:1022	Phosphatase substrates:993	Phosphorylated by CDK7	Dephosphorylated by CDC25A	0.00012447	0.011441
Phosphorylation Substrates Co-membership	Kinase substrates:5608	Phosphatase substrates:84867	Phosphorylated by MAP2K6	Dephosphorylated by PTPN5	4.3805e-09	9.4722e-07
Phosphorylation Substrates Co-membership	Kinase substrates:4916	Kinase substrates:5601	Phosphorylated by NTRK3	Phosphorylated by MAPK9	0.00015049	0.013552
Phosphorylation Substrates Co-membership	Kinase substrates:5170	Phosphatase substrates:5515	Phosphorylated by PDPK1	Dephosphorylated by PPP2CA	6.5977e-07	9.4479e-05
Phosphorylation Substrates Co-membership	Kinase substrates:6850	Phosphatase substrates:5781	Phosphorylated by SYK	Dephosphorylated by PTPN11	7.4752e-05	0.0072696
Phosphorylation Substrates Co-membership	Kinase substrates:3717	Kinase substrates:4067	Phosphorylated by JAK2	Phosphorylated by LYN	1.1282e-07	1.9176e-05
Phosphorylation Substrates Co-membership	Kinase substrates:3611	Kinase substrates:5295	Phosphorylated by ILK	Phosphorylated by PIK3R1	6.4636e-08	1.1291e-05
Phosphorylation Substrates Co-membership	Kinase substrates:1020	Kinase substrates:2932	Phosphorylated by CDK5	Phosphorylated by GSK3B	0.00013152	0.011958
Phosphorylation Substrates Co-membership	Kinase substrates:4915	Kinase substrates:5590	Phosphorylated by NTRK2	Phosphorylated by PRKCZ	0.0005042	0.039885
Phosphorylation Substrates Co-membership	Kinase substrates:3717	Kinase substrates:5605	Phosphorylated by JAK2	Phosphorylated by MAP2K2	3.5472e-06	0.00044467
Phosphorylation Substrates Co-membership	Kinase substrates:3551	Kinase substrates:9020	Phosphorylated by IKBKB	Phosphorylated by MAP3K14	0.00022365	0.019467
Phosphorylation Substrates Co-membership	Kinase substrates:208	Kinase substrates:8737	Phosphorylated by AKT2	Phosphorylated by RIPK1	4.7311e-06	0.0005834
Phosphorylation Substrates Co-membership	Kinase substrates:1019	Kinase substrates:595	Phosphorylated by CDK4	Phosphorylated by CCND1	6.4699e-09	1.3488e-06
Phosphorylation Substrates Co-membership	Kinase substrates:4217	Phosphatase substrates:5494	Phosphorylated by MAP3K5	Dephosphorylated by PPM1A	0.00017908	0.01588
Phosphorylation Substrates Co-membership	Phosphatase substrates:5533	Phosphatase substrates:5534	Dephosphorylated by PPP3CC	Dephosphorylated by PPP3R1	4.351e-46	1.0945e-42
Phosphorylation Substrates Co-membership	Kinase substrates:5880	Phosphatase substrates:1848	Phosphorylated by RAC2	Dephosphorylated by DUSP6	1.3587e-07	2.2585e-05
Phosphorylation Substrates Co-membership	Kinase substrates:1326	Kinase substrates:208	Phosphorylated by MAP3K8	Phosphorylated by AKT2	9.1357e-05	0.0087491
Phosphorylation Substrates Co-membership	Kinase substrates:5582	Kinase substrates:5590	Phosphorylated by PRKCG	Phosphorylated by PRKCZ	0.00021534	0.018831
Phosphorylation Substrates Co-membership	Kinase substrates:3718	Kinase substrates:5604	Phosphorylated by JAK3	Phosphorylated by MAP2K1	1.1918e-05	0.0013607
Phosphorylation Substrates Co-membership	Phosphatase substrates:5770	Phosphatase substrates:5771	Dephosphorylated by PTPN1	Dephosphorylated by PTPN2	9.118e-06	0.0010602
Phosphorylation Substrates Co-membership	Kinase substrates:5602	Phosphatase substrates:5770	Phosphorylated by MAPK10	Dephosphorylated by PTPN1	0.00012602	0.011513
Phosphorylation Substrates Co-membership	Phosphatase substrates:5530	Phosphatase substrates:5534	Dephosphorylated by PPP3CA	Dephosphorylated by PPP3R1	9.1372e-45	1.9154e-41
Phosphorylation Substrates Co-membership	Kinase substrates:3480	Kinase substrates:3643	Phosphorylated by IGF1R	Phosphorylated by INSR	5.5221e-08	9.8519e-06
Phosphorylation Substrates Co-membership	Phosphatase substrates:11261	Phosphatase substrates:5533	Dephosphorylated by CHP	Dephosphorylated by PPP3CC	4.351e-46	1.3681e-42
Phosphorylation Substrates Co-membership	Kinase substrates:207	Kinase substrates:3551	Phosphorylated by AKT1	Phosphorylated by IKBKB	2.0465e-05	0.0022513
Phosphorylation Substrates Co-membership	Kinase substrates:2066	Kinase substrates:5159	Phosphorylated by ERBB4	Phosphorylated by PDGFRB	7.8686e-09	1.6006e-06
Phosphorylation Substrates Co-membership	Kinase substrates:890	Kinase substrates:8900	Phosphorylated by CCNA2	Phosphorylated by CCNA1	8.1261e-14	2.5446e-11
Phosphorylation Substrates Co-membership	Kinase substrates:1017	Kinase substrates:11200	Phosphorylated by CDK2	Phosphorylated by CHEK2	0.00010766	0.010156
Phosphorylation Substrates Co-membership	Kinase substrates:1111	Kinase substrates:5347	Phosphorylated by CHEK1	Phosphorylated by PLK1	5.953e-05	0.0058957
Phosphorylation Substrates Co-membership	Kinase substrates:3716	Kinase substrates:4067	Phosphorylated by JAK1	Phosphorylated by LYN	2.2986e-08	4.315e-06
Phosphorylation Substrates Co-membership	Kinase substrates:5573	Kinase substrates:5577	Phosphorylated by PRKAR1A	Phosphorylated by PRKAR2B	1.5e-05	0.0016821
Phosphorylation Substrates Co-membership	Phosphatase substrates:26469	Phosphatase substrates:5786	Dephosphorylated by PTPN18	Dephosphorylated by PTPRA	2.5022e-06	0.00032169
Phosphorylation Substrates Co-membership	Kinase substrates:5595	Kinase substrates:6197	Phosphorylated by MAPK3	Phosphorylated by RPS6KA3	9.9269e-05	0.0093877
Phosphorylation Substrates Co-membership	Kinase substrates:1956	Kinase substrates:5156	Phosphorylated by EGFR	Phosphorylated by PDGFRA	8.4173e-10	2.0624e-07
Phosphorylation Substrates Co-membership	Kinase substrates:5588	Phosphatase substrates:5495	Phosphorylated by PRKCQ	Dephosphorylated by PPM1B	0.00059331	0.045642
Phosphorylation Substrates Co-membership	Phosphatase substrates:4659	Phosphatase substrates:5501	Dephosphorylated by PPP1R12A	Dephosphorylated by PPP1CC	9.2135e-20	3.7182e-17
Phosphorylation Substrates Co-membership	Phosphatase substrates:5535	Phosphatase substrates:8556	Dephosphorylated by PPP3R2	Dephosphorylated by CDC14A	1.7884e-25	1.2382e-22
Phosphorylation Substrates Co-membership	Kinase substrates:5609	Kinase substrates:5880	Phosphorylated by MAP2K7	Phosphorylated by RAC2	6.4699e-09	1.3639e-06
Phosphorylation Substrates Co-membership	Kinase substrates:5578	Kinase substrates:5583	Phosphorylated by PRKCA	Phosphorylated by PRKCH	1.6816e-07	2.7527e-05
Phosphorylation Substrates Co-membership	Kinase substrates:1263	Kinase substrates:651610	Phosphorylated by PLK3	Phosphorylated by LOC651610	7.5035e-06	0.0008834
Phosphorylation Substrates Co-membership	Kinase substrates:7046	Kinase substrates:7048	Phosphorylated by TGFBR1	Phosphorylated by TGFBR2	1.5e-05	0.0016846
Phosphorylation Substrates Co-membership	Kinase substrates:3551	Kinase substrates:5602	Phosphorylated by IKBKB	Phosphorylated by MAPK10	5.3653e-05	0.0054058
Phosphorylation Substrates Co-membership	Kinase substrates:5588	Kinase substrates:5590	Phosphorylated by PRKCQ	Phosphorylated by PRKCZ	4.9789e-05	0.0050571
Phosphorylation Substrates Co-membership	Kinase substrates:53944	Kinase substrates:5613	Phosphorylated by CSNK1G1	Phosphorylated by PRKX	0.00011654	0.010858
Phosphorylation Substrates Co-membership	Kinase substrates:3643	Kinase substrates:4916	Phosphorylated by INSR	Phosphorylated by NTRK3	2.686e-14	8.6257e-12
Phosphorylation Substrates Co-membership	Kinase substrates:4233	Phosphatase substrates:5795	Phosphorylated by MET	Dephosphorylated by PTPRJ	1.5e-05	0.0016896
Phosphorylation Substrates Co-membership	Kinase substrates:5576	Kinase substrates:5577	Phosphorylated by PRKAR2A	Phosphorylated by PRKAR2B	1.5e-05	0.0016921
Phosphorylation Substrates Co-membership	Kinase substrates:1445	Kinase substrates:3716	Phosphorylated by CSK	Phosphorylated by JAK1	1.6428e-10	4.275e-08
Phosphorylation Substrates Co-membership	Kinase substrates:5591	Kinase substrates:5599	Phosphorylated by PRKDC	Phosphorylated by MAPK8	0.0004137	0.033213
Phosphorylation Substrates Co-membership	Kinase substrates:85366	Phosphatase substrates:4659	Phosphorylated by MYLK2	Dephosphorylated by PPP1R12A	4.6978e-26	3.4089e-23
Phosphorylation Substrates Co-membership	Kinase substrates:257397	Kinase substrates:8737	Phosphorylated by MAP3K7IP3	Phosphorylated by RIPK1	3.5585e-07	5.3816e-05
Phosphorylation Substrates Co-membership	Kinase substrates:4217	Kinase substrates:9064	Phosphorylated by MAP3K5	Phosphorylated by MAP3K6	1.5e-05	0.0016871
Phosphorylation Substrates Co-membership	Kinase substrates:5602	Phosphatase substrates:5792	Phosphorylated by MAPK10	Dephosphorylated by PTPRF	4.5812e-06	0.00056676
Phosphorylation Substrates Co-membership	Kinase substrates:5159	Kinase substrates:6850	Phosphorylated by PDGFRB	Phosphorylated by SYK	0.00056266	0.04382
Phosphorylation Substrates Co-membership	Kinase substrates:2065	Kinase substrates:3480	Phosphorylated by ERBB3	Phosphorylated by IGF1R	5.273e-10	1.322e-07
Phosphorylation Substrates Co-membership	Kinase substrates:2534	Kinase substrates:3480	Phosphorylated by FYN	Phosphorylated by IGF1R	2.1827e-08	4.1078e-06
Phosphorylation Substrates Co-membership	Kinase substrates:9134	Phosphatase substrates:5533	Phosphorylated by CCNE2	Dephosphorylated by PPP3CC	9.4976e-25	5.5996e-22
Phosphorylation Substrates Co-membership	Kinase substrates:3551	Kinase substrates:5601	Phosphorylated by IKBKB	Phosphorylated by MAPK9	0.00015049	0.013568
Phosphorylation Substrates Co-membership	Kinase substrates:3551	Kinase substrates:4914	Phosphorylated by IKBKB	Phosphorylated by NTRK1	4.1412e-05	0.0042347
Phosphorylation Substrates Co-membership	Kinase substrates:1453	Kinase substrates:5568	Phosphorylated by CSNK1D	Phosphorylated by PRKACG	0.00051298	0.040537
Phosphorylation Substrates Co-membership	Kinase substrates:3265	Phosphatase substrates:5801	Phosphorylated by HRAS	Dephosphorylated by PTPRR	8.7884e-10	2.1394e-07
Phosphorylation Substrates Co-membership	Kinase substrates:2066	Kinase substrates:5156	Phosphorylated by ERBB4	Phosphorylated by PDGFRA	2.1903e-09	4.9937e-07
Phosphorylation Substrates Co-membership	Kinase substrates:2066	Kinase substrates:4916	Phosphorylated by ERBB4	Phosphorylated by NTRK3	1.3101e-08	2.5746e-06
Phosphorylation Substrates Co-membership	Kinase substrates:5063	Kinase substrates:8476	Phosphorylated by PAK3	Phosphorylated by CDC42BPA	0.00032746	0.027397
Phosphorylation Substrates Co-membership	Kinase substrates:6093	Phosphatase substrates:4659	Phosphorylated by ROCK1	Dephosphorylated by PPP1R12A	4.2814e-13	1.2771e-10
Phosphorylation Substrates Co-membership	Kinase substrates:3480	Kinase substrates:4916	Phosphorylated by IGF1R	Phosphorylated by NTRK3	4.2541e-10	1.0773e-07
Phosphorylation Substrates Co-membership	Kinase substrates:5063	Kinase substrates:5894	Phosphorylated by PAK3	Phosphorylated by RAF1	0.00054341	0.042584
Phosphorylation Substrates Co-membership	Kinase substrates:10746	Kinase substrates:4215	Phosphorylated by MAP3K2	Phosphorylated by MAP3K3	5.0045e-06	0.0006121
Phosphorylation Substrates Co-membership	Phosphatase substrates:4660	Phosphatase substrates:5501	Dephosphorylated by PPP1R12B	Dephosphorylated by PPP1CC	3.2738e-06	0.00041314
Phosphorylation Substrates Co-membership	Kinase substrates:1956	Kinase substrates:5159	Phosphorylated by EGFR	Phosphorylated by PDGFRB	9.7557e-09	1.9685e-06
Phosphorylation Substrates Co-membership	Kinase substrates:5568	Kinase substrates:5613	Phosphorylated by PRKACG	Phosphorylated by PRKX	6.3797e-94	4.8145e-89
Phosphorylation Substrates Co-membership	Kinase substrates:23533	Kinase substrates:5170	Phosphorylated by PIK3R5	Phosphorylated by PDPK1	4.3697e-06	0.00054416
Phosphorylation Substrates Co-membership	Kinase substrates:5578	Kinase substrates:5588	Phosphorylated by PRKCA	Phosphorylated by PRKCQ	0.00013635	0.012338
Phosphorylation Substrates Co-membership	Kinase substrates:1147	Kinase substrates:5602	Phosphorylated by CHUK	Phosphorylated by MAPK10	9.741e-05	0.0092701
Phosphorylation Substrates Co-membership	Kinase substrates:5608	Kinase substrates:7535	Phosphorylated by MAP2K6	Phosphorylated by ZAP70	1.4891e-08	2.8964e-06
Phosphorylation Substrates Co-membership	Phosphatase substrates:11261	Phosphatase substrates:8556	Dephosphorylated by CHP	Dephosphorylated by CDC14A	1.7884e-25	1.1247e-22
Phosphorylation Substrates Co-membership	Phosphatase substrates:5501	Phosphatase substrates:5506	Dephosphorylated by PPP1CC	Dephosphorylated by PPP1R3A	7.692e-25	4.7194e-22
Phosphorylation Substrates Co-membership	Kinase substrates:2261	Kinase substrates:3716	Phosphorylated by FGFR3	Phosphorylated by JAK1	0.00052117	0.041055
Phosphorylation Substrates Co-membership	Kinase substrates:815	Kinase substrates:816	Phosphorylated by CAMK2A	Phosphorylated by CAMK2B	2.1462e-13	6.6379e-11
Phosphorylation Substrates Co-membership	Kinase substrates:4085	Phosphatase substrates:5532	Phosphorylated by MAD2L1	Dephosphorylated by PPP3CB	1.7177e-27	1.409e-24
Phosphorylation Substrates Co-membership	Kinase substrates:5880	Kinase substrates:5979	Phosphorylated by RAC2	Phosphorylated by RET	6.9882e-05	0.0068224
Phosphorylation Substrates Co-membership	Kinase substrates:2064	Kinase substrates:5159	Phosphorylated by ERBB2	Phosphorylated by PDGFRB	9.2222e-13	2.7186e-10
Phosphorylation Substrates Co-membership	Kinase substrates:1445	Kinase substrates:4067	Phosphorylated by CSK	Phosphorylated by LYN	1.7627e-17	6.4576e-15
Phosphorylation Substrates Co-membership	Phosphatase substrates:5801	Phosphatase substrates:84867	Dephosphorylated by PTPRR	Dephosphorylated by PTPN5	7.2303e-22	3.4977e-19
Phosphorylation Substrates Co-membership	Kinase substrates:207	Kinase substrates:4214	Phosphorylated by AKT1	Phosphorylated by MAP3K1	0.00043474	0.034828
Phosphorylation Substrates Co-membership	Kinase substrates:4915	Phosphatase substrates:5770	Phosphorylated by NTRK2	Dephosphorylated by PTPN1	9.741e-05	0.0092584
Phosphorylation Substrates Co-membership	Kinase substrates:3716	Kinase substrates:5605	Phosphorylated by JAK1	Phosphorylated by MAP2K2	1.6923e-06	0.00022644
Phosphorylation Substrates Co-membership	Kinase substrates:2066	Kinase substrates:4915	Phosphorylated by ERBB4	Phosphorylated by NTRK2	3.0816e-08	5.6721e-06
Phosphorylation Substrates Co-membership	Kinase substrates:208	Kinase substrates:9020	Phosphorylated by AKT2	Phosphorylated by MAP3K14	1.8704e-05	0.0020667
Phosphorylation Substrates Co-membership	Kinase substrates:1147	Kinase substrates:3643	Phosphorylated by CHUK	Phosphorylated by INSR	0.00057729	0.044729
Phosphorylation Substrates Co-membership	Kinase substrates:131890	Kinase substrates:2870	Phosphorylated by GRK7	Phosphorylated by GRK6	6.946e-45	1.5885e-41
Phosphorylation Substrates Co-membership	Kinase substrates:5156	Kinase substrates:613	Phosphorylated by PDGFRA	Phosphorylated by BCR	4.7812e-08	8.5705e-06
Phosphorylation Substrates Co-membership	Kinase substrates:3643	Phosphatase substrates:5770	Phosphorylated by INSR	Dephosphorylated by PTPN1	2.4239e-05	0.0026396
Phosphorylation Substrates Co-membership	Kinase substrates:5347	Kinase substrates:983	Phosphorylated by PLK1	Phosphorylated by CDC2	4.3961e-07	6.5306e-05
Phosphorylation Substrates Co-membership	Kinase substrates:3702	Kinase substrates:6850	Phosphorylated by ITK	Phosphorylated by SYK	1.2352e-07	2.0853e-05
Phosphorylation Substrates Co-membership	Kinase substrates:10000	Kinase substrates:4214	Phosphorylated by AKT3	Phosphorylated by MAP3K1	7.3337e-06	0.00087295
Phosphorylation Substrates Co-membership	Kinase substrates:2065	Kinase substrates:5747	Phosphorylated by ERBB3	Phosphorylated by PTK2	2.0715e-09	4.7808e-07
Phosphorylation Substrates Co-membership	Kinase substrates:2268	Kinase substrates:5605	Phosphorylated by FGR	Phosphorylated by MAP2K2	5.2003e-07	7.6203e-05
Phosphorylation Substrates Co-membership	Kinase substrates:5583	Phosphatase substrates:5516	Phosphorylated by PRKCH	Dephosphorylated by PPP2CB	2.8721e-07	4.3965e-05
Phosphorylation Substrates Co-membership	Kinase substrates:5600	Kinase substrates:5603	Phosphorylated by MAPK11	Phosphorylated by MAPK13	2.2828e-40	3.3779e-37
Phosphorylation Substrates Co-membership	Kinase substrates:85366	Phosphatase substrates:5501	Phosphorylated by MYLK2	Dephosphorylated by PPP1CC	9.2135e-20	3.7382e-17
Phosphorylation Substrates Co-membership	Kinase substrates:4893	Kinase substrates:6885	Phosphorylated by NRAS	Phosphorylated by MAP3K7	1.2806e-08	2.5299e-06
Phosphorylation Substrates Co-membership	Kinase substrates:3551	Kinase substrates:5599	Phosphorylated by IKBKB	Phosphorylated by MAPK8	0.00058385	0.045144
Phosphorylation Substrates Co-membership	Kinase substrates:4915	Kinase substrates:5159	Phosphorylated by NTRK2	Phosphorylated by PDGFRB	2.5565e-07	3.9861e-05
Phosphorylation Substrates Co-membership	Kinase substrates:10454	Kinase substrates:5609	Phosphorylated by MAP3K7IP1	Phosphorylated by MAP2K7	2.9922e-09	6.6027e-07
Phosphorylation Substrates Co-membership	Kinase substrates:3480	Kinase substrates:4914	Phosphorylated by IGF1R	Phosphorylated by NTRK1	1.3312e-09	3.1394e-07
Phosphorylation Substrates Co-membership	Kinase substrates:23118	Kinase substrates:3265	Phosphorylated by MAP3K7IP2	Phosphorylated by HRAS	2.9922e-09	6.7406e-07
Phosphorylation Substrates Co-membership	Kinase substrates:23533	Kinase substrates:5290	Phosphorylated by PIK3R5	Phosphorylated by PIK3CA	2.0925e-11	5.7631e-09
Phosphorylation Substrates Co-membership	Kinase substrates:6416	Kinase substrates:6885	Phosphorylated by MAP2K4	Phosphorylated by MAP3K7	6.3565e-08	1.1182e-05
Phosphorylation Substrates Co-membership	Kinase substrates:5580	Kinase substrates:5590	Phosphorylated by PRKCD	Phosphorylated by PRKCZ	1.1359e-08	2.2738e-06
Phosphorylation Substrates Co-membership	Phosphatase substrates:5506	Phosphatase substrates:5507	Dephosphorylated by PPP1R3A	Dephosphorylated by PPP1R3C	3.1022e-31	3.6017e-28
Phosphorylation Substrates Co-membership	Kinase substrates:10454	Phosphatase substrates:1845	Phosphorylated by MAP3K7IP1	Dephosphorylated by DUSP3	5.1606e-20	2.1517e-17
Phosphorylation Substrates Co-membership	Kinase substrates:4085	Phosphatase substrates:5535	Phosphorylated by MAD2L1	Dephosphorylated by PPP3R2	1.7177e-27	1.3645e-24
Phosphorylation Substrates Co-membership	Kinase substrates:121268	Kinase substrates:2475	Phosphorylated by RHEBL1	Phosphorylated by MTOR	7.5901e-05	0.0073341
Phosphorylation Substrates Co-membership	Kinase substrates:10459	Phosphatase substrates:8556	Phosphorylated by MAD2L2	Dephosphorylated by CDC14A	2.3266e-30	2.5821e-27
Phosphorylation Substrates Co-membership	Kinase substrates:4916	Kinase substrates:5747	Phosphorylated by NTRK3	Phosphorylated by PTK2	4.2431e-07	6.3283e-05
Phosphorylation Substrates Co-membership	Kinase substrates:207	Kinase substrates:6195	Phosphorylated by AKT1	Phosphorylated by RPS6KA1	2.9973e-06	0.00037952
Phosphorylation Substrates Co-membership	Phosphatase substrates:5515	Phosphatase substrates:5518	Dephosphorylated by PPP2CA	Dephosphorylated by PPP2R1A	3.5174e-19	1.3971e-16
Phosphorylation Substrates Co-membership	Kinase substrates:5170	Phosphatase substrates:5518	Phosphorylated by PDPK1	Dephosphorylated by PPP2R1A	8.8688e-05	0.008526
Phosphorylation Substrates Co-membership	Kinase substrates:1452	Kinase substrates:1454	Phosphorylated by CSNK1A1	Phosphorylated by CSNK1E	9.3023e-07	0.00012834
Phosphorylation Substrates Co-membership	Kinase substrates:4914	Kinase substrates:5156	Phosphorylated by NTRK1	Phosphorylated by PDGFRA	7.1606e-08	1.2394e-05
Phosphorylation Substrates Co-membership	Kinase substrates:1017	Phosphatase substrates:8556	Phosphorylated by CDK2	Dephosphorylated by CDC14A	4.4422e-24	2.328e-21
Phosphorylation Substrates Co-membership	Kinase substrates:1432	Kinase substrates:5595	Phosphorylated by MAPK14	Phosphorylated by MAPK3	0.00045515	0.036195
Phosphorylation Substrates Co-membership	Kinase substrates:10000	Kinase substrates:208	Phosphorylated by AKT3	Phosphorylated by AKT2	2.2744e-47	1.226e-43
Phosphorylation Substrates Co-membership	Kinase substrates:5588	Phosphatase substrates:5519	Phosphorylated by PRKCQ	Dephosphorylated by PPP2R1B	1.5407e-06	0.00020689
Phosphorylation Substrates Co-membership	Kinase substrates:27330	Kinase substrates:6197	Phosphorylated by RPS6KA6	Phosphorylated by RPS6KA3	4.6435e-15	1.5856e-12
Phosphorylation Substrates Co-membership	Kinase substrates:1017	Phosphatase substrates:5534	Phosphorylated by CDK2	Dephosphorylated by PPP3R1	5.2016e-16	1.8429e-13
Phosphorylation Substrates Co-membership	Kinase substrates:9064	Phosphatase substrates:5494	Phosphorylated by MAP3K6	Dephosphorylated by PPM1A	8.9809e-05	0.0086118
Phosphorylation Substrates Co-membership	Phosphatase substrates:5532	Phosphatase substrates:5535	Dephosphorylated by PPP3CB	Dephosphorylated by PPP3R2	4.351e-46	1.4925e-42
Phosphorylation Substrates Co-membership	Kinase substrates:10459	Phosphatase substrates:5535	Phosphorylated by MAD2L2	Dephosphorylated by PPP3R2	1.7177e-27	1.49e-24
Phosphorylation Substrates Co-membership	Kinase substrates:5609	Phosphatase substrates:84867	Phosphorylated by MAP2K7	Dephosphorylated by PTPN5	7.7375e-07	0.00010955
Phosphorylation Substrates Co-membership	Kinase substrates:2064	Kinase substrates:3643	Phosphorylated by ERBB2	Phosphorylated by INSR	7.3337e-06	0.00087157
Phosphorylation Substrates Co-membership	Kinase substrates:1956	Kinase substrates:4233	Phosphorylated by EGFR	Phosphorylated by MET	4.9442e-05	0.0050286
Phosphorylation Substrates Co-membership	Phosphatase substrates:11261	Phosphatase substrates:5534	Dephosphorylated by CHP	Dephosphorylated by PPP3R1	4.351e-46	1.7282e-42
Phosphorylation Substrates Co-membership	Phosphatase substrates:4659	Phosphatase substrates:5499	Dephosphorylated by PPP1R12A	Dephosphorylated by PPP1CA	6.1649e-19	2.3982e-16
Phosphorylation Substrates Co-membership	Kinase substrates:5604	Kinase substrates:6416	Phosphorylated by MAP2K1	Phosphorylated by MAP2K4	5.8249e-06	0.00070221
Phosphorylation Substrates Co-membership	Kinase substrates:5156	Kinase substrates:5747	Phosphorylated by PDGFRA	Phosphorylated by PTK2	7.1606e-08	1.2451e-05
Phosphorylation Substrates Co-membership	Kinase substrates:5595	Kinase substrates:658	Phosphorylated by MAPK3	Phosphorylated by BMPR1B	0.00045628	0.036246
Phosphorylation Substrates Co-membership	Kinase substrates:4915	Kinase substrates:4916	Phosphorylated by NTRK2	Phosphorylated by NTRK3	3.1005e-24	1.7462e-21
Phosphorylation Substrates Co-membership	Kinase substrates:4893	Phosphatase substrates:1845	Phosphorylated by NRAS	Dephosphorylated by DUSP3	8.7884e-10	2.1055e-07
Phosphorylation Substrates Co-membership	Kinase substrates:4085	Phosphatase substrates:11261	Phosphorylated by MAD2L1	Dephosphorylated by CHP	1.7177e-27	1.3503e-24
Phosphorylation Substrates Co-membership	Kinase substrates:1147	Kinase substrates:3551	Phosphorylated by CHUK	Phosphorylated by IKBKB	1.5888e-20	6.8909e-18
Phosphorylation Substrates Co-membership	Kinase substrates:3551	Kinase substrates:3643	Phosphorylated by IKBKB	Phosphorylated by INSR	0.00032108	0.026953
Phosphorylation Substrates Co-membership	Kinase substrates:3480	Kinase substrates:6850	Phosphorylated by IGF1R	Phosphorylated by SYK	0.00056266	0.043865
Phosphorylation Substrates Co-membership	Kinase substrates:23533	Kinase substrates:5294	Phosphorylated by PIK3R5	Phosphorylated by PIK3CG	2.0925e-11	5.7843e-09
Phosphorylation Substrates Co-membership	Kinase substrates:817	Kinase substrates:818	Phosphorylated by CAMK2D	Phosphorylated by CAMK2G	5.6233e-11	1.5049e-08
Phosphorylation Substrates Co-membership	Kinase substrates:1017	Kinase substrates:890	Phosphorylated by CDK2	Phosphorylated by CCNA2	1.6799e-07	2.756e-05
Phosphorylation Substrates Co-membership	Kinase substrates:4914	Kinase substrates:5747	Phosphorylated by NTRK1	Phosphorylated by PTK2	9.9188e-07	0.0001361
Phosphorylation Substrates Co-membership	Kinase substrates:3984	Phosphatase substrates:54434	Phosphorylated by LIMK1	Dephosphorylated by SSH1	2.5022e-06	0.00032502
Phosphorylation Substrates Co-membership	Kinase substrates:5058	Kinase substrates:56924	Phosphorylated by PAK1	Phosphorylated by PAK6	5.912e-18	2.187e-15
Phosphorylation Substrates Co-membership	Kinase substrates:5590	Kinase substrates:5602	Phosphorylated by PRKCZ	Phosphorylated by MAPK10	0.00064943	0.049355
Phosphorylation Substrates Co-membership	Kinase substrates:10645	Kinase substrates:84254	Phosphorylated by CAMKK2	Phosphorylated by CAMKK1	5.011e-19	1.9799e-16
Phosphorylation Substrates Co-membership	Phosphatase substrates:5518	Phosphatase substrates:5519	Dephosphorylated by PPP2R1A	Dephosphorylated by PPP2R1B	7.2346e-23	3.6642e-20
Phosphorylation Substrates Co-membership	Kinase substrates:207	Kinase substrates:9020	Phosphorylated by AKT1	Phosphorylated by MAP3K14	0.00024945	0.021416
Phosphorylation Substrates Co-membership	Kinase substrates:5604	Kinase substrates:5880	Phosphorylated by MAP2K1	Phosphorylated by RAC2	5.8876e-07	8.5118e-05
Phosphorylation Substrates Co-membership	Kinase substrates:4914	Phosphatase substrates:5770	Phosphorylated by NTRK1	Dephosphorylated by PTPN1	9.741e-05	0.0092467
Phosphorylation Substrates Co-membership	Kinase substrates:1453	Kinase substrates:2932	Phosphorylated by CSNK1D	Phosphorylated by GSK3B	3.349e-05	0.0035053
Phosphorylation Substrates Co-membership	Kinase substrates:3265	Phosphatase substrates:1848	Phosphorylated by HRAS	Dephosphorylated by DUSP6	5.273e-10	1.3264e-07
Phosphorylation Substrates Co-membership	Kinase substrates:5590	Kinase substrates:8517	Phosphorylated by PRKCZ	Phosphorylated by IKBKG	0.00013318	0.012095
Phosphorylation Substrates Co-membership	Kinase substrates:131890	Kinase substrates:156	Phosphorylated by GRK7	Phosphorylated by ADRBK1	1.7346e-42	2.9089e-39
Phosphorylation Substrates Co-membership	Kinase substrates:1457	Kinase substrates:1459	Phosphorylated by CSNK2A1	Phosphorylated by CSNK2A2	1.9983e-58	2.5133e-54
Phosphorylation Substrates Co-membership	Kinase substrates:5588	Phosphatase substrates:5515	Phosphorylated by PRKCQ	Dephosphorylated by PPP2CA	2.1356e-05	0.0023459
Phosphorylation Substrates Co-membership	Kinase substrates:85366	Kinase substrates:9475	Phosphorylated by MYLK2	Phosphorylated by ROCK2	1.7538e-14	5.7295e-12
Phosphorylation Substrates Co-membership	Kinase substrates:6416	Phosphatase substrates:1845	Phosphorylated by MAP2K4	Dephosphorylated by DUSP3	4.3805e-09	9.4183e-07
Phosphorylation Substrates Co-membership	Kinase substrates:2064	Kinase substrates:2065	Phosphorylated by ERBB2	Phosphorylated by ERBB3	8.7884e-10	2.1464e-07
Phosphorylation Substrates Co-membership	Kinase substrates:369	Kinase substrates:4342	Phosphorylated by ARAF	Phosphorylated by MOS	2.5022e-06	0.00032335
Phosphorylation Substrates Co-membership	Kinase substrates:3984	Kinase substrates:3985	Phosphorylated by LIMK1	Phosphorylated by LIMK2	2.5022e-06	0.00032006
Phosphorylation Substrates Co-membership	Phosphatase substrates:5534	Phosphatase substrates:63928	Dephosphorylated by PPP3R1	Dephosphorylated by CHP2	4.351e-46	1.1323e-42
Phosphorylation Substrates Co-membership	Kinase substrates:1017	Phosphatase substrates:11261	Phosphorylated by CDK2	Dephosphorylated by CHP	5.2016e-16	1.8604e-13
Phosphorylation Substrates Co-membership	Kinase substrates:5604	Kinase substrates:6850	Phosphorylated by MAP2K1	Phosphorylated by SYK	0.0001145	0.010721
Phosphorylation Substrates Co-membership	Kinase substrates:6714	Kinase substrates:695	Phosphorylated by SRC	Phosphorylated by BTK	0.00036295	0.029804
Phosphorylation Substrates Co-membership	Kinase substrates:1454	Kinase substrates:1456	Phosphorylated by CSNK1E	Phosphorylated by CSNK1G3	1.3587e-07	2.2635e-05
Phosphorylation Substrates Co-membership	Kinase substrates:25	Kinase substrates:5156	Phosphorylated by ABL1	Phosphorylated by PDGFRA	4.4182e-06	0.00054839
Phosphorylation Substrates Co-membership	Kinase substrates:3702	Phosphatase substrates:5781	Phosphorylated by ITK	Dephosphorylated by PTPN11	0.00017418	0.015556
Phosphorylation Substrates Co-membership	Kinase substrates:3265	Kinase substrates:4893	Phosphorylated by HRAS	Phosphorylated by NRAS	4.1849e-12	1.21e-09
Phosphorylation Substrates Co-membership	Kinase substrates:5599	Kinase substrates:8517	Phosphorylated by MAPK8	Phosphorylated by IKBKG	0.00027918	0.023646
Phosphorylation Substrates Co-membership	Kinase substrates:3716	Phosphatase substrates:5770	Phosphorylated by JAK1	Dephosphorylated by PTPN1	0.00056361	0.043804
Phosphorylation Substrates Co-membership	Kinase substrates:1445	Kinase substrates:2268	Phosphorylated by CSK	Phosphorylated by FGR	4.6956e-26	3.4404e-23
Phosphorylation Substrates Co-membership	Kinase substrates:5583	Phosphatase substrates:5518	Phosphorylated by PRKCH	Dephosphorylated by PPP2R1A	3.653e-08	6.6269e-06
Phosphorylation Substrates Co-membership	Phosphatase substrates:5533	Phosphatase substrates:8555	Dephosphorylated by PPP3CC	Dephosphorylated by CDC14B	1.7884e-25	1.2159e-22
Phosphorylation Substrates Co-membership	Kinase substrates:5600	Kinase substrates:6300	Phosphorylated by MAPK11	Phosphorylated by MAPK12	6.0114e-36	8.101e-33
Phosphorylation Substrates Co-membership	Kinase substrates:6195	Kinase substrates:6197	Phosphorylated by RPS6KA1	Phosphorylated by RPS6KA3	2.8058e-15	9.6245e-13
Phosphorylation Substrates Co-membership	Kinase substrates:5562	Kinase substrates:5563	Phosphorylated by PRKAA1	Phosphorylated by PRKAA2	1.0304e-14	3.4105e-12
Phosphorylation Substrates Co-membership	Kinase substrates:5580	Kinase substrates:5582	Phosphorylated by PRKCD	Phosphorylated by PRKCG	1.3047e-11	3.7154e-09
Phosphorylation Substrates Co-membership	Kinase substrates:1022	Kinase substrates:7465	Phosphorylated by CDK7	Phosphorylated by WEE1	3.7469e-05	0.0038894
Phosphorylation Substrates Co-membership	Kinase substrates:5581	Phosphatase substrates:5516	Phosphorylated by PRKCE	Dephosphorylated by PPP2CB	3.9068e-07	5.8615e-05
Phosphorylation Substrates Co-membership	Kinase substrates:1445	Kinase substrates:3055	Phosphorylated by CSK	Phosphorylated by HCK	1.0101e-18	3.8894e-16
Phosphorylation Substrates Co-membership	Kinase substrates:27330	Kinase substrates:5582	Phosphorylated by RPS6KA6	Phosphorylated by PRKCG	0.00060215	0.046228
Phosphorylation Substrates Co-membership	Kinase substrates:3265	Kinase substrates:7535	Phosphorylated by HRAS	Phosphorylated by ZAP70	2.9922e-09	6.622e-07
Phosphorylation Substrates Co-membership	Kinase substrates:10298	Kinase substrates:5894	Phosphorylated by PAK4	Phosphorylated by RAF1	0.00037147	0.030306
Phosphorylation Substrates Co-membership	Kinase substrates:3702	Phosphatase substrates:5777	Phosphorylated by ITK	Dephosphorylated by PTPN6	2.4934e-06	0.00032443
Phosphorylation Substrates Co-membership	Kinase substrates:4233	Phosphatase substrates:5797	Phosphorylated by MET	Dephosphorylated by PTPRM	5.0045e-06	0.0006131
Phosphorylation Substrates Co-membership	Kinase substrates:1445	Phosphatase substrates:5788	Phosphorylated by CSK	Dephosphorylated by PTPRC	8.7729e-06	0.0010217
Phosphorylation Substrates Co-membership	Kinase substrates:23118	Phosphatase substrates:84867	Phosphorylated by MAP3K7IP2	Dephosphorylated by PTPN5	5.1606e-20	2.1879e-17
Phosphorylation Substrates Co-membership	Kinase substrates:4915	Kinase substrates:5581	Phosphorylated by NTRK2	Phosphorylated by PRKCE	0.00037653	0.030653
Phosphorylation Substrates Co-membership	Kinase substrates:5979	Kinase substrates:6885	Phosphorylated by RET	Phosphorylated by MAP3K7	8.7069e-07	0.00012168
Phosphorylation Substrates Co-membership	Kinase substrates:2534	Kinase substrates:6714	Phosphorylated by FYN	Phosphorylated by SRC	0.00032569	0.027279
Phosphorylation Substrates Co-membership	Kinase substrates:1956	Kinase substrates:6714	Phosphorylated by EGFR	Phosphorylated by SRC	0.0001271	0.011599
Phosphorylation Substrates Co-membership	Kinase substrates:23118	Phosphatase substrates:5495	Phosphorylated by MAP3K7IP2	Dephosphorylated by PPM1B	0.00038666	0.031141
Phosphorylation Substrates Co-membership	Phosphatase substrates:8555	Phosphatase substrates:8556	Dephosphorylated by CDC14B	Dephosphorylated by CDC14A	1.9736e-36	2.7581e-33
Phosphorylation Substrates Co-membership	Kinase substrates:5255	Kinase substrates:5260	Phosphorylated by PHKA1	Phosphorylated by PHKG1	6.4636e-08	1.1265e-05
Phosphorylation Substrates Co-membership	Kinase substrates:9134	Phosphatase substrates:5535	Phosphorylated by CCNE2	Dephosphorylated by PPP3R2	9.4976e-25	5.6885e-22
Phosphorylation Substrates Co-membership	Kinase substrates:1432	Kinase substrates:5599	Phosphorylated by MAPK14	Phosphorylated by MAPK8	1.6491e-07	2.7114e-05
Phosphorylation Substrates Co-membership	Kinase substrates:2064	Kinase substrates:25	Phosphorylated by ERBB2	Phosphorylated by ABL1	2.5413e-05	0.0027319
Phosphorylation Substrates Co-membership	Kinase substrates:5575	Kinase substrates:5576	Phosphorylated by PRKAR1B	Phosphorylated by PRKAR2A	2.5022e-06	0.00032279
Phosphorylation Substrates Co-membership	Kinase substrates:4893	Phosphatase substrates:5801	Phosphorylated by NRAS	Dephosphorylated by PTPRR	8.7884e-10	2.1326e-07
Phosphorylation Substrates Co-membership	Kinase substrates:1398	Phosphatase substrates:5728	Phosphorylated by CRK	Dephosphorylated by PTEN	0.00064558	0.049261
Phosphorylation Substrates Co-membership	Kinase substrates:3055	Kinase substrates:5604	Phosphorylated by HCK	Phosphorylated by MAP2K1	6.5217e-05	0.0064252
Phosphorylation Substrates Co-membership	Phosphatase substrates:1848	Phosphatase substrates:84867	Dephosphorylated by DUSP6	Dephosphorylated by PTPN5	7.2346e-23	3.6889e-20
Phosphorylation Substrates Co-membership	Kinase substrates:5595	Kinase substrates:657	Phosphorylated by MAPK3	Phosphorylated by BMPR1A	0.00011832	0.01101
Phosphorylation Substrates Co-membership	Kinase substrates:3551	Kinase substrates:5581	Phosphorylated by IKBKB	Phosphorylated by PRKCE	0.00020881	0.018366
Phosphorylation Substrates Co-membership	Kinase substrates:1017	Kinase substrates:9134	Phosphorylated by CDK2	Phosphorylated by CCNE2	1.0135e-25	7.0823e-23
Phosphorylation Substrates Co-membership	Kinase substrates:2066	Kinase substrates:4914	Phosphorylated by ERBB4	Phosphorylated by NTRK1	3.0816e-08	5.6583e-06
Phosphorylation Substrates Co-membership	Kinase substrates:10645	Kinase substrates:6794	Phosphorylated by CAMKK2	Phosphorylated by STK11	6.769e-15	2.2603e-12
Phosphorylation Substrates Co-membership	Kinase substrates:3551	Kinase substrates:5590	Phosphorylated by IKBKB	Phosphorylated by PRKCZ	6.0773e-06	0.00073031
Phosphorylation Substrates Co-membership	Kinase substrates:5583	Phosphatase substrates:5519	Phosphorylated by PRKCH	Dephosphorylated by PPP2R1B	6.0757e-08	1.0814e-05
Phosphorylation Substrates Co-membership	Kinase substrates:5588	Kinase substrates:8737	Phosphorylated by PRKCQ	Phosphorylated by RIPK1	0.00029846	0.025138
Phosphorylation Substrates Co-membership	Kinase substrates:3055	Kinase substrates:7297	Phosphorylated by HCK	Phosphorylated by TYK2	7.5731e-13	2.2412e-10
Phosphorylation Substrates Co-membership	Kinase substrates:4916	Kinase substrates:613	Phosphorylated by NTRK3	Phosphorylated by BCR	2.8376e-07	4.3613e-05
Phosphorylation Substrates Co-membership	Kinase substrates:1452	Kinase substrates:1453	Phosphorylated by CSNK1A1	Phosphorylated by CSNK1D	6.9553e-10	1.7266e-07
Phosphorylation Substrates Co-membership	Kinase substrates:25	Kinase substrates:4915	Phosphorylated by ABL1	Phosphorylated by NTRK2	5.8239e-05	0.0057754
Phosphorylation Substrates Co-membership	Kinase substrates:207	Kinase substrates:8737	Phosphorylated by AKT1	Phosphorylated by RIPK1	6.4232e-05	0.0063364
Phosphorylation Substrates Co-membership	Kinase substrates:23533	Kinase substrates:5295	Phosphorylated by PIK3R5	Phosphorylated by PIK3R1	4.1849e-12	1.2054e-09
Phosphorylation Substrates Co-membership	Kinase substrates:10454	Kinase substrates:6416	Phosphorylated by MAP3K7IP1	Phosphorylated by MAP2K4	1.4891e-08	2.8815e-06
Phosphorylation Substrates Co-membership	Kinase substrates:472	Kinase substrates:545	Phosphorylated by ATM	Phosphorylated by ATR	1.2429e-12	3.6497e-10
Phosphorylation Substrates Co-membership	Kinase substrates:5595	Kinase substrates:6196	Phosphorylated by MAPK3	Phosphorylated by RPS6KA2	9.7498e-05	0.0092434
Phosphorylation Substrates Co-membership	Kinase substrates:5062	Kinase substrates:57144	Phosphorylated by PAK2	Phosphorylated by PAK7	4.5148e-18	1.6784e-15
Phosphorylation Substrates Co-membership	Kinase substrates:4085	Phosphatase substrates:5530	Phosphorylated by MAD2L1	Dephosphorylated by PPP3CA	4.509e-27	3.4372e-24
Phosphorylation Substrates Co-membership	Kinase substrates:3932	Kinase substrates:4067	Phosphorylated by LCK	Phosphorylated by LYN	6.6654e-05	0.0065581
Phosphorylation Substrates Co-membership	Kinase substrates:3055	Kinase substrates:3717	Phosphorylated by HCK	Phosphorylated by JAK2	5.8452e-11	1.5587e-08
Phosphorylation Substrates Co-membership	Kinase substrates:1456	Kinase substrates:2932	Phosphorylated by CSNK1G3	Phosphorylated by GSK3B	3.3684e-05	0.0035208
Phosphorylation Substrates Co-membership	Kinase substrates:4342	Kinase substrates:5058	Phosphorylated by MOS	Phosphorylated by PAK1	0.00062734	0.047966
Phosphorylation Substrates Co-membership	Kinase substrates:4214	Kinase substrates:9064	Phosphorylated by MAP3K1	Phosphorylated by MAP3K6	0.00011221	0.010533
Phosphorylation Substrates Co-membership	Kinase substrates:3643	Kinase substrates:5156	Phosphorylated by INSR	Phosphorylated by PDGFRA	1.2591e-06	0.00017121
Phosphorylation Substrates Co-membership	Phosphatase substrates:5770	Phosphatase substrates:5791	Dephosphorylated by PTPN1	Dephosphorylated by PTPRE	1.8414e-06	0.00024509
Phosphorylation Substrates Co-membership	Kinase substrates:6794	Kinase substrates:84254	Phosphorylated by STK11	Phosphorylated by CAMKK1	2.2499e-14	7.2873e-12
Phosphorylation Substrates Co-membership	Kinase substrates:10298	Kinase substrates:5063	Phosphorylated by PAK4	Phosphorylated by PAK3	1.5888e-20	6.971e-18
Phosphorylation Substrates Co-membership	Kinase substrates:2932	Phosphatase substrates:63928	Phosphorylated by GSK3B	Dephosphorylated by CHP2	0.00033847	0.028131
Phosphorylation Substrates Co-membership	Kinase substrates:2064	Kinase substrates:4916	Phosphorylated by ERBB2	Phosphorylated by NTRK3	1.8114e-07	2.9524e-05
Phosphorylation Substrates Co-membership	Kinase substrates:5582	Phosphatase substrates:5519	Phosphorylated by PRKCG	Dephosphorylated by PPP2R1B	8.732e-05	0.0084267
Phosphorylation Substrates Co-membership	Kinase substrates:5578	Kinase substrates:5579	Phosphorylated by PRKCA	Phosphorylated by PRKCB	1.2758e-41	1.9649e-38
Phosphorylation Substrates Co-membership	Kinase substrates:6196	Kinase substrates:9261	Phosphorylated by RPS6KA2	Phosphorylated by MAPKAPK2	9.3073e-05	0.0089022
Phosphorylation Substrates Co-membership	Kinase substrates:2268	Kinase substrates:3717	Phosphorylated by FGR	Phosphorylated by JAK2	1.5934e-11	4.5205e-09
Phosphorylation Substrates Co-membership	Phosphatase substrates:5535	Phosphatase substrates:63928	Dephosphorylated by PPP3R2	Dephosphorylated by CHP2	4.351e-46	1.0592e-42
Phosphorylation Substrates Co-membership	Kinase substrates:11200	Kinase substrates:983	Phosphorylated by CHEK2	Phosphorylated by CDC2	0.0005888	0.045434
Phosphorylation Substrates Co-membership	Kinase substrates:5562	Kinase substrates:6195	Phosphorylated by PRKAA1	Phosphorylated by RPS6KA1	0.00019745	0.017469
Phosphorylation Substrates Co-membership	Kinase substrates:2475	Kinase substrates:5601	Phosphorylated by MTOR	Phosphorylated by MAPK9	0.00044334	0.035479
Phosphorylation Substrates Co-membership	Kinase substrates:9088	Phosphatase substrates:994	Phosphorylated by PKMYT1	Dephosphorylated by CDC25B	0.00064558	0.049112
Phosphorylation Substrates Co-membership	Kinase substrates:5604	Kinase substrates:6885	Phosphorylated by MAP2K1	Phosphorylated by MAP3K7	2.1803e-07	3.4422e-05
Phosphorylation Substrates Co-membership	Kinase substrates:1432	Kinase substrates:5603	Phosphorylated by MAPK14	Phosphorylated by MAPK13	1.1647e-29	1.2208e-26
Phosphorylation Substrates Co-membership	Kinase substrates:1956	Kinase substrates:4914	Phosphorylated by EGFR	Phosphorylated by NTRK1	0.00011921	0.011065
Phosphorylation Substrates Co-membership	Kinase substrates:157	Kinase substrates:2868	Phosphorylated by ADRBK2	Phosphorylated by GRK4	5.8497e-15	1.9708e-12
Phosphorylation Substrates Co-membership	Kinase substrates:6197	Kinase substrates:9252	Phosphorylated by RPS6KA3	Phosphorylated by RPS6KA5	3.0847e-09	6.787e-07
Phosphorylation Substrates Co-membership	Phosphatase substrates:5499	Phosphatase substrates:5507	Dephosphorylated by PPP1CA	Dephosphorylated by PPP1R3C	8.2966e-25	5.0493e-22
Phosphorylation Substrates Co-membership	Kinase substrates:2066	Kinase substrates:3643	Phosphorylated by ERBB4	Phosphorylated by INSR	5.4498e-07	7.9244e-05
Phosphorylation Substrates Co-membership	Kinase substrates:23118	Kinase substrates:9020	Phosphorylated by MAP3K7IP2	Phosphorylated by MAP3K14	1.8414e-06	0.00024552
Phosphorylation Substrates Co-membership	Kinase substrates:3718	Kinase substrates:7297	Phosphorylated by JAK3	Phosphorylated by TYK2	5.3476e-35	7.0801e-32
Phosphorylation Substrates Co-membership	Phosphatase substrates:63928	Phosphatase substrates:8556	Dephosphorylated by CHP2	Dephosphorylated by CDC14A	1.7884e-25	1.2269e-22
Phosphorylation Substrates Co-membership	Kinase substrates:10298	Kinase substrates:56924	Phosphorylated by PAK4	Phosphorylated by PAK6	7.2346e-23	3.5919e-20
Phosphorylation Substrates Co-membership	Kinase substrates:3551	Kinase substrates:4915	Phosphorylated by IKBKB	Phosphorylated by NTRK2	4.1412e-05	0.004252
Phosphorylation Substrates Co-membership	Kinase substrates:2261	Kinase substrates:7297	Phosphorylated by FGFR3	Phosphorylated by TYK2	0.0003381	0.028256
Phosphorylation Substrates Co-membership	Kinase substrates:25	Kinase substrates:5747	Phosphorylated by ABL1	Phosphorylated by PTK2	5.8239e-05	0.005783
Phosphorylation Substrates Co-membership	Kinase substrates:2932	Kinase substrates:5566	Phosphorylated by GSK3B	Phosphorylated by PRKACA	1.5941e-08	3.0611e-06
Phosphorylation Substrates Co-membership	Kinase substrates:25	Kinase substrates:613	Phosphorylated by ABL1	Phosphorylated by BCR	7.8167e-15	2.5987e-12
Phosphorylation Substrates Co-membership	Kinase substrates:4915	Kinase substrates:5602	Phosphorylated by NTRK2	Phosphorylated by MAPK10	9.741e-05	0.0092818
Phosphorylation Substrates Co-membership	Kinase substrates:545	Kinase substrates:651610	Phosphorylated by ATR	Phosphorylated by LOC651610	9.0579e-08	1.5642e-05
Phosphorylation Substrates Co-membership	Kinase substrates:4915	Kinase substrates:613	Phosphorylated by NTRK2	Phosphorylated by BCR	6.6401e-07	9.4906e-05
Phosphorylation Substrates Co-membership	Kinase substrates:898	Kinase substrates:9134	Phosphorylated by CCNE1	Phosphorylated by CCNE2	3.4995e-37	4.9829e-34
Phosphorylation Substrates Co-membership	Kinase substrates:3716	Kinase substrates:7297	Phosphorylated by JAK1	Phosphorylated by TYK2	7.0992e-33	9.0805e-30
Phosphorylation Substrates Co-membership	Phosphatase substrates:5515	Phosphatase substrates:5516	Dephosphorylated by PPP2CA	Dephosphorylated by PPP2CB	4.3939e-24	2.3351e-21
Phosphorylation Substrates Co-membership	Kinase substrates:5170	Phosphatase substrates:5516	Phosphorylated by PDPK1	Dephosphorylated by PPP2CB	0.00037144	0.030402
Phosphorylation Substrates Co-membership	Kinase substrates:23118	Kinase substrates:4214	Phosphorylated by MAP3K7IP2	Phosphorylated by MAP3K1	5.3653e-05	0.0054131
Phosphorylation Substrates Co-membership	Kinase substrates:5567	Kinase substrates:5568	Phosphorylated by PRKACB	Phosphorylated by PRKACG	3.1898e-92	1.2036e-87
Phosphorylation Substrates Co-membership	Kinase substrates:10746	Kinase substrates:4214	Phosphorylated by MAP3K2	Phosphorylated by MAP3K1	3.7534e-05	0.0038802
Phosphorylation Substrates Co-membership	Phosphatase substrates:5771	Phosphatase substrates:5788	Dephosphorylated by PTPN2	Dephosphorylated by PTPRC	0.00055528	0.04338
Phosphorylation Substrates Co-membership	Kinase substrates:4915	Phosphatase substrates:5792	Phosphorylated by NTRK2	Dephosphorylated by PTPRF	3.5274e-06	0.00044441
Phosphorylation Substrates Co-membership	Kinase substrates:6416	Phosphatase substrates:84867	Phosphorylated by MAP2K4	Dephosphorylated by PTPN5	4.3805e-09	9.4452e-07
Phosphorylation Substrates Co-membership	Kinase substrates:130399	Kinase substrates:7048	Phosphorylated by ACVR1C	Phosphorylated by TGFBR2	5.0045e-06	0.00061409
Phosphorylation Substrates Co-membership	Phosphatase substrates:5532	Phosphatase substrates:5533	Dephosphorylated by PPP3CB	Dephosphorylated by PPP3CC	4.351e-46	1.3134e-42
Phosphorylation Substrates Co-membership	Kinase substrates:2869	Kinase substrates:2870	Phosphorylated by GRK5	Phosphorylated by GRK6	1.7339e-46	8.1784e-43
Phosphorylation Substrates Co-membership	Kinase substrates:1956	Phosphatase substrates:5781	Phosphorylated by EGFR	Dephosphorylated by PTPN11	1.204e-05	0.0013725
Phosphorylation Substrates Co-membership	Kinase substrates:898	Phosphatase substrates:5532	Phosphorylated by CCNE1	Dephosphorylated by PPP3CB	4.0194e-24	2.1512e-21
Phosphorylation Substrates Co-membership	Kinase substrates:4214	Kinase substrates:8737	Phosphorylated by MAP3K1	Phosphorylated by RIPK1	1.941e-07	3.0968e-05
Phosphorylation Substrates Co-membership	Kinase substrates:2932	Phosphatase substrates:5533	Phosphorylated by GSK3B	Dephosphorylated by PPP3CC	0.00033847	0.028162
Phosphorylation Substrates Co-membership	Kinase substrates:1021	Kinase substrates:595	Phosphorylated by CDK6	Phosphorylated by CCND1	6.4699e-09	1.3525e-06
Phosphorylation Substrates Co-membership	Kinase substrates:2064	Kinase substrates:2241	Phosphorylated by ERBB2	Phosphorylated by FER	0.00037147	0.030372
Phosphorylation Substrates Co-membership	Kinase substrates:6416	Phosphatase substrates:5801	Phosphorylated by MAP2K4	Dephosphorylated by PTPRR	4.3805e-09	9.3649e-07
Phosphorylation Substrates Co-membership	Kinase substrates:25	Kinase substrates:5159	Phosphorylated by ABL1	Phosphorylated by PDGFRB	1.5464e-05	0.0017263
Phosphorylation Substrates Co-membership	Kinase substrates:5609	Kinase substrates:6416	Phosphorylated by MAP2K7	Phosphorylated by MAP2K4	6.4636e-08	1.1344e-05
Phosphorylation Substrates Co-membership	Kinase substrates:3716	Kinase substrates:3718	Phosphorylated by JAK1	Phosphorylated by JAK3	6.3697e-32	7.6301e-29
Phosphorylation Substrates Co-membership	Kinase substrates:5579	Phosphatase substrates:5519	Phosphorylated by PRKCB	Dephosphorylated by PPP2R1B	0.00023751	0.020508
Phosphorylation Substrates Co-membership	Kinase substrates:5604	Kinase substrates:5605	Phosphorylated by MAP2K1	Phosphorylated by MAP2K2	6.5294e-15	2.19e-12
Phosphorylation Substrates Co-membership	Kinase substrates:5600	Kinase substrates:5601	Phosphorylated by MAPK11	Phosphorylated by MAPK9	2.7724e-05	0.0029677
Phosphorylation Substrates Co-membership	Kinase substrates:3985	Phosphatase substrates:54434	Phosphorylated by LIMK2	Dephosphorylated by SSH1	8.3408e-07	0.000117
Phosphorylation Substrates Co-membership	Kinase substrates:5579	Kinase substrates:5583	Phosphorylated by PRKCB	Phosphorylated by PRKCH	3.2926e-10	8.423e-08
Phosphorylation Substrates Co-membership	Kinase substrates:10000	Kinase substrates:1147	Phosphorylated by AKT3	Phosphorylated by CHUK	1.6948e-05	0.0018836
Phosphorylation Substrates Co-membership	Kinase substrates:8517	Phosphatase substrates:5792	Phosphorylated by IKBKG	Dephosphorylated by PTPRF	9.014e-07	0.00012528
Phosphorylation Substrates Co-membership	Kinase substrates:5567	Kinase substrates:816	Phosphorylated by PRKACB	Phosphorylated by CAMK2B	0.00026873	0.022941
Phosphorylation Substrates Co-membership	Kinase substrates:10454	Kinase substrates:257397	Phosphorylated by MAP3K7IP1	Phosphorylated by MAP3K7IP3	3.4058e-29	3.3379e-26
Phosphorylation Substrates Co-membership	Kinase substrates:6850	Kinase substrates:7006	Phosphorylated by SYK	Phosphorylated by TEC	1.2352e-07	2.09e-05
Phosphorylation Substrates Co-membership	Kinase substrates:6093	Kinase substrates:8476	Phosphorylated by ROCK1	Phosphorylated by CDC42BPA	2.8687e-05	0.0030621
Phosphorylation Substrates Co-membership	Kinase substrates:1445	Kinase substrates:5605	Phosphorylated by CSK	Phosphorylated by MAP2K2	2.9859e-06	0.00037871
Phosphorylation Substrates Co-membership	Kinase substrates:1454	Kinase substrates:2932	Phosphorylated by CSNK1E	Phosphorylated by GSK3B	0.00011651	0.010882
Phosphorylation Substrates Co-membership	Kinase substrates:3717	Phosphatase substrates:5781	Phosphorylated by JAK2	Dephosphorylated by PTPN11	1.0358e-06	0.00014187
Phosphorylation Substrates Co-membership	Kinase substrates:23118	Phosphatase substrates:1845	Phosphorylated by MAP3K7IP2	Dephosphorylated by DUSP3	5.1606e-20	2.1636e-17
Phosphorylation Substrates Co-membership	Kinase substrates:3480	Phosphatase substrates:5792	Phosphorylated by IGF1R	Dephosphorylated by PTPRF	0.00029756	0.025118
Phosphorylation Substrates Co-membership	Kinase substrates:2534	Kinase substrates:4915	Phosphorylated by FYN	Phosphorylated by NTRK2	0.00019782	0.017481
Phosphorylation Substrates Co-membership	Kinase substrates:10000	Kinase substrates:207	Phosphorylated by AKT3	Phosphorylated by AKT1	1.2181e-34	1.5849e-31
Phosphorylation Substrates Co-membership	Kinase substrates:208	Kinase substrates:5058	Phosphorylated by AKT2	Phosphorylated by PAK1	0.00051793	0.040842
Phosphorylation Substrates Co-membership	Kinase substrates:5566	Kinase substrates:817	Phosphorylated by PRKACA	Phosphorylated by CAMK2D	2.1653e-05	0.0023751
Phosphorylation Substrates Co-membership	Kinase substrates:5156	Kinase substrates:695	Phosphorylated by PDGFRA	Phosphorylated by BTK	0.00062111	0.047586
Phosphorylation Substrates Co-membership	Kinase substrates:9134	Phosphatase substrates:5530	Phosphorylated by CCNE2	Dephosphorylated by PPP3CA	2.4886e-24	1.4121e-21
Phosphorylation Substrates Co-membership	Kinase substrates:6850	Kinase substrates:7297	Phosphorylated by SYK	Phosphorylated by TYK2	2.1061e-10	5.4245e-08
Phosphorylation Substrates Co-membership	Kinase substrates:5979	Phosphatase substrates:5801	Phosphorylated by RET	Dephosphorylated by PTPRR	6.0757e-08	1.0763e-05
Phosphorylation Substrates Co-membership	Kinase substrates:5590	Phosphatase substrates:5770	Phosphorylated by PRKCZ	Dephosphorylated by PTPN1	0.00064943	0.049305
Phosphorylation Substrates Co-membership	Kinase substrates:2066	Kinase substrates:3480	Phosphorylated by ERBB4	Phosphorylated by IGF1R	7.8686e-09	1.6049e-06
Phosphorylation Substrates Co-membership	Phosphatase substrates:4659	Phosphatase substrates:4660	Dephosphorylated by PPP1R12A	Dephosphorylated by PPP1R12B	1.941e-07	3.0902e-05
Phosphorylation Substrates Co-membership	Phosphatase substrates:5516	Phosphatase substrates:5519	Dephosphorylated by PPP2CB	Dephosphorylated by PPP2R1B	1.4441e-19	5.7969e-17
Phosphorylation Substrates Co-membership	Kinase substrates:10000	Kinase substrates:8737	Phosphorylated by AKT3	Phosphorylated by RIPK1	2.8646e-06	0.00036393
Phosphorylation Substrates Co-membership	Kinase substrates:10454	Kinase substrates:4893	Phosphorylated by MAP3K7IP1	Phosphorylated by NRAS	2.9922e-09	6.6611e-07
Phosphorylation Substrates Co-membership	Kinase substrates:815	Kinase substrates:817	Phosphorylated by CAMK2A	Phosphorylated by CAMK2D	3.9004e-08	7.0084e-06
Phosphorylation Substrates Co-membership	Phosphatase substrates:5532	Phosphatase substrates:8556	Dephosphorylated by PPP3CB	Dephosphorylated by CDC14A	1.7884e-25	1.1736e-22
Phosphorylation Substrates Co-membership	Phosphatase substrates:5533	Phosphatase substrates:63928	Dephosphorylated by PPP3CC	Dephosphorylated by CHP2	4.351e-46	1.8242e-42
Phosphorylation Substrates Co-membership	Kinase substrates:3932	Kinase substrates:7535	Phosphorylated by LCK	Phosphorylated by ZAP70	5.4744e-05	0.0054792
Phosphorylation Substrates Co-membership	Kinase substrates:5170	Kinase substrates:5290	Phosphorylated by PDPK1	Phosphorylated by PIK3CA	4.9466e-08	8.8459e-06
Phosphorylation Substrates Co-membership	Kinase substrates:898	Phosphatase substrates:8555	Phosphorylated by CCNE1	Dephosphorylated by CDC14B	5.5106e-27	4.1175e-24
Phosphorylation Substrates Co-membership	Kinase substrates:11200	Kinase substrates:6300	Phosphorylated by CHEK2	Phosphorylated by MAPK12	0.00019793	0.01743
Phosphorylation Substrates Co-membership	Phosphatase substrates:1845	Phosphatase substrates:1848	Dephosphorylated by DUSP3	Dephosphorylated by DUSP6	7.2346e-23	3.6157e-20
Phosphorylation Substrates Co-membership	Kinase substrates:257397	Phosphatase substrates:5801	Phosphorylated by MAP3K7IP3	Dephosphorylated by PTPRR	1.5888e-20	6.8515e-18
Phosphorylation Substrates Co-membership	Kinase substrates:8851	Phosphatase substrates:348	Phosphorylated by CDK5R1	Dephosphorylated by APOE	0.00064558	0.049162
Phosphorylation Substrates Co-membership	Phosphatase substrates:5535	Phosphatase substrates:8555	Dephosphorylated by PPP3R2	Dephosphorylated by CDC14B	1.7884e-25	1.1635e-22
Phosphorylation Substrates Co-membership	Kinase substrates:257397	Phosphatase substrates:1845	Phosphorylated by MAP3K7IP3	Dephosphorylated by DUSP3	1.5888e-20	7.0118e-18
Phosphorylation Substrates Co-membership	Kinase substrates:6850	Phosphatase substrates:5777	Phosphorylated by SYK	Dephosphorylated by PTPN6	3.9192e-09	8.5235e-07
Phosphorylation Substrates Co-membership	Kinase substrates:1956	Kinase substrates:613	Phosphorylated by EGFR	Phosphorylated by BCR	4.7893e-14	1.5123e-11
Phosphorylation Substrates Co-membership	Kinase substrates:3716	Kinase substrates:5604	Phosphorylated by JAK1	Phosphorylated by MAP2K1	2.2949e-05	0.0025099
Phosphorylation Substrates Co-membership	Kinase substrates:5594	Kinase substrates:5598	Phosphorylated by MAPK1	Phosphorylated by MAPK7	1.8831e-08	3.5886e-06
Phosphorylation Substrates Co-membership	Kinase substrates:2869	Kinase substrates:6011	Phosphorylated by GRK5	Phosphorylated by GRK1	1.9051e-42	3.059e-39
Phosphorylation Substrates Co-membership	Kinase substrates:4215	Kinase substrates:9064	Phosphorylated by MAP3K3	Phosphorylated by MAP3K6	1.5e-05	0.0016771
Phosphorylation Substrates Co-membership	Kinase substrates:85366	Phosphatase substrates:4660	Phosphorylated by MYLK2	Dephosphorylated by PPP1R12B	1.941e-07	3.1165e-05
Phosphorylation Substrates Co-membership	Kinase substrates:2065	Kinase substrates:5159	Phosphorylated by ERBB3	Phosphorylated by PDGFRB	5.273e-10	1.3309e-07
Phosphorylation Substrates Co-membership	Kinase substrates:5568	Kinase substrates:816	Phosphorylated by PRKACG	Phosphorylated by CAMK2B	0.00024815	0.021329
Phosphorylation Substrates Co-membership	Kinase substrates:5566	Kinase substrates:8986	Phosphorylated by PRKACA	Phosphorylated by RPS6KA4	0.00044615	0.035591
Phosphorylation Substrates Co-membership	Kinase substrates:5894	Phosphatase substrates:1845	Phosphorylated by RAF1	Dephosphorylated by DUSP3	0.00037147	0.030273
Phosphorylation Substrates Co-membership	Kinase substrates:5563	Kinase substrates:6195	Phosphorylated by PRKAA2	Phosphorylated by RPS6KA1	0.00012474	0.011424
Phosphorylation Substrates Co-membership	Kinase substrates:5566	Kinase substrates:5613	Phosphorylated by PRKACA	Phosphorylated by PRKX	4.3819e-53	4.1335e-49
Phosphorylation Substrates Co-membership	Kinase substrates:5609	Kinase substrates:6885	Phosphorylated by MAP2K7	Phosphorylated by MAP3K7	1.2806e-08	2.5233e-06
Phosphorylation Substrates Co-membership	Kinase substrates:208	Kinase substrates:23678	Phosphorylated by AKT2	Phosphorylated by SGK3	0.00029276	0.024741
Phosphorylation Substrates Co-membership	Kinase substrates:5588	Kinase substrates:9020	Phosphorylated by PRKCQ	Phosphorylated by MAP3K14	0.00059331	0.045735
Phosphorylation Substrates Co-membership	Kinase substrates:2868	Kinase substrates:2869	Phosphorylated by GRK4	Phosphorylated by GRK5	2.2744e-47	1.4303e-43
Phosphorylation Substrates Co-membership	Kinase substrates:23118	Kinase substrates:7535	Phosphorylated by MAP3K7IP2	Phosphorylated by ZAP70	2.0512e-06	0.00027016
Phosphorylation Substrates Co-membership	Kinase substrates:1017	Kinase substrates:4085	Phosphorylated by CDK2	Phosphorylated by MAD2L1	7.8632e-21	3.5322e-18
Phosphorylation Substrates Co-membership	Kinase substrates:1326	Kinase substrates:23118	Phosphorylated by MAP3K8	Phosphorylated by MAP3K7IP2	9.118e-06	0.0010586
Phosphorylation Substrates Co-membership	Kinase substrates:2066	Kinase substrates:2534	Phosphorylated by ERBB4	Phosphorylated by FYN	6.7526e-06	0.00081016
Phosphorylation Substrates Co-membership	Kinase substrates:8476	Kinase substrates:9475	Phosphorylated by CDC42BPA	Phosphorylated by ROCK2	9.8718e-06	0.0011409
Phosphorylation Substrates Co-membership	Kinase substrates:5613	Kinase substrates:816	Phosphorylated by PRKX	Phosphorylated by CAMK2B	0.00024815	0.021353
Phosphorylation Substrates Co-membership	Kinase substrates:1453	Kinase substrates:1454	Phosphorylated by CSNK1D	Phosphorylated by CSNK1E	7.4981e-12	2.1515e-09
Phosphorylation Substrates Co-membership	Kinase substrates:902	Phosphatase substrates:993	Phosphorylated by CCNH	Dephosphorylated by CDC25A	8.3408e-06	0.00098045
Phosphorylation Substrates Co-membership	Kinase substrates:817	Kinase substrates:983	Phosphorylated by CAMK2D	Phosphorylated by CDC2	0.0003399	0.028126
Phosphorylation Substrates Co-membership	Kinase substrates:3932	Phosphatase substrates:26191	Phosphorylated by LCK	Dephosphorylated by PTPN22	0.00031528	0.026525
Phosphorylation Substrates Co-membership	Kinase substrates:4067	Kinase substrates:695	Phosphorylated by LYN	Phosphorylated by BTK	1.3391e-06	0.00018111
Phosphorylation Substrates Co-membership	Kinase substrates:898	Phosphatase substrates:63928	Phosphorylated by CCNE1	Dephosphorylated by CHP2	4.0194e-24	2.1822e-21
Phosphorylation Substrates Co-membership	Kinase substrates:5604	Kinase substrates:5609	Phosphorylated by MAP2K1	Phosphorylated by MAP2K7	2.3425e-06	0.00030637
Phosphorylation Substrates Co-membership	Kinase substrates:1956	Kinase substrates:3932	Phosphorylated by EGFR	Phosphorylated by LCK	0.00038859	0.03123
Phosphorylation Substrates Co-membership	Kinase substrates:5605	Kinase substrates:7297	Phosphorylated by MAP2K2	Phosphorylated by TYK2	6.7862e-07	9.6446e-05
Phosphorylation Substrates Co-membership	Kinase substrates:4914	Kinase substrates:4915	Phosphorylated by NTRK1	Phosphorylated by NTRK2	2.0415e-22	1.007e-19
Phosphorylation Substrates Co-membership	Kinase substrates:898	Phosphatase substrates:5530	Phosphorylated by CCNE1	Dephosphorylated by PPP3CA	1.0525e-23	5.4779e-21
Phosphorylation Substrates Co-membership	Kinase substrates:4342	Kinase substrates:673	Phosphorylated by MOS	Phosphorylated by BRAF	7.5035e-06	0.00088755
Phosphorylation Substrates Co-membership	Kinase substrates:5609	Phosphatase substrates:1848	Phosphorylated by MAP2K7	Dephosphorylated by DUSP6	5.4189e-07	7.9253e-05
Phosphorylation Substrates Co-membership	Kinase substrates:1956	Kinase substrates:2066	Phosphorylated by EGFR	Phosphorylated by ERBB4	1.2235e-10	3.2173e-08
Phosphorylation Substrates Co-membership	Kinase substrates:11200	Kinase substrates:472	Phosphorylated by CHEK2	Phosphorylated by ATM	1.0725e-07	1.8394e-05
Phosphorylation Substrates Co-membership	Kinase substrates:4342	Kinase substrates:5894	Phosphorylated by MOS	Phosphorylated by RAF1	2.499e-05	0.0027057
Phosphorylation Substrates Co-membership	Kinase substrates:3055	Kinase substrates:5605	Phosphorylated by HCK	Phosphorylated by MAP2K2	4.9006e-06	0.00060331
Phosphorylation Substrates Co-membership	Kinase substrates:2932	Kinase substrates:5613	Phosphorylated by GSK3B	Phosphorylated by PRKX	1.8491e-07	2.9881e-05
Phosphorylation Substrates Co-membership	Kinase substrates:25	Kinase substrates:2534	Phosphorylated by ABL1	Phosphorylated by FYN	0.00012258	0.011337
Phosphorylation Substrates Co-membership	Kinase substrates:5566	Kinase substrates:5568	Phosphorylated by PRKACA	Phosphorylated by PRKACG	4.3819e-53	4.724e-49
Phosphorylation Substrates Co-membership	Kinase substrates:2065	Kinase substrates:4915	Phosphorylated by ERBB3	Phosphorylated by NTRK2	2.0715e-09	4.7517e-07
Phosphorylation Substrates Co-membership	Kinase substrates:9134	Phosphatase substrates:11261	Phosphorylated by CCNE2	Dephosphorylated by CHP	9.4976e-25	5.5562e-22
Phosphorylation Substrates Co-membership	Kinase substrates:10459	Kinase substrates:898	Phosphorylated by MAD2L2	Phosphorylated by CCNE1	5.2737e-29	5.1024e-26
Phosphorylation Substrates Co-membership	Kinase substrates:5062	Kinase substrates:8476	Phosphorylated by PAK2	Phosphorylated by CDC42BPA	0.00059331	0.045689
Phosphorylation Substrates Co-membership	Kinase substrates:2534	Kinase substrates:5156	Phosphorylated by FYN	Phosphorylated by PDGFRA	2.3237e-07	3.6534e-05
Phosphorylation Substrates Co-membership	Kinase substrates:2242	Kinase substrates:2534	Phosphorylated by FES	Phosphorylated by FYN	0.00035071	0.028893
Phosphorylation Substrates Co-membership	Kinase substrates:1452	Kinase substrates:1460	Phosphorylated by CSNK1A1	Phosphorylated by CSNK2B	0.00038199	0.030864
Phosphorylation Substrates Co-membership	Kinase substrates:3643	Kinase substrates:3932	Phosphorylated by INSR	Phosphorylated by LCK	0.00059829	0.045978
Phosphorylation Substrates Co-membership	Kinase substrates:5582	Phosphatase substrates:5516	Phosphorylated by PRKCG	Dephosphorylated by PPP2CB	0.00038449	0.031
Phosphorylation Substrates Co-membership	Phosphatase substrates:5518	Phosphatase substrates:5522	Dephosphorylated by PPP2R1A	Dephosphorylated by PPP2R2C	3.0027e-05	0.0031692
Phosphorylation Substrates Co-membership	Kinase substrates:10459	Phosphatase substrates:5530	Phosphorylated by MAD2L2	Dephosphorylated by PPP3CA	4.509e-27	3.4028e-24
Phosphorylation Substrates Co-membership	Kinase substrates:3643	Kinase substrates:5747	Phosphorylated by INSR	Phosphorylated by PTK2	3.3707e-07	5.1285e-05
Phosphorylation Substrates Co-membership	Kinase substrates:5156	Kinase substrates:5159	Phosphorylated by PDGFRA	Phosphorylated by PDGFRB	3.0895e-14	9.8793e-12
Phosphorylation Substrates Co-membership	Kinase substrates:1432	Kinase substrates:5601	Phosphorylated by MAPK14	Phosphorylated by MAPK9	9.5508e-08	1.6418e-05
Phosphorylation Substrates Co-membership	Kinase substrates:1956	Kinase substrates:4916	Phosphorylated by EGFR	Phosphorylated by NTRK3	5.2343e-05	0.0052951
Phosphorylation Substrates Co-membership	Kinase substrates:57144	Kinase substrates:8476	Phosphorylated by PAK7	Phosphorylated by CDC42BPA	0.00027312	0.023158
Phosphorylation Substrates Co-membership	Kinase substrates:4916	Kinase substrates:5599	Phosphorylated by NTRK3	Phosphorylated by MAPK8	0.00058385	0.045098
Phosphorylation Substrates Co-membership	Kinase substrates:2064	Kinase substrates:2066	Phosphorylated by ERBB2	Phosphorylated by ERBB4	1.3101e-08	2.568e-06
Phosphorylation Substrates Co-membership	Kinase substrates:1147	Phosphatase substrates:5770	Phosphorylated by CHUK	Dephosphorylated by PTPN1	9.741e-05	0.0093053
Phosphorylation Substrates Co-membership	Kinase substrates:5601	Kinase substrates:5602	Phosphorylated by MAPK9	Phosphorylated by MAPK10	8.2654e-22	3.9478e-19
Phosphorylation Substrates Co-membership	Kinase substrates:4893	Phosphatase substrates:1848	Phosphorylated by NRAS	Dephosphorylated by DUSP6	5.273e-10	1.3177e-07
Phosphorylation Substrates Co-membership	Kinase substrates:10454	Kinase substrates:3265	Phosphorylated by MAP3K7IP1	Phosphorylated by HRAS	2.9922e-09	6.6415e-07
Phosphorylation Substrates Co-membership	Kinase substrates:208	Kinase substrates:6195	Phosphorylated by AKT2	Phosphorylated by RPS6KA1	4.5725e-05	0.0046694
Phosphorylation Substrates Co-membership	Kinase substrates:6093	Kinase substrates:85366	Phosphorylated by ROCK1	Phosphorylated by MYLK2	4.2814e-13	1.2822e-10
Phosphorylation Substrates Co-membership	Kinase substrates:27330	Kinase substrates:5595	Phosphorylated by RPS6KA6	Phosphorylated by MAPK3	0.0001766	0.015735
Phosphorylation Substrates Co-membership	Kinase substrates:3480	Kinase substrates:5159	Phosphorylated by IGF1R	Phosphorylated by PDGFRB	3.695e-13	1.1199e-10
Phosphorylation Substrates Co-membership	Kinase substrates:1956	Kinase substrates:25	Phosphorylated by EGFR	Phosphorylated by ABL1	1.2601e-08	2.5024e-06
Phosphorylation Substrates Co-membership	Kinase substrates:5595	Kinase substrates:5598	Phosphorylated by MAPK3	Phosphorylated by MAPK7	7.7263e-07	0.0001096
Phosphorylation Substrates Co-membership	Kinase substrates:3643	Kinase substrates:613	Phosphorylated by INSR	Phosphorylated by BCR	1.8624e-11	5.2248e-09
Phosphorylation Substrates Co-membership	Kinase substrates:5290	Kinase substrates:5294	Phosphorylated by PIK3CA	Phosphorylated by PIK3CG	1.0457e-10	2.7592e-08
Phosphorylation Substrates Co-membership	Kinase substrates:5609	Kinase substrates:5979	Phosphorylated by MAP2K7	Phosphorylated by RET	0.0001394	0.012599
Phosphorylation Substrates Co-membership	Kinase substrates:3716	Phosphatase substrates:5781	Phosphorylated by JAK1	Dephosphorylated by PTPN11	0.00022295	0.019451
Phosphorylation Substrates Co-membership	Kinase substrates:5163	Kinase substrates:5294	Phosphorylated by PDK1	Phosphorylated by PIK3CG	9.014e-07	0.00012551
Phosphorylation Substrates Co-membership	Kinase substrates:1432	Kinase substrates:6300	Phosphorylated by MAPK14	Phosphorylated by MAPK12	1.161e-27	1.0431e-24
Phosphorylation Substrates Co-membership	Kinase substrates:4916	Kinase substrates:5581	Phosphorylated by NTRK3	Phosphorylated by PRKCE	0.00020881	0.018345
Phosphorylation Substrates Co-membership	Kinase substrates:1019	Kinase substrates:1021	Phosphorylated by CDK4	Phosphorylated by CDK6	2.5867e-08	4.82e-06
Phosphorylation Substrates Co-membership	Kinase substrates:5260	Kinase substrates:805	Phosphorylated by PHKG1	Phosphorylated by CALM2	1.6175e-08	3.0981e-06
Phosphorylation Substrates Co-membership	Kinase substrates:156	Kinase substrates:2869	Phosphorylated by ADRBK1	Phosphorylated by GRK5	1.547e-43	2.7151e-40
Phosphorylation Substrates Co-membership	Kinase substrates:5566	Kinase substrates:5567	Phosphorylated by PRKACA	Phosphorylated by PRKACB	2.0392e-51	1.7099e-47
Phosphorylation Substrates Co-membership	Kinase substrates:3551	Kinase substrates:8737	Phosphorylated by IKBKB	Phosphorylated by RIPK1	0.00011221	0.010572
Phosphorylation Substrates Co-membership	Kinase substrates:6093	Phosphatase substrates:5499	Phosphorylated by ROCK1	Dephosphorylated by PPP1CA	2.3228e-08	4.3497e-06
Phosphorylation Substrates Co-membership	Kinase substrates:4085	Kinase substrates:9134	Phosphorylated by MAD2L1	Phosphorylated by CCNE2	1.2409e-29	1.2655e-26
Phosphorylation Substrates Co-membership	Kinase substrates:2534	Kinase substrates:3932	Phosphorylated by FYN	Phosphorylated by LCK	3.0541e-07	4.6656e-05
Phosphorylation Substrates Co-membership	Kinase substrates:2264	Kinase substrates:3718	Phosphorylated by FGFR4	Phosphorylated by JAK3	0.0003802	0.030819
Phosphorylation Substrates Co-membership	Kinase substrates:23118	Phosphatase substrates:5801	Phosphorylated by MAP3K7IP2	Dephosphorylated by PTPRR	5.1606e-20	2.1398e-17
Phosphorylation Substrates Co-membership	Phosphatase substrates:5533	Phosphatase substrates:5535	Dephosphorylated by PPP3CC	Dephosphorylated by PPP3R2	4.351e-46	1.6418e-42
Phosphorylation Substrates Co-membership	Kinase substrates:2065	Kinase substrates:613	Phosphorylated by ERBB3	Phosphorylated by BCR	1.381e-09	3.2468e-07
Phosphorylation Substrates Co-membership	Kinase substrates:8517	Phosphatase substrates:5770	Phosphorylated by IKBKG	Dephosphorylated by PTPN1	2.5283e-05	0.0027296
Phosphorylation Substrates Co-membership	Kinase substrates:2185	Kinase substrates:2268	Phosphorylated by PTK2B	Phosphorylated by FGR	9.0579e-07	0.00012519
Phosphorylation Substrates Co-membership	Kinase substrates:2475	Kinase substrates:5581	Phosphorylated by MTOR	Phosphorylated by PRKCE	0.00061276	0.046995
Phosphorylation Substrates Co-membership	Kinase substrates:2932	Phosphatase substrates:5535	Phosphorylated by GSK3B	Dephosphorylated by PPP3R2	0.00033847	0.028069
Phosphorylation Substrates Co-membership	Phosphatase substrates:5530	Phosphatase substrates:5533	Dephosphorylated by PPP3CA	Dephosphorylated by PPP3CC	9.1372e-45	1.8146e-41
Phosphorylation Substrates Co-membership	Phosphatase substrates:26191	Phosphatase substrates:5777	Dephosphorylated by PTPN22	Dephosphorylated by PTPN6	0.00021102	0.018517
Phosphorylation Substrates Co-membership	Phosphatase substrates:11261	Phosphatase substrates:5530	Dephosphorylated by CHP	Dephosphorylated by PPP3CA	9.1372e-45	1.9701e-41
Phosphorylation Substrates Co-membership	Kinase substrates:4214	Kinase substrates:4342	Phosphorylated by MAP3K1	Phosphorylated by MOS	0.00011221	0.010546
Phosphorylation Substrates Co-membership	Kinase substrates:257397	Kinase substrates:3265	Phosphorylated by MAP3K7IP3	Phosphorylated by HRAS	2.0715e-09	4.7373e-07
Phosphorylation Substrates Co-membership	Kinase substrates:4914	Kinase substrates:613	Phosphorylated by NTRK1	Phosphorylated by BCR	6.6401e-07	9.4548e-05
Phosphorylation Substrates Co-membership	Kinase substrates:5979	Phosphatase substrates:1845	Phosphorylated by RET	Dephosphorylated by DUSP3	6.0757e-08	1.0738e-05
Phosphorylation Substrates Co-membership	Kinase substrates:10454	Kinase substrates:5604	Phosphorylated by MAP3K7IP1	Phosphorylated by MAP2K1	3.3561e-08	6.1176e-06
Phosphorylation Substrates Co-membership	Kinase substrates:1457	Kinase substrates:1460	Phosphorylated by CSNK2A1	Phosphorylated by CSNK2B	2.6349e-06	0.00033645
Phosphorylation Substrates Co-membership	Kinase substrates:5601	Phosphatase substrates:5770	Phosphorylated by MAPK9	Dephosphorylated by PTPN1	0.00035089	0.028877
Phosphorylation Substrates Co-membership	Kinase substrates:595	Kinase substrates:896	Phosphorylated by CCND1	Phosphorylated by CCND3	1.6175e-09	3.7674e-07
Phosphorylation Substrates Co-membership	Kinase substrates:131890	Kinase substrates:6011	Phosphorylated by GRK7	Phosphorylated by GRK1	2.3747e-47	1.1947e-43
Phosphorylation Substrates Co-membership	Kinase substrates:10000	Kinase substrates:3551	Phosphorylated by AKT3	Phosphorylated by IKBKB	1.0937e-07	1.8631e-05
Phosphorylation Substrates Co-membership	Kinase substrates:5579	Kinase substrates:5581	Phosphorylated by PRKCB	Phosphorylated by PRKCE	1.1753e-07	1.9931e-05
Phosphorylation Substrates Co-membership	Kinase substrates:10000	Kinase substrates:5292	Phosphorylated by AKT3	Phosphorylated by PIM1	0.00062734	0.048015
Phosphorylation Substrates Co-membership	Kinase substrates:5595	Kinase substrates:7046	Phosphorylated by MAPK3	Phosphorylated by TGFBR1	0.00011832	0.010996
Phosphorylation Substrates Co-membership	Kinase substrates:9475	Phosphatase substrates:5501	Phosphorylated by ROCK2	Dephosphorylated by PPP1CC	2.5576e-10	6.565e-08
Phosphorylation Substrates Co-membership	Kinase substrates:5578	Kinase substrates:5580	Phosphorylated by PRKCA	Phosphorylated by PRKCD	3.4755e-07	5.2774e-05
Phosphorylation Substrates Co-membership	Kinase substrates:23118	Kinase substrates:5604	Phosphorylated by MAP3K7IP2	Phosphorylated by MAP2K1	3.3561e-08	6.1029e-06
Phosphorylation Substrates Co-membership	Phosphatase substrates:5534	Phosphatase substrates:8555	Dephosphorylated by PPP3R1	Dephosphorylated by CDC14B	1.7884e-25	1.1535e-22
Phosphorylation Substrates Co-membership	Kinase substrates:5058	Kinase substrates:5894	Phosphorylated by PAK1	Phosphorylated by RAF1	1.8347e-07	2.9775e-05
Phosphorylation Substrates Co-membership	Kinase substrates:5058	Kinase substrates:5062	Phosphorylated by PAK1	Phosphorylated by PAK2	6.278e-21	2.8541e-18
Phosphorylation Substrates Co-membership	Kinase substrates:5063	Kinase substrates:57144	Phosphorylated by PAK3	Phosphorylated by PAK7	8.7231e-20	3.5584e-17
Phosphorylation Substrates Co-membership	Kinase substrates:5894	Kinase substrates:673	Phosphorylated by RAF1	Phosphorylated by BRAF	2.499e-05	0.0027019
Phosphorylation Substrates Co-membership	Kinase substrates:4914	Kinase substrates:5590	Phosphorylated by NTRK1	Phosphorylated by PRKCZ	0.0005042	0.039927
Phosphorylation Substrates Co-membership	Kinase substrates:1147	Kinase substrates:4915	Phosphorylated by CHUK	Phosphorylated by NTRK2	7.526e-05	0.0073002
Phosphorylation Substrates Co-membership	Kinase substrates:3566	Phosphatase substrates:5788	Phosphorylated by IL4R	Dephosphorylated by PTPRC	7.7375e-07	0.00010894
Phosphorylation Substrates Co-membership	Kinase substrates:3643	Kinase substrates:4915	Phosphorylated by INSR	Phosphorylated by NTRK2	2.9037e-13	8.9076e-11
Phosphorylation Substrates Co-membership	Kinase substrates:4214	Kinase substrates:6885	Phosphorylated by MAP3K1	Phosphorylated by MAP3K7	1.9976e-10	5.1626e-08
Phosphorylation Substrates Co-membership	Kinase substrates:257397	Kinase substrates:5880	Phosphorylated by MAP3K7IP3	Phosphorylated by RAC2	3.5585e-07	5.3924e-05
Phosphorylation Substrates Co-membership	Kinase substrates:1445	Kinase substrates:3717	Phosphorylated by CSK	Phosphorylated by JAK2	8.4117e-10	2.0677e-07
Phosphorylation Substrates Co-membership	Kinase substrates:1453	Kinase substrates:5567	Phosphorylated by CSNK1D	Phosphorylated by PRKACB	0.00055495	0.043444
Phosphorylation Substrates Co-membership	Kinase substrates:2534	Kinase substrates:613	Phosphorylated by FYN	Phosphorylated by BCR	4.716e-06	0.00058248
Phosphorylation Substrates Co-membership	Kinase substrates:5605	Phosphatase substrates:1845	Phosphorylated by MAP2K2	Dephosphorylated by DUSP3	1.0686e-05	0.0012293
Phosphorylation Substrates Co-membership	Kinase substrates:156	Kinase substrates:157	Phosphorylated by ADRBK1	Phosphorylated by ADRBK2	6.0691e-10	1.5116e-07
Phosphorylation Substrates Co-membership	Kinase substrates:9252	Kinase substrates:9261	Phosphorylated by RPS6KA5	Phosphorylated by MAPKAPK2	5.4003e-06	0.00065626
Phosphorylation Substrates Co-membership	Kinase substrates:5581	Phosphatase substrates:5770	Phosphorylated by PRKCE	Dephosphorylated by PTPN1	0.00048546	0.038523
Phosphorylation Substrates Co-membership	Kinase substrates:9134	Phosphatase substrates:5532	Phosphorylated by CCNE2	Dephosphorylated by PPP3CB	9.4976e-25	5.4713e-22
Phosphorylation Substrates Co-membership	Kinase substrates:2475	Kinase substrates:5295	Phosphorylated by MTOR	Phosphorylated by PIK3R1	2.3425e-06	0.00030691
Phosphorylation Substrates Co-membership	Kinase substrates:9134	Phosphatase substrates:63928	Phosphorylated by CCNE2	Dephosphorylated by CHP2	9.4976e-25	5.5134e-22
Phosphorylation Substrates Co-membership	Kinase substrates:6195	Kinase substrates:9252	Phosphorylated by RPS6KA1	Phosphorylated by RPS6KA5	1.9384e-06	0.00025574
Phosphorylation Substrates Co-membership	Kinase substrates:3265	Phosphatase substrates:1845	Phosphorylated by HRAS	Dephosphorylated by DUSP3	8.7884e-10	2.0988e-07
Phosphorylation Substrates Co-membership	Kinase substrates:2185	Phosphatase substrates:5782	Phosphorylated by PTK2B	Dephosphorylated by PTPN12	2.499e-05	0.0027135
Phosphorylation Substrates Co-membership	Kinase substrates:257397	Kinase substrates:7535	Phosphorylated by MAP3K7IP3	Phosphorylated by ZAP70	1.4268e-06	0.00019193
Phosphorylation Substrates Co-membership	Kinase substrates:2064	Kinase substrates:5747	Phosphorylated by ERBB2	Phosphorylated by PTK2	4.2431e-07	6.3408e-05
Phosphorylation Substrates Co-membership	Kinase substrates:3480	Kinase substrates:613	Phosphorylated by IGF1R	Phosphorylated by BCR	7.7822e-10	1.9193e-07
Phosphorylation Substrates Co-membership	Phosphatase substrates:5530	Phosphatase substrates:8556	Dephosphorylated by PPP3CA	Dephosphorylated by CDC14A	4.6888e-25	2.9004e-22
Phosphorylation Substrates Co-membership	Phosphatase substrates:5515	Phosphatase substrates:5522	Dephosphorylated by PPP2CA	Dephosphorylated by PPP2R2C	0.00012761	0.011631
Phosphorylation Substrates Co-membership	Kinase substrates:4914	Phosphatase substrates:5792	Phosphorylated by NTRK1	Dephosphorylated by PTPRF	3.5274e-06	0.00044367
Phosphorylation Substrates Co-membership	Kinase substrates:4916	Phosphatase substrates:5792	Phosphorylated by NTRK3	Dephosphorylated by PTPRF	1.9278e-06	0.00025479
Phosphorylation Substrates Co-membership	Kinase substrates:2241	Phosphatase substrates:5797	Phosphorylated by FER	Dephosphorylated by PTPRM	8.3408e-06	0.0009774
Phosphorylation Substrates Co-membership	Kinase substrates:23533	Kinase substrates:3611	Phosphorylated by PIK3R5	Phosphorylated by ILK	6.4636e-08	1.1318e-05
Phosphorylation Substrates Co-membership	Kinase substrates:11200	Kinase substrates:1263	Phosphorylated by CHEK2	Phosphorylated by PLK3	1.3587e-07	2.2685e-05
Phosphorylation Substrates Co-membership	Kinase substrates:5594	Kinase substrates:6195	Phosphorylated by MAPK1	Phosphorylated by RPS6KA1	2.5943e-05	0.0027849
Phosphorylation Substrates Co-membership	Kinase substrates:6885	Phosphatase substrates:84867	Phosphorylated by MAP3K7	Dephosphorylated by PTPN5	3.4989e-18	1.3137e-15
Phosphorylation Substrates Co-membership	Kinase substrates:5579	Kinase substrates:5588	Phosphorylated by PRKCB	Phosphorylated by PRKCQ	1.3374e-08	2.6147e-06
Phosphorylation Substrates Co-membership	Kinase substrates:5608	Phosphatase substrates:5801	Phosphorylated by MAP2K6	Dephosphorylated by PTPRR	4.3805e-09	9.4995e-07
Phosphorylation Substrates Co-membership	Phosphatase substrates:5530	Phosphatase substrates:63928	Dephosphorylated by PPP3CA	Dephosphorylated by CHP2	9.1372e-45	1.7681e-41
Phosphorylation Substrates Co-membership	Kinase substrates:23118	Kinase substrates:5608	Phosphorylated by MAP3K7IP2	Phosphorylated by MAP2K6	1.4891e-08	2.8889e-06
Phosphorylation Substrates Co-membership	Kinase substrates:5593	Kinase substrates:816	Phosphorylated by PRKG2	Phosphorylated by CAMK2B	0.00027312	0.023184
Phosphorylation Substrates Co-membership	Kinase substrates:1147	Kinase substrates:5601	Phosphorylated by CHUK	Phosphorylated by MAPK9	0.0002719	0.023133
Phosphorylation Substrates Co-membership	Phosphatase substrates:11261	Phosphatase substrates:8555	Dephosphorylated by CHP	Dephosphorylated by CDC14B	1.7884e-25	1.1839e-22
Phosphorylation Substrates Co-membership	Phosphatase substrates:5501	Phosphatase substrates:5507	Dephosphorylated by PPP1CC	Dephosphorylated by PPP1R3C	5.5311e-26	3.9378e-23
Phosphorylation Substrates Co-membership	Kinase substrates:898	Phosphatase substrates:5535	Phosphorylated by CCNE1	Dephosphorylated by PPP3R2	4.0194e-24	2.2303e-21
Phosphorylation Substrates Co-membership	Kinase substrates:4214	Kinase substrates:4217	Phosphorylated by MAP3K1	Phosphorylated by MAP3K5	0.00022365	0.0194
Phosphorylation Substrates Co-membership	Kinase substrates:5609	Phosphatase substrates:1845	Phosphorylated by MAP2K7	Dephosphorylated by DUSP3	7.7375e-07	0.00010935
Phosphorylation Substrates Co-membership	Kinase substrates:4916	Kinase substrates:8517	Phosphorylated by NTRK3	Phosphorylated by IKBKG	1.0686e-05	0.0012312
Phosphorylation Substrates Co-membership	Kinase substrates:207	Kinase substrates:208	Phosphorylated by AKT1	Phosphorylated by AKT2	4.9464e-41	7.4657e-38
Phosphorylation Substrates Co-membership	Kinase substrates:53632	Kinase substrates:5563	Phosphorylated by PRKAG3	Phosphorylated by PRKAA2	1.7516e-05	0.0019439
Phosphorylation Substrates Co-membership	Kinase substrates:6196	Kinase substrates:9252	Phosphorylated by RPS6KA2	Phosphorylated by RPS6KA5	0.00011589	0.010837
Phosphorylation Substrates Co-membership	Kinase substrates:3643	Kinase substrates:5159	Phosphorylated by INSR	Phosphorylated by PDGFRB	4.444e-06	0.00055069
Phosphorylation Substrates Co-membership	Kinase substrates:2475	Kinase substrates:5170	Phosphorylated by MTOR	Phosphorylated by PDPK1	1.5824e-07	2.6188e-05
Phosphorylation Substrates Co-membership	Phosphatase substrates:5770	Phosphatase substrates:5792	Dephosphorylated by PTPN1	Dephosphorylated by PTPRF	1.743e-11	4.9266e-09
Phosphorylation Substrates Co-membership	Kinase substrates:3702	Kinase substrates:7006	Phosphorylated by ITK	Phosphorylated by TEC	4.117e-14	1.3054e-11
Phosphorylation Substrates Co-membership	Kinase substrates:5604	Phosphatase substrates:1848	Phosphorylated by MAP2K1	Dephosphorylated by DUSP6	3.3504e-09	7.3288e-07
Phosphorylation Substrates Co-membership	Kinase substrates:10454	Kinase substrates:5880	Phosphorylated by MAP3K7IP1	Phosphorylated by RAC2	4.626e-07	6.8052e-05
Phosphorylation Substrates Co-membership	Kinase substrates:2268	Kinase substrates:7297	Phosphorylated by FGR	Phosphorylated by TYK2	3.7172e-13	1.1221e-10
Phosphorylation Substrates Co-membership	Kinase substrates:3784	Kinase substrates:6558	Phosphorylated by KCNQ1	Phosphorylated by SLC12A2	3.6841e-16	1.3303e-13
Phosphorylation Substrates Co-membership	Kinase substrates:131890	Kinase substrates:2869	Phosphorylated by GRK7	Phosphorylated by GRK5	6.946e-45	1.5417e-41
Phosphorylation Substrates Co-membership	Kinase substrates:1017	Kinase substrates:10459	Phosphorylated by CDK2	Phosphorylated by MAD2L2	7.8632e-21	3.5533e-18
Phosphorylation Substrates Co-membership	Kinase substrates:3551	Phosphatase substrates:5770	Phosphorylated by IKBKB	Dephosphorylated by PTPN1	5.3653e-05	0.0053986
Phosphorylation Substrates Co-membership	Kinase substrates:1326	Kinase substrates:4214	Phosphorylated by MAP3K8	Phosphorylated by MAP3K1	1.1052e-14	3.6422e-12
Phosphorylation Substrates Co-membership	Kinase substrates:23118	Kinase substrates:257397	Phosphorylated by MAP3K7IP2	Phosphorylated by MAP3K7IP3	3.4058e-29	3.3818e-26
Phosphorylation Substrates Co-membership	Kinase substrates:8737	Kinase substrates:9020	Phosphorylated by RIPK1	Phosphorylated by MAP3K14	6.4699e-09	1.3563e-06
Phosphorylation Substrates Co-membership	Kinase substrates:2065	Kinase substrates:3643	Phosphorylated by ERBB3	Phosphorylated by INSR	3.7058e-08	6.6744e-06
Phosphorylation Substrates Co-membership	Kinase substrates:2241	Kinase substrates:4233	Phosphorylated by FER	Phosphorylated by MET	4.9915e-05	0.0050631
Phosphorylation Substrates Co-membership	Kinase substrates:5599	Kinase substrates:5601	Phosphorylated by MAPK8	Phosphorylated by MAPK9	2.3958e-23	1.23e-20
Phosphorylation Substrates Co-membership	Kinase substrates:5583	Phosphatase substrates:5515	Phosphorylated by PRKCH	Dephosphorylated by PPP2CA	8.7069e-07	0.00012191
Phosphorylation Substrates Co-membership	Kinase substrates:5581	Kinase substrates:5590	Phosphorylated by PRKCE	Phosphorylated by PRKCZ	1.3428e-07	2.2469e-05
Phosphorylation Substrates Co-membership	Kinase substrates:1452	Kinase substrates:1457	Phosphorylated by CSNK1A1	Phosphorylated by CSNK2A1	3.1859e-07	4.8572e-05
Phosphorylation Substrates Co-membership	Kinase substrates:4085	Phosphatase substrates:8555	Phosphorylated by MAD2L1	Dephosphorylated by CDC14B	2.3266e-30	2.6206e-27
Phosphorylation Substrates Co-membership	Kinase substrates:10000	Kinase substrates:8517	Phosphorylated by AKT3	Phosphorylated by IKBKG	0.00015278	0.013726
Phosphorylation Substrates Co-membership	Kinase substrates:10454	Kinase substrates:5608	Phosphorylated by MAP3K7IP1	Phosphorylated by MAP2K6	1.4891e-08	2.8742e-06
Phosphorylation Substrates Co-membership	Kinase substrates:3480	Kinase substrates:4915	Phosphorylated by IGF1R	Phosphorylated by NTRK2	1.3312e-09	3.1492e-07
Phosphorylation Substrates Co-membership	Kinase substrates:5255	Kinase substrates:805	Phosphorylated by PHKA1	Phosphorylated by CALM2	6.4699e-09	1.3414e-06
