# Supplementary material for: Multi-Edge Gene Set Networks Reveal Novel Insights into Global Relationships between Biological Themes
Source: PLoS One. 2012 Sep 13;7(9):e45211. doi: 10.1371/journal.pone.0045211 (PMC3441533; doi:10.1371/journal.pone.0045211)
Supplement: File S1 — Archived gene set networks. A zip archive of tab-delimited text files containing edges and associate p-values per gene set network. (ZIP) [file pone.0045211.s006.zip › Phosphorylation Substrates Linkage: PPI.txt]

MetaNet Name	Gene Set 1 ID	Gene Set 2 ID	Gene Set 1 Name	Gene Set 2 Name	P-Value	Benjamini P-Value
Phosphorylation Substrates Linkage: PPI	Kinase substrates:6714	Phosphatase substrates:5777	Phosphorylated by SRC	Dephosphorylated by PTPN6	6.0	0.00021222
Phosphorylation Substrates Linkage: PPI	Kinase substrates:5594	Kinase substrates:6195	Phosphorylated by MAPK1	Phosphorylated by RPS6KA1	9.0	9.297e-05
Phosphorylation Substrates Linkage: PPI	Kinase substrates:5584	Phosphatase substrates:5518	Phosphorylated by PRKCI	Dephosphorylated by PPP2R1A	0.0	6.5737e-05
Phosphorylation Substrates Linkage: PPI	Kinase substrates:2064	Kinase substrates:4233	Phosphorylated by ERBB2	Phosphorylated by MET	2.0	0.00013183
Phosphorylation Substrates Linkage: PPI	Kinase substrates:5594	Phosphatase substrates:1845	Phosphorylated by MAPK1	Dephosphorylated by DUSP3	1.0	1.6064e-22
Phosphorylation Substrates Linkage: PPI	Kinase substrates:131890	Kinase substrates:5594	Phosphorylated by GRK7	Phosphorylated by MAPK1	0.0	2.4241e-11
Phosphorylation Substrates Linkage: PPI	Kinase substrates:4067	Phosphatase substrates:5777	Phosphorylated by LYN	Dephosphorylated by PTPN6	4.0	0.00017774
Phosphorylation Substrates Linkage: PPI	Kinase substrates:1017	Kinase substrates:898	Phosphorylated by CDK2	Phosphorylated by CCNE1	16.0	9.3266e-05
Phosphorylation Substrates Linkage: PPI	Kinase substrates:1432	Kinase substrates:3265	Phosphorylated by MAPK14	Phosphorylated by HRAS	0.0	2.1768e-28
Phosphorylation Substrates Linkage: PPI	Kinase substrates:5595	Phosphatase substrates:5770	Phosphorylated by MAPK3	Dephosphorylated by PTPN1	0.0	0.0001832
Phosphorylation Substrates Linkage: PPI	Kinase substrates:10454	Kinase substrates:10746	Phosphorylated by MAP3K7IP1	Phosphorylated by MAP3K2	0.0	6.3513e-05
Phosphorylation Substrates Linkage: PPI	Kinase substrates:1457	Kinase substrates:814	Phosphorylated by CSNK2A1	Phosphorylated by CAMK4	0.0	8.5285e-05
Phosphorylation Substrates Linkage: PPI	Kinase substrates:51701	Phosphatase substrates:5797	Phosphorylated by NLK	Dephosphorylated by PTPRM	0.0	7.4004e-06
Phosphorylation Substrates Linkage: PPI	Kinase substrates:23118	Kinase substrates:51135	Phosphorylated by MAP3K7IP2	Phosphorylated by IRAK4	0.0	2.5136e-05
Phosphorylation Substrates Linkage: PPI	Kinase substrates:157	Kinase substrates:5594	Phosphorylated by ADRBK2	Phosphorylated by MAPK1	0.0	1.7478e-10
Phosphorylation Substrates Linkage: PPI	Kinase substrates:208	Kinase substrates:5295	Phosphorylated by AKT2	Phosphorylated by PIK3R1	0.0	1.7556e-09
Phosphorylation Substrates Linkage: PPI	Kinase substrates:1956	Kinase substrates:2321	Phosphorylated by EGFR	Phosphorylated by FLT1	0.0	1.6754e-07
Phosphorylation Substrates Linkage: PPI	Kinase substrates:2066	Kinase substrates:7010	Phosphorylated by ERBB4	Phosphorylated by TEK	0.0	0.00021236
Phosphorylation Substrates Linkage: PPI	Kinase substrates:3055	Kinase substrates:4233	Phosphorylated by HCK	Phosphorylated by MET	0.0	0.00015113
Phosphorylation Substrates Linkage: PPI	Kinase substrates:23118	Kinase substrates:3654	Phosphorylated by MAP3K7IP2	Phosphorylated by IRAK1	0.0	8.3509e-05
Phosphorylation Substrates Linkage: PPI	Kinase substrates:5595	Kinase substrates:5894	Phosphorylated by MAPK3	Phosphorylated by RAF1	0.0	2.4376e-13
Phosphorylation Substrates Linkage: PPI	Kinase substrates:131890	Kinase substrates:1457	Phosphorylated by GRK7	Phosphorylated by CSNK2A1	0.0	2.0171e-11
Phosphorylation Substrates Linkage: PPI	Kinase substrates:207	Phosphatase substrates:5519	Phosphorylated by AKT1	Dephosphorylated by PPP2R1B	0.0	4.3504e-05
Phosphorylation Substrates Linkage: PPI	Kinase substrates:3716	Kinase substrates:3718	Phosphorylated by JAK1	Phosphorylated by JAK3	16.0	0.00016853
Phosphorylation Substrates Linkage: PPI	Kinase substrates:5594	Kinase substrates:5600	Phosphorylated by MAPK1	Phosphorylated by MAPK11	6.0	0.00014285
Phosphorylation Substrates Linkage: PPI	Kinase substrates:5600	Phosphatase substrates:1845	Phosphorylated by MAPK11	Dephosphorylated by DUSP3	0.0	0.0001651
Phosphorylation Substrates Linkage: PPI	Kinase substrates:6714	Phosphatase substrates:55	Phosphorylated by SRC	Dephosphorylated by ACPP	0.0	8.9102e-08
Phosphorylation Substrates Linkage: PPI	Kinase substrates:208	Kinase substrates:2475	Phosphorylated by AKT2	Phosphorylated by MTOR	1.0	2.814e-07
Phosphorylation Substrates Linkage: PPI	Kinase substrates:1432	Kinase substrates:4893	Phosphorylated by MAPK14	Phosphorylated by NRAS	0.0	2.1768e-28
Phosphorylation Substrates Linkage: PPI	Kinase substrates:10459	Kinase substrates:7048	Phosphorylated by MAD2L2	Phosphorylated by TGFBR2	0.0	1.874e-05
Phosphorylation Substrates Linkage: PPI	Kinase substrates:1457	Kinase substrates:5567	Phosphorylated by CSNK2A1	Phosphorylated by PRKACB	1.0	8.4e-05
Phosphorylation Substrates Linkage: PPI	Kinase substrates:1457	Kinase substrates:983	Phosphorylated by CSNK2A1	Phosphorylated by CDC2	9.0	2.1208e-26
Phosphorylation Substrates Linkage: PPI	Kinase substrates:1445	Kinase substrates:5156	Phosphorylated by CSK	Phosphorylated by PDGFRA	0.0	0.00010143
Phosphorylation Substrates Linkage: PPI	Kinase substrates:7297	Phosphatase substrates:5795	Phosphorylated by TYK2	Dephosphorylated by PTPRJ	0.0	6.243e-05
Phosphorylation Substrates Linkage: PPI	Kinase substrates:5594	Kinase substrates:896	Phosphorylated by MAPK1	Phosphorylated by CCND3	0.0	4.5613e-05
Phosphorylation Substrates Linkage: PPI	Kinase substrates:5347	Kinase substrates:891	Phosphorylated by PLK1	Phosphorylated by CCNB1	1.0	3.5829e-12
Phosphorylation Substrates Linkage: PPI	Kinase substrates:6885	Kinase substrates:9344	Phosphorylated by MAP3K7	Phosphorylated by TAOK2	0.0	1.097e-05
Phosphorylation Substrates Linkage: PPI	Kinase substrates:5347	Kinase substrates:9748	Phosphorylated by PLK1	Phosphorylated by SLK	0.0	9.0143e-18
Phosphorylation Substrates Linkage: PPI	Kinase substrates:5594	Kinase substrates:5613	Phosphorylated by MAPK1	Phosphorylated by PRKX	1.0	7.2055e-06
Phosphorylation Substrates Linkage: PPI	Kinase substrates:5063	Kinase substrates:9943	Phosphorylated by PAK3	Phosphorylated by OXSR1	0.0	4.0074e-06
Phosphorylation Substrates Linkage: PPI	Kinase substrates:1017	Kinase substrates:1019	Phosphorylated by CDK2	Phosphorylated by CDK4	2.0	2.9296e-06
Phosphorylation Substrates Linkage: PPI	Kinase substrates:5347	Phosphatase substrates:994	Phosphorylated by PLK1	Dephosphorylated by CDC25B	0.0	1.3693e-08
Phosphorylation Substrates Linkage: PPI	Kinase substrates:3055	Kinase substrates:7006	Phosphorylated by HCK	Phosphorylated by TEC	1.0	6.0978e-05
Phosphorylation Substrates Linkage: PPI	Kinase substrates:6300	Phosphatase substrates:5801	Phosphorylated by MAPK12	Dephosphorylated by PTPRR	1.0	1.5325e-05
Phosphorylation Substrates Linkage: PPI	Kinase substrates:5603	Phosphatase substrates:1845	Phosphorylated by MAPK13	Dephosphorylated by DUSP3	0.0	0.0001651
Phosphorylation Substrates Linkage: PPI	Kinase substrates:208	Kinase substrates:5290	Phosphorylated by AKT2	Phosphorylated by PIK3CA	0.0	1.2862e-08
Phosphorylation Substrates Linkage: PPI	Kinase substrates:3055	Kinase substrates:5583	Phosphorylated by HCK	Phosphorylated by PRKCH	0.0	5.8499e-07
Phosphorylation Substrates Linkage: PPI	Kinase substrates:5594	Kinase substrates:5880	Phosphorylated by MAPK1	Phosphorylated by RAC2	0.0	4.1059e-07
Phosphorylation Substrates Linkage: PPI	Kinase substrates:1147	Kinase substrates:9020	Phosphorylated by CHUK	Phosphorylated by MAP3K14	1.0	9.9062e-05
Phosphorylation Substrates Linkage: PPI	Phosphatase substrates:5781	Phosphatase substrates:8835	Dephosphorylated by PTPN11	Dephosphorylated by SOCS2	0.0	0.00022152
Phosphorylation Substrates Linkage: PPI	Kinase substrates:3717	Kinase substrates:3815	Phosphorylated by JAK2	Phosphorylated by KIT	1.0	4.2136e-05
Phosphorylation Substrates Linkage: PPI	Kinase substrates:208	Kinase substrates:5163	Phosphorylated by AKT2	Phosphorylated by PDK1	0.0	3.8255e-09
Phosphorylation Substrates Linkage: PPI	Kinase substrates:5594	Kinase substrates:7535	Phosphorylated by MAPK1	Phosphorylated by ZAP70	1.0	3.5588e-05
Phosphorylation Substrates Linkage: PPI	Kinase substrates:5578	Kinase substrates:6850	Phosphorylated by PRKCA	Phosphorylated by SYK	4.0	9.4273e-47
Phosphorylation Substrates Linkage: PPI	Kinase substrates:10454	Kinase substrates:9064	Phosphorylated by MAP3K7IP1	Phosphorylated by MAP3K6	0.0	0.0001807
Phosphorylation Substrates Linkage: PPI	Kinase substrates:5062	Kinase substrates:9943	Phosphorylated by PAK2	Phosphorylated by OXSR1	0.0	3.55e-05
Phosphorylation Substrates Linkage: PPI	Kinase substrates:1956	Kinase substrates:4233	Phosphorylated by EGFR	Phosphorylated by MET	3.0	7.4149e-05
Phosphorylation Substrates Linkage: PPI	Kinase substrates:5595	Phosphatase substrates:5791	Phosphorylated by MAPK3	Dephosphorylated by PTPRE	0.0	1.1099e-07
Phosphorylation Substrates Linkage: PPI	Kinase substrates:5563	Kinase substrates:6794	Phosphorylated by PRKAA2	Phosphorylated by STK11	0.0	7.0084e-07
Phosphorylation Substrates Linkage: PPI	Kinase substrates:1445	Kinase substrates:558	Phosphorylated by CSK	Phosphorylated by AXL	0.0	9.6561e-05
Phosphorylation Substrates Linkage: PPI	Kinase substrates:1457	Kinase substrates:5568	Phosphorylated by CSNK2A1	Phosphorylated by PRKACG	1.0	9.8341e-05
Phosphorylation Substrates Linkage: PPI	Kinase substrates:5600	Kinase substrates:7867	Phosphorylated by MAPK11	Phosphorylated by MAPKAPK3	1.0	2.097e-05
Phosphorylation Substrates Linkage: PPI	Kinase substrates:5603	Phosphatase substrates:1848	Phosphorylated by MAPK13	Dephosphorylated by DUSP6	0.0	0.0001498
Phosphorylation Substrates Linkage: PPI	Kinase substrates:1457	Kinase substrates:5613	Phosphorylated by CSNK2A1	Phosphorylated by PRKX	1.0	9.8341e-05
Phosphorylation Substrates Linkage: PPI	Kinase substrates:10000	Kinase substrates:5163	Phosphorylated by AKT3	Phosphorylated by PDK1	0.0	4.1821e-07
Phosphorylation Substrates Linkage: PPI	Kinase substrates:1432	Kinase substrates:5979	Phosphorylated by MAPK14	Phosphorylated by RET	0.0	1.2948e-10
Phosphorylation Substrates Linkage: PPI	Kinase substrates:1432	Kinase substrates:5605	Phosphorylated by MAPK14	Phosphorylated by MAP2K2	0.0	0.00019865
Phosphorylation Substrates Linkage: PPI	Kinase substrates:207	Phosphatase substrates:5515	Phosphorylated by AKT1	Dephosphorylated by PPP2CA	0.0	4.7602e-20
Phosphorylation Substrates Linkage: PPI	Kinase substrates:1017	Phosphatase substrates:993	Phosphorylated by CDK2	Dephosphorylated by CDC25A	1.0	2.1469e-05
Phosphorylation Substrates Linkage: PPI	Kinase substrates:5603	Phosphatase substrates:5801	Phosphorylated by MAPK13	Dephosphorylated by PTPRR	0.0	0.00018175
Phosphorylation Substrates Linkage: PPI	Kinase substrates:10926	Kinase substrates:9252	Phosphorylated by DBF4	Phosphorylated by RPS6KA5	0.0	0.00014817
Phosphorylation Substrates Linkage: PPI	Kinase substrates:10000	Kinase substrates:5294	Phosphorylated by AKT3	Phosphorylated by PIK3CG	0.0	4.6211e-07
Phosphorylation Substrates Linkage: PPI	Kinase substrates:51701	Kinase substrates:814	Phosphorylated by NLK	Phosphorylated by CAMK4	0.0	0.00016936
Phosphorylation Substrates Linkage: PPI	Kinase substrates:57144	Kinase substrates:9943	Phosphorylated by PAK7	Phosphorylated by OXSR1	0.0	2.3349e-06
Phosphorylation Substrates Linkage: PPI	Kinase substrates:5594	Kinase substrates:595	Phosphorylated by MAPK1	Phosphorylated by CCND1	0.0	4.5613e-05
Phosphorylation Substrates Linkage: PPI	Kinase substrates:5608	Kinase substrates:9064	Phosphorylated by MAP2K6	Phosphorylated by MAP3K6	0.0	2.3731e-05
Phosphorylation Substrates Linkage: PPI	Kinase substrates:5579	Kinase substrates:6850	Phosphorylated by PRKCB	Phosphorylated by SYK	3.0	9.7321e-06
Phosphorylation Substrates Linkage: PPI	Kinase substrates:3932	Phosphatase substrates:26469	Phosphorylated by LCK	Dephosphorylated by PTPN18	0.0	4.2303e-05
Phosphorylation Substrates Linkage: PPI	Kinase substrates:2868	Kinase substrates:5594	Phosphorylated by GRK4	Phosphorylated by MAPK1	0.0	3.6736e-11
Phosphorylation Substrates Linkage: PPI	Kinase substrates:5598	Kinase substrates:5607	Phosphorylated by MAPK7	Phosphorylated by MAP2K5	0.0	4.4553e-10
Phosphorylation Substrates Linkage: PPI	Kinase substrates:1017	Kinase substrates:9088	Phosphorylated by CDK2	Phosphorylated by PKMYT1	0.0	4.7742e-05
Phosphorylation Substrates Linkage: PPI	Kinase substrates:983	Kinase substrates:9891	Phosphorylated by CDC2	Phosphorylated by NUAK1	0.0	0.0001759
Phosphorylation Substrates Linkage: PPI	Kinase substrates:207	Kinase substrates:3611	Phosphorylated by AKT1	Phosphorylated by ILK	0.0	7.4711e-41
Phosphorylation Substrates Linkage: PPI	Kinase substrates:10645	Phosphatase substrates:79660	Phosphorylated by CAMKK2	Dephosphorylated by PPP1R3B	0.0	9.4094e-05
Phosphorylation Substrates Linkage: PPI	Kinase substrates:1432	Kinase substrates:257397	Phosphorylated by MAPK14	Phosphorylated by MAP3K7IP3	0.0	1.4208e-12
Phosphorylation Substrates Linkage: PPI	Kinase substrates:5566	Kinase substrates:5590	Phosphorylated by PRKACA	Phosphorylated by PRKCZ	2.0	0.00016571
Phosphorylation Substrates Linkage: PPI	Kinase substrates:4085	Kinase substrates:7048	Phosphorylated by MAD2L1	Phosphorylated by TGFBR2	0.0	1.874e-05
Phosphorylation Substrates Linkage: PPI	Kinase substrates:4067	Kinase substrates:613	Phosphorylated by LYN	Phosphorylated by BCR	0.0	6.9764e-05
Phosphorylation Substrates Linkage: PPI	Kinase substrates:2870	Kinase substrates:5594	Phosphorylated by GRK6	Phosphorylated by MAPK1	0.0	1.3412e-06
Phosphorylation Substrates Linkage: PPI	Kinase substrates:2932	Kinase substrates:5567	Phosphorylated by GSK3B	Phosphorylated by PRKACB	11.0	1.866e-09
Phosphorylation Substrates Linkage: PPI	Kinase substrates:1432	Phosphatase substrates:5801	Phosphorylated by MAPK14	Dephosphorylated by PTPRR	0.0	6.7578e-15
Phosphorylation Substrates Linkage: PPI	Kinase substrates:10000	Kinase substrates:2475	Phosphorylated by AKT3	Phosphorylated by MTOR	1.0	1.3664e-05
Phosphorylation Substrates Linkage: PPI	Kinase substrates:5347	Phosphatase substrates:993	Phosphorylated by PLK1	Dephosphorylated by CDC25A	0.0	2.2127e-05
Phosphorylation Substrates Linkage: PPI	Kinase substrates:5578	Phosphatase substrates:5499	Phosphorylated by PRKCA	Dephosphorylated by PPP1CA	0.0	1.3919e-07
Phosphorylation Substrates Linkage: PPI	Kinase substrates:1956	Phosphatase substrates:8835	Phosphorylated by EGFR	Dephosphorylated by SOCS2	0.0	3.7918e-07
Phosphorylation Substrates Linkage: PPI	Kinase substrates:5578	Phosphatase substrates:5501	Phosphorylated by PRKCA	Dephosphorylated by PPP1CC	0.0	7.625e-08
Phosphorylation Substrates Linkage: PPI	Kinase substrates:5582	Phosphatase substrates:5516	Phosphorylated by PRKCG	Dephosphorylated by PPP2CB	4.0	1.3485e-08
Phosphorylation Substrates Linkage: PPI	Kinase substrates:5601	Kinase substrates:5609	Phosphorylated by MAPK9	Phosphorylated by MAP2K7	0.0	3.9498e-07
Phosphorylation Substrates Linkage: PPI	Kinase substrates:10298	Kinase substrates:4690	Phosphorylated by PAK4	Phosphorylated by NCK1	1.0	0.00017949
Phosphorylation Substrates Linkage: PPI	Kinase substrates:10000	Kinase substrates:3611	Phosphorylated by AKT3	Phosphorylated by ILK	0.0	2.386e-09
Phosphorylation Substrates Linkage: PPI	Kinase substrates:545	Kinase substrates:5884	Phosphorylated by ATR	Phosphorylated by RAD17	0.0	7.0879e-08
Phosphorylation Substrates Linkage: PPI	Kinase substrates:3551	Kinase substrates:8737	Phosphorylated by IKBKB	Phosphorylated by RIPK1	2.0	3.8526e-05
Phosphorylation Substrates Linkage: PPI	Kinase substrates:23118	Kinase substrates:9344	Phosphorylated by MAP3K7IP2	Phosphorylated by TAOK2	0.0	6.3495e-05
Phosphorylation Substrates Linkage: PPI	Kinase substrates:5599	Kinase substrates:5880	Phosphorylated by MAPK8	Phosphorylated by RAC2	0.0	2.4336e-12
Phosphorylation Substrates Linkage: PPI	Kinase substrates:5594	Kinase substrates:5607	Phosphorylated by MAPK1	Phosphorylated by MAP2K5	0.0	2.803e-05
Phosphorylation Substrates Linkage: PPI	Kinase substrates:5594	Kinase substrates:5979	Phosphorylated by MAPK1	Phosphorylated by RET	1.0	1.4839e-08
Phosphorylation Substrates Linkage: PPI	Kinase substrates:5594	Kinase substrates:5604	Phosphorylated by MAPK1	Phosphorylated by MAP2K1	4.0	2.5589e-15
Phosphorylation Substrates Linkage: PPI	Kinase substrates:2869	Kinase substrates:5595	Phosphorylated by GRK5	Phosphorylated by MAPK3	0.0	1.4131e-10
Phosphorylation Substrates Linkage: PPI	Kinase substrates:10645	Phosphatase substrates:5506	Phosphorylated by CAMKK2	Dephosphorylated by PPP1R3A	0.0	0.00011807
Phosphorylation Substrates Linkage: PPI	Kinase substrates:207	Kinase substrates:5294	Phosphorylated by AKT1	Phosphorylated by PIK3CG	0.0	3.0333e-31
Phosphorylation Substrates Linkage: PPI	Phosphatase substrates:5781	Phosphatase substrates:5788	Dephosphorylated by PTPN11	Dephosphorylated by PTPRC	1.0	0.00020192
Phosphorylation Substrates Linkage: PPI	Kinase substrates:5595	Kinase substrates:5605	Phosphorylated by MAPK3	Phosphorylated by MAP2K2	2.0	6.7894e-14
Phosphorylation Substrates Linkage: PPI	Kinase substrates:2534	Phosphatase substrates:5788	Phosphorylated by FYN	Dephosphorylated by PTPRC	1.0	6.9581e-06
Phosphorylation Substrates Linkage: PPI	Kinase substrates:3932	Kinase substrates:5159	Phosphorylated by LCK	Phosphorylated by PDGFRB	2.0	0.00014329
Phosphorylation Substrates Linkage: PPI	Kinase substrates:3055	Kinase substrates:5159	Phosphorylated by HCK	Phosphorylated by PDGFRB	2.0	4.1437e-06
Phosphorylation Substrates Linkage: PPI	Kinase substrates:10000	Kinase substrates:121268	Phosphorylated by AKT3	Phosphorylated by RHEBL1	0.0	7.9112e-10
Phosphorylation Substrates Linkage: PPI	Kinase substrates:207	Kinase substrates:5163	Phosphorylated by AKT1	Phosphorylated by PDK1	1.0	3.9915e-37
Phosphorylation Substrates Linkage: PPI	Kinase substrates:2932	Kinase substrates:5568	Phosphorylated by GSK3B	Phosphorylated by PRKACG	11.0	8.6807e-10
Phosphorylation Substrates Linkage: PPI	Kinase substrates:5578	Kinase substrates:5604	Phosphorylated by PRKCA	Phosphorylated by MAP2K1	0.0	0.00018901
Phosphorylation Substrates Linkage: PPI	Kinase substrates:4067	Kinase substrates:4915	Phosphorylated by LYN	Phosphorylated by NTRK2	0.0	2.616e-05
Phosphorylation Substrates Linkage: PPI	Kinase substrates:3055	Kinase substrates:4916	Phosphorylated by HCK	Phosphorylated by NTRK3	0.0	2.2243e-06
Phosphorylation Substrates Linkage: PPI	Kinase substrates:3055	Kinase substrates:4914	Phosphorylated by HCK	Phosphorylated by NTRK1	0.0	8.2524e-06
Phosphorylation Substrates Linkage: PPI	Kinase substrates:5608	Kinase substrates:7867	Phosphorylated by MAP2K6	Phosphorylated by MAPKAPK3	0.0	0.00021522
Phosphorylation Substrates Linkage: PPI	Kinase substrates:10645	Phosphatase substrates:5507	Phosphorylated by CAMKK2	Dephosphorylated by PPP1R3C	0.0	9.4094e-05
Phosphorylation Substrates Linkage: PPI	Kinase substrates:1432	Kinase substrates:5608	Phosphorylated by MAPK14	Phosphorylated by MAP2K6	1.0	3.4535e-27
Phosphorylation Substrates Linkage: PPI	Kinase substrates:208	Kinase substrates:5294	Phosphorylated by AKT2	Phosphorylated by PIK3CG	0.0	4.3388e-09
Phosphorylation Substrates Linkage: PPI	Kinase substrates:3718	Phosphatase substrates:5795	Phosphorylated by JAK3	Dephosphorylated by PTPRJ	0.0	1.1759e-05
Phosphorylation Substrates Linkage: PPI	Kinase substrates:5603	Kinase substrates:5608	Phosphorylated by MAPK13	Phosphorylated by MAP2K6	0.0	1.6289e-07
Phosphorylation Substrates Linkage: PPI	Kinase substrates:4067	Kinase substrates:4914	Phosphorylated by LYN	Phosphorylated by NTRK1	0.0	4.6814e-05
Phosphorylation Substrates Linkage: PPI	Kinase substrates:3055	Kinase substrates:613	Phosphorylated by HCK	Phosphorylated by BCR	1.0	6.5439e-05
Phosphorylation Substrates Linkage: PPI	Kinase substrates:5601	Kinase substrates:5880	Phosphorylated by MAPK9	Phosphorylated by RAC2	0.0	2.3595e-07
Phosphorylation Substrates Linkage: PPI	Kinase substrates:6300	Kinase substrates:7867	Phosphorylated by MAPK12	Phosphorylated by MAPKAPK3	1.0	4.2409e-05
Phosphorylation Substrates Linkage: PPI	Kinase substrates:3932	Kinase substrates:4145	Phosphorylated by LCK	Phosphorylated by MATK	0.0	4.817e-05
Phosphorylation Substrates Linkage: PPI	Kinase substrates:3718	Kinase substrates:6011	Phosphorylated by JAK3	Phosphorylated by GRK1	0.0	5.2734e-05
Phosphorylation Substrates Linkage: PPI	Phosphatase substrates:5501	Phosphatase substrates:5525	Dephosphorylated by PPP1CC	Dephosphorylated by PPP2R5A	0.0	8.543e-07
Phosphorylation Substrates Linkage: PPI	Kinase substrates:5595	Kinase substrates:5608	Phosphorylated by MAPK3	Phosphorylated by MAP2K6	0.0	2.0556e-06
Phosphorylation Substrates Linkage: PPI	Kinase substrates:207	Kinase substrates:2475	Phosphorylated by AKT1	Phosphorylated by MTOR	2.0	5.76e-26
Phosphorylation Substrates Linkage: PPI	Kinase substrates:5603	Kinase substrates:8550	Phosphorylated by MAPK13	Phosphorylated by MAPKAPK5	2.0	0.00010302
Phosphorylation Substrates Linkage: PPI	Kinase substrates:1111	Kinase substrates:545	Phosphorylated by CHEK1	Phosphorylated by ATR	1.0	3.5736e-06
Phosphorylation Substrates Linkage: PPI	Kinase substrates:5578	Phosphatase substrates:79660	Phosphorylated by PRKCA	Dephosphorylated by PPP1R3B	0.0	4.5107e-05
Phosphorylation Substrates Linkage: PPI	Kinase substrates:5594	Kinase substrates:6416	Phosphorylated by MAPK1	Phosphorylated by MAP2K4	0.0	1.7033e-06
Phosphorylation Substrates Linkage: PPI	Kinase substrates:5599	Phosphatase substrates:1845	Phosphorylated by MAPK8	Dephosphorylated by DUSP3	0.0	0.00019184
Phosphorylation Substrates Linkage: PPI	Kinase substrates:10459	Kinase substrates:7046	Phosphorylated by MAD2L2	Phosphorylated by TGFBR1	0.0	0.00017809
Phosphorylation Substrates Linkage: PPI	Kinase substrates:5594	Kinase substrates:6885	Phosphorylated by MAPK1	Phosphorylated by MAP3K7	2.0	2.9161e-17
Phosphorylation Substrates Linkage: PPI	Kinase substrates:5578	Kinase substrates:85366	Phosphorylated by PRKCA	Phosphorylated by MYLK2	0.0	3.4889e-05
Phosphorylation Substrates Linkage: PPI	Kinase substrates:5579	Phosphatase substrates:4660	Phosphorylated by PRKCB	Dephosphorylated by PPP1R12B	0.0	0.00020449
Phosphorylation Substrates Linkage: PPI	Kinase substrates:1017	Kinase substrates:1018	Phosphorylated by CDK2	Phosphorylated by CDK3	0.0	6.8729e-08
Phosphorylation Substrates Linkage: PPI	Kinase substrates:156	Kinase substrates:5595	Phosphorylated by ADRBK1	Phosphorylated by MAPK3	1.0	1.6707e-13
Phosphorylation Substrates Linkage: PPI	Kinase substrates:5600	Kinase substrates:5608	Phosphorylated by MAPK11	Phosphorylated by MAP2K6	0.0	1.6289e-07
Phosphorylation Substrates Linkage: PPI	Kinase substrates:23118	Kinase substrates:9064	Phosphorylated by MAP3K7IP2	Phosphorylated by MAP3K6	0.0	0.0001807
Phosphorylation Substrates Linkage: PPI	Kinase substrates:5578	Phosphatase substrates:5507	Phosphorylated by PRKCA	Dephosphorylated by PPP1R3C	0.0	4.5107e-05
Phosphorylation Substrates Linkage: PPI	Kinase substrates:5595	Kinase substrates:57144	Phosphorylated by MAPK3	Phosphorylated by PAK7	0.0	0.00012883
Phosphorylation Substrates Linkage: PPI	Kinase substrates:1432	Phosphatase substrates:1848	Phosphorylated by MAPK14	Dephosphorylated by DUSP6	0.0	3.8486e-15
Phosphorylation Substrates Linkage: PPI	Kinase substrates:2534	Kinase substrates:3791	Phosphorylated by FYN	Phosphorylated by KDR	0.0	4.5398e-07
Phosphorylation Substrates Linkage: PPI	Kinase substrates:10454	Kinase substrates:3654	Phosphorylated by MAP3K7IP1	Phosphorylated by IRAK1	0.0	8.3509e-05
Phosphorylation Substrates Linkage: PPI	Kinase substrates:5582	Kinase substrates:6850	Phosphorylated by PRKCG	Phosphorylated by SYK	2.0	0.0001562
Phosphorylation Substrates Linkage: PPI	Kinase substrates:1445	Kinase substrates:5587	Phosphorylated by CSK	Phosphorylated by PRKD1	0.0	0.00018007
Phosphorylation Substrates Linkage: PPI	Kinase substrates:1432	Kinase substrates:7867	Phosphorylated by MAPK14	Phosphorylated by MAPKAPK3	1.0	0.00017698
Phosphorylation Substrates Linkage: PPI	Kinase substrates:983	Phosphatase substrates:8556	Phosphorylated by CDC2	Dephosphorylated by CDC14A	0.0	0.00018053
Phosphorylation Substrates Linkage: PPI	Kinase substrates:2534	Phosphatase substrates:26191	Phosphorylated by FYN	Dephosphorylated by PTPN22	0.0	4.0701e-06
Phosphorylation Substrates Linkage: PPI	Kinase substrates:5599	Phosphatase substrates:5801	Phosphorylated by MAPK8	Dephosphorylated by PTPRR	0.0	0.00021858
Phosphorylation Substrates Linkage: PPI	Kinase substrates:208	Kinase substrates:3611	Phosphorylated by AKT2	Phosphorylated by ILK	0.0	5.7103e-12
Phosphorylation Substrates Linkage: PPI	Kinase substrates:5567	Kinase substrates:6558	Phosphorylated by PRKACB	Phosphorylated by SLC12A2	2.0	0.00019315
Phosphorylation Substrates Linkage: PPI	Kinase substrates:5603	Kinase substrates:7867	Phosphorylated by MAPK13	Phosphorylated by MAPKAPK3	1.0	2.097e-05
Phosphorylation Substrates Linkage: PPI	Kinase substrates:1017	Kinase substrates:699	Phosphorylated by CDK2	Phosphorylated by BUB1	0.0	6.8127e-10
Phosphorylation Substrates Linkage: PPI	Phosphatase substrates:5507	Phosphatase substrates:5525	Dephosphorylated by PPP1R3C	Dephosphorylated by PPP2R5A	0.0	1.5564e-07
Phosphorylation Substrates Linkage: PPI	Kinase substrates:3718	Kinase substrates:5156	Phosphorylated by JAK3	Phosphorylated by PDGFRA	0.0	6.017e-05
Phosphorylation Substrates Linkage: PPI	Kinase substrates:6300	Phosphatase substrates:1848	Phosphorylated by MAPK12	Dephosphorylated by DUSP6	1.0	1.2025e-05
Phosphorylation Substrates Linkage: PPI	Kinase substrates:3551	Kinase substrates:9020	Phosphorylated by IKBKB	Phosphorylated by MAP3K14	2.0	7.1904e-05
Phosphorylation Substrates Linkage: PPI	Kinase substrates:5347	Kinase substrates:9133	Phosphorylated by PLK1	Phosphorylated by CCNB2	2.0	1.1571e-16
Phosphorylation Substrates Linkage: PPI	Kinase substrates:6714	Phosphatase substrates:5781	Phosphorylated by SRC	Dephosphorylated by PTPN11	3.0	8.6202e-05
Phosphorylation Substrates Linkage: PPI	Kinase substrates:3055	Phosphatase substrates:26191	Phosphorylated by HCK	Dephosphorylated by PTPN22	0.0	2.4644e-05
Phosphorylation Substrates Linkage: PPI	Kinase substrates:1017	Phosphatase substrates:994	Phosphorylated by CDK2	Dephosphorylated by CDC25B	0.0	4.7742e-05
Phosphorylation Substrates Linkage: PPI	Kinase substrates:5595	Kinase substrates:6885	Phosphorylated by MAPK3	Phosphorylated by MAP3K7	2.0	5.6506e-09
Phosphorylation Substrates Linkage: PPI	Kinase substrates:4067	Phosphatase substrates:26469	Phosphorylated by LYN	Dephosphorylated by PTPN18	0.0	0.00016712
Phosphorylation Substrates Linkage: PPI	Kinase substrates:208	Phosphatase substrates:5515	Phosphorylated by AKT2	Dephosphorylated by PPP2CA	0.0	6.7726e-06
Phosphorylation Substrates Linkage: PPI	Kinase substrates:10000	Kinase substrates:84254	Phosphorylated by AKT3	Phosphorylated by CAMKK1	0.0	4.6468e-08
Phosphorylation Substrates Linkage: PPI	Kinase substrates:1017	Kinase substrates:1613	Phosphorylated by CDK2	Phosphorylated by DAPK3	0.0	0.00015316
Phosphorylation Substrates Linkage: PPI	Kinase substrates:5595	Kinase substrates:5979	Phosphorylated by MAPK3	Phosphorylated by RET	0.0	2.7484e-07
Phosphorylation Substrates Linkage: PPI	Kinase substrates:3055	Phosphatase substrates:55	Phosphorylated by HCK	Dephosphorylated by ACPP	0.0	0.00017355
Phosphorylation Substrates Linkage: PPI	Kinase substrates:5584	Phosphatase substrates:5522	Phosphorylated by PRKCI	Dephosphorylated by PPP2R2C	0.0	1.4063e-05
Phosphorylation Substrates Linkage: PPI	Kinase substrates:207	Kinase substrates:5290	Phosphorylated by AKT1	Phosphorylated by PIK3CA	0.0	1.0314e-29
Phosphorylation Substrates Linkage: PPI	Kinase substrates:157	Kinase substrates:5595	Phosphorylated by ADRBK2	Phosphorylated by MAPK3	0.0	4.8453e-13
Phosphorylation Substrates Linkage: PPI	Kinase substrates:1956	Kinase substrates:3815	Phosphorylated by EGFR	Phosphorylated by KIT	1.0	1.189e-05
Phosphorylation Substrates Linkage: PPI	Kinase substrates:5347	Kinase substrates:7465	Phosphorylated by PLK1	Phosphorylated by WEE1	1.0	2.2634e-06
Phosphorylation Substrates Linkage: PPI	Kinase substrates:5599	Kinase substrates:5609	Phosphorylated by MAPK8	Phosphorylated by MAP2K7	0.0	3.1223e-11
Phosphorylation Substrates Linkage: PPI	Kinase substrates:1956	Kinase substrates:5156	Phosphorylated by EGFR	Phosphorylated by PDGFRA	6.0	2.6871e-06
Phosphorylation Substrates Linkage: PPI	Kinase substrates:10454	Kinase substrates:9344	Phosphorylated by MAP3K7IP1	Phosphorylated by TAOK2	0.0	6.3495e-05
Phosphorylation Substrates Linkage: PPI	Kinase substrates:6850	Phosphatase substrates:5795	Phosphorylated by SYK	Dephosphorylated by PTPRJ	0.0	0.00016289
Phosphorylation Substrates Linkage: PPI	Kinase substrates:207	Kinase substrates:6714	Phosphorylated by AKT1	Phosphorylated by SRC	6.0	3.9661e-05
Phosphorylation Substrates Linkage: PPI	Kinase substrates:207	Kinase substrates:5610	Phosphorylated by AKT1	Phosphorylated by EIF2AK2	1.0	0.0001012
Phosphorylation Substrates Linkage: PPI	Kinase substrates:5600	Phosphatase substrates:1848	Phosphorylated by MAPK11	Dephosphorylated by DUSP6	0.0	0.0001498
Phosphorylation Substrates Linkage: PPI	Kinase substrates:10454	Kinase substrates:51135	Phosphorylated by MAP3K7IP1	Phosphorylated by IRAK4	0.0	2.5136e-05
Phosphorylation Substrates Linkage: PPI	Kinase substrates:3055	Kinase substrates:3702	Phosphorylated by HCK	Phosphorylated by ITK	1.0	4.5262e-05
Phosphorylation Substrates Linkage: PPI	Kinase substrates:1459	Kinase substrates:983	Phosphorylated by CSNK2A2	Phosphorylated by CDC2	4.0	6.6939e-06
Phosphorylation Substrates Linkage: PPI	Kinase substrates:10459	Kinase substrates:130399	Phosphorylated by MAD2L2	Phosphorylated by ACVR1C	0.0	0.00014013
Phosphorylation Substrates Linkage: PPI	Kinase substrates:5582	Phosphatase substrates:4660	Phosphorylated by PRKCG	Dephosphorylated by PPP1R12B	0.0	0.00011652
Phosphorylation Substrates Linkage: PPI	Kinase substrates:2534	Kinase substrates:4145	Phosphorylated by FYN	Phosphorylated by MATK	0.0	3.082e-05
Phosphorylation Substrates Linkage: PPI	Kinase substrates:5600	Kinase substrates:8550	Phosphorylated by MAPK11	Phosphorylated by MAPKAPK5	2.0	0.00010302
Phosphorylation Substrates Linkage: PPI	Kinase substrates:5578	Kinase substrates:6558	Phosphorylated by PRKCA	Phosphorylated by SLC12A2	0.0	3.4933e-06
Phosphorylation Substrates Linkage: PPI	Kinase substrates:131890	Kinase substrates:1459	Phosphorylated by GRK7	Phosphorylated by CSNK2A2	0.0	1.212e-15
Phosphorylation Substrates Linkage: PPI	Kinase substrates:5594	Kinase substrates:5605	Phosphorylated by MAPK1	Phosphorylated by MAP2K2	2.0	2.1003e-17
Phosphorylation Substrates Linkage: PPI	Kinase substrates:10298	Kinase substrates:9943	Phosphorylated by PAK4	Phosphorylated by OXSR1	0.0	1.9296e-05
Phosphorylation Substrates Linkage: PPI	Kinase substrates:10000	Kinase substrates:23533	Phosphorylated by AKT3	Phosphorylated by PIK3R5	0.0	2.2548e-07
Phosphorylation Substrates Linkage: PPI	Kinase substrates:5347	Kinase substrates:9088	Phosphorylated by PLK1	Phosphorylated by PKMYT1	0.0	1.3693e-08
Phosphorylation Substrates Linkage: PPI	Kinase substrates:1956	Phosphatase substrates:5795	Phosphorylated by EGFR	Dephosphorylated by PTPRJ	1.0	1.4864e-09
Phosphorylation Substrates Linkage: PPI	Kinase substrates:5600	Phosphatase substrates:5801	Phosphorylated by MAPK11	Dephosphorylated by PTPRR	0.0	0.00018175
Phosphorylation Substrates Linkage: PPI	Kinase substrates:5595	Kinase substrates:5604	Phosphorylated by MAPK3	Phosphorylated by MAP2K1	3.0	6.1283e-11
Phosphorylation Substrates Linkage: PPI	Kinase substrates:5594	Kinase substrates:5608	Phosphorylated by MAPK1	Phosphorylated by MAP2K6	0.0	3.3475e-11
Phosphorylation Substrates Linkage: PPI	Kinase substrates:983	Phosphatase substrates:8555	Phosphorylated by CDC2	Dephosphorylated by CDC14B	0.0	0.00018053
Phosphorylation Substrates Linkage: PPI	Kinase substrates:5595	Kinase substrates:5880	Phosphorylated by MAPK3	Phosphorylated by RAC2	0.0	0.0001395
Phosphorylation Substrates Linkage: PPI	Kinase substrates:5599	Phosphatase substrates:1848	Phosphorylated by MAPK8	Dephosphorylated by DUSP6	0.0	0.00016804
Phosphorylation Substrates Linkage: PPI	Kinase substrates:2932	Kinase substrates:5613	Phosphorylated by GSK3B	Phosphorylated by PRKX	11.0	8.6807e-10
Phosphorylation Substrates Linkage: PPI	Kinase substrates:3055	Kinase substrates:5156	Phosphorylated by HCK	Phosphorylated by PDGFRA	2.0	1.6999e-05
Phosphorylation Substrates Linkage: PPI	Kinase substrates:1432	Kinase substrates:7535	Phosphorylated by MAPK14	Phosphorylated by ZAP70	0.0	6.5058e-14
Phosphorylation Substrates Linkage: PPI	Kinase substrates:1956	Phosphatase substrates:26191	Phosphorylated by EGFR	Dephosphorylated by PTPN22	0.0	0.00021008
Phosphorylation Substrates Linkage: PPI	Kinase substrates:6714	Phosphatase substrates:5788	Phosphorylated by SRC	Dephosphorylated by PTPRC	0.0	4.202e-06
Phosphorylation Substrates Linkage: PPI	Kinase substrates:2869	Kinase substrates:6011	Phosphorylated by GRK5	Phosphorylated by GRK1	22.0	1.8899e-07
Phosphorylation Substrates Linkage: PPI	Kinase substrates:257397	Kinase substrates:9344	Phosphorylated by MAP3K7IP3	Phosphorylated by TAOK2	0.0	5.7594e-05
Phosphorylation Substrates Linkage: PPI	Kinase substrates:5595	Kinase substrates:814	Phosphorylated by MAPK3	Phosphorylated by CAMK4	0.0	6.8864e-05
Phosphorylation Substrates Linkage: PPI	Kinase substrates:23118	Kinase substrates:4214	Phosphorylated by MAP3K7IP2	Phosphorylated by MAP3K1	3.0	8.2562e-05
Phosphorylation Substrates Linkage: PPI	Kinase substrates:207	Kinase substrates:23533	Phosphorylated by AKT1	Phosphorylated by PIK3R5	0.0	1.5864e-32
Phosphorylation Substrates Linkage: PPI	Kinase substrates:207	Kinase substrates:5295	Phosphorylated by AKT1	Phosphorylated by PIK3R1	0.0	1.5864e-32
Phosphorylation Substrates Linkage: PPI	Kinase substrates:1432	Phosphatase substrates:84867	Phosphorylated by MAPK14	Dephosphorylated by PTPN5	0.0	3.5037e-11
Phosphorylation Substrates Linkage: PPI	Kinase substrates:5584	Phosphatase substrates:5519	Phosphorylated by PRKCI	Dephosphorylated by PPP2R1B	0.0	8.7313e-05
Phosphorylation Substrates Linkage: PPI	Kinase substrates:1017	Kinase substrates:595	Phosphorylated by CDK2	Phosphorylated by CCND1	1.0	5.2489e-07
Phosphorylation Substrates Linkage: PPI	Kinase substrates:4067	Kinase substrates:7535	Phosphorylated by LYN	Phosphorylated by ZAP70	1.0	0.00012571
Phosphorylation Substrates Linkage: PPI	Kinase substrates:3718	Kinase substrates:7006	Phosphorylated by JAK3	Phosphorylated by TEC	0.0	0.0001553
Phosphorylation Substrates Linkage: PPI	Kinase substrates:3717	Kinase substrates:7010	Phosphorylated by JAK2	Phosphorylated by TEK	0.0	0.00021412
Phosphorylation Substrates Linkage: PPI	Kinase substrates:207	Kinase substrates:5170	Phosphorylated by AKT1	Phosphorylated by PDPK1	1.0	2.8252e-18
Phosphorylation Substrates Linkage: PPI	Kinase substrates:6300	Phosphatase substrates:1845	Phosphorylated by MAPK12	Dephosphorylated by DUSP3	1.0	1.3585e-05
Phosphorylation Substrates Linkage: PPI	Kinase substrates:3932	Kinase substrates:7525	Phosphorylated by LCK	Phosphorylated by YES1	0.0	4.5252e-06
Phosphorylation Substrates Linkage: PPI	Kinase substrates:2064	Kinase substrates:2321	Phosphorylated by ERBB2	Phosphorylated by FLT1	0.0	0.00019989
Phosphorylation Substrates Linkage: PPI	Kinase substrates:156	Kinase substrates:5594	Phosphorylated by ADRBK1	Phosphorylated by MAPK1	0.0	1.7915e-08
Phosphorylation Substrates Linkage: PPI	Kinase substrates:51701	Phosphatase substrates:52	Phosphorylated by NLK	Dephosphorylated by ACP1	0.0	6.1875e-05
Phosphorylation Substrates Linkage: PPI	Kinase substrates:11200	Kinase substrates:545	Phosphorylated by CHEK2	Phosphorylated by ATR	4.0	3.3183e-07
Phosphorylation Substrates Linkage: PPI	Kinase substrates:10000	Kinase substrates:5295	Phosphorylated by AKT3	Phosphorylated by PIK3R1	0.0	2.2548e-07
Phosphorylation Substrates Linkage: PPI	Kinase substrates:4067	Phosphatase substrates:26191	Phosphorylated by LYN	Dephosphorylated by PTPN22	0.0	9.0906e-07
Phosphorylation Substrates Linkage: PPI	Kinase substrates:1020	Kinase substrates:1453	Phosphorylated by CDK5	Phosphorylated by CSNK1D	1.0	3.8578e-08
Phosphorylation Substrates Linkage: PPI	Kinase substrates:1147	Kinase substrates:8737	Phosphorylated by CHUK	Phosphorylated by RIPK1	1.0	6.1066e-05
Phosphorylation Substrates Linkage: PPI	Kinase substrates:131890	Kinase substrates:5595	Phosphorylated by GRK7	Phosphorylated by MAPK3	0.0	5.8452e-13
Phosphorylation Substrates Linkage: PPI	Kinase substrates:4085	Kinase substrates:7046	Phosphorylated by MAD2L1	Phosphorylated by TGFBR1	0.0	0.00017809
Phosphorylation Substrates Linkage: PPI	Kinase substrates:4893	Kinase substrates:7867	Phosphorylated by NRAS	Phosphorylated by MAPKAPK3	0.0	0.0001888
Phosphorylation Substrates Linkage: PPI	Kinase substrates:4139	Kinase substrates:57787	Phosphorylated by MARK1	Phosphorylated by MARK4	0.0	2.1258e-05
Phosphorylation Substrates Linkage: PPI	Kinase substrates:3718	Kinase substrates:7010	Phosphorylated by JAK3	Phosphorylated by TEK	0.0	6.0647e-05
Phosphorylation Substrates Linkage: PPI	Kinase substrates:1445	Kinase substrates:3702	Phosphorylated by CSK	Phosphorylated by ITK	0.0	5.5657e-05
Phosphorylation Substrates Linkage: PPI	Kinase substrates:5578	Phosphatase substrates:5506	Phosphorylated by PRKCA	Dephosphorylated by PPP1R3A	0.0	8.7554e-05
Phosphorylation Substrates Linkage: PPI	Kinase substrates:1432	Kinase substrates:23118	Phosphorylated by MAPK14	Phosphorylated by MAP3K7IP2	0.0	2.4611e-12
Phosphorylation Substrates Linkage: PPI	Kinase substrates:5594	Kinase substrates:6446	Phosphorylated by MAPK1	Phosphorylated by SGK1	0.0	9.4531e-07
Phosphorylation Substrates Linkage: PPI	Kinase substrates:1445	Kinase substrates:7006	Phosphorylated by CSK	Phosphorylated by TEC	0.0	1.6932e-05
Phosphorylation Substrates Linkage: PPI	Kinase substrates:4067	Kinase substrates:5583	Phosphorylated by LYN	Phosphorylated by PRKCH	0.0	1.4079e-05
Phosphorylation Substrates Linkage: PPI	Kinase substrates:4067	Kinase substrates:4916	Phosphorylated by LYN	Phosphorylated by NTRK3	0.0	1.1349e-05
Phosphorylation Substrates Linkage: PPI	Kinase substrates:4139	Kinase substrates:57551	Phosphorylated by MARK1	Phosphorylated by TAOK1	0.0	1.9713e-06
Phosphorylation Substrates Linkage: PPI	Kinase substrates:207	Phosphatase substrates:5518	Phosphorylated by AKT1	Dephosphorylated by PPP2R1A	0.0	5.7667e-05
Phosphorylation Substrates Linkage: PPI	Kinase substrates:10000	Phosphatase substrates:5515	Phosphorylated by AKT3	Dephosphorylated by PPP2CA	0.0	0.00013159
Phosphorylation Substrates Linkage: PPI	Phosphatase substrates:5506	Phosphatase substrates:5525	Dephosphorylated by PPP1R3A	Dephosphorylated by PPP2R5A	0.0	2.1668e-07
Phosphorylation Substrates Linkage: PPI	Kinase substrates:4067	Phosphatase substrates:5786	Phosphorylated by LYN	Dephosphorylated by PTPRA	0.0	0.00017908
Phosphorylation Substrates Linkage: PPI	Kinase substrates:1111	Kinase substrates:651610	Phosphorylated by CHEK1	Phosphorylated by LOC651610	1.0	9.4682e-10
Phosphorylation Substrates Linkage: PPI	Kinase substrates:5594	Phosphatase substrates:84867	Phosphorylated by MAPK1	Dephosphorylated by PTPN5	1.0	1.8579e-16
Phosphorylation Substrates Linkage: PPI	Kinase substrates:2534	Kinase substrates:6464	Phosphorylated by FYN	Phosphorylated by SHC1	0.0	2.6496e-06
Phosphorylation Substrates Linkage: PPI	Kinase substrates:3716	Kinase substrates:7010	Phosphorylated by JAK1	Phosphorylated by TEK	0.0	7.969e-05
Phosphorylation Substrates Linkage: PPI	Kinase substrates:1956	Phosphatase substrates:5788	Phosphorylated by EGFR	Dephosphorylated by PTPRC	1.0	5.061e-05
Phosphorylation Substrates Linkage: PPI	Kinase substrates:1457	Kinase substrates:6195	Phosphorylated by CSNK2A1	Phosphorylated by RPS6KA1	4.0	9.6866e-05
Phosphorylation Substrates Linkage: PPI	Kinase substrates:5599	Kinase substrates:6416	Phosphorylated by MAPK8	Phosphorylated by MAP2K4	0.0	8.4386e-11
Phosphorylation Substrates Linkage: PPI	Kinase substrates:3717	Phosphatase substrates:5795	Phosphorylated by JAK2	Dephosphorylated by PTPRJ	0.0	6.1741e-06
Phosphorylation Substrates Linkage: PPI	Kinase substrates:207	Kinase substrates:5598	Phosphorylated by AKT1	Phosphorylated by MAPK7	1.0	0.00010002
Phosphorylation Substrates Linkage: PPI	Kinase substrates:208	Kinase substrates:5170	Phosphorylated by AKT2	Phosphorylated by PDPK1	0.0	6.8515e-05
Phosphorylation Substrates Linkage: PPI	Kinase substrates:3055	Kinase substrates:7535	Phosphorylated by HCK	Phosphorylated by ZAP70	1.0	1.7809e-06
Phosphorylation Substrates Linkage: PPI	Kinase substrates:6714	Phosphatase substrates:26469	Phosphorylated by SRC	Dephosphorylated by PTPN18	1.0	0.00020099
Phosphorylation Substrates Linkage: PPI	Kinase substrates:5601	Kinase substrates:6416	Phosphorylated by MAPK9	Phosphorylated by MAP2K4	0.0	1.5294e-06
Phosphorylation Substrates Linkage: PPI	Kinase substrates:156	Kinase substrates:2535	Phosphorylated by ADRBK1	Phosphorylated by FZD2	0.0	4.1822e-06
Phosphorylation Substrates Linkage: PPI	Kinase substrates:3055	Kinase substrates:558	Phosphorylated by HCK	Phosphorylated by AXL	0.0	3.4226e-05
Phosphorylation Substrates Linkage: PPI	Kinase substrates:1017	Phosphatase substrates:995	Phosphorylated by CDK2	Dephosphorylated by CDC25C	1.0	6.9349e-05
Phosphorylation Substrates Linkage: PPI	Kinase substrates:3716	Phosphatase substrates:5795	Phosphorylated by JAK1	Dephosphorylated by PTPRJ	0.0	3.1985e-06
Phosphorylation Substrates Linkage: PPI	Kinase substrates:208	Kinase substrates:23533	Phosphorylated by AKT2	Phosphorylated by PIK3R5	0.0	1.7556e-09
Phosphorylation Substrates Linkage: PPI	Kinase substrates:5594	Phosphatase substrates:5801	Phosphorylated by MAPK1	Dephosphorylated by PTPRR	1.0	2.1355e-22
Phosphorylation Substrates Linkage: PPI	Kinase substrates:3055	Kinase substrates:4915	Phosphorylated by HCK	Phosphorylated by NTRK2	0.0	4.8053e-06
Phosphorylation Substrates Linkage: PPI	Kinase substrates:6196	Phosphatase substrates:7124	Phosphorylated by RPS6KA2	Dephosphorylated by TNF	0.0	0.00010876
Phosphorylation Substrates Linkage: PPI	Kinase substrates:56924	Kinase substrates:9943	Phosphorylated by PAK6	Phosphorylated by OXSR1	0.0	1.8305e-05
Phosphorylation Substrates Linkage: PPI	Kinase substrates:5578	Kinase substrates:5590	Phosphorylated by PRKCA	Phosphorylated by PRKCZ	5.0	7.2315e-39
Phosphorylation Substrates Linkage: PPI	Kinase substrates:1432	Kinase substrates:5894	Phosphorylated by MAPK14	Phosphorylated by RAF1	0.0	5.2079e-05
Phosphorylation Substrates Linkage: PPI	Kinase substrates:6714	Kinase substrates:7525	Phosphorylated by SRC	Phosphorylated by YES1	2.0	7.3845e-06
Phosphorylation Substrates Linkage: PPI	Kinase substrates:207	Kinase substrates:84254	Phosphorylated by AKT1	Phosphorylated by CAMKK1	0.0	2.2683e-35
Phosphorylation Substrates Linkage: PPI	Kinase substrates:3055	Phosphatase substrates:5781	Phosphorylated by HCK	Dephosphorylated by PTPN11	2.0	2.2759e-05
Phosphorylation Substrates Linkage: PPI	Kinase substrates:5347	Kinase substrates:85417	Phosphorylated by PLK1	Phosphorylated by CCNB3	0.0	3.0251e-18
Phosphorylation Substrates Linkage: PPI	Kinase substrates:10000	Kinase substrates:5290	Phosphorylated by AKT3	Phosphorylated by PIK3CA	0.0	1.0934e-06
Phosphorylation Substrates Linkage: PPI	Kinase substrates:4067	Phosphatase substrates:5788	Phosphorylated by LYN	Dephosphorylated by PTPRC	1.0	3.8375e-06
Phosphorylation Substrates Linkage: PPI	Kinase substrates:5562	Kinase substrates:6794	Phosphorylated by PRKAA1	Phosphorylated by STK11	0.0	1.651e-06
Phosphorylation Substrates Linkage: PPI	Kinase substrates:2870	Kinase substrates:5595	Phosphorylated by GRK6	Phosphorylated by MAPK3	0.0	1.9678e-09
Phosphorylation Substrates Linkage: PPI	Kinase substrates:11200	Kinase substrates:651610	Phosphorylated by CHEK2	Phosphorylated by LOC651610	2.0	8.2288e-06
Phosphorylation Substrates Linkage: PPI	Kinase substrates:4067	Kinase substrates:5159	Phosphorylated by LYN	Phosphorylated by PDGFRB	2.0	1.0925e-07
Phosphorylation Substrates Linkage: PPI	Kinase substrates:10459	Kinase substrates:699	Phosphorylated by MAD2L2	Phosphorylated by BUB1	0.0	4.6234e-19
Phosphorylation Substrates Linkage: PPI	Kinase substrates:1956	Phosphatase substrates:5792	Phosphorylated by EGFR	Dephosphorylated by PTPRF	1.0	2.3261e-05
Phosphorylation Substrates Linkage: PPI	Kinase substrates:5581	Phosphatase substrates:5522	Phosphorylated by PRKCE	Dephosphorylated by PPP2R2C	0.0	8.6061e-05
Phosphorylation Substrates Linkage: PPI	Kinase substrates:1017	Kinase substrates:902	Phosphorylated by CDK2	Phosphorylated by CCNH	1.0	3.5698e-05
Phosphorylation Substrates Linkage: PPI	Kinase substrates:1017	Kinase substrates:896	Phosphorylated by CDK2	Phosphorylated by CCND3	1.0	5.2489e-07
Phosphorylation Substrates Linkage: PPI	Kinase substrates:51701	Phosphatase substrates:5787	Phosphorylated by NLK	Dephosphorylated by PTPRB	0.0	5.7713e-06
Phosphorylation Substrates Linkage: PPI	Phosphatase substrates:5499	Phosphatase substrates:5525	Dephosphorylated by PPP1CA	Dephosphorylated by PPP2R5A	0.0	5.8149e-06
Phosphorylation Substrates Linkage: PPI	Kinase substrates:3265	Kinase substrates:7867	Phosphorylated by HRAS	Phosphorylated by MAPKAPK3	0.0	0.0001888
Phosphorylation Substrates Linkage: PPI	Kinase substrates:4067	Kinase substrates:7525	Phosphorylated by LYN	Phosphorylated by YES1	1.0	1.9767e-05
Phosphorylation Substrates Linkage: PPI	Kinase substrates:3932	Phosphatase substrates:5788	Phosphorylated by LCK	Dephosphorylated by PTPRC	2.0	5.0654e-05
Phosphorylation Substrates Linkage: PPI	Kinase substrates:5578	Phosphatase substrates:4660	Phosphorylated by PRKCA	Dephosphorylated by PPP1R12B	0.0	1.4274e-06
Phosphorylation Substrates Linkage: PPI	Kinase substrates:983	Phosphatase substrates:995	Phosphorylated by CDC2	Dephosphorylated by CDC25C	1.0	3.5384e-05
Phosphorylation Substrates Linkage: PPI	Kinase substrates:1432	Kinase substrates:5604	Phosphorylated by MAPK14	Phosphorylated by MAP2K1	1.0	0.00019986
Phosphorylation Substrates Linkage: PPI	Kinase substrates:1956	Kinase substrates:3791	Phosphorylated by EGFR	Phosphorylated by KDR	0.0	3.652e-07
Phosphorylation Substrates Linkage: PPI	Kinase substrates:1432	Phosphatase substrates:1845	Phosphorylated by MAPK14	Dephosphorylated by DUSP3	0.0	5.1079e-15
Phosphorylation Substrates Linkage: PPI	Kinase substrates:5347	Kinase substrates:902	Phosphorylated by PLK1	Phosphorylated by CCNH	0.0	3.1745e-07
Phosphorylation Substrates Linkage: PPI	Kinase substrates:2868	Kinase substrates:5595	Phosphorylated by GRK4	Phosphorylated by MAPK3	0.0	8.6792e-14
Phosphorylation Substrates Linkage: PPI	Kinase substrates:3717	Kinase substrates:7006	Phosphorylated by JAK2	Phosphorylated by TEC	0.0	2.9691e-05
Phosphorylation Substrates Linkage: PPI	Kinase substrates:1432	Kinase substrates:6885	Phosphorylated by MAPK14	Phosphorylated by MAP3K7	1.0	1.1633e-12
Phosphorylation Substrates Linkage: PPI	Kinase substrates:5578	Phosphatase substrates:4659	Phosphorylated by PRKCA	Dephosphorylated by PPP1R12A	0.0	3.4889e-05
Phosphorylation Substrates Linkage: PPI	Kinase substrates:5566	Kinase substrates:6558	Phosphorylated by PRKACA	Phosphorylated by SLC12A2	2.0	1.4641e-116
Phosphorylation Substrates Linkage: PPI	Kinase substrates:5594	Kinase substrates:5609	Phosphorylated by MAPK1	Phosphorylated by MAP2K7	0.0	3.5149e-06
Phosphorylation Substrates Linkage: PPI	Kinase substrates:5594	Kinase substrates:814	Phosphorylated by MAPK1	Phosphorylated by CAMK4	0.0	2.2753e-07
Phosphorylation Substrates Linkage: PPI	Kinase substrates:5347	Phosphatase substrates:995	Phosphorylated by PLK1	Dephosphorylated by CDC25C	0.0	8.8539e-07
Phosphorylation Substrates Linkage: PPI	Kinase substrates:5594	Phosphatase substrates:1848	Phosphorylated by MAPK1	Dephosphorylated by DUSP6	1.0	3.0694e-22
Phosphorylation Substrates Linkage: PPI	Kinase substrates:6850	Phosphatase substrates:26191	Phosphorylated by SYK	Dephosphorylated by PTPN22	1.0	0.00017012
Phosphorylation Substrates Linkage: PPI	Kinase substrates:4085	Kinase substrates:699	Phosphorylated by MAD2L1	Phosphorylated by BUB1	0.0	4.6234e-19
Phosphorylation Substrates Linkage: PPI	Kinase substrates:5563	Kinase substrates:84254	Phosphorylated by PRKAA2	Phosphorylated by CAMKK1	0.0	0.00014835
Phosphorylation Substrates Linkage: PPI	Kinase substrates:3717	Kinase substrates:5156	Phosphorylated by JAK2	Phosphorylated by PDGFRA	0.0	5.0156e-05
Phosphorylation Substrates Linkage: PPI	Kinase substrates:5595	Phosphatase substrates:1845	Phosphorylated by MAPK3	Dephosphorylated by DUSP3	1.0	9.6835e-13
Phosphorylation Substrates Linkage: PPI	Kinase substrates:3932	Phosphatase substrates:5786	Phosphorylated by LCK	Dephosphorylated by PTPRA	0.0	4.5511e-05
Phosphorylation Substrates Linkage: PPI	Kinase substrates:6714	Phosphatase substrates:5795	Phosphorylated by SRC	Dephosphorylated by PTPRJ	1.0	6.7638e-07
Phosphorylation Substrates Linkage: PPI	Kinase substrates:5595	Phosphatase substrates:84867	Phosphorylated by MAPK3	Dephosphorylated by PTPN5	1.0	2.6096e-08
Phosphorylation Substrates Linkage: PPI	Kinase substrates:10454	Kinase substrates:4214	Phosphorylated by MAP3K7IP1	Phosphorylated by MAP3K1	3.0	8.2562e-05
Phosphorylation Substrates Linkage: PPI	Kinase substrates:51701	Phosphatase substrates:5792	Phosphorylated by NLK	Dephosphorylated by PTPRF	0.0	7.8655e-05
Phosphorylation Substrates Linkage: PPI	Kinase substrates:472	Kinase substrates:5884	Phosphorylated by ATM	Phosphorylated by RAD17	0.0	1.3086e-13
Phosphorylation Substrates Linkage: PPI	Kinase substrates:5578	Phosphatase substrates:5516	Phosphorylated by PRKCA	Dephosphorylated by PPP2CB	4.0	1.0909e-08
Phosphorylation Substrates Linkage: PPI	Kinase substrates:1017	Kinase substrates:7465	Phosphorylated by CDK2	Phosphorylated by WEE1	1.0	1.5523e-05
Phosphorylation Substrates Linkage: PPI	Kinase substrates:208	Kinase substrates:84254	Phosphorylated by AKT2	Phosphorylated by CAMKK1	0.0	2.4e-10
Phosphorylation Substrates Linkage: PPI	Kinase substrates:3716	Kinase substrates:5156	Phosphorylated by JAK1	Phosphorylated by PDGFRA	0.0	3.2775e-05
Phosphorylation Substrates Linkage: PPI	Kinase substrates:5595	Phosphatase substrates:1848	Phosphorylated by MAPK3	Dephosphorylated by DUSP6	1.0	6.9593e-13
Phosphorylation Substrates Linkage: PPI	Kinase substrates:5566	Kinase substrates:9261	Phosphorylated by PRKACA	Phosphorylated by MAPKAPK2	5.0	0.00010819
Phosphorylation Substrates Linkage: PPI	Kinase substrates:5594	Kinase substrates:5603	Phosphorylated by MAPK1	Phosphorylated by MAPK13	6.0	0.00014285
Phosphorylation Substrates Linkage: PPI	Kinase substrates:2869	Kinase substrates:5594	Phosphorylated by GRK5	Phosphorylated by MAPK1	0.0	3.3037e-08
Phosphorylation Substrates Linkage: PPI	Kinase substrates:10459	Kinase substrates:2932	Phosphorylated by MAD2L2	Phosphorylated by GSK3B	0.0	5.4475e-06
Phosphorylation Substrates Linkage: PPI	Kinase substrates:5595	Phosphatase substrates:5801	Phosphorylated by MAPK3	Dephosphorylated by PTPRR	1.0	1.3414e-12
