# Supplementary material for: Multi-Edge Gene Set Networks Reveal Novel Insights into Global Relationships between Biological Themes
Source: PLoS One. 2012 Sep 13;7(9):e45211. doi: 10.1371/journal.pone.0045211 (PMC3441533; doi:10.1371/journal.pone.0045211)
Supplement: File S1 — Archived gene set networks. A zip archive of tab-delimited text files containing edges and associate p-values per gene set network. (ZIP) [file pone.0045211.s006.zip › VirusMINT Co-membership.txt]

MetaNet Name	Gene Set 1 ID	Gene Set 2 ID	Gene Set 1 Name	Gene Set 2 Name	P-Value	Benjamini P-Value
VirusMINT Co-membership	VirusMINT:333760	VirusMINT:333761	Human protein interactions with Human papillomavirus type 16	Human protein interactions with Human papillomavirus type 18	3.8497e-18	5.6321e-15
VirusMINT Co-membership	VirusMINT:10600	VirusMINT:31553	Human protein interactions with Human papillomavirus type 6b	Human protein interactions with Cottontail rabbit papillomavirus (strain Kansas)	0.00082494	0.046419
VirusMINT Co-membership	VirusMINT:28282	VirusMINT:333760	Human protein interactions with Human adenovirus 12	Human protein interactions with Human papillomavirus type 16	0.00031061	0.018934
VirusMINT Co-membership	VirusMINT:10583	VirusMINT:10600	Human protein interactions with Human papillomavirus type 1a	Human protein interactions with Human papillomavirus type 6b	0.00013728	0.010042
VirusMINT Co-membership	VirusMINT:10580	VirusMINT:10583	Human protein interactions with Human papillomavirus type 11	Human protein interactions with Human papillomavirus type 1a	2.3967e-06	0.00028051
VirusMINT Co-membership	VirusMINT:10559	VirusMINT:10600	Human protein interactions with Bovine papillomavirus type 1	Human protein interactions with Human papillomavirus type 6b	0.0007663	0.043965
VirusMINT Co-membership	VirusMINT:10583	VirusMINT:333760	Human protein interactions with Human papillomavirus type 1a	Human protein interactions with Human papillomavirus type 16	1.7589e-07	2.8591e-05
VirusMINT Co-membership	VirusMINT:10515	VirusMINT:28285	Human protein interactions with Human adenovirus 2	Human protein interactions with Human adenovirus 5	0.00027479	0.017867
VirusMINT Co-membership	VirusMINT:10515	VirusMINT:28282	Human protein interactions with Human adenovirus 2	Human protein interactions with Human adenovirus 12	0.00012234	0.0091784
VirusMINT Co-membership	VirusMINT:11927	VirusMINT:269448	Human protein interactions with Human T-cell leukemia virus type I (isolate Caribbea)	Human protein interactions with Rous sarcoma virus - Schmidt-Ruppin D	1.0681e-05	0.0011575
VirusMINT Co-membership	VirusMINT:10600	VirusMINT:333760	Human protein interactions with Human papillomavirus type 6b	Human protein interactions with Human papillomavirus type 16	2.2081e-11	1.2922e-08
VirusMINT Co-membership	VirusMINT:10583	VirusMINT:130308	Human protein interactions with Human papillomavirus type 1a	Human protein interactions with Human adenovirus E	7.4766e-05	0.0064343
VirusMINT Co-membership	VirusMINT:31553	VirusMINT:333761	Human protein interactions with Cottontail rabbit papillomavirus (strain Kansas)	Human protein interactions with Human papillomavirus type 18	9.3458e-05	0.0073908
VirusMINT Co-membership	VirusMINT:10515	VirusMINT:10585	Human protein interactions with Human adenovirus 2	Human protein interactions with Human papillomavirus type 31	0.00087521	0.046561
VirusMINT Co-membership	VirusMINT:11103	VirusMINT:31646	Human protein interactions with Hepatitis C virus	Human protein interactions with Hepatitis C virus subtype 1a	1.1652e-05	0.0012176
VirusMINT Co-membership	VirusMINT:11689	VirusMINT:290579	Human protein interactions with Human immunodeficiency virus type 1 (isolate ELI)	Human protein interactions with Human immunodeficiency virus type 1 (isolate Lai)	5.7117e-08	1.1142e-05
VirusMINT Co-membership	VirusMINT:10580	VirusMINT:31553	Human protein interactions with Human papillomavirus type 11	Human protein interactions with Cottontail rabbit papillomavirus (strain Kansas)	7.7908e-05	0.0065131
VirusMINT Co-membership	VirusMINT:11689	VirusMINT:31646	Human protein interactions with Human immunodeficiency virus type 1 (isolate ELI)	Human protein interactions with Hepatitis C virus subtype 1a	3.2014e-05	0.0031224
VirusMINT Co-membership	VirusMINT:10580	VirusMINT:333761	Human protein interactions with Human papillomavirus type 11	Human protein interactions with Human papillomavirus type 18	7.6075e-15	5.5649e-12
VirusMINT Co-membership	VirusMINT:10559	VirusMINT:10579	Human protein interactions with Bovine papillomavirus type 1	Human protein interactions with Human papillomavirus type 8	2.6938e-10	1.126e-07
VirusMINT Co-membership	VirusMINT:11103	VirusMINT:290579	Human protein interactions with Hepatitis C virus	Human protein interactions with Human immunodeficiency virus type 1 (isolate Lai)	4.5906e-05	0.0041975
VirusMINT Co-membership	VirusMINT:10585	VirusMINT:333760	Human protein interactions with Human papillomavirus type 31	Human protein interactions with Human papillomavirus type 16	1.8897e-10	9.2154e-08
VirusMINT Co-membership	VirusMINT:10579	VirusMINT:333760	Human protein interactions with Human papillomavirus type 8	Human protein interactions with Human papillomavirus type 16	1.2795e-06	0.00016278
VirusMINT Co-membership	VirusMINT:28282	VirusMINT:28285	Human protein interactions with Human adenovirus 12	Human protein interactions with Human adenovirus 5	2.866e-07	4.193e-05
VirusMINT Co-membership	VirusMINT:10559	VirusMINT:333761	Human protein interactions with Bovine papillomavirus type 1	Human protein interactions with Human papillomavirus type 18	4.6555e-15	4.5407e-12
VirusMINT Co-membership	VirusMINT:10580	VirusMINT:10585	Human protein interactions with Human papillomavirus type 11	Human protein interactions with Human papillomavirus type 31	8.4591e-07	0.00011251
VirusMINT Co-membership	VirusMINT:10600	VirusMINT:333761	Human protein interactions with Human papillomavirus type 6b	Human protein interactions with Human papillomavirus type 18	1.0742e-08	2.6193e-06
VirusMINT Co-membership	VirusMINT:10579	VirusMINT:333761	Human protein interactions with Human papillomavirus type 8	Human protein interactions with Human papillomavirus type 18	2.0202e-09	6.5678e-07
VirusMINT Co-membership	VirusMINT:10633	VirusMINT:333760	Human protein interactions with Simian virus 40	Human protein interactions with Human papillomavirus type 16	2.9143e-07	4.0605e-05
VirusMINT Co-membership	VirusMINT:28282	VirusMINT:45659	Human protein interactions with Human adenovirus 12	Human protein interactions with Human adenovirus B serotype 3	7.6539e-08	1.3174e-05
VirusMINT Co-membership	VirusMINT:10515	VirusMINT:10633	Human protein interactions with Human adenovirus 2	Human protein interactions with Simian virus 40	5.3378e-05	0.0047328
VirusMINT Co-membership	VirusMINT:10515	VirusMINT:333760	Human protein interactions with Human adenovirus 2	Human protein interactions with Human papillomavirus type 16	0.00085678	0.046425
VirusMINT Co-membership	VirusMINT:10585	VirusMINT:333761	Human protein interactions with Human papillomavirus type 31	Human protein interactions with Human papillomavirus type 18	2.8335e-08	6.3776e-06
VirusMINT Co-membership	VirusMINT:10579	VirusMINT:10600	Human protein interactions with Human papillomavirus type 8	Human protein interactions with Human papillomavirus type 6b	3.6812e-06	0.00041427
VirusMINT Co-membership	VirusMINT:10559	VirusMINT:31553	Human protein interactions with Bovine papillomavirus type 1	Human protein interactions with Cottontail rabbit papillomavirus (strain Kansas)	4.1767e-05	0.0039423
VirusMINT Co-membership	VirusMINT:10559	VirusMINT:333760	Human protein interactions with Bovine papillomavirus type 1	Human protein interactions with Human papillomavirus type 16	9.5485e-09	2.5399e-06
VirusMINT Co-membership	VirusMINT:10585	VirusMINT:31553	Human protein interactions with Human papillomavirus type 31	Human protein interactions with Cottontail rabbit papillomavirus (strain Kansas)	1.7135e-06	0.00020891
VirusMINT Co-membership	VirusMINT:10559	VirusMINT:10580	Human protein interactions with Bovine papillomavirus type 1	Human protein interactions with Human papillomavirus type 11	1.643e-09	6.0094e-07
VirusMINT Co-membership	VirusMINT:10580	VirusMINT:10600	Human protein interactions with Human papillomavirus type 11	Human protein interactions with Human papillomavirus type 6b	6.4159e-09	1.8773e-06
VirusMINT Co-membership	VirusMINT:10254	VirusMINT:31531	Human protein interactions with Vaccinia virus (strain Western Reserve / WR)	Human protein interactions with Vaccinia virus (strain L-IVP)	3.1599e-08	6.6042e-06
VirusMINT Co-membership	VirusMINT:10633	VirusMINT:333761	Human protein interactions with Simian virus 40	Human protein interactions with Human papillomavirus type 18	0.0001449	0.010341
VirusMINT Co-membership	VirusMINT:10579	VirusMINT:31553	Human protein interactions with Human papillomavirus type 8	Human protein interactions with Cottontail rabbit papillomavirus (strain Kansas)	0.00029747	0.018519
VirusMINT Co-membership	VirusMINT:10633	VirusMINT:28282	Human protein interactions with Simian virus 40	Human protein interactions with Human adenovirus 12	2.1532e-05	0.0021725
VirusMINT Co-membership	VirusMINT:10633	VirusMINT:10635	Human protein interactions with Simian virus 40	Human protein interactions with Murine polyomavirus (strain 3)	0.00011095	0.0085432
VirusMINT Co-membership	VirusMINT:290579	VirusMINT:31646	Human protein interactions with Human immunodeficiency virus type 1 (isolate Lai)	Human protein interactions with Hepatitis C virus subtype 1a	5.7117e-08	1.0445e-05
VirusMINT Co-membership	VirusMINT:10600	VirusMINT:130308	Human protein interactions with Human papillomavirus type 6b	Human protein interactions with Human adenovirus E	0.0002777	0.017664
VirusMINT Co-membership	VirusMINT:10559	VirusMINT:10585	Human protein interactions with Bovine papillomavirus type 1	Human protein interactions with Human papillomavirus type 31	2.326e-07	3.582e-05
VirusMINT Co-membership	VirusMINT:10600	VirusMINT:10635	Human protein interactions with Human papillomavirus type 6b	Human protein interactions with Murine polyomavirus (strain 3)	0.00082494	0.045543
VirusMINT Co-membership	VirusMINT:10580	VirusMINT:10633	Human protein interactions with Human papillomavirus type 11	Human protein interactions with Simian virus 40	9.1863e-05	0.0074664
VirusMINT Co-membership	VirusMINT:10633	VirusMINT:28285	Human protein interactions with Simian virus 40	Human protein interactions with Human adenovirus 5	0.00044086	0.026326
VirusMINT Co-membership	VirusMINT:10579	VirusMINT:10580	Human protein interactions with Human papillomavirus type 8	Human protein interactions with Human papillomavirus type 11	0.00019303	0.013135
VirusMINT Co-membership	VirusMINT:10585	VirusMINT:10614	Human protein interactions with Human papillomavirus type 31	Human protein interactions with Human papillomavirus type 3	0.00016021	0.011162
VirusMINT Co-membership	VirusMINT:10585	VirusMINT:10600	Human protein interactions with Human papillomavirus type 31	Human protein interactions with Human papillomavirus type 6b	0.00045661	0.026721
VirusMINT Co-membership	VirusMINT:10580	VirusMINT:333760	Human protein interactions with Human papillomavirus type 11	Human protein interactions with Human papillomavirus type 16	9.4109e-21	2.7536e-17
VirusMINT Co-membership	VirusMINT:28285	VirusMINT:45659	Human protein interactions with Human adenovirus 5	Human protein interactions with Human adenovirus B serotype 3	0.00024952	0.016593
