# Supplementary material for: Multi-Edge Gene Set Networks Reveal Novel Insights into Global Relationships between Biological Themes
Source: PLoS One. 2012 Sep 13;7(9):e45211. doi: 10.1371/journal.pone.0045211 (PMC3441533; doi:10.1371/journal.pone.0045211)
Supplement: File S1 — Archived gene set networks. A zip archive of tab-delimited text files containing edges and associate p-values per gene set network. (ZIP) [file pone.0045211.s006.zip › VirusMINT Linkage: PPI.txt]

MetaNet Name	Gene Set 1 ID	Gene Set 2 ID	Gene Set 1 Name	Gene Set 2 Name	P-Value	Benjamini P-Value
VirusMINT Linkage: PPI	VirusMINT:11676	VirusMINT:333761	Human protein interactions with Human immunodeficiency virus 1	Human protein interactions with Human papillomavirus type 18	10.0	4.6856e-22
VirusMINT Linkage: PPI	VirusMINT:11676	VirusMINT:31531	Human protein interactions with Human immunodeficiency virus 1	Human protein interactions with Vaccinia virus (strain L-IVP)	0.0	3.8147e-08
VirusMINT Linkage: PPI	VirusMINT:10299	VirusMINT:10559	Human protein interactions with Human herpesvirus 1 (strain 17)	Human protein interactions with Bovine papillomavirus type 1	1.0	0.00019079
VirusMINT Linkage: PPI	VirusMINT:11676	VirusMINT:45659	Human protein interactions with Human immunodeficiency virus 1	Human protein interactions with Human adenovirus B serotype 3	1.0	4.7208e-09
VirusMINT Linkage: PPI	VirusMINT:11676	VirusMINT:31553	Human protein interactions with Human immunodeficiency virus 1	Human protein interactions with Cottontail rabbit papillomavirus (strain Kansas)	0.0	3.7065e-05
VirusMINT Linkage: PPI	VirusMINT:10376	VirusMINT:11888	Human protein interactions with Epstein-Barr virus (strain GD1)	Human protein interactions with Rous sarcoma virus (strain Prague C)	0.0	0.00021047
VirusMINT Linkage: PPI	VirusMINT:11676	VirusMINT:28282	Human protein interactions with Human immunodeficiency virus 1	Human protein interactions with Human adenovirus 12	7.0	8.5132e-09
VirusMINT Linkage: PPI	VirusMINT:11676	VirusMINT:37296	Human protein interactions with Human immunodeficiency virus 1	Human protein interactions with Human herpesvirus 8	0.0	5.3278e-12
VirusMINT Linkage: PPI	VirusMINT:10515	VirusMINT:10553	Human protein interactions with Human adenovirus 2	Human protein interactions with Fowl adenovirus 1 (strain CELO / Phelps)	1.0	0.00018839
VirusMINT Linkage: PPI	VirusMINT:333760	VirusMINT:45659	Human protein interactions with Human papillomavirus type 16	Human protein interactions with Human adenovirus B serotype 3	3.0	5.4816e-05
VirusMINT Linkage: PPI	VirusMINT:10376	VirusMINT:11679	Human protein interactions with Epstein-Barr virus (strain GD1)	Human protein interactions with Human immunodeficiency virus type 1 (isolate 12)	1.0	1.264e-06
VirusMINT Linkage: PPI	VirusMINT:10633	VirusMINT:11695	Human protein interactions with Simian virus 40	Human protein interactions with Human immunodeficiency virus type 1 (isolate NDK)	0.0	1.0512e-06
VirusMINT Linkage: PPI	VirusMINT:11676	VirusMINT:130308	Human protein interactions with Human immunodeficiency virus 1	Human protein interactions with Human adenovirus E	0.0	2.5445e-11
VirusMINT Linkage: PPI	VirusMINT:10299	VirusMINT:333761	Human protein interactions with Human herpesvirus 1 (strain 17)	Human protein interactions with Human papillomavirus type 18	1.0	0.00023636
VirusMINT Linkage: PPI	VirusMINT:10376	VirusMINT:10633	Human protein interactions with Epstein-Barr virus (strain GD1)	Human protein interactions with Simian virus 40	1.0	4.9607e-05
VirusMINT Linkage: PPI	VirusMINT:11676	VirusMINT:11695	Human protein interactions with Human immunodeficiency virus 1	Human protein interactions with Human immunodeficiency virus type 1 (isolate NDK)	0.0	1.6483e-06
VirusMINT Linkage: PPI	VirusMINT:10376	VirusMINT:31762	Human protein interactions with Epstein-Barr virus (strain GD1)	Human protein interactions with Hepatitis delta virus (isolate D380)	0.0	1.9666e-09
VirusMINT Linkage: PPI	VirusMINT:10376	VirusMINT:10515	Human protein interactions with Epstein-Barr virus (strain GD1)	Human protein interactions with Human adenovirus 2	1.0	3.0397e-08
VirusMINT Linkage: PPI	VirusMINT:11676	VirusMINT:28285	Human protein interactions with Human immunodeficiency virus 1	Human protein interactions with Human adenovirus 5	10.0	4.3723e-16
VirusMINT Linkage: PPI	VirusMINT:10376	VirusMINT:11104	Human protein interactions with Epstein-Barr virus (strain GD1)	Human protein interactions with Hepatitis C virus genotype 1a (isolate 1)	0.0	0.00039361
VirusMINT Linkage: PPI	VirusMINT:10376	VirusMINT:333760	Human protein interactions with Epstein-Barr virus (strain GD1)	Human protein interactions with Human papillomavirus type 16	2.0	2.2906e-06
VirusMINT Linkage: PPI	VirusMINT:10376	VirusMINT:10580	Human protein interactions with Epstein-Barr virus (strain GD1)	Human protein interactions with Human papillomavirus type 11	0.0	2.8167e-06
VirusMINT Linkage: PPI	VirusMINT:10299	VirusMINT:28282	Human protein interactions with Human herpesvirus 1 (strain 17)	Human protein interactions with Human adenovirus 12	0.0	0.00053284
VirusMINT Linkage: PPI	VirusMINT:11676	VirusMINT:11679	Human protein interactions with Human immunodeficiency virus 1	Human protein interactions with Human immunodeficiency virus type 1 (isolate 12)	7.0	1.0484e-11
VirusMINT Linkage: PPI	VirusMINT:10376	VirusMINT:10632	Human protein interactions with Epstein-Barr virus (strain GD1)	Human protein interactions with JC polyomavirus	0.0	0.0001398
VirusMINT Linkage: PPI	VirusMINT:10299	VirusMINT:10580	Human protein interactions with Human herpesvirus 1 (strain 17)	Human protein interactions with Human papillomavirus type 11	1.0	0.00032143
VirusMINT Linkage: PPI	VirusMINT:10299	VirusMINT:28285	Human protein interactions with Human herpesvirus 1 (strain 17)	Human protein interactions with Human adenovirus 5	0.0	2.888e-06
VirusMINT Linkage: PPI	VirusMINT:11676	VirusMINT:11908	Human protein interactions with Human immunodeficiency virus 1	Human protein interactions with Human T-lymphotropic virus 1	0.0	2.6413e-08
VirusMINT Linkage: PPI	VirusMINT:11676	VirusMINT:211044	Human protein interactions with Human immunodeficiency virus 1	Human protein interactions with Influenza A virus (strain A/Puerto Rico/8/34 H1N1)	1.0	7.5448e-11
VirusMINT Linkage: PPI	VirusMINT:10633	VirusMINT:130308	Human protein interactions with Simian virus 40	Human protein interactions with Human adenovirus E	1.0	0.0003694
VirusMINT Linkage: PPI	VirusMINT:11676	VirusMINT:333760	Human protein interactions with Human immunodeficiency virus 1	Human protein interactions with Human papillomavirus type 16	20.0	4.8255e-26
VirusMINT Linkage: PPI	VirusMINT:10376	VirusMINT:11676	Human protein interactions with Epstein-Barr virus (strain GD1)	Human protein interactions with Human immunodeficiency virus 1	12.0	1.4913e-08
