# Supplementary material for: Multi-Edge Gene Set Networks Reveal Novel Insights into Global Relationships between Biological Themes
Source: PLoS One. 2012 Sep 13;7(9):e45211. doi: 10.1371/journal.pone.0045211 (PMC3441533; doi:10.1371/journal.pone.0045211)
Supplement: File S1 — Archived gene set networks. A zip archive of tab-delimited text files containing edges and associate p-values per gene set network. (ZIP) [file pone.0045211.s006.zip › WikiPathways Co-enrichment: Differential Expression.txt]

MetaNet Name	Gene Set 1 ID	Gene Set 2 ID	Gene Set 1 Name	Gene Set 2 Name	P-Value	Benjamini P-Value
WikiPathways Co-enrichment: Differential Expression	WikiPathways:WP58	WikiPathways:WP706	Monoamine GPCRs	SIDS Susceptibility Pathways	3.2535e-08	2.0065e-06
WikiPathways Co-enrichment: Differential Expression	WikiPathways:WP313	WikiPathways:WP399	Signaling of Hepatocyte Growth Factor Receptor	Wnt Signaling Pathway and Pluripotency	0.001487	0.01911
WikiPathways Co-enrichment: Differential Expression	WikiPathways:WP1544	WikiPathways:WP732	MicroRNAs in cardiomyocyte hypertrophy	Serotonin Receptor 2 -> ELK-SRF/GATA4 signaling	0.0019306	0.024034
WikiPathways Co-enrichment: Differential Expression	WikiPathways:WP1544	WikiPathways:WP722	MicroRNAs in cardiomyocyte hypertrophy	Serotonin HTR1 Group --> FOS Pathway	7.004e-09	5.2194e-07
WikiPathways Co-enrichment: Differential Expression	WikiPathways:WP481	WikiPathways:WP536	Insulin Signaling	Calcium Regulation in the Cardiac Cell	0.0033462	0.038282
WikiPathways Co-enrichment: Differential Expression	WikiPathways:WP382	WikiPathways:WP560	MAPK signaling pathway	TGF Beta Signaling Pathway	0.0032072	0.036928
WikiPathways Co-enrichment: Differential Expression	WikiPathways:WP304	WikiPathways:WP422	Kit Receptor Signaling Pathway	MAPK Cascade	3.6791e-09	2.8403e-07
WikiPathways Co-enrichment: Differential Expression	WikiPathways:WP244	WikiPathways:WP259	Alpha6-Beta4 Integrin Signaling Pathway	Nifedipine	1.0884e-09	9.9828e-08
WikiPathways Co-enrichment: Differential Expression	WikiPathways:WP26	WikiPathways:WP363	Signal Transduction of S1P Receptor	Wnt Signaling Pathway NetPath	0.0036697	0.041452
WikiPathways Co-enrichment: Differential Expression	WikiPathways:WP1544	WikiPathways:WP710	MicroRNAs in cardiomyocyte hypertrophy	DNA damage response (only ATM dependent)	4.5984e-05	0.0010323
WikiPathways Co-enrichment: Differential Expression	WikiPathways:WP22	WikiPathways:WP289	IL-9 Signaling Pathway	Myometrial Relaxation and Contraction Pathways	1.8117e-10	2.1364e-08
WikiPathways Co-enrichment: Differential Expression	WikiPathways:WP364	WikiPathways:WP75	IL-6 Signaling Pathway	Toll-like receptor signaling pathway	0.0027819	0.032733
WikiPathways Co-enrichment: Differential Expression	WikiPathways:WP366	WikiPathways:WP581	TGF-beta Receptor Signaling Pathway	EPO Receptor Signaling	0.0009058	0.012706
WikiPathways Co-enrichment: Differential Expression	WikiPathways:WP304	WikiPathways:WP400	Kit Receptor Signaling Pathway	p38 MAPK Signaling Pathway (BioCarta)	1.6851e-05	0.00044104
WikiPathways Co-enrichment: Differential Expression	WikiPathways:WP205	WikiPathways:WP75	IL-7 Signaling Pathway	Toll-like receptor signaling pathway	2.0492e-05	0.00052109
WikiPathways Co-enrichment: Differential Expression	WikiPathways:WP304	WikiPathways:WP49	Kit Receptor Signaling Pathway	IL-2 Signaling Pathway	2.8012e-14	8.5886e-12
WikiPathways Co-enrichment: Differential Expression	WikiPathways:WP382	WikiPathways:WP712	MAPK signaling pathway	estrogen signalling	0.0022807	0.027717
WikiPathways Co-enrichment: Differential Expression	WikiPathways:WP49	WikiPathways:WP710	IL-2 Signaling Pathway	DNA damage response (only ATM dependent)	0.00056673	0.0085776
WikiPathways Co-enrichment: Differential Expression	WikiPathways:WP254	WikiPathways:WP259	Apoptosis	Nifedipine	0.00027471	0.0046205
WikiPathways Co-enrichment: Differential Expression	WikiPathways:WP364	WikiPathways:WP722	IL-6 Signaling Pathway	Serotonin HTR1 Group --> FOS Pathway	5.9313e-09	4.4823e-07
WikiPathways Co-enrichment: Differential Expression	WikiPathways:WP244	WikiPathways:WP710	Alpha6-Beta4 Integrin Signaling Pathway	DNA damage response (only ATM dependent)	1.4994e-11	2.3662e-09
WikiPathways Co-enrichment: Differential Expression	WikiPathways:WP176	WikiPathways:WP259	Folate	Nifedipine	0.0010366	0.014098
WikiPathways Co-enrichment: Differential Expression	WikiPathways:WP288	WikiPathways:WP666	NLR proteins	Hypothetical Network for Drug Addiction	0.0008146	0.011749
WikiPathways Co-enrichment: Differential Expression	WikiPathways:WP45	WikiPathways:WP712	G1 to S cell cycle control	estrogen signalling	1.9365e-05	0.00049834
WikiPathways Co-enrichment: Differential Expression	WikiPathways:WP366	WikiPathways:WP69	TGF-beta Receptor Signaling Pathway	T Cell Receptor Signaling Pathway	5.9674e-08	3.4244e-06
WikiPathways Co-enrichment: Differential Expression	WikiPathways:WP306	WikiPathways:WP400	Focal Adhesion	p38 MAPK Signaling Pathway (BioCarta)	0.0011706	0.015489
WikiPathways Co-enrichment: Differential Expression	WikiPathways:WP138	WikiPathways:WP712	Androgen Receptor Signaling Pathway	estrogen signalling	1.0244e-06	3.8844e-05
WikiPathways Co-enrichment: Differential Expression	WikiPathways:WP422	WikiPathways:WP69	MAPK Cascade	T Cell Receptor Signaling Pathway	3.2167e-05	0.00075532
WikiPathways Co-enrichment: Differential Expression	WikiPathways:WP306	WikiPathways:WP712	Focal Adhesion	estrogen signalling	0.0015726	0.02009
WikiPathways Co-enrichment: Differential Expression	WikiPathways:WP304	WikiPathways:WP481	Kit Receptor Signaling Pathway	Insulin Signaling	6.1562e-06	0.00017759
WikiPathways Co-enrichment: Differential Expression	WikiPathways:WP560	WikiPathways:WP673	TGF Beta Signaling Pathway	ErbB signaling pathway	1.4911e-05	0.00039704
WikiPathways Co-enrichment: Differential Expression	WikiPathways:WP1544	WikiPathways:WP22	MicroRNAs in cardiomyocyte hypertrophy	IL-9 Signaling Pathway	2.8412e-05	0.00068055
WikiPathways Co-enrichment: Differential Expression	WikiPathways:WP206	WikiPathways:WP558	Fatty Acid Omega Oxidation	Complement and Coagulation Cascades KEGG	0.00027888	0.0046833
WikiPathways Co-enrichment: Differential Expression	WikiPathways:WP399	WikiPathways:WP53	Wnt Signaling Pathway and Pluripotency	Id Signaling Pathway	0.00013546	0.0025236
WikiPathways Co-enrichment: Differential Expression	WikiPathways:WP550	WikiPathways:WP673	Biogenic Amine Synthesis	ErbB signaling pathway	0.0023734	0.028616
WikiPathways Co-enrichment: Differential Expression	WikiPathways:WP1528	WikiPathways:WP22	Physiological + Pathological hypertrophy (Heart)	IL-9 Signaling Pathway	1.2553e-19	2.2452e-16
WikiPathways Co-enrichment: Differential Expression	WikiPathways:WP23	WikiPathways:WP722	B Cell Receptor Signaling Pathway	Serotonin HTR1 Group --> FOS Pathway	7.2639e-05	0.0015224
WikiPathways Co-enrichment: Differential Expression	WikiPathways:WP422	WikiPathways:WP673	MAPK Cascade	ErbB signaling pathway	2.0972e-09	1.7445e-07
WikiPathways Co-enrichment: Differential Expression	WikiPathways:WP244	WikiPathways:WP422	Alpha6-Beta4 Integrin Signaling Pathway	MAPK Cascade	1.8341e-18	1.514e-15
WikiPathways Co-enrichment: Differential Expression	WikiPathways:WP430	WikiPathways:WP558	Statin Pathway PharmGKB	Complement and Coagulation Cascades KEGG	0.0042257	0.0467
WikiPathways Co-enrichment: Differential Expression	WikiPathways:WP49	WikiPathways:WP524	IL-2 Signaling Pathway	G13 Signaling Pathway	4.9548e-06	0.00014729
WikiPathways Co-enrichment: Differential Expression	WikiPathways:WP127	WikiPathways:WP35	IL-5 Signaling Pathway	G Protein Signaling Pathways	0.0035271	0.039968
WikiPathways Co-enrichment: Differential Expression	WikiPathways:WP205	WikiPathways:WP3	IL-7 Signaling Pathway	Keap1-Nrf2	8.6559e-06	0.00024126
WikiPathways Co-enrichment: Differential Expression	WikiPathways:WP111	WikiPathways:WP143	Electron Transport Chain	Fatty Acid Beta Oxidation	0.00050792	0.0078088
WikiPathways Co-enrichment: Differential Expression	WikiPathways:WP3	WikiPathways:WP400	Keap1-Nrf2	p38 MAPK Signaling Pathway (BioCarta)	0.00099707	0.013647
WikiPathways Co-enrichment: Differential Expression	WikiPathways:WP22	WikiPathways:WP288	IL-9 Signaling Pathway	NLR proteins	5.1054e-05	0.0011296
WikiPathways Co-enrichment: Differential Expression	WikiPathways:WP51	WikiPathways:WP712	Regulation of Actin Cytoskeleton	estrogen signalling	1.4086e-09	1.2289e-07
WikiPathways Co-enrichment: Differential Expression	WikiPathways:WP404	WikiPathways:WP45	Nucleotide Metabolism	G1 to S cell cycle control	4.5506e-13	1.1098e-10
WikiPathways Co-enrichment: Differential Expression	WikiPathways:WP26	WikiPathways:WP288	Signal Transduction of S1P Receptor	NLR proteins	1.1779e-07	6.077e-06
WikiPathways Co-enrichment: Differential Expression	WikiPathways:WP1449	WikiPathways:WP314	Regulation of toll-like receptor signaling pathway	FAS pathway and Stress induction of HSP regulation	2.7692e-05	0.00066777
WikiPathways Co-enrichment: Differential Expression	WikiPathways:WP313	WikiPathways:WP673	Signaling of Hepatocyte Growth Factor Receptor	ErbB signaling pathway	0.00017072	0.0030946
WikiPathways Co-enrichment: Differential Expression	WikiPathways:WP422	WikiPathways:WP560	MAPK Cascade	TGF Beta Signaling Pathway	0.00055126	0.0083672
WikiPathways Co-enrichment: Differential Expression	WikiPathways:WP254	WikiPathways:WP34	Apoptosis	Ovarian Infertility Genes	0.00019815	0.0034915
WikiPathways Co-enrichment: Differential Expression	WikiPathways:WP1434	WikiPathways:WP366	Osteopontin	TGF-beta Receptor Signaling Pathway	2.9248e-10	3.2694e-08
WikiPathways Co-enrichment: Differential Expression	WikiPathways:WP1434	WikiPathways:WP35	Osteopontin	G Protein Signaling Pathways	4.3236e-07	1.8485e-05
WikiPathways Co-enrichment: Differential Expression	WikiPathways:WP289	WikiPathways:WP69	Myometrial Relaxation and Contraction Pathways	T Cell Receptor Signaling Pathway	0.0025623	0.030585
WikiPathways Co-enrichment: Differential Expression	WikiPathways:WP254	WikiPathways:WP400	Apoptosis	p38 MAPK Signaling Pathway (BioCarta)	0.000884	0.012498
WikiPathways Co-enrichment: Differential Expression	WikiPathways:WP364	WikiPathways:WP734	IL-6 Signaling Pathway	Serotonin Receptor 4/6/7 -> NR3C signaling	0.00030129	0.0049893
WikiPathways Co-enrichment: Differential Expression	WikiPathways:WP1434	WikiPathways:WP304	Osteopontin	Kit Receptor Signaling Pathway	9.6954e-08	5.1001e-06
WikiPathways Co-enrichment: Differential Expression	WikiPathways:WP206	WikiPathways:WP678	Fatty Acid Omega Oxidation	Arachidonate Epoxygenase / Epoxide Hydrolase	7.9052e-07	3.096e-05
WikiPathways Co-enrichment: Differential Expression	WikiPathways:WP23	WikiPathways:WP422	B Cell Receptor Signaling Pathway	MAPK Cascade	0.00012314	0.0023513
WikiPathways Co-enrichment: Differential Expression	WikiPathways:WP581	WikiPathways:WP734	EPO Receptor Signaling	Serotonin Receptor 4/6/7 -> NR3C signaling	4.5338e-05	0.00102
WikiPathways Co-enrichment: Differential Expression	WikiPathways:WP26	WikiPathways:WP437	Signal Transduction of S1P Receptor	EGFR1 Signaling Pathway	9.4747e-05	0.0019112
WikiPathways Co-enrichment: Differential Expression	WikiPathways:WP1434	WikiPathways:WP722	Osteopontin	Serotonin HTR1 Group --> FOS Pathway	2.6009e-06	8.6408e-05
WikiPathways Co-enrichment: Differential Expression	WikiPathways:WP26	WikiPathways:WP712	Signal Transduction of S1P Receptor	estrogen signalling	7.2521e-10	7.2057e-08
WikiPathways Co-enrichment: Differential Expression	WikiPathways:WP437	WikiPathways:WP712	EGFR1 Signaling Pathway	estrogen signalling	1.7586e-06	6.0876e-05
WikiPathways Co-enrichment: Differential Expression	WikiPathways:WP231	WikiPathways:WP530	TNF-alpha/NF-kB Signaling Pathway	Cytokines and Inflammatory Response (BioCarta)	0.0039194	0.043766
WikiPathways Co-enrichment: Differential Expression	WikiPathways:WP304	WikiPathways:WP364	Kit Receptor Signaling Pathway	IL-6 Signaling Pathway	1.724e-12	3.4906e-10
WikiPathways Co-enrichment: Differential Expression	WikiPathways:WP262	WikiPathways:WP75	EBV LMP1 signaling	Toll-like receptor signaling pathway	0.00088228	0.01249
WikiPathways Co-enrichment: Differential Expression	WikiPathways:WP1528	WikiPathways:WP231	Physiological + Pathological hypertrophy (Heart)	TNF-alpha/NF-kB Signaling Pathway	1.1331e-05	0.00031018
WikiPathways Co-enrichment: Differential Expression	WikiPathways:WP231	WikiPathways:WP286	TNF-alpha/NF-kB Signaling Pathway	IL-3 Signaling Pathway	0.00031288	0.0051496
WikiPathways Co-enrichment: Differential Expression	WikiPathways:WP313	WikiPathways:WP722	Signaling of Hepatocyte Growth Factor Receptor	Serotonin HTR1 Group --> FOS Pathway	1.0651e-09	9.8533e-08
WikiPathways Co-enrichment: Differential Expression	WikiPathways:WP259	WikiPathways:WP722	Nifedipine	Serotonin HTR1 Group --> FOS Pathway	5.7977e-05	0.0012569
WikiPathways Co-enrichment: Differential Expression	WikiPathways:WP395	WikiPathways:WP722	IL-4 signaling Pathway	Serotonin HTR1 Group --> FOS Pathway	3.8628e-05	0.00088761
WikiPathways Co-enrichment: Differential Expression	WikiPathways:WP536	WikiPathways:WP581	Calcium Regulation in the Cardiac Cell	EPO Receptor Signaling	0.00044097	0.0069181
WikiPathways Co-enrichment: Differential Expression	WikiPathways:WP666	WikiPathways:WP732	Hypothetical Network for Drug Addiction	Serotonin Receptor 2 -> ELK-SRF/GATA4 signaling	1.2466e-06	4.6611e-05
WikiPathways Co-enrichment: Differential Expression	WikiPathways:WP382	WikiPathways:WP673	MAPK signaling pathway	ErbB signaling pathway	1.2808e-11	2.0514e-09
WikiPathways Co-enrichment: Differential Expression	WikiPathways:WP286	WikiPathways:WP673	IL-3 Signaling Pathway	ErbB signaling pathway	1.2879e-16	6.9101e-14
WikiPathways Co-enrichment: Differential Expression	WikiPathways:WP1434	WikiPathways:WP400	Osteopontin	p38 MAPK Signaling Pathway (BioCarta)	2.828e-08	1.7747e-06
WikiPathways Co-enrichment: Differential Expression	WikiPathways:WP176	WikiPathways:WP554	Folate	ACE Inhibitor Pathway	0.0045239	0.049486
WikiPathways Co-enrichment: Differential Expression	WikiPathways:WP314	WikiPathways:WP45	FAS pathway and Stress induction of HSP regulation	G1 to S cell cycle control	0.0012671	0.016562
WikiPathways Co-enrichment: Differential Expression	WikiPathways:WP1528	WikiPathways:WP288	Physiological + Pathological hypertrophy (Heart)	NLR proteins	0.0031637	0.036544
WikiPathways Co-enrichment: Differential Expression	WikiPathways:WP185	WikiPathways:WP49	Integrin-mediated cell adhesion	IL-2 Signaling Pathway	3.7662e-08	2.2578e-06
WikiPathways Co-enrichment: Differential Expression	WikiPathways:WP127	WikiPathways:WP1449	IL-5 Signaling Pathway	Regulation of toll-like receptor signaling pathway	0.0029638	0.034571
WikiPathways Co-enrichment: Differential Expression	WikiPathways:WP1528	WikiPathways:WP205	Physiological + Pathological hypertrophy (Heart)	IL-7 Signaling Pathway	7.4271e-11	9.6024e-09
WikiPathways Co-enrichment: Differential Expression	WikiPathways:WP127	WikiPathways:WP313	IL-5 Signaling Pathway	Signaling of Hepatocyte Growth Factor Receptor	2.5276e-09	2.0548e-07
WikiPathways Co-enrichment: Differential Expression	WikiPathways:WP288	WikiPathways:WP437	NLR proteins	EGFR1 Signaling Pathway	0.00013269	0.0024937
WikiPathways Co-enrichment: Differential Expression	WikiPathways:WP313	WikiPathways:WP400	Signaling of Hepatocyte Growth Factor Receptor	p38 MAPK Signaling Pathway (BioCarta)	4.1492e-11	5.9367e-09
WikiPathways Co-enrichment: Differential Expression	WikiPathways:WP384	WikiPathways:WP437	Apoptosis Modulation by HSP70	EGFR1 Signaling Pathway	0.0007671	0.011169
WikiPathways Co-enrichment: Differential Expression	WikiPathways:WP205	WikiPathways:WP366	IL-7 Signaling Pathway	TGF-beta Receptor Signaling Pathway	1.146e-13	3.4159e-11
WikiPathways Co-enrichment: Differential Expression	WikiPathways:WP313	WikiPathways:WP536	Signaling of Hepatocyte Growth Factor Receptor	Calcium Regulation in the Cardiac Cell	0.00055679	0.0084392
WikiPathways Co-enrichment: Differential Expression	WikiPathways:WP117	WikiPathways:WP80	GPCRs, Other	Nucleotide GPCRs	1.2503e-06	4.6586e-05
WikiPathways Co-enrichment: Differential Expression	WikiPathways:WP231	WikiPathways:WP734	TNF-alpha/NF-kB Signaling Pathway	Serotonin Receptor 4/6/7 -> NR3C signaling	0.00066013	0.0097843
WikiPathways Co-enrichment: Differential Expression	WikiPathways:WP1533	WikiPathways:WP581	Vitamin B12	EPO Receptor Signaling	0.0011243	0.015006
WikiPathways Co-enrichment: Differential Expression	WikiPathways:WP183	WikiPathways:WP78	Proteasome Degradation	TCA Cycle	0.0023999	0.028903
WikiPathways Co-enrichment: Differential Expression	WikiPathways:WP244	WikiPathways:WP366	Alpha6-Beta4 Integrin Signaling Pathway	TGF-beta Receptor Signaling Pathway	1.4481e-06	5.2677e-05
WikiPathways Co-enrichment: Differential Expression	WikiPathways:WP712	WikiPathways:WP732	estrogen signalling	Serotonin Receptor 2 -> ELK-SRF/GATA4 signaling	2.3816e-13	6.7255e-11
WikiPathways Co-enrichment: Differential Expression	WikiPathways:WP100	WikiPathways:WP3	Glutathione metabolism	Keap1-Nrf2	0.0002012	0.0035395
WikiPathways Co-enrichment: Differential Expression	WikiPathways:WP286	WikiPathways:WP524	IL-3 Signaling Pathway	G13 Signaling Pathway	9.8378e-05	0.0019586
WikiPathways Co-enrichment: Differential Expression	WikiPathways:WP1528	WikiPathways:WP524	Physiological + Pathological hypertrophy (Heart)	G13 Signaling Pathway	2.0184e-05	0.00051692
WikiPathways Co-enrichment: Differential Expression	WikiPathways:WP195	WikiPathways:WP560	IL-1 Signaling Pathway	TGF Beta Signaling Pathway	0.00057312	0.0086257
WikiPathways Co-enrichment: Differential Expression	WikiPathways:WP399	WikiPathways:WP437	Wnt Signaling Pathway and Pluripotency	EGFR1 Signaling Pathway	0.00072593	0.010627
WikiPathways Co-enrichment: Differential Expression	WikiPathways:WP400	WikiPathways:WP51	p38 MAPK Signaling Pathway (BioCarta)	Regulation of Actin Cytoskeleton	1.1525e-10	1.4054e-08
WikiPathways Co-enrichment: Differential Expression	WikiPathways:WP1528	WikiPathways:WP481	Physiological + Pathological hypertrophy (Heart)	Insulin Signaling	0.0023212	0.028114
WikiPathways Co-enrichment: Differential Expression	WikiPathways:WP179	WikiPathways:WP466	Cell cycle	DNA Replication	2.3198e-29	1.2447e-25
WikiPathways Co-enrichment: Differential Expression	WikiPathways:WP259	WikiPathways:WP732	Nifedipine	Serotonin Receptor 2 -> ELK-SRF/GATA4 signaling	1.6479e-12	3.4673e-10
WikiPathways Co-enrichment: Differential Expression	WikiPathways:WP231	WikiPathways:WP313	TNF-alpha/NF-kB Signaling Pathway	Signaling of Hepatocyte Growth Factor Receptor	0.00010254	0.002034
WikiPathways Co-enrichment: Differential Expression	WikiPathways:WP254	WikiPathways:WP722	Apoptosis	Serotonin HTR1 Group --> FOS Pathway	0.00019567	0.0034535
WikiPathways Co-enrichment: Differential Expression	WikiPathways:WP363	WikiPathways:WP524	Wnt Signaling Pathway NetPath	G13 Signaling Pathway	2.6736e-07	1.2261e-05
WikiPathways Co-enrichment: Differential Expression	WikiPathways:WP53	WikiPathways:WP712	Id Signaling Pathway	estrogen signalling	8.4165e-06	0.0002352
WikiPathways Co-enrichment: Differential Expression	WikiPathways:WP26	WikiPathways:WP51	Signal Transduction of S1P Receptor	Regulation of Actin Cytoskeleton	5.6543e-07	2.3337e-05
WikiPathways Co-enrichment: Differential Expression	WikiPathways:WP286	WikiPathways:WP45	IL-3 Signaling Pathway	G1 to S cell cycle control	0.0032035	0.036924
WikiPathways Co-enrichment: Differential Expression	WikiPathways:WP100	WikiPathways:WP678	Glutathione metabolism	Arachidonate Epoxygenase / Epoxide Hydrolase	0.0001313	0.002472
WikiPathways Co-enrichment: Differential Expression	WikiPathways:WP1544	WikiPathways:WP322	MicroRNAs in cardiomyocyte hypertrophy	Osteoblast	0.0028202	0.033075
WikiPathways Co-enrichment: Differential Expression	WikiPathways:WP231	WikiPathways:WP395	TNF-alpha/NF-kB Signaling Pathway	IL-4 signaling Pathway	0.004302	0.047446
WikiPathways Co-enrichment: Differential Expression	WikiPathways:WP465	WikiPathways:WP545	Tryptophan metabolism	Complement Activation, Classical Pathway	0.0034676	0.039502
WikiPathways Co-enrichment: Differential Expression	WikiPathways:WP428	WikiPathways:WP51	Wnt Signaling Pathway	Regulation of Actin Cytoskeleton	5.0455e-07	2.115e-05
WikiPathways Co-enrichment: Differential Expression	WikiPathways:WP195	WikiPathways:WP254	IL-1 Signaling Pathway	Apoptosis	2.4843e-05	0.00061005
WikiPathways Co-enrichment: Differential Expression	WikiPathways:WP231	WikiPathways:WP384	TNF-alpha/NF-kB Signaling Pathway	Apoptosis Modulation by HSP70	5.079e-06	0.00014973
WikiPathways Co-enrichment: Differential Expression	WikiPathways:WP395	WikiPathways:WP49	IL-4 signaling Pathway	IL-2 Signaling Pathway	3.7651e-06	0.00011779
WikiPathways Co-enrichment: Differential Expression	WikiPathways:WP314	WikiPathways:WP395	FAS pathway and Stress induction of HSP regulation	IL-4 signaling Pathway	7.9675e-08	4.3401e-06
WikiPathways Co-enrichment: Differential Expression	WikiPathways:WP26	WikiPathways:WP3	Signal Transduction of S1P Receptor	Keap1-Nrf2	8.3833e-05	0.0017201
WikiPathways Co-enrichment: Differential Expression	WikiPathways:WP129	WikiPathways:WP53	Matrix Metalloproteinases	Id Signaling Pathway	0.00083472	0.011975
WikiPathways Co-enrichment: Differential Expression	WikiPathways:WP254	WikiPathways:WP304	Apoptosis	Kit Receptor Signaling Pathway	0.0030287	0.035212
WikiPathways Co-enrichment: Differential Expression	WikiPathways:WP363	WikiPathways:WP732	Wnt Signaling Pathway NetPath	Serotonin Receptor 2 -> ELK-SRF/GATA4 signaling	7.5266e-05	0.0015683
WikiPathways Co-enrichment: Differential Expression	WikiPathways:WP1434	WikiPathways:WP75	Osteopontin	Toll-like receptor signaling pathway	0.00024515	0.0042294
WikiPathways Co-enrichment: Differential Expression	WikiPathways:WP306	WikiPathways:WP673	Focal Adhesion	ErbB signaling pathway	0.0014878	0.019097
WikiPathways Co-enrichment: Differential Expression	WikiPathways:WP1544	WikiPathways:WP254	MicroRNAs in cardiomyocyte hypertrophy	Apoptosis	3.5907e-06	0.00011267
WikiPathways Co-enrichment: Differential Expression	WikiPathways:WP455	WikiPathways:WP550	GPCRs, Class A Rhodopsin-like	Biogenic Amine Synthesis	9.6146e-05	0.0019249
WikiPathways Co-enrichment: Differential Expression	WikiPathways:WP35	WikiPathways:WP734	G Protein Signaling Pathways	Serotonin Receptor 4/6/7 -> NR3C signaling	0.00036973	0.0059306
WikiPathways Co-enrichment: Differential Expression	WikiPathways:WP395	WikiPathways:WP481	IL-4 signaling Pathway	Insulin Signaling	3.3994e-05	0.00079301
WikiPathways Co-enrichment: Differential Expression	WikiPathways:WP286	WikiPathways:WP289	IL-3 Signaling Pathway	Myometrial Relaxation and Contraction Pathways	0.0012913	0.016837
WikiPathways Co-enrichment: Differential Expression	WikiPathways:WP259	WikiPathways:WP366	Nifedipine	TGF-beta Receptor Signaling Pathway	0.00022204	0.003887
WikiPathways Co-enrichment: Differential Expression	WikiPathways:WP395	WikiPathways:WP422	IL-4 signaling Pathway	MAPK Cascade	5.6176e-11	7.7286e-09
WikiPathways Co-enrichment: Differential Expression	WikiPathways:WP545	WikiPathways:WP558	Complement Activation, Classical Pathway	Complement and Coagulation Cascades KEGG	0.0033548	0.038339
WikiPathways Co-enrichment: Differential Expression	WikiPathways:WP34	WikiPathways:WP395	Ovarian Infertility Genes	IL-4 signaling Pathway	0.00049919	0.0076856
WikiPathways Co-enrichment: Differential Expression	WikiPathways:WP474	WikiPathways:WP53	Endochondral Ossification	Id Signaling Pathway	0.0012147	0.015955
WikiPathways Co-enrichment: Differential Expression	WikiPathways:WP254	WikiPathways:WP45	Apoptosis	G1 to S cell cycle control	0.00016962	0.003085
WikiPathways Co-enrichment: Differential Expression	WikiPathways:WP26	WikiPathways:WP366	Signal Transduction of S1P Receptor	TGF-beta Receptor Signaling Pathway	0.00089282	0.012606
WikiPathways Co-enrichment: Differential Expression	WikiPathways:WP127	WikiPathways:WP1434	IL-5 Signaling Pathway	Osteopontin	0.00012059	0.0023274
WikiPathways Co-enrichment: Differential Expression	WikiPathways:WP22	WikiPathways:WP530	IL-9 Signaling Pathway	Cytokines and Inflammatory Response (BioCarta)	0.0030633	0.035576
WikiPathways Co-enrichment: Differential Expression	WikiPathways:WP138	WikiPathways:WP53	Androgen Receptor Signaling Pathway	Id Signaling Pathway	0.0021956	0.026805
WikiPathways Co-enrichment: Differential Expression	WikiPathways:WP1528	WikiPathways:WP313	Physiological + Pathological hypertrophy (Heart)	Signaling of Hepatocyte Growth Factor Receptor	5.2589e-13	1.2007e-10
WikiPathways Co-enrichment: Differential Expression	WikiPathways:WP127	WikiPathways:WP1544	IL-5 Signaling Pathway	MicroRNAs in cardiomyocyte hypertrophy	9.9339e-09	7.0132e-07
WikiPathways Co-enrichment: Differential Expression	WikiPathways:WP127	WikiPathways:WP400	IL-5 Signaling Pathway	p38 MAPK Signaling Pathway (BioCarta)	5.6334e-06	0.00016383
WikiPathways Co-enrichment: Differential Expression	WikiPathways:WP364	WikiPathways:WP399	IL-6 Signaling Pathway	Wnt Signaling Pathway and Pluripotency	1.5333e-06	5.5216e-05
WikiPathways Co-enrichment: Differential Expression	WikiPathways:WP408	WikiPathways:WP678	Oxidative Stress	Arachidonate Epoxygenase / Epoxide Hydrolase	0.0010763	0.014547
WikiPathways Co-enrichment: Differential Expression	WikiPathways:WP22	WikiPathways:WP581	IL-9 Signaling Pathway	EPO Receptor Signaling	3.7767e-06	0.00011781
WikiPathways Co-enrichment: Differential Expression	WikiPathways:WP411	WikiPathways:WP466	mRNA processing	DNA Replication	0.0012512	0.016394
WikiPathways Co-enrichment: Differential Expression	WikiPathways:WP3	WikiPathways:WP69	Keap1-Nrf2	T Cell Receptor Signaling Pathway	6.372e-06	0.00018283
WikiPathways Co-enrichment: Differential Expression	WikiPathways:WP127	WikiPathways:WP422	IL-5 Signaling Pathway	MAPK Cascade	2.5573e-06	8.5223e-05
WikiPathways Co-enrichment: Differential Expression	WikiPathways:WP205	WikiPathways:WP422	IL-7 Signaling Pathway	MAPK Cascade	6.2859e-11	8.4317e-09
WikiPathways Co-enrichment: Differential Expression	WikiPathways:WP1533	WikiPathways:WP22	Vitamin B12	IL-9 Signaling Pathway	0.00098197	0.01351
WikiPathways Co-enrichment: Differential Expression	WikiPathways:WP127	WikiPathways:WP51	IL-5 Signaling Pathway	Regulation of Actin Cytoskeleton	6.4612e-05	0.001373
WikiPathways Co-enrichment: Differential Expression	WikiPathways:WP185	WikiPathways:WP288	Integrin-mediated cell adhesion	NLR proteins	0.0040601	0.045056
WikiPathways Co-enrichment: Differential Expression	WikiPathways:WP22	WikiPathways:WP384	IL-9 Signaling Pathway	Apoptosis Modulation by HSP70	0.0025187	0.030233
WikiPathways Co-enrichment: Differential Expression	WikiPathways:WP3	WikiPathways:WP666	Keap1-Nrf2	Hypothetical Network for Drug Addiction	0.00031199	0.0051508
WikiPathways Co-enrichment: Differential Expression	WikiPathways:WP195	WikiPathways:WP288	IL-1 Signaling Pathway	NLR proteins	0.00025051	0.0043081
WikiPathways Co-enrichment: Differential Expression	WikiPathways:WP22	WikiPathways:WP395	IL-9 Signaling Pathway	IL-4 signaling Pathway	3.1465e-05	0.00074209
WikiPathways Co-enrichment: Differential Expression	WikiPathways:WP185	WikiPathways:WP400	Integrin-mediated cell adhesion	p38 MAPK Signaling Pathway (BioCarta)	6.1774e-05	0.0013179
WikiPathways Co-enrichment: Differential Expression	WikiPathways:WP244	WikiPathways:WP722	Alpha6-Beta4 Integrin Signaling Pathway	Serotonin HTR1 Group --> FOS Pathway	5.8833e-07	2.4097e-05
WikiPathways Co-enrichment: Differential Expression	WikiPathways:WP22	WikiPathways:WP35	IL-9 Signaling Pathway	G Protein Signaling Pathways	2.9727e-08	1.844e-06
WikiPathways Co-enrichment: Differential Expression	WikiPathways:WP1528	WikiPathways:WP286	Physiological + Pathological hypertrophy (Heart)	IL-3 Signaling Pathway	4.3346e-06	0.0001314
WikiPathways Co-enrichment: Differential Expression	WikiPathways:WP304	WikiPathways:WP382	Kit Receptor Signaling Pathway	MAPK signaling pathway	6.8205e-11	8.9257e-09
WikiPathways Co-enrichment: Differential Expression	WikiPathways:WP465	WikiPathways:WP678	Tryptophan metabolism	Arachidonate Epoxygenase / Epoxide Hydrolase	1.9339e-07	9.3478e-06
WikiPathways Co-enrichment: Differential Expression	WikiPathways:WP35	WikiPathways:WP49	G Protein Signaling Pathways	IL-2 Signaling Pathway	2.4636e-06	8.2873e-05
WikiPathways Co-enrichment: Differential Expression	WikiPathways:WP364	WikiPathways:WP400	IL-6 Signaling Pathway	p38 MAPK Signaling Pathway (BioCarta)	1.835e-07	8.9916e-06
WikiPathways Co-enrichment: Differential Expression	WikiPathways:WP382	WikiPathways:WP410	MAPK signaling pathway	Diurnally regulated genes with circadian orthologs	0.00025586	0.0043651
WikiPathways Co-enrichment: Differential Expression	WikiPathways:WP205	WikiPathways:WP710	IL-7 Signaling Pathway	DNA damage response (only ATM dependent)	5.1878e-05	0.0011455
WikiPathways Co-enrichment: Differential Expression	WikiPathways:WP286	WikiPathways:WP560	IL-3 Signaling Pathway	TGF Beta Signaling Pathway	4.5912e-06	0.00013762
WikiPathways Co-enrichment: Differential Expression	WikiPathways:WP183	WikiPathways:WP411	Proteasome Degradation	mRNA processing	2.9427e-05	0.00070174
WikiPathways Co-enrichment: Differential Expression	WikiPathways:WP395	WikiPathways:WP51	IL-4 signaling Pathway	Regulation of Actin Cytoskeleton	1.8369e-07	8.9598e-06
WikiPathways Co-enrichment: Differential Expression	WikiPathways:WP1528	WikiPathways:WP673	Physiological + Pathological hypertrophy (Heart)	ErbB signaling pathway	1.1689e-09	1.063e-07
WikiPathways Co-enrichment: Differential Expression	WikiPathways:WP138	WikiPathways:WP69	Androgen Receptor Signaling Pathway	T Cell Receptor Signaling Pathway	0.0011611	0.015421
WikiPathways Co-enrichment: Differential Expression	WikiPathways:WP1528	WikiPathways:WP382	Physiological + Pathological hypertrophy (Heart)	MAPK signaling pathway	0.0039432	0.043986
WikiPathways Co-enrichment: Differential Expression	WikiPathways:WP1544	WikiPathways:WP712	MicroRNAs in cardiomyocyte hypertrophy	estrogen signalling	5.0299e-08	2.9495e-06
WikiPathways Co-enrichment: Differential Expression	WikiPathways:WP35	WikiPathways:WP481	G Protein Signaling Pathways	Insulin Signaling	0.0012652	0.016557
WikiPathways Co-enrichment: Differential Expression	WikiPathways:WP1528	WikiPathways:WP314	Physiological + Pathological hypertrophy (Heart)	FAS pathway and Stress induction of HSP regulation	1.6961e-06	5.9479e-05
WikiPathways Co-enrichment: Differential Expression	WikiPathways:WP138	WikiPathways:WP49	Androgen Receptor Signaling Pathway	IL-2 Signaling Pathway	2.2401e-05	0.00056035
WikiPathways Co-enrichment: Differential Expression	WikiPathways:WP366	WikiPathways:WP49	TGF-beta Receptor Signaling Pathway	IL-2 Signaling Pathway	8.419e-08	4.5172e-06
WikiPathways Co-enrichment: Differential Expression	WikiPathways:WP400	WikiPathways:WP49	p38 MAPK Signaling Pathway (BioCarta)	IL-2 Signaling Pathway	0.00029833	0.0049633
WikiPathways Co-enrichment: Differential Expression	WikiPathways:WP117	WikiPathways:WP455	GPCRs, Other	GPCRs, Class A Rhodopsin-like	4.298e-06	0.00013178
WikiPathways Co-enrichment: Differential Expression	WikiPathways:WP127	WikiPathways:WP286	IL-5 Signaling Pathway	IL-3 Signaling Pathway	7.7811e-06	0.00021858
WikiPathways Co-enrichment: Differential Expression	WikiPathways:WP286	WikiPathways:WP399	IL-3 Signaling Pathway	Wnt Signaling Pathway and Pluripotency	0.0001084	0.0021343
WikiPathways Co-enrichment: Differential Expression	WikiPathways:WP53	WikiPathways:WP61	Id Signaling Pathway	Delta-Notch Signaling Pathway	0.0012805	0.016717
WikiPathways Co-enrichment: Differential Expression	WikiPathways:WP229	WikiPathways:WP698	Irinotecan Pathway	Glucuronidation	0.0011303	0.015067
WikiPathways Co-enrichment: Differential Expression	WikiPathways:WP254	WikiPathways:WP615	Apoptosis	Senescence and Autophagy	0.00099479	0.013634
WikiPathways Co-enrichment: Differential Expression	WikiPathways:WP1528	WikiPathways:WP395	Physiological + Pathological hypertrophy (Heart)	IL-4 signaling Pathway	1.7981e-08	1.1624e-06
WikiPathways Co-enrichment: Differential Expression	WikiPathways:WP244	WikiPathways:WP712	Alpha6-Beta4 Integrin Signaling Pathway	estrogen signalling	2.6925e-10	3.0737e-08
WikiPathways Co-enrichment: Differential Expression	WikiPathways:WP524	WikiPathways:WP581	G13 Signaling Pathway	EPO Receptor Signaling	8.2933e-05	0.0017049
WikiPathways Co-enrichment: Differential Expression	WikiPathways:WP289	WikiPathways:WP732	Myometrial Relaxation and Contraction Pathways	Serotonin Receptor 2 -> ELK-SRF/GATA4 signaling	0.00020249	0.0035506
WikiPathways Co-enrichment: Differential Expression	WikiPathways:WP304	WikiPathways:WP722	Kit Receptor Signaling Pathway	Serotonin HTR1 Group --> FOS Pathway	5.217e-13	1.217e-10
WikiPathways Co-enrichment: Differential Expression	WikiPathways:WP127	WikiPathways:WP49	IL-5 Signaling Pathway	IL-2 Signaling Pathway	1.5285e-12	3.2806e-10
WikiPathways Co-enrichment: Differential Expression	WikiPathways:WP314	WikiPathways:WP581	FAS pathway and Stress induction of HSP regulation	EPO Receptor Signaling	2.5365e-06	8.4794e-05
WikiPathways Co-enrichment: Differential Expression	WikiPathways:WP288	WikiPathways:WP722	NLR proteins	Serotonin HTR1 Group --> FOS Pathway	0.00012554	0.0023887
WikiPathways Co-enrichment: Differential Expression	WikiPathways:WP399	WikiPathways:WP69	Wnt Signaling Pathway and Pluripotency	T Cell Receptor Signaling Pathway	1.2321e-05	0.00033304
WikiPathways Co-enrichment: Differential Expression	WikiPathways:WP1434	WikiPathways:WP288	Osteopontin	NLR proteins	0.0001042	0.0020631
WikiPathways Co-enrichment: Differential Expression	WikiPathways:WP428	WikiPathways:WP734	Wnt Signaling Pathway	Serotonin Receptor 4/6/7 -> NR3C signaling	0.0011226	0.015021
WikiPathways Co-enrichment: Differential Expression	WikiPathways:WP127	WikiPathways:WP1533	IL-5 Signaling Pathway	Vitamin B12	0.0027309	0.032168
WikiPathways Co-enrichment: Differential Expression	WikiPathways:WP1544	WikiPathways:WP313	MicroRNAs in cardiomyocyte hypertrophy	Signaling of Hepatocyte Growth Factor Receptor	6.2294e-07	2.5131e-05
WikiPathways Co-enrichment: Differential Expression	WikiPathways:WP524	WikiPathways:WP710	G13 Signaling Pathway	DNA damage response (only ATM dependent)	0.0019825	0.024538
WikiPathways Co-enrichment: Differential Expression	WikiPathways:WP185	WikiPathways:WP395	Integrin-mediated cell adhesion	IL-4 signaling Pathway	4.3981e-06	0.00013295
WikiPathways Co-enrichment: Differential Expression	WikiPathways:WP288	WikiPathways:WP712	NLR proteins	estrogen signalling	4.0728e-07	1.7552e-05
WikiPathways Co-enrichment: Differential Expression	WikiPathways:WP244	WikiPathways:WP615	Alpha6-Beta4 Integrin Signaling Pathway	Senescence and Autophagy	0.00012338	0.0023516
WikiPathways Co-enrichment: Differential Expression	WikiPathways:WP51	WikiPathways:WP710	Regulation of Actin Cytoskeleton	DNA damage response (only ATM dependent)	6.5783e-07	2.6242e-05
WikiPathways Co-enrichment: Differential Expression	WikiPathways:WP231	WikiPathways:WP366	TNF-alpha/NF-kB Signaling Pathway	TGF-beta Receptor Signaling Pathway	0.0023719	0.028631
WikiPathways Co-enrichment: Differential Expression	WikiPathways:WP205	WikiPathways:WP727	IL-7 Signaling Pathway	VandyConte::Blakely Network	0.00044943	0.0070202
WikiPathways Co-enrichment: Differential Expression	WikiPathways:WP35	WikiPathways:WP364	G Protein Signaling Pathways	IL-6 Signaling Pathway	3.4991e-05	0.00081275
WikiPathways Co-enrichment: Differential Expression	WikiPathways:WP53	WikiPathways:WP673	Id Signaling Pathway	ErbB signaling pathway	6.2648e-06	0.00018023
WikiPathways Co-enrichment: Differential Expression	WikiPathways:WP314	WikiPathways:WP734	FAS pathway and Stress induction of HSP regulation	Serotonin Receptor 4/6/7 -> NR3C signaling	0.00079965	0.01158
WikiPathways Co-enrichment: Differential Expression	WikiPathways:WP26	WikiPathways:WP314	Signal Transduction of S1P Receptor	FAS pathway and Stress induction of HSP regulation	8.1494e-05	0.0016818
WikiPathways Co-enrichment: Differential Expression	WikiPathways:WP259	WikiPathways:WP560	Nifedipine	TGF Beta Signaling Pathway	0.0021065	0.025864
WikiPathways Co-enrichment: Differential Expression	WikiPathways:WP400	WikiPathways:WP712	p38 MAPK Signaling Pathway (BioCarta)	estrogen signalling	6.642e-05	0.0014086
WikiPathways Co-enrichment: Differential Expression	WikiPathways:WP1449	WikiPathways:WP205	Regulation of toll-like receptor signaling pathway	IL-7 Signaling Pathway	2.0492e-05	0.00052233
WikiPathways Co-enrichment: Differential Expression	WikiPathways:WP304	WikiPathways:WP51	Kit Receptor Signaling Pathway	Regulation of Actin Cytoskeleton	4.6469e-15	1.7809e-12
WikiPathways Co-enrichment: Differential Expression	WikiPathways:WP127	WikiPathways:WP306	IL-5 Signaling Pathway	Focal Adhesion	2.608e-05	0.00063317
WikiPathways Co-enrichment: Differential Expression	WikiPathways:WP428	WikiPathways:WP732	Wnt Signaling Pathway	Serotonin Receptor 2 -> ELK-SRF/GATA4 signaling	1.1384e-06	4.2713e-05
WikiPathways Co-enrichment: Differential Expression	WikiPathways:WP12	WikiPathways:WP129	Osteoclast	Matrix Metalloproteinases	0.00025141	0.0043098
WikiPathways Co-enrichment: Differential Expression	WikiPathways:WP286	WikiPathways:WP481	IL-3 Signaling Pathway	Insulin Signaling	7.484e-06	0.00021079
WikiPathways Co-enrichment: Differential Expression	WikiPathways:WP244	WikiPathways:WP61	Alpha6-Beta4 Integrin Signaling Pathway	Delta-Notch Signaling Pathway	0.0026771	0.031674
WikiPathways Co-enrichment: Differential Expression	WikiPathways:WP366	WikiPathways:WP51	TGF-beta Receptor Signaling Pathway	Regulation of Actin Cytoskeleton	8.8168e-08	4.6838e-06
WikiPathways Co-enrichment: Differential Expression	WikiPathways:WP1434	WikiPathways:WP710	Osteopontin	DNA damage response (only ATM dependent)	0.00032205	0.0052843
WikiPathways Co-enrichment: Differential Expression	WikiPathways:WP437	WikiPathways:WP710	EGFR1 Signaling Pathway	DNA damage response (only ATM dependent)	0.00011697	0.0022781
WikiPathways Co-enrichment: Differential Expression	WikiPathways:WP127	WikiPathways:WP289	IL-5 Signaling Pathway	Myometrial Relaxation and Contraction Pathways	0.0019802	0.024537
WikiPathways Co-enrichment: Differential Expression	WikiPathways:WP23	WikiPathways:WP366	B Cell Receptor Signaling Pathway	TGF-beta Receptor Signaling Pathway	0.00014014	0.0025928
WikiPathways Co-enrichment: Differential Expression	WikiPathways:WP24	WikiPathways:WP247	Peptide GPCRs	Small Ligand GPCRs	1.227e-08	8.281e-07
WikiPathways Co-enrichment: Differential Expression	WikiPathways:WP314	WikiPathways:WP673	FAS pathway and Stress induction of HSP regulation	ErbB signaling pathway	1.5558e-08	1.0306e-06
WikiPathways Co-enrichment: Differential Expression	WikiPathways:WP304	WikiPathways:WP366	Kit Receptor Signaling Pathway	TGF-beta Receptor Signaling Pathway	1.8122e-05	0.00047087
WikiPathways Co-enrichment: Differential Expression	WikiPathways:WP288	WikiPathways:WP581	NLR proteins	EPO Receptor Signaling	0.00087414	0.012408
WikiPathways Co-enrichment: Differential Expression	WikiPathways:WP437	WikiPathways:WP722	EGFR1 Signaling Pathway	Serotonin HTR1 Group --> FOS Pathway	4.6018e-09	3.5272e-07
WikiPathways Co-enrichment: Differential Expression	WikiPathways:WP1449	WikiPathways:WP524	Regulation of toll-like receptor signaling pathway	G13 Signaling Pathway	0.0023606	0.028526
WikiPathways Co-enrichment: Differential Expression	WikiPathways:WP382	WikiPathways:WP722	MAPK signaling pathway	Serotonin HTR1 Group --> FOS Pathway	2.281e-06	7.7954e-05
WikiPathways Co-enrichment: Differential Expression	WikiPathways:WP23	WikiPathways:WP304	B Cell Receptor Signaling Pathway	Kit Receptor Signaling Pathway	5.9897e-10	6.1804e-08
WikiPathways Co-enrichment: Differential Expression	WikiPathways:WP205	WikiPathways:WP560	IL-7 Signaling Pathway	TGF Beta Signaling Pathway	1.5368e-06	5.5156e-05
WikiPathways Co-enrichment: Differential Expression	WikiPathways:WP304	WikiPathways:WP734	Kit Receptor Signaling Pathway	Serotonin Receptor 4/6/7 -> NR3C signaling	6.2e-08	3.4834e-06
WikiPathways Co-enrichment: Differential Expression	WikiPathways:WP23	WikiPathways:WP384	B Cell Receptor Signaling Pathway	Apoptosis Modulation by HSP70	1.2001e-09	1.0732e-07
WikiPathways Co-enrichment: Differential Expression	WikiPathways:WP395	WikiPathways:WP399	IL-4 signaling Pathway	Wnt Signaling Pathway and Pluripotency	0.00067889	0.010007
WikiPathways Co-enrichment: Differential Expression	WikiPathways:WP58	WikiPathways:WP80	Monoamine GPCRs	Nucleotide GPCRs	8.514e-05	0.0017403
WikiPathways Co-enrichment: Differential Expression	WikiPathways:WP127	WikiPathways:WP69	IL-5 Signaling Pathway	T Cell Receptor Signaling Pathway	8.8024e-06	0.00024408
WikiPathways Co-enrichment: Differential Expression	WikiPathways:WP428	WikiPathways:WP722	Wnt Signaling Pathway	Serotonin HTR1 Group --> FOS Pathway	0.00043487	0.0068325
WikiPathways Co-enrichment: Differential Expression	WikiPathways:WP185	WikiPathways:WP304	Integrin-mediated cell adhesion	Kit Receptor Signaling Pathway	1.3876e-06	5.0821e-05
WikiPathways Co-enrichment: Differential Expression	WikiPathways:WP399	WikiPathways:WP581	Wnt Signaling Pathway and Pluripotency	EPO Receptor Signaling	6.1553e-05	0.0013184
WikiPathways Co-enrichment: Differential Expression	WikiPathways:WP666	WikiPathways:WP734	Hypothetical Network for Drug Addiction	Serotonin Receptor 4/6/7 -> NR3C signaling	0.0042688	0.047128
WikiPathways Co-enrichment: Differential Expression	WikiPathways:WP244	WikiPathways:WP288	Alpha6-Beta4 Integrin Signaling Pathway	NLR proteins	2.2386e-07	1.0444e-05
WikiPathways Co-enrichment: Differential Expression	WikiPathways:WP1544	WikiPathways:WP304	MicroRNAs in cardiomyocyte hypertrophy	Kit Receptor Signaling Pathway	3.3975e-12	6.2859e-10
WikiPathways Co-enrichment: Differential Expression	WikiPathways:WP615	WikiPathways:WP710	Senescence and Autophagy	DNA damage response (only ATM dependent)	0.0020723	0.025473
WikiPathways Co-enrichment: Differential Expression	WikiPathways:WP22	WikiPathways:WP524	IL-9 Signaling Pathway	G13 Signaling Pathway	7.7234e-05	0.0016062
WikiPathways Co-enrichment: Differential Expression	WikiPathways:WP1434	WikiPathways:WP428	Osteopontin	Wnt Signaling Pathway	1.1942e-07	6.1022e-06
WikiPathways Co-enrichment: Differential Expression	WikiPathways:WP127	WikiPathways:WP1528	IL-5 Signaling Pathway	Physiological + Pathological hypertrophy (Heart)	4.563e-06	0.00013716
WikiPathways Co-enrichment: Differential Expression	WikiPathways:WP138	WikiPathways:WP364	Androgen Receptor Signaling Pathway	IL-6 Signaling Pathway	0.00083445	0.011987
WikiPathways Co-enrichment: Differential Expression	WikiPathways:WP1434	WikiPathways:WP244	Osteopontin	Alpha6-Beta4 Integrin Signaling Pathway	9.0704e-16	3.7436e-13
WikiPathways Co-enrichment: Differential Expression	WikiPathways:WP314	WikiPathways:WP615	FAS pathway and Stress induction of HSP regulation	Senescence and Autophagy	0.00017636	0.0031753
WikiPathways Co-enrichment: Differential Expression	WikiPathways:WP1434	WikiPathways:WP615	Osteopontin	Senescence and Autophagy	4.979e-08	2.9357e-06
WikiPathways Co-enrichment: Differential Expression	WikiPathways:WP22	WikiPathways:WP26	IL-9 Signaling Pathway	Signal Transduction of S1P Receptor	0.0034503	0.039347
WikiPathways Co-enrichment: Differential Expression	WikiPathways:WP1544	WikiPathways:WP399	MicroRNAs in cardiomyocyte hypertrophy	Wnt Signaling Pathway and Pluripotency	7.5282e-08	4.1428e-06
WikiPathways Co-enrichment: Differential Expression	WikiPathways:WP1533	WikiPathways:WP176	Vitamin B12	Folate	0.0010382	0.014103
WikiPathways Co-enrichment: Differential Expression	WikiPathways:WP259	WikiPathways:WP35	Nifedipine	G Protein Signaling Pathways	3.5394e-05	0.00082032
WikiPathways Co-enrichment: Differential Expression	WikiPathways:WP244	WikiPathways:WP364	Alpha6-Beta4 Integrin Signaling Pathway	IL-6 Signaling Pathway	8.3074e-08	4.4797e-06
WikiPathways Co-enrichment: Differential Expression	WikiPathways:WP304	WikiPathways:WP61	Kit Receptor Signaling Pathway	Delta-Notch Signaling Pathway	0.00013423	0.0025138
WikiPathways Co-enrichment: Differential Expression	WikiPathways:WP1434	WikiPathways:WP384	Osteopontin	Apoptosis Modulation by HSP70	2.7405e-06	9.0209e-05
WikiPathways Co-enrichment: Differential Expression	WikiPathways:WP61	WikiPathways:WP732	Delta-Notch Signaling Pathway	Serotonin Receptor 2 -> ELK-SRF/GATA4 signaling	6.2371e-07	2.5067e-05
WikiPathways Co-enrichment: Differential Expression	WikiPathways:WP185	WikiPathways:WP422	Integrin-mediated cell adhesion	MAPK Cascade	0.00089406	0.012607
WikiPathways Co-enrichment: Differential Expression	WikiPathways:WP49	WikiPathways:WP673	IL-2 Signaling Pathway	ErbB signaling pathway	4.9323e-15	1.8251e-12
WikiPathways Co-enrichment: Differential Expression	WikiPathways:WP23	WikiPathways:WP244	B Cell Receptor Signaling Pathway	Alpha6-Beta4 Integrin Signaling Pathway	1.6473e-10	1.9641e-08
WikiPathways Co-enrichment: Differential Expression	WikiPathways:WP314	WikiPathways:WP34	FAS pathway and Stress induction of HSP regulation	Ovarian Infertility Genes	4.5009e-05	0.0010168
WikiPathways Co-enrichment: Differential Expression	WikiPathways:WP1528	WikiPathways:WP732	Physiological + Pathological hypertrophy (Heart)	Serotonin Receptor 2 -> ELK-SRF/GATA4 signaling	2.7647e-19	4.2383e-16
WikiPathways Co-enrichment: Differential Expression	WikiPathways:WP129	WikiPathways:WP453	Matrix Metalloproteinases	Inflammatory Response Pathway	1.463e-05	0.00039053
WikiPathways Co-enrichment: Differential Expression	WikiPathways:WP364	WikiPathways:WP437	IL-6 Signaling Pathway	EGFR1 Signaling Pathway	3.2764e-07	1.4528e-05
WikiPathways Co-enrichment: Differential Expression	WikiPathways:WP69	WikiPathways:WP722	T Cell Receptor Signaling Pathway	Serotonin HTR1 Group --> FOS Pathway	8.498e-05	0.0017403
WikiPathways Co-enrichment: Differential Expression	WikiPathways:WP195	WikiPathways:WP408	IL-1 Signaling Pathway	Oxidative Stress	0.00034659	0.0056268
WikiPathways Co-enrichment: Differential Expression	WikiPathways:WP313	WikiPathways:WP395	Signaling of Hepatocyte Growth Factor Receptor	IL-4 signaling Pathway	1.4511e-09	1.2558e-07
WikiPathways Co-enrichment: Differential Expression	WikiPathways:WP49	WikiPathways:WP61	IL-2 Signaling Pathway	Delta-Notch Signaling Pathway	0.0011872	0.015651
WikiPathways Co-enrichment: Differential Expression	WikiPathways:WP400	WikiPathways:WP69	p38 MAPK Signaling Pathway (BioCarta)	T Cell Receptor Signaling Pathway	0.00011694	0.0022816
WikiPathways Co-enrichment: Differential Expression	WikiPathways:WP259	WikiPathways:WP712	Nifedipine	estrogen signalling	1.7334e-12	3.4447e-10
WikiPathways Co-enrichment: Differential Expression	WikiPathways:WP322	WikiPathways:WP474	Osteoblast	Endochondral Ossification	0.00019512	0.0034494
WikiPathways Co-enrichment: Differential Expression	WikiPathways:WP428	WikiPathways:WP524	Wnt Signaling Pathway	G13 Signaling Pathway	7.1666e-05	0.001505
WikiPathways Co-enrichment: Differential Expression	WikiPathways:WP395	WikiPathways:WP615	IL-4 signaling Pathway	Senescence and Autophagy	0.0021914	0.026784
WikiPathways Co-enrichment: Differential Expression	WikiPathways:WP363	WikiPathways:WP49	Wnt Signaling Pathway NetPath	IL-2 Signaling Pathway	2.7133e-05	0.00065725
WikiPathways Co-enrichment: Differential Expression	WikiPathways:WP1449	WikiPathways:WP516	Regulation of toll-like receptor signaling pathway	Hypertrophy Model	0.0005993	0.0089569
WikiPathways Co-enrichment: Differential Expression	WikiPathways:WP176	WikiPathways:WP619	Folate	Type II interferon signaling (IFNG)	0.0038542	0.043127
WikiPathways Co-enrichment: Differential Expression	WikiPathways:WP673	WikiPathways:WP712	ErbB signaling pathway	estrogen signalling	4.3515e-32	4.6696e-28
WikiPathways Co-enrichment: Differential Expression	WikiPathways:WP107	WikiPathways:WP477	Translation Factors	Cytoplasmic Ribosomal Proteins	1.6229e-08	1.0555e-06
WikiPathways Co-enrichment: Differential Expression	WikiPathways:WP254	WikiPathways:WP666	Apoptosis	Hypothetical Network for Drug Addiction	0.0044778	0.049183
WikiPathways Co-enrichment: Differential Expression	WikiPathways:WP127	WikiPathways:WP722	IL-5 Signaling Pathway	Serotonin HTR1 Group --> FOS Pathway	1.7357e-06	6.0474e-05
WikiPathways Co-enrichment: Differential Expression	WikiPathways:WP49	WikiPathways:WP615	IL-2 Signaling Pathway	Senescence and Autophagy	0.00226	0.027528
WikiPathways Co-enrichment: Differential Expression	WikiPathways:WP1528	WikiPathways:WP185	Physiological + Pathological hypertrophy (Heart)	Integrin-mediated cell adhesion	1.2568e-12	2.7523e-10
WikiPathways Co-enrichment: Differential Expression	WikiPathways:WP364	WikiPathways:WP481	IL-6 Signaling Pathway	Insulin Signaling	5.7466e-06	0.00016667
WikiPathways Co-enrichment: Differential Expression	WikiPathways:WP185	WikiPathways:WP399	Integrin-mediated cell adhesion	Wnt Signaling Pathway and Pluripotency	0.00012194	0.0023451
WikiPathways Co-enrichment: Differential Expression	WikiPathways:WP12	WikiPathways:WP314	Osteoclast	FAS pathway and Stress induction of HSP regulation	0.00091221	0.012779
WikiPathways Co-enrichment: Differential Expression	WikiPathways:WP127	WikiPathways:WP732	IL-5 Signaling Pathway	Serotonin Receptor 2 -> ELK-SRF/GATA4 signaling	0.00032343	0.0052989
WikiPathways Co-enrichment: Differential Expression	WikiPathways:WP289	WikiPathways:WP581	Myometrial Relaxation and Contraction Pathways	EPO Receptor Signaling	3.4042e-09	2.6664e-07
WikiPathways Co-enrichment: Differential Expression	WikiPathways:WP22	WikiPathways:WP363	IL-9 Signaling Pathway	Wnt Signaling Pathway NetPath	0.0010811	0.014575
WikiPathways Co-enrichment: Differential Expression	WikiPathways:WP205	WikiPathways:WP244	IL-7 Signaling Pathway	Alpha6-Beta4 Integrin Signaling Pathway	4.5967e-10	4.9327e-08
WikiPathways Co-enrichment: Differential Expression	WikiPathways:WP384	WikiPathways:WP673	Apoptosis Modulation by HSP70	ErbB signaling pathway	6.6134e-07	2.6285e-05
WikiPathways Co-enrichment: Differential Expression	WikiPathways:WP231	WikiPathways:WP422	TNF-alpha/NF-kB Signaling Pathway	MAPK Cascade	8.8824e-06	0.00024566
WikiPathways Co-enrichment: Differential Expression	WikiPathways:WP322	WikiPathways:WP51	Osteoblast	Regulation of Actin Cytoskeleton	0.0028067	0.032953
WikiPathways Co-enrichment: Differential Expression	WikiPathways:WP306	WikiPathways:WP732	Focal Adhesion	Serotonin Receptor 2 -> ELK-SRF/GATA4 signaling	0.003821	0.042891
WikiPathways Co-enrichment: Differential Expression	WikiPathways:WP231	WikiPathways:WP288	TNF-alpha/NF-kB Signaling Pathway	NLR proteins	0.0022003	0.026832
WikiPathways Co-enrichment: Differential Expression	WikiPathways:WP34	WikiPathways:WP712	Ovarian Infertility Genes	estrogen signalling	2.0005e-11	2.9407e-09
WikiPathways Co-enrichment: Differential Expression	WikiPathways:WP51	WikiPathways:WP524	Regulation of Actin Cytoskeleton	G13 Signaling Pathway	1.0808e-07	5.6302e-06
WikiPathways Co-enrichment: Differential Expression	WikiPathways:WP366	WikiPathways:WP384	TGF-beta Receptor Signaling Pathway	Apoptosis Modulation by HSP70	0.0009058	0.012723
WikiPathways Co-enrichment: Differential Expression	WikiPathways:WP244	WikiPathways:WP49	Alpha6-Beta4 Integrin Signaling Pathway	IL-2 Signaling Pathway	2.1156e-09	1.7463e-07
WikiPathways Co-enrichment: Differential Expression	WikiPathways:WP22	WikiPathways:WP313	IL-9 Signaling Pathway	Signaling of Hepatocyte Growth Factor Receptor	5.5831e-05	0.0012177
WikiPathways Co-enrichment: Differential Expression	WikiPathways:WP382	WikiPathways:WP49	MAPK signaling pathway	IL-2 Signaling Pathway	1.819e-14	5.915e-12
WikiPathways Co-enrichment: Differential Expression	WikiPathways:WP437	WikiPathways:WP51	EGFR1 Signaling Pathway	Regulation of Actin Cytoskeleton	0.00037457	0.0059993
WikiPathways Co-enrichment: Differential Expression	WikiPathways:WP1434	WikiPathways:WP1528	Osteopontin	Physiological + Pathological hypertrophy (Heart)	2.1132e-14	6.6696e-12
WikiPathways Co-enrichment: Differential Expression	WikiPathways:WP1544	WikiPathways:WP286	MicroRNAs in cardiomyocyte hypertrophy	IL-3 Signaling Pathway	2.5676e-10	2.9627e-08
WikiPathways Co-enrichment: Differential Expression	WikiPathways:WP111	WikiPathways:WP78	Electron Transport Chain	TCA Cycle	2.0719e-05	0.00052562
WikiPathways Co-enrichment: Differential Expression	WikiPathways:WP400	WikiPathways:WP422	p38 MAPK Signaling Pathway (BioCarta)	MAPK Cascade	4.4797e-08	2.6707e-06
WikiPathways Co-enrichment: Differential Expression	WikiPathways:WP1434	WikiPathways:WP536	Osteopontin	Calcium Regulation in the Cardiac Cell	0.0026452	0.0314
WikiPathways Co-enrichment: Differential Expression	WikiPathways:WP24	WikiPathways:WP58	Peptide GPCRs	Monoamine GPCRs	0.00012276	0.0023523
WikiPathways Co-enrichment: Differential Expression	WikiPathways:WP286	WikiPathways:WP314	IL-3 Signaling Pathway	FAS pathway and Stress induction of HSP regulation	1.2183e-07	6.1959e-06
WikiPathways Co-enrichment: Differential Expression	WikiPathways:WP117	WikiPathways:WP727	GPCRs, Other	VandyConte::Blakely Network	0.0026435	0.031415
WikiPathways Co-enrichment: Differential Expression	WikiPathways:WP384	WikiPathways:WP422	Apoptosis Modulation by HSP70	MAPK Cascade	0.00019421	0.003439
WikiPathways Co-enrichment: Differential Expression	WikiPathways:WP195	WikiPathways:WP530	IL-1 Signaling Pathway	Cytokines and Inflammatory Response (BioCarta)	0.0037046	0.041715
WikiPathways Co-enrichment: Differential Expression	WikiPathways:WP23	WikiPathways:WP395	B Cell Receptor Signaling Pathway	IL-4 signaling Pathway	4.8035e-13	1.1455e-10
WikiPathways Co-enrichment: Differential Expression	WikiPathways:WP51	WikiPathways:WP69	Regulation of Actin Cytoskeleton	T Cell Receptor Signaling Pathway	1.8483e-07	8.9747e-06
WikiPathways Co-enrichment: Differential Expression	WikiPathways:WP185	WikiPathways:WP314	Integrin-mediated cell adhesion	FAS pathway and Stress induction of HSP regulation	8.1311e-05	0.0016812
WikiPathways Co-enrichment: Differential Expression	WikiPathways:WP231	WikiPathways:WP722	TNF-alpha/NF-kB Signaling Pathway	Serotonin HTR1 Group --> FOS Pathway	2.1911e-05	0.00054936
WikiPathways Co-enrichment: Differential Expression	WikiPathways:WP244	WikiPathways:WP286	Alpha6-Beta4 Integrin Signaling Pathway	IL-3 Signaling Pathway	3.0049e-06	9.7418e-05
WikiPathways Co-enrichment: Differential Expression	WikiPathways:WP185	WikiPathways:WP524	Integrin-mediated cell adhesion	G13 Signaling Pathway	0.0035147	0.039953
WikiPathways Co-enrichment: Differential Expression	WikiPathways:WP195	WikiPathways:WP314	IL-1 Signaling Pathway	FAS pathway and Stress induction of HSP regulation	0.0013847	0.017903
WikiPathways Co-enrichment: Differential Expression	WikiPathways:WP127	WikiPathways:WP176	IL-5 Signaling Pathway	Folate	0.0005164	0.0078938
WikiPathways Co-enrichment: Differential Expression	WikiPathways:WP437	WikiPathways:WP53	EGFR1 Signaling Pathway	Id Signaling Pathway	0.00062216	0.0092728
WikiPathways Co-enrichment: Differential Expression	WikiPathways:WP26	WikiPathways:WP481	Signal Transduction of S1P Receptor	Insulin Signaling	0.0001922	0.0034091
WikiPathways Co-enrichment: Differential Expression	WikiPathways:WP1528	WikiPathways:WP422	Physiological + Pathological hypertrophy (Heart)	MAPK Cascade	2.5381e-12	4.7784e-10
WikiPathways Co-enrichment: Differential Expression	WikiPathways:WP1544	WikiPathways:WP314	MicroRNAs in cardiomyocyte hypertrophy	FAS pathway and Stress induction of HSP regulation	4.4382e-10	4.8108e-08
WikiPathways Co-enrichment: Differential Expression	WikiPathways:WP15	WikiPathways:WP3	Selenium	Keap1-Nrf2	1.0044e-06	3.8358e-05
WikiPathways Co-enrichment: Differential Expression	WikiPathways:WP205	WikiPathways:WP712	IL-7 Signaling Pathway	estrogen signalling	1.4649e-22	5.2399e-19
WikiPathways Co-enrichment: Differential Expression	WikiPathways:WP259	WikiPathways:WP314	Nifedipine	FAS pathway and Stress induction of HSP regulation	5.8405e-05	0.0012636
WikiPathways Co-enrichment: Differential Expression	WikiPathways:WP366	WikiPathways:WP382	TGF-beta Receptor Signaling Pathway	MAPK signaling pathway	0.001064	0.014398
WikiPathways Co-enrichment: Differential Expression	WikiPathways:WP138	WikiPathways:WP34	Androgen Receptor Signaling Pathway	Ovarian Infertility Genes	1.426e-07	7.1172e-06
WikiPathways Co-enrichment: Differential Expression	WikiPathways:WP1434	WikiPathways:WP262	Osteopontin	EBV LMP1 signaling	4.5258e-05	0.0010203
WikiPathways Co-enrichment: Differential Expression	WikiPathways:WP244	WikiPathways:WP673	Alpha6-Beta4 Integrin Signaling Pathway	ErbB signaling pathway	0.00024757	0.0042644
WikiPathways Co-enrichment: Differential Expression	WikiPathways:WP26	WikiPathways:WP428	Signal Transduction of S1P Receptor	Wnt Signaling Pathway	1.4919e-05	0.00039628
WikiPathways Co-enrichment: Differential Expression	WikiPathways:WP205	WikiPathways:WP722	IL-7 Signaling Pathway	Serotonin HTR1 Group --> FOS Pathway	2.0454e-05	0.00052259
WikiPathways Co-enrichment: Differential Expression	WikiPathways:WP481	WikiPathways:WP560	Insulin Signaling	TGF Beta Signaling Pathway	0.00063047	0.0093836
WikiPathways Co-enrichment: Differential Expression	WikiPathways:WP34	WikiPathways:WP384	Ovarian Infertility Genes	Apoptosis Modulation by HSP70	0.00011983	0.002321
WikiPathways Co-enrichment: Differential Expression	WikiPathways:WP1434	WikiPathways:WP363	Osteopontin	Wnt Signaling Pathway NetPath	0.00054999	0.0083715
WikiPathways Co-enrichment: Differential Expression	WikiPathways:WP710	WikiPathways:WP732	DNA damage response (only ATM dependent)	Serotonin Receptor 2 -> ELK-SRF/GATA4 signaling	1.9019e-06	6.5624e-05
WikiPathways Co-enrichment: Differential Expression	WikiPathways:WP1544	WikiPathways:WP395	MicroRNAs in cardiomyocyte hypertrophy	IL-4 signaling Pathway	5.4276e-12	9.245e-10
WikiPathways Co-enrichment: Differential Expression	WikiPathways:WP143	WikiPathways:WP623	Fatty Acid Beta Oxidation	Oxidative phosphorylation	0.0013446	0.017426
WikiPathways Co-enrichment: Differential Expression	WikiPathways:WP1403	WikiPathways:WP325	AMPK signaling	Triacylglyceride Synthesis	0.00029362	0.0049002
WikiPathways Co-enrichment: Differential Expression	WikiPathways:WP185	WikiPathways:WP23	Integrin-mediated cell adhesion	B Cell Receptor Signaling Pathway	0.00076948	0.011189
WikiPathways Co-enrichment: Differential Expression	WikiPathways:WP363	WikiPathways:WP395	Wnt Signaling Pathway NetPath	IL-4 signaling Pathway	3.0833e-05	0.00073039
WikiPathways Co-enrichment: Differential Expression	WikiPathways:WP399	WikiPathways:WP560	Wnt Signaling Pathway and Pluripotency	TGF Beta Signaling Pathway	0.0022935	0.027842
WikiPathways Co-enrichment: Differential Expression	WikiPathways:WP1544	WikiPathways:WP205	MicroRNAs in cardiomyocyte hypertrophy	IL-7 Signaling Pathway	6.9584e-08	3.849e-06
WikiPathways Co-enrichment: Differential Expression	WikiPathways:WP322	WikiPathways:WP53	Osteoblast	Id Signaling Pathway	2.3982e-05	0.00059298
WikiPathways Co-enrichment: Differential Expression	WikiPathways:WP23	WikiPathways:WP363	B Cell Receptor Signaling Pathway	Wnt Signaling Pathway NetPath	0.0037122	0.041757
WikiPathways Co-enrichment: Differential Expression	WikiPathways:WP481	WikiPathways:WP51	Insulin Signaling	Regulation of Actin Cytoskeleton	2.4718e-05	0.00060836
WikiPathways Co-enrichment: Differential Expression	WikiPathways:WP1449	WikiPathways:WP722	Regulation of toll-like receptor signaling pathway	Serotonin HTR1 Group --> FOS Pathway	0.00017356	0.0031356
WikiPathways Co-enrichment: Differential Expression	WikiPathways:WP23	WikiPathways:WP481	B Cell Receptor Signaling Pathway	Insulin Signaling	1.2755e-05	0.00034392
WikiPathways Co-enrichment: Differential Expression	WikiPathways:WP195	WikiPathways:WP231	IL-1 Signaling Pathway	TNF-alpha/NF-kB Signaling Pathway	0.00014229	0.0026235
WikiPathways Co-enrichment: Differential Expression	WikiPathways:WP286	WikiPathways:WP712	IL-3 Signaling Pathway	estrogen signalling	0.00034109	0.0055543
WikiPathways Co-enrichment: Differential Expression	WikiPathways:WP138	WikiPathways:WP395	Androgen Receptor Signaling Pathway	IL-4 signaling Pathway	0.00011736	0.0022815
WikiPathways Co-enrichment: Differential Expression	WikiPathways:WP1544	WikiPathways:WP26	MicroRNAs in cardiomyocyte hypertrophy	Signal Transduction of S1P Receptor	0.00037911	0.0060539
WikiPathways Co-enrichment: Differential Expression	WikiPathways:WP366	WikiPathways:WP666	TGF-beta Receptor Signaling Pathway	Hypothetical Network for Drug Addiction	0.001411	0.018199
WikiPathways Co-enrichment: Differential Expression	WikiPathways:WP289	WikiPathways:WP382	Myometrial Relaxation and Contraction Pathways	MAPK signaling pathway	0.00051689	0.0078901
WikiPathways Co-enrichment: Differential Expression	WikiPathways:WP286	WikiPathways:WP437	IL-3 Signaling Pathway	EGFR1 Signaling Pathway	0.0019936	0.024618
WikiPathways Co-enrichment: Differential Expression	WikiPathways:WP138	WikiPathways:WP205	Androgen Receptor Signaling Pathway	IL-7 Signaling Pathway	6.0808e-11	8.2599e-09
WikiPathways Co-enrichment: Differential Expression	WikiPathways:WP23	WikiPathways:WP34	B Cell Receptor Signaling Pathway	Ovarian Infertility Genes	0.0035201	0.03993
WikiPathways Co-enrichment: Differential Expression	WikiPathways:WP3	WikiPathways:WP364	Keap1-Nrf2	IL-6 Signaling Pathway	0.00022442	0.0039222
WikiPathways Co-enrichment: Differential Expression	WikiPathways:WP550	WikiPathways:WP666	Biogenic Amine Synthesis	Hypothetical Network for Drug Addiction	2.1302e-07	1.007e-05
WikiPathways Co-enrichment: Differential Expression	WikiPathways:WP185	WikiPathways:WP734	Integrin-mediated cell adhesion	Serotonin Receptor 4/6/7 -> NR3C signaling	0.00011121	0.0021817
WikiPathways Co-enrichment: Differential Expression	WikiPathways:WP23	WikiPathways:WP560	B Cell Receptor Signaling Pathway	TGF Beta Signaling Pathway	0.00015122	0.0027788
WikiPathways Co-enrichment: Differential Expression	WikiPathways:WP127	WikiPathways:WP75	IL-5 Signaling Pathway	Toll-like receptor signaling pathway	0.003189	0.036797
WikiPathways Co-enrichment: Differential Expression	WikiPathways:WP304	WikiPathways:WP560	Kit Receptor Signaling Pathway	TGF Beta Signaling Pathway	6.8411e-06	0.00019421
WikiPathways Co-enrichment: Differential Expression	WikiPathways:WP384	WikiPathways:WP712	Apoptosis Modulation by HSP70	estrogen signalling	2.1957e-07	1.0289e-05
WikiPathways Co-enrichment: Differential Expression	WikiPathways:WP143	WikiPathways:WP78	Fatty Acid Beta Oxidation	TCA Cycle	0.00048001	0.0074436
WikiPathways Co-enrichment: Differential Expression	WikiPathways:WP231	WikiPathways:WP364	TNF-alpha/NF-kB Signaling Pathway	IL-6 Signaling Pathway	0.0004195	0.0066201
WikiPathways Co-enrichment: Differential Expression	WikiPathways:WP1533	WikiPathways:WP619	Vitamin B12	Type II interferon signaling (IFNG)	0.00042817	0.006737
WikiPathways Co-enrichment: Differential Expression	WikiPathways:WP127	WikiPathways:WP259	IL-5 Signaling Pathway	Nifedipine	0.00012685	0.0024093
WikiPathways Co-enrichment: Differential Expression	WikiPathways:WP205	WikiPathways:WP69	IL-7 Signaling Pathway	T Cell Receptor Signaling Pathway	8.1828e-05	0.0016854
WikiPathways Co-enrichment: Differential Expression	WikiPathways:WP288	WikiPathways:WP732	NLR proteins	Serotonin Receptor 2 -> ELK-SRF/GATA4 signaling	0.00073323	0.010705
WikiPathways Co-enrichment: Differential Expression	WikiPathways:WP1434	WikiPathways:WP673	Osteopontin	ErbB signaling pathway	6.3651e-10	6.4438e-08
WikiPathways Co-enrichment: Differential Expression	WikiPathways:WP205	WikiPathways:WP363	IL-7 Signaling Pathway	Wnt Signaling Pathway NetPath	8.819e-05	0.0017958
WikiPathways Co-enrichment: Differential Expression	WikiPathways:WP304	WikiPathways:WP53	Kit Receptor Signaling Pathway	Id Signaling Pathway	0.00092405	0.012861
WikiPathways Co-enrichment: Differential Expression	WikiPathways:WP127	WikiPathways:WP304	IL-5 Signaling Pathway	Kit Receptor Signaling Pathway	7.96e-10	7.8365e-08
WikiPathways Co-enrichment: Differential Expression	WikiPathways:WP314	WikiPathways:WP710	FAS pathway and Stress induction of HSP regulation	DNA damage response (only ATM dependent)	0.00046899	0.0072939
WikiPathways Co-enrichment: Differential Expression	WikiPathways:WP1528	WikiPathways:WP666	Physiological + Pathological hypertrophy (Heart)	Hypothetical Network for Drug Addiction	6.0198e-05	0.001292
WikiPathways Co-enrichment: Differential Expression	WikiPathways:WP673	WikiPathways:WP734	ErbB signaling pathway	Serotonin Receptor 4/6/7 -> NR3C signaling	3.9841e-10	4.3626e-08
WikiPathways Co-enrichment: Differential Expression	WikiPathways:WP23	WikiPathways:WP51	B Cell Receptor Signaling Pathway	Regulation of Actin Cytoskeleton	7.2031e-06	0.00020341
WikiPathways Co-enrichment: Differential Expression	WikiPathways:WP313	WikiPathways:WP422	Signaling of Hepatocyte Growth Factor Receptor	MAPK Cascade	0.0019421	0.024149
WikiPathways Co-enrichment: Differential Expression	WikiPathways:WP35	WikiPathways:WP51	G Protein Signaling Pathways	Regulation of Actin Cytoskeleton	0.00048976	0.0075729
WikiPathways Co-enrichment: Differential Expression	WikiPathways:WP366	WikiPathways:WP53	TGF-beta Receptor Signaling Pathway	Id Signaling Pathway	0.0023082	0.027988
WikiPathways Co-enrichment: Differential Expression	WikiPathways:WP1434	WikiPathways:WP712	Osteopontin	estrogen signalling	7.1028e-21	1.5244e-17
WikiPathways Co-enrichment: Differential Expression	WikiPathways:WP364	WikiPathways:WP712	IL-6 Signaling Pathway	estrogen signalling	4.7496e-08	2.8159e-06
WikiPathways Co-enrichment: Differential Expression	WikiPathways:WP288	WikiPathways:WP422	NLR proteins	MAPK Cascade	0.00025051	0.0043012
WikiPathways Co-enrichment: Differential Expression	WikiPathways:WP23	WikiPathways:WP364	B Cell Receptor Signaling Pathway	IL-6 Signaling Pathway	5.6152e-10	5.8501e-08
WikiPathways Co-enrichment: Differential Expression	WikiPathways:WP53	WikiPathways:WP710	Id Signaling Pathway	DNA damage response (only ATM dependent)	5.7656e-05	0.001255
WikiPathways Co-enrichment: Differential Expression	WikiPathways:WP247	WikiPathways:WP455	Small Ligand GPCRs	GPCRs, Class A Rhodopsin-like	0.0030196	0.035145
WikiPathways Co-enrichment: Differential Expression	WikiPathways:WP453	WikiPathways:WP615	Inflammatory Response Pathway	Senescence and Autophagy	0.00041603	0.0065847
WikiPathways Co-enrichment: Differential Expression	WikiPathways:WP23	WikiPathways:WP313	B Cell Receptor Signaling Pathway	Signaling of Hepatocyte Growth Factor Receptor	0.001087	0.014636
WikiPathways Co-enrichment: Differential Expression	WikiPathways:WP26	WikiPathways:WP734	Signal Transduction of S1P Receptor	Serotonin Receptor 4/6/7 -> NR3C signaling	3.3972e-08	2.0713e-06
WikiPathways Co-enrichment: Differential Expression	WikiPathways:WP1528	WikiPathways:WP384	Physiological + Pathological hypertrophy (Heart)	Apoptosis Modulation by HSP70	2.3522e-05	0.00058565
WikiPathways Co-enrichment: Differential Expression	WikiPathways:WP304	WikiPathways:WP313	Kit Receptor Signaling Pathway	Signaling of Hepatocyte Growth Factor Receptor	2.6597e-09	2.1459e-07
WikiPathways Co-enrichment: Differential Expression	WikiPathways:WP23	WikiPathways:WP306	B Cell Receptor Signaling Pathway	Focal Adhesion	0.00046809	0.0072903
WikiPathways Co-enrichment: Differential Expression	WikiPathways:WP428	WikiPathways:WP666	Wnt Signaling Pathway	Hypothetical Network for Drug Addiction	0.00010982	0.0021584
WikiPathways Co-enrichment: Differential Expression	WikiPathways:WP304	WikiPathways:WP732	Kit Receptor Signaling Pathway	Serotonin Receptor 2 -> ELK-SRF/GATA4 signaling	0.00031056	0.005135
WikiPathways Co-enrichment: Differential Expression	WikiPathways:WP550	WikiPathways:WP58	Biogenic Amine Synthesis	Monoamine GPCRs	1.5754e-07	7.8266e-06
WikiPathways Co-enrichment: Differential Expression	WikiPathways:WP23	WikiPathways:WP712	B Cell Receptor Signaling Pathway	estrogen signalling	0.0001632	0.0029784
WikiPathways Co-enrichment: Differential Expression	WikiPathways:WP524	WikiPathways:WP75	G13 Signaling Pathway	Toll-like receptor signaling pathway	0.0024186	0.029096
WikiPathways Co-enrichment: Differential Expression	WikiPathways:WP185	WikiPathways:WP722	Integrin-mediated cell adhesion	Serotonin HTR1 Group --> FOS Pathway	2.3793e-12	4.5594e-10
WikiPathways Co-enrichment: Differential Expression	WikiPathways:WP304	WikiPathways:WP710	Kit Receptor Signaling Pathway	DNA damage response (only ATM dependent)	1.3813e-06	5.0763e-05
WikiPathways Co-enrichment: Differential Expression	WikiPathways:WP1434	WikiPathways:WP306	Osteopontin	Focal Adhesion	1.0867e-07	5.6337e-06
WikiPathways Co-enrichment: Differential Expression	WikiPathways:WP384	WikiPathways:WP61	Apoptosis Modulation by HSP70	Delta-Notch Signaling Pathway	0.0014003	0.018082
WikiPathways Co-enrichment: Differential Expression	WikiPathways:WP400	WikiPathways:WP673	p38 MAPK Signaling Pathway (BioCarta)	ErbB signaling pathway	5.9967e-05	0.0012922
WikiPathways Co-enrichment: Differential Expression	WikiPathways:WP615	WikiPathways:WP712	Senescence and Autophagy	estrogen signalling	0.00093199	0.012955
WikiPathways Co-enrichment: Differential Expression	WikiPathways:WP205	WikiPathways:WP399	IL-7 Signaling Pathway	Wnt Signaling Pathway and Pluripotency	0.00036481	0.0058604
WikiPathways Co-enrichment: Differential Expression	WikiPathways:WP1434	WikiPathways:WP26	Osteopontin	Signal Transduction of S1P Receptor	2.408e-08	1.529e-06
WikiPathways Co-enrichment: Differential Expression	WikiPathways:WP247	WikiPathways:WP80	Small Ligand GPCRs	Nucleotide GPCRs	9.4933e-10	9.0153e-08
WikiPathways Co-enrichment: Differential Expression	WikiPathways:WP313	WikiPathways:WP49	Signaling of Hepatocyte Growth Factor Receptor	IL-2 Signaling Pathway	7.9882e-10	7.7929e-08
WikiPathways Co-enrichment: Differential Expression	WikiPathways:WP127	WikiPathways:WP734	IL-5 Signaling Pathway	Serotonin Receptor 4/6/7 -> NR3C signaling	8.0624e-09	5.8458e-07
WikiPathways Co-enrichment: Differential Expression	WikiPathways:WP368	WikiPathways:WP78	Mitochondrial LC-Fatty Acid Beta-Oxidation	TCA Cycle	0.00035305	0.0057143
WikiPathways Co-enrichment: Differential Expression	WikiPathways:WP400	WikiPathways:WP734	p38 MAPK Signaling Pathway (BioCarta)	Serotonin Receptor 4/6/7 -> NR3C signaling	1.4788e-06	5.3432e-05
WikiPathways Co-enrichment: Differential Expression	WikiPathways:WP1528	WikiPathways:WP53	Physiological + Pathological hypertrophy (Heart)	Id Signaling Pathway	0.00025896	0.004404
WikiPathways Co-enrichment: Differential Expression	WikiPathways:WP384	WikiPathways:WP481	Apoptosis Modulation by HSP70	Insulin Signaling	0.0036392	0.041194
WikiPathways Co-enrichment: Differential Expression	WikiPathways:WP23	WikiPathways:WP400	B Cell Receptor Signaling Pathway	p38 MAPK Signaling Pathway (BioCarta)	1.1192e-10	1.3804e-08
WikiPathways Co-enrichment: Differential Expression	WikiPathways:WP304	WikiPathways:WP437	Kit Receptor Signaling Pathway	EGFR1 Signaling Pathway	1.7294e-06	6.045e-05
WikiPathways Co-enrichment: Differential Expression	WikiPathways:WP127	WikiPathways:WP615	IL-5 Signaling Pathway	Senescence and Autophagy	0.0032915	0.037737
WikiPathways Co-enrichment: Differential Expression	WikiPathways:WP363	WikiPathways:WP734	Wnt Signaling Pathway NetPath	Serotonin Receptor 4/6/7 -> NR3C signaling	3.3945e-05	0.0007936
WikiPathways Co-enrichment: Differential Expression	WikiPathways:WP205	WikiPathways:WP530	IL-7 Signaling Pathway	Cytokines and Inflammatory Response (BioCarta)	0.0021331	0.02613
WikiPathways Co-enrichment: Differential Expression	WikiPathways:WP259	WikiPathways:WP26	Nifedipine	Signal Transduction of S1P Receptor	2.7497e-08	1.7357e-06
WikiPathways Co-enrichment: Differential Expression	WikiPathways:WP244	WikiPathways:WP524	Alpha6-Beta4 Integrin Signaling Pathway	G13 Signaling Pathway	2.6448e-07	1.2181e-05
WikiPathways Co-enrichment: Differential Expression	WikiPathways:WP244	WikiPathways:WP732	Alpha6-Beta4 Integrin Signaling Pathway	Serotonin Receptor 2 -> ELK-SRF/GATA4 signaling	1.6808e-12	3.4687e-10
WikiPathways Co-enrichment: Differential Expression	WikiPathways:WP35	WikiPathways:WP666	G Protein Signaling Pathways	Hypothetical Network for Drug Addiction	1.6728e-05	0.00043889
WikiPathways Co-enrichment: Differential Expression	WikiPathways:WP382	WikiPathways:WP395	MAPK signaling pathway	IL-4 signaling Pathway	2.3259e-17	1.4682e-14
WikiPathways Co-enrichment: Differential Expression	WikiPathways:WP516	WikiPathways:WP75	Hypertrophy Model	Toll-like receptor signaling pathway	0.00028838	0.0048203
WikiPathways Co-enrichment: Differential Expression	WikiPathways:WP1528	WikiPathways:WP734	Physiological + Pathological hypertrophy (Heart)	Serotonin Receptor 4/6/7 -> NR3C signaling	1.136e-11	1.847e-09
WikiPathways Co-enrichment: Differential Expression	WikiPathways:WP363	WikiPathways:WP673	Wnt Signaling Pathway NetPath	ErbB signaling pathway	9.418e-07	3.6354e-05
WikiPathways Co-enrichment: Differential Expression	WikiPathways:WP259	WikiPathways:WP524	Nifedipine	G13 Signaling Pathway	7.4139e-05	0.0015508
WikiPathways Co-enrichment: Differential Expression	WikiPathways:WP51	WikiPathways:WP560	Regulation of Actin Cytoskeleton	TGF Beta Signaling Pathway	3.1423e-06	0.00010126
WikiPathways Co-enrichment: Differential Expression	WikiPathways:WP286	WikiPathways:WP382	IL-3 Signaling Pathway	MAPK signaling pathway	1.4827e-09	1.2729e-07
WikiPathways Co-enrichment: Differential Expression	WikiPathways:WP23	WikiPathways:WP437	B Cell Receptor Signaling Pathway	EGFR1 Signaling Pathway	0.00097479	0.013463
WikiPathways Co-enrichment: Differential Expression	WikiPathways:WP1544	WikiPathways:WP428	MicroRNAs in cardiomyocyte hypertrophy	Wnt Signaling Pathway	5.2312e-05	0.0011527
WikiPathways Co-enrichment: Differential Expression	WikiPathways:WP314	WikiPathways:WP666	FAS pathway and Stress induction of HSP regulation	Hypothetical Network for Drug Addiction	1.4104e-05	0.00037838
WikiPathways Co-enrichment: Differential Expression	WikiPathways:WP244	WikiPathways:WP437	Alpha6-Beta4 Integrin Signaling Pathway	EGFR1 Signaling Pathway	3.0637e-05	0.00072735
WikiPathways Co-enrichment: Differential Expression	WikiPathways:WP288	WikiPathways:WP314	NLR proteins	FAS pathway and Stress induction of HSP regulation	2.8212e-07	1.2774e-05
WikiPathways Co-enrichment: Differential Expression	WikiPathways:WP231	WikiPathways:WP732	TNF-alpha/NF-kB Signaling Pathway	Serotonin Receptor 2 -> ELK-SRF/GATA4 signaling	0.00080716	0.011673
WikiPathways Co-enrichment: Differential Expression	WikiPathways:WP205	WikiPathways:WP231	IL-7 Signaling Pathway	TNF-alpha/NF-kB Signaling Pathway	9.2611e-05	0.0018787
WikiPathways Co-enrichment: Differential Expression	WikiPathways:WP286	WikiPathways:WP710	IL-3 Signaling Pathway	DNA damage response (only ATM dependent)	1.1116e-05	0.00030508
WikiPathways Co-enrichment: Differential Expression	WikiPathways:WP183	WikiPathways:WP405	Proteasome Degradation	Eukaryotic Transcription Initiation	3.2056e-05	0.00075436
WikiPathways Co-enrichment: Differential Expression	WikiPathways:WP231	WikiPathways:WP581	TNF-alpha/NF-kB Signaling Pathway	EPO Receptor Signaling	8.0343e-05	0.0016644
WikiPathways Co-enrichment: Differential Expression	WikiPathways:WP35	WikiPathways:WP581	G Protein Signaling Pathways	EPO Receptor Signaling	6.1598e-07	2.4944e-05
WikiPathways Co-enrichment: Differential Expression	WikiPathways:WP22	WikiPathways:WP314	IL-9 Signaling Pathway	FAS pathway and Stress induction of HSP regulation	5.4924e-05	0.0012004
WikiPathways Co-enrichment: Differential Expression	WikiPathways:WP366	WikiPathways:WP405	TGF-beta Receptor Signaling Pathway	Eukaryotic Transcription Initiation	0.0010234	0.013954
WikiPathways Co-enrichment: Differential Expression	WikiPathways:WP1449	WikiPathways:WP49	Regulation of toll-like receptor signaling pathway	IL-2 Signaling Pathway	4.3184e-06	0.00013165
WikiPathways Co-enrichment: Differential Expression	WikiPathways:WP288	WikiPathways:WP51	NLR proteins	Regulation of Actin Cytoskeleton	0.0025849	0.030821
WikiPathways Co-enrichment: Differential Expression	WikiPathways:WP127	WikiPathways:WP712	IL-5 Signaling Pathway	estrogen signalling	2.7559e-10	3.1131e-08
WikiPathways Co-enrichment: Differential Expression	WikiPathways:WP24	WikiPathways:WP75	Peptide GPCRs	Toll-like receptor signaling pathway	0.00049593	0.0076463
WikiPathways Co-enrichment: Differential Expression	WikiPathways:WP185	WikiPathways:WP536	Integrin-mediated cell adhesion	Calcium Regulation in the Cardiac Cell	0.0038523	0.043152
WikiPathways Co-enrichment: Differential Expression	WikiPathways:WP205	WikiPathways:WP51	IL-7 Signaling Pathway	Regulation of Actin Cytoskeleton	8.7202e-06	0.00024243
WikiPathways Co-enrichment: Differential Expression	WikiPathways:WP3	WikiPathways:WP408	Keap1-Nrf2	Oxidative Stress	0.0016065	0.020402
WikiPathways Co-enrichment: Differential Expression	WikiPathways:WP127	WikiPathways:WP524	IL-5 Signaling Pathway	G13 Signaling Pathway	0.0013747	0.017795
WikiPathways Co-enrichment: Differential Expression	WikiPathways:WP288	WikiPathways:WP363	NLR proteins	Wnt Signaling Pathway NetPath	0.0007189	0.010539
WikiPathways Co-enrichment: Differential Expression	WikiPathways:WP244	WikiPathways:WP313	Alpha6-Beta4 Integrin Signaling Pathway	Signaling of Hepatocyte Growth Factor Receptor	3.1875e-13	8.5514e-11
WikiPathways Co-enrichment: Differential Expression	WikiPathways:WP26	WikiPathways:WP524	Signal Transduction of S1P Receptor	G13 Signaling Pathway	0.00038674	0.0061575
WikiPathways Co-enrichment: Differential Expression	WikiPathways:WP581	WikiPathways:WP712	EPO Receptor Signaling	estrogen signalling	2.9855e-16	1.4563e-13
WikiPathways Co-enrichment: Differential Expression	WikiPathways:WP129	WikiPathways:WP560	Matrix Metalloproteinases	TGF Beta Signaling Pathway	0.00084846	0.012156
WikiPathways Co-enrichment: Differential Expression	WikiPathways:WP364	WikiPathways:WP51	IL-6 Signaling Pathway	Regulation of Actin Cytoskeleton	6.8379e-08	3.802e-06
WikiPathways Co-enrichment: Differential Expression	WikiPathways:WP259	WikiPathways:WP384	Nifedipine	Apoptosis Modulation by HSP70	1.5854e-06	5.6149e-05
WikiPathways Co-enrichment: Differential Expression	WikiPathways:WP229	WikiPathways:WP678	Irinotecan Pathway	Arachidonate Epoxygenase / Epoxide Hydrolase	0.00017909	0.003219
WikiPathways Co-enrichment: Differential Expression	WikiPathways:WP366	WikiPathways:WP710	TGF-beta Receptor Signaling Pathway	DNA damage response (only ATM dependent)	2.4165e-05	0.00059612
WikiPathways Co-enrichment: Differential Expression	WikiPathways:WP1434	WikiPathways:WP399	Osteopontin	Wnt Signaling Pathway and Pluripotency	0.00099205	0.013631
WikiPathways Co-enrichment: Differential Expression	WikiPathways:WP304	WikiPathways:WP306	Kit Receptor Signaling Pathway	Focal Adhesion	5.8138e-06	0.00016816
WikiPathways Co-enrichment: Differential Expression	WikiPathways:WP299	WikiPathways:WP698	Nuclear receptors in lipid metabolism and toxicity	Glucuronidation	0.0039131	0.043741
WikiPathways Co-enrichment: Differential Expression	WikiPathways:WP254	WikiPathways:WP366	Apoptosis	TGF-beta Receptor Signaling Pathway	0.0011705	0.015508
WikiPathways Co-enrichment: Differential Expression	WikiPathways:WP1528	WikiPathways:WP51	Physiological + Pathological hypertrophy (Heart)	Regulation of Actin Cytoskeleton	3.6421e-09	2.8321e-07
WikiPathways Co-enrichment: Differential Expression	WikiPathways:WP299	WikiPathways:WP716	Nuclear receptors in lipid metabolism and toxicity	Vitamin A and carotenoid metabolism	0.00026179	0.0044381
WikiPathways Co-enrichment: Differential Expression	WikiPathways:WP22	WikiPathways:WP364	IL-9 Signaling Pathway	IL-6 Signaling Pathway	0.0039727	0.044269
WikiPathways Co-enrichment: Differential Expression	WikiPathways:WP422	WikiPathways:WP732	MAPK Cascade	Serotonin Receptor 2 -> ELK-SRF/GATA4 signaling	0.00058638	0.0088007
WikiPathways Co-enrichment: Differential Expression	WikiPathways:WP313	WikiPathways:WP712	Signaling of Hepatocyte Growth Factor Receptor	estrogen signalling	3.646e-22	9.7812e-19
WikiPathways Co-enrichment: Differential Expression	WikiPathways:WP1544	WikiPathways:WP34	MicroRNAs in cardiomyocyte hypertrophy	Ovarian Infertility Genes	0.00018625	0.0033255
WikiPathways Co-enrichment: Differential Expression	WikiPathways:WP286	WikiPathways:WP732	IL-3 Signaling Pathway	Serotonin Receptor 2 -> ELK-SRF/GATA4 signaling	0.0018866	0.023623
WikiPathways Co-enrichment: Differential Expression	WikiPathways:WP22	WikiPathways:WP304	IL-9 Signaling Pathway	Kit Receptor Signaling Pathway	1.8617e-11	2.8138e-09
WikiPathways Co-enrichment: Differential Expression	WikiPathways:WP127	WikiPathways:WP384	IL-5 Signaling Pathway	Apoptosis Modulation by HSP70	3.3167e-07	1.4647e-05
WikiPathways Co-enrichment: Differential Expression	WikiPathways:WP428	WikiPathways:WP69	Wnt Signaling Pathway	T Cell Receptor Signaling Pathway	1.0906e-06	4.1063e-05
WikiPathways Co-enrichment: Differential Expression	WikiPathways:WP400	WikiPathways:WP524	p38 MAPK Signaling Pathway (BioCarta)	G13 Signaling Pathway	9.3372e-05	0.0018905
WikiPathways Co-enrichment: Differential Expression	WikiPathways:WP1434	WikiPathways:WP185	Osteopontin	Integrin-mediated cell adhesion	1.9298e-05	0.00049781
WikiPathways Co-enrichment: Differential Expression	WikiPathways:WP26	WikiPathways:WP289	Signal Transduction of S1P Receptor	Myometrial Relaxation and Contraction Pathways	0.00091994	0.012821
WikiPathways Co-enrichment: Differential Expression	WikiPathways:WP127	WikiPathways:WP363	IL-5 Signaling Pathway	Wnt Signaling Pathway NetPath	0.00079611	0.011545
WikiPathways Co-enrichment: Differential Expression	WikiPathways:WP49	WikiPathways:WP69	IL-2 Signaling Pathway	T Cell Receptor Signaling Pathway	0.0025379	0.030362
WikiPathways Co-enrichment: Differential Expression	WikiPathways:WP26	WikiPathways:WP313	Signal Transduction of S1P Receptor	Signaling of Hepatocyte Growth Factor Receptor	3.014e-09	2.3782e-07
WikiPathways Co-enrichment: Differential Expression	WikiPathways:WP23	WikiPathways:WP286	B Cell Receptor Signaling Pathway	IL-3 Signaling Pathway	2.3313e-11	3.3808e-09
WikiPathways Co-enrichment: Differential Expression	WikiPathways:WP673	WikiPathways:WP69	ErbB signaling pathway	T Cell Receptor Signaling Pathway	1.4588e-05	0.00039037
WikiPathways Co-enrichment: Differential Expression	WikiPathways:WP15	WikiPathways:WP554	Selenium	ACE Inhibitor Pathway	0.0025594	0.030584
WikiPathways Co-enrichment: Differential Expression	WikiPathways:WP357	WikiPathways:WP78	Fatty Acid Biosynthesis	TCA Cycle	0.00035359	0.0057059
WikiPathways Co-enrichment: Differential Expression	WikiPathways:WP1449	WikiPathways:WP530	Regulation of toll-like receptor signaling pathway	Cytokines and Inflammatory Response (BioCarta)	1.0143e-08	7.1144e-07
WikiPathways Co-enrichment: Differential Expression	WikiPathways:WP364	WikiPathways:WP69	IL-6 Signaling Pathway	T Cell Receptor Signaling Pathway	0.0010571	0.014323
WikiPathways Co-enrichment: Differential Expression	WikiPathways:WP231	WikiPathways:WP666	TNF-alpha/NF-kB Signaling Pathway	Hypothetical Network for Drug Addiction	0.00011903	0.0023098
WikiPathways Co-enrichment: Differential Expression	WikiPathways:WP34	WikiPathways:WP382	Ovarian Infertility Genes	MAPK signaling pathway	0.00090277	0.012697
WikiPathways Co-enrichment: Differential Expression	WikiPathways:WP313	WikiPathways:WP524	Signaling of Hepatocyte Growth Factor Receptor	G13 Signaling Pathway	2.0494e-07	9.7745e-06
WikiPathways Co-enrichment: Differential Expression	WikiPathways:WP1434	WikiPathways:WP1449	Osteopontin	Regulation of toll-like receptor signaling pathway	0.00024515	0.0042363
WikiPathways Co-enrichment: Differential Expression	WikiPathways:WP722	WikiPathways:WP75	Serotonin HTR1 Group --> FOS Pathway	Toll-like receptor signaling pathway	0.00016644	0.0030324
WikiPathways Co-enrichment: Differential Expression	WikiPathways:WP395	WikiPathways:WP560	IL-4 signaling Pathway	TGF Beta Signaling Pathway	0.00026655	0.0045045
WikiPathways Co-enrichment: Differential Expression	WikiPathways:WP244	WikiPathways:WP304	Alpha6-Beta4 Integrin Signaling Pathway	Kit Receptor Signaling Pathway	0.00013068	0.0024645
WikiPathways Co-enrichment: Differential Expression	WikiPathways:WP304	WikiPathways:WP363	Kit Receptor Signaling Pathway	Wnt Signaling Pathway NetPath	0.0019118	0.023884
WikiPathways Co-enrichment: Differential Expression	WikiPathways:WP313	WikiPathways:WP366	Signaling of Hepatocyte Growth Factor Receptor	TGF-beta Receptor Signaling Pathway	8.2148e-08	4.4522e-06
WikiPathways Co-enrichment: Differential Expression	WikiPathways:WP304	WikiPathways:WP314	Kit Receptor Signaling Pathway	FAS pathway and Stress induction of HSP regulation	0.00091405	0.012788
WikiPathways Co-enrichment: Differential Expression	WikiPathways:WP259	WikiPathways:WP399	Nifedipine	Wnt Signaling Pathway and Pluripotency	3.7766e-05	0.00086967
WikiPathways Co-enrichment: Differential Expression	WikiPathways:WP244	WikiPathways:WP581	Alpha6-Beta4 Integrin Signaling Pathway	EPO Receptor Signaling	1.6876e-11	2.5872e-09
WikiPathways Co-enrichment: Differential Expression	WikiPathways:WP288	WikiPathways:WP69	NLR proteins	T Cell Receptor Signaling Pathway	0.0031438	0.036354
WikiPathways Co-enrichment: Differential Expression	WikiPathways:WP185	WikiPathways:WP35	Integrin-mediated cell adhesion	G Protein Signaling Pathways	0.00012194	0.0023409
WikiPathways Co-enrichment: Differential Expression	WikiPathways:WP453	WikiPathways:WP554	Inflammatory Response Pathway	ACE Inhibitor Pathway	0.0032782	0.037624
WikiPathways Co-enrichment: Differential Expression	WikiPathways:WP400	WikiPathways:WP75	p38 MAPK Signaling Pathway (BioCarta)	Toll-like receptor signaling pathway	5.4463e-06	0.00015882
WikiPathways Co-enrichment: Differential Expression	WikiPathways:WP244	WikiPathways:WP428	Alpha6-Beta4 Integrin Signaling Pathway	Wnt Signaling Pathway	2.3929e-05	0.00059302
WikiPathways Co-enrichment: Differential Expression	WikiPathways:WP231	WikiPathways:WP405	TNF-alpha/NF-kB Signaling Pathway	Eukaryotic Transcription Initiation	0.0013186	0.01711
WikiPathways Co-enrichment: Differential Expression	WikiPathways:WP363	WikiPathways:WP400	Wnt Signaling Pathway NetPath	p38 MAPK Signaling Pathway (BioCarta)	0.00081255	0.011735
WikiPathways Co-enrichment: Differential Expression	WikiPathways:WP205	WikiPathways:WP384	IL-7 Signaling Pathway	Apoptosis Modulation by HSP70	1.8804e-11	2.8025e-09
WikiPathways Co-enrichment: Differential Expression	WikiPathways:WP395	WikiPathways:WP69	IL-4 signaling Pathway	T Cell Receptor Signaling Pathway	5.6008e-10	5.8924e-08
WikiPathways Co-enrichment: Differential Expression	WikiPathways:WP185	WikiPathways:WP710	Integrin-mediated cell adhesion	DNA damage response (only ATM dependent)	4.1318e-06	0.00012705
WikiPathways Co-enrichment: Differential Expression	WikiPathways:WP22	WikiPathways:WP673	IL-9 Signaling Pathway	ErbB signaling pathway	1.577e-08	1.0382e-06
WikiPathways Co-enrichment: Differential Expression	WikiPathways:WP259	WikiPathways:WP428	Nifedipine	Wnt Signaling Pathway	5.9997e-08	3.4246e-06
WikiPathways Co-enrichment: Differential Expression	WikiPathways:WP524	WikiPathways:WP666	G13 Signaling Pathway	Hypothetical Network for Drug Addiction	3.8782e-05	0.00088926
WikiPathways Co-enrichment: Differential Expression	WikiPathways:WP536	WikiPathways:WP666	Calcium Regulation in the Cardiac Cell	Hypothetical Network for Drug Addiction	0.000515	0.0078837
WikiPathways Co-enrichment: Differential Expression	WikiPathways:WP288	WikiPathways:WP304	NLR proteins	Kit Receptor Signaling Pathway	5.1781e-07	2.1454e-05
WikiPathways Co-enrichment: Differential Expression	WikiPathways:WP1528	WikiPathways:WP400	Physiological + Pathological hypertrophy (Heart)	p38 MAPK Signaling Pathway (BioCarta)	2.4618e-06	8.3337e-05
WikiPathways Co-enrichment: Differential Expression	WikiPathways:WP1434	WikiPathways:WP314	Osteopontin	FAS pathway and Stress induction of HSP regulation	3.3447e-08	2.051e-06
WikiPathways Co-enrichment: Differential Expression	WikiPathways:WP106	WikiPathways:WP368	Alanine and aspartate metabolism	Mitochondrial LC-Fatty Acid Beta-Oxidation	0.0019139	0.023882
WikiPathways Co-enrichment: Differential Expression	WikiPathways:WP22	WikiPathways:WP23	IL-9 Signaling Pathway	B Cell Receptor Signaling Pathway	0.0031162	0.036073
WikiPathways Co-enrichment: Differential Expression	WikiPathways:WP244	WikiPathways:WP666	Alpha6-Beta4 Integrin Signaling Pathway	Hypothetical Network for Drug Addiction	1.3775e-07	6.9072e-06
WikiPathways Co-enrichment: Differential Expression	WikiPathways:WP35	WikiPathways:WP732	G Protein Signaling Pathways	Serotonin Receptor 2 -> ELK-SRF/GATA4 signaling	0.0024484	0.029421
WikiPathways Co-enrichment: Differential Expression	WikiPathways:WP299	WikiPathways:WP678	Nuclear receptors in lipid metabolism and toxicity	Arachidonate Epoxygenase / Epoxide Hydrolase	7.3611e-07	2.9041e-05
WikiPathways Co-enrichment: Differential Expression	WikiPathways:WP288	WikiPathways:WP366	NLR proteins	TGF-beta Receptor Signaling Pathway	0.00013377	0.0025097
WikiPathways Co-enrichment: Differential Expression	WikiPathways:WP314	WikiPathways:WP712	FAS pathway and Stress induction of HSP regulation	estrogen signalling	1.8176e-09	1.5358e-07
WikiPathways Co-enrichment: Differential Expression	WikiPathways:WP229	WikiPathways:WP299	Irinotecan Pathway	Nuclear receptors in lipid metabolism and toxicity	2.1818e-06	7.4801e-05
WikiPathways Co-enrichment: Differential Expression	WikiPathways:WP306	WikiPathways:WP722	Focal Adhesion	Serotonin HTR1 Group --> FOS Pathway	1.9134e-08	1.2295e-06
WikiPathways Co-enrichment: Differential Expression	WikiPathways:WP22	WikiPathways:WP536	IL-9 Signaling Pathway	Calcium Regulation in the Cardiac Cell	4.4619e-05	0.0010101
WikiPathways Co-enrichment: Differential Expression	WikiPathways:WP530	WikiPathways:WP712	Cytokines and Inflammatory Response (BioCarta)	estrogen signalling	0.0030758	0.035683
WikiPathways Co-enrichment: Differential Expression	WikiPathways:WP138	WikiPathways:WP399	Androgen Receptor Signaling Pathway	Wnt Signaling Pathway and Pluripotency	0.00041852	0.0066143
WikiPathways Co-enrichment: Differential Expression	WikiPathways:WP581	WikiPathways:WP710	EPO Receptor Signaling	DNA damage response (only ATM dependent)	0.00028664	0.0047987
WikiPathways Co-enrichment: Differential Expression	WikiPathways:WP111	WikiPathways:WP534	Electron Transport Chain	Glycolysis and Gluconeogenesis	0.0020544	0.02531
WikiPathways Co-enrichment: Differential Expression	WikiPathways:WP364	WikiPathways:WP710	IL-6 Signaling Pathway	DNA damage response (only ATM dependent)	0.0035172	0.03994
WikiPathways Co-enrichment: Differential Expression	WikiPathways:WP205	WikiPathways:WP400	IL-7 Signaling Pathway	p38 MAPK Signaling Pathway (BioCarta)	1.0181e-08	7.0489e-07
WikiPathways Co-enrichment: Differential Expression	WikiPathways:WP524	WikiPathways:WP732	G13 Signaling Pathway	Serotonin Receptor 2 -> ELK-SRF/GATA4 signaling	3.3575e-05	0.00078667
WikiPathways Co-enrichment: Differential Expression	WikiPathways:WP244	WikiPathways:WP382	Alpha6-Beta4 Integrin Signaling Pathway	MAPK signaling pathway	7.6545e-15	2.6497e-12
WikiPathways Co-enrichment: Differential Expression	WikiPathways:WP26	WikiPathways:WP536	Signal Transduction of S1P Receptor	Calcium Regulation in the Cardiac Cell	0.00056685	0.0085675
WikiPathways Co-enrichment: Differential Expression	WikiPathways:WP185	WikiPathways:WP673	Integrin-mediated cell adhesion	ErbB signaling pathway	2.8728e-08	1.7923e-06
WikiPathways Co-enrichment: Differential Expression	WikiPathways:WP26	WikiPathways:WP722	Signal Transduction of S1P Receptor	Serotonin HTR1 Group --> FOS Pathway	9.5747e-10	9.0128e-08
WikiPathways Co-enrichment: Differential Expression	WikiPathways:WP127	WikiPathways:WP138	IL-5 Signaling Pathway	Androgen Receptor Signaling Pathway	2.6987e-06	8.9108e-05
WikiPathways Co-enrichment: Differential Expression	WikiPathways:WP127	WikiPathways:WP205	IL-5 Signaling Pathway	IL-7 Signaling Pathway	3.9468e-05	0.00090113
WikiPathways Co-enrichment: Differential Expression	WikiPathways:WP395	WikiPathways:WP734	IL-4 signaling Pathway	Serotonin Receptor 4/6/7 -> NR3C signaling	1.0471e-08	7.2029e-07
WikiPathways Co-enrichment: Differential Expression	WikiPathways:WP363	WikiPathways:WP69	Wnt Signaling Pathway NetPath	T Cell Receptor Signaling Pathway	6.3918e-05	0.0013609
WikiPathways Co-enrichment: Differential Expression	WikiPathways:WP364	WikiPathways:WP366	IL-6 Signaling Pathway	TGF-beta Receptor Signaling Pathway	2.2452e-09	1.8392e-07
WikiPathways Co-enrichment: Differential Expression	WikiPathways:WP1449	WikiPathways:WP286	Regulation of toll-like receptor signaling pathway	IL-3 Signaling Pathway	5.8668e-05	0.0012667
WikiPathways Co-enrichment: Differential Expression	WikiPathways:WP129	WikiPathways:WP306	Matrix Metalloproteinases	Focal Adhesion	7.1846e-09	5.3171e-07
WikiPathways Co-enrichment: Differential Expression	WikiPathways:WP368	WikiPathways:WP623	Mitochondrial LC-Fatty Acid Beta-Oxidation	Oxidative phosphorylation	0.00099363	0.013635
WikiPathways Co-enrichment: Differential Expression	WikiPathways:WP395	WikiPathways:WP437	IL-4 signaling Pathway	EGFR1 Signaling Pathway	0.00082186	0.011822
WikiPathways Co-enrichment: Differential Expression	WikiPathways:WP304	WikiPathways:WP712	Kit Receptor Signaling Pathway	estrogen signalling	1.9274e-12	3.7606e-10
WikiPathways Co-enrichment: Differential Expression	WikiPathways:WP465	WikiPathways:WP558	Tryptophan metabolism	Complement and Coagulation Cascades KEGG	0.0016579	0.020979
WikiPathways Co-enrichment: Differential Expression	WikiPathways:WP205	WikiPathways:WP304	IL-7 Signaling Pathway	Kit Receptor Signaling Pathway	0.0011181	0.014998
WikiPathways Co-enrichment: Differential Expression	WikiPathways:WP364	WikiPathways:WP422	IL-6 Signaling Pathway	MAPK Cascade	6.8605e-05	0.0014492
WikiPathways Co-enrichment: Differential Expression	WikiPathways:WP1449	WikiPathways:WP24	Regulation of toll-like receptor signaling pathway	Peptide GPCRs	0.0010139	0.013842
WikiPathways Co-enrichment: Differential Expression	WikiPathways:WP111	WikiPathways:WP183	Electron Transport Chain	Proteasome Degradation	0.0040841	0.045275
WikiPathways Co-enrichment: Differential Expression	WikiPathways:WP666	WikiPathways:WP712	Hypothetical Network for Drug Addiction	estrogen signalling	7.4969e-16	3.3521e-13
WikiPathways Co-enrichment: Differential Expression	WikiPathways:WP138	WikiPathways:WP673	Androgen Receptor Signaling Pathway	ErbB signaling pathway	5.1824e-12	9.1167e-10
WikiPathways Co-enrichment: Differential Expression	WikiPathways:WP26	WikiPathways:WP400	Signal Transduction of S1P Receptor	p38 MAPK Signaling Pathway (BioCarta)	4.3855e-05	0.00099495
WikiPathways Co-enrichment: Differential Expression	WikiPathways:WP286	WikiPathways:WP400	IL-3 Signaling Pathway	p38 MAPK Signaling Pathway (BioCarta)	0.0009616	0.013298
WikiPathways Co-enrichment: Differential Expression	WikiPathways:WP185	WikiPathways:WP3	Integrin-mediated cell adhesion	Keap1-Nrf2	0.00013861	0.0025689
WikiPathways Co-enrichment: Differential Expression	WikiPathways:WP1434	WikiPathways:WP254	Osteopontin	Apoptosis	0.0011179	0.015014
WikiPathways Co-enrichment: Differential Expression	WikiPathways:WP313	WikiPathways:WP581	Signaling of Hepatocyte Growth Factor Receptor	EPO Receptor Signaling	0.00087006	0.012383
WikiPathways Co-enrichment: Differential Expression	WikiPathways:WP286	WikiPathways:WP288	IL-3 Signaling Pathway	NLR proteins	2.4325e-06	8.2605e-05
WikiPathways Co-enrichment: Differential Expression	WikiPathways:WP26	WikiPathways:WP422	Signal Transduction of S1P Receptor	MAPK Cascade	2.5269e-06	8.4738e-05
WikiPathways Co-enrichment: Differential Expression	WikiPathways:WP666	WikiPathways:WP673	Hypothetical Network for Drug Addiction	ErbB signaling pathway	0.0035004	0.039834
WikiPathways Co-enrichment: Differential Expression	WikiPathways:WP1449	WikiPathways:WP262	Regulation of toll-like receptor signaling pathway	EBV LMP1 signaling	0.00089682	0.01263
WikiPathways Co-enrichment: Differential Expression	WikiPathways:WP286	WikiPathways:WP422	IL-3 Signaling Pathway	MAPK Cascade	5.4529e-10	5.7936e-08
WikiPathways Co-enrichment: Differential Expression	WikiPathways:WP524	WikiPathways:WP734	G13 Signaling Pathway	Serotonin Receptor 4/6/7 -> NR3C signaling	3.8782e-05	0.00088737
WikiPathways Co-enrichment: Differential Expression	WikiPathways:WP138	WikiPathways:WP61	Androgen Receptor Signaling Pathway	Delta-Notch Signaling Pathway	0.0011766	0.015531
WikiPathways Co-enrichment: Differential Expression	WikiPathways:WP560	WikiPathways:WP615	TGF Beta Signaling Pathway	Senescence and Autophagy	2.8553e-07	1.2874e-05
WikiPathways Co-enrichment: Differential Expression	WikiPathways:WP244	WikiPathways:WP734	Alpha6-Beta4 Integrin Signaling Pathway	Serotonin Receptor 4/6/7 -> NR3C signaling	1.212e-08	8.2316e-07
WikiPathways Co-enrichment: Differential Expression	WikiPathways:WP1544	WikiPathways:WP673	MicroRNAs in cardiomyocyte hypertrophy	ErbB signaling pathway	5.5546e-18	4.2576e-15
WikiPathways Co-enrichment: Differential Expression	WikiPathways:WP1449	WikiPathways:WP384	Regulation of toll-like receptor signaling pathway	Apoptosis Modulation by HSP70	0.00010439	0.002063
WikiPathways Co-enrichment: Differential Expression	WikiPathways:WP179	WikiPathways:WP384	Cell cycle	Apoptosis Modulation by HSP70	0.000854	0.012203
WikiPathways Co-enrichment: Differential Expression	WikiPathways:WP23	WikiPathways:WP581	B Cell Receptor Signaling Pathway	EPO Receptor Signaling	0.0015791	0.020149
WikiPathways Co-enrichment: Differential Expression	WikiPathways:WP1528	WikiPathways:WP722	Physiological + Pathological hypertrophy (Heart)	Serotonin HTR1 Group --> FOS Pathway	5.5629e-15	1.9899e-12
WikiPathways Co-enrichment: Differential Expression	WikiPathways:WP384	WikiPathways:WP400	Apoptosis Modulation by HSP70	p38 MAPK Signaling Pathway (BioCarta)	0.0018509	0.023203
WikiPathways Co-enrichment: Differential Expression	WikiPathways:WP313	WikiPathways:WP35	Signaling of Hepatocyte Growth Factor Receptor	G Protein Signaling Pathways	1.0668e-06	4.0308e-05
WikiPathways Co-enrichment: Differential Expression	WikiPathways:WP3	WikiPathways:WP732	Keap1-Nrf2	Serotonin Receptor 2 -> ELK-SRF/GATA4 signaling	0.0041145	0.045566
WikiPathways Co-enrichment: Differential Expression	WikiPathways:WP422	WikiPathways:WP49	MAPK Cascade	IL-2 Signaling Pathway	6.9848e-10	7.005e-08
WikiPathways Co-enrichment: Differential Expression	WikiPathways:WP405	WikiPathways:WP410	Eukaryotic Transcription Initiation	Diurnally regulated genes with circadian orthologs	0.0016146	0.02048
WikiPathways Co-enrichment: Differential Expression	WikiPathways:WP1544	WikiPathways:WP289	MicroRNAs in cardiomyocyte hypertrophy	Myometrial Relaxation and Contraction Pathways	2.322e-05	0.00057948
WikiPathways Co-enrichment: Differential Expression	WikiPathways:WP286	WikiPathways:WP61	IL-3 Signaling Pathway	Delta-Notch Signaling Pathway	6.5919e-06	0.00018813
WikiPathways Co-enrichment: Differential Expression	WikiPathways:WP3	WikiPathways:WP382	Keap1-Nrf2	MAPK signaling pathway	0.00013026	0.002461
WikiPathways Co-enrichment: Differential Expression	WikiPathways:WP53	WikiPathways:WP581	Id Signaling Pathway	EPO Receptor Signaling	0.00018188	0.0032583
WikiPathways Co-enrichment: Differential Expression	WikiPathways:WP1533	WikiPathways:WP259	Vitamin B12	Nifedipine	0.00018971	0.0033762
WikiPathways Co-enrichment: Differential Expression	WikiPathways:WP382	WikiPathways:WP524	MAPK signaling pathway	G13 Signaling Pathway	0.00040602	0.0064357
WikiPathways Co-enrichment: Differential Expression	WikiPathways:WP363	WikiPathways:WP437	Wnt Signaling Pathway NetPath	EGFR1 Signaling Pathway	0.00085385	0.012217
WikiPathways Co-enrichment: Differential Expression	WikiPathways:WP259	WikiPathways:WP395	Nifedipine	IL-4 signaling Pathway	9.9201e-05	0.0019713
WikiPathways Co-enrichment: Differential Expression	WikiPathways:WP1449	WikiPathways:WP400	Regulation of toll-like receptor signaling pathway	p38 MAPK Signaling Pathway (BioCarta)	5.4463e-06	0.00015925
WikiPathways Co-enrichment: Differential Expression	WikiPathways:WP400	WikiPathways:WP666	p38 MAPK Signaling Pathway (BioCarta)	Hypothetical Network for Drug Addiction	2.82e-07	1.2823e-05
WikiPathways Co-enrichment: Differential Expression	WikiPathways:WP1544	WikiPathways:WP437	MicroRNAs in cardiomyocyte hypertrophy	EGFR1 Signaling Pathway	2.3682e-07	1.1002e-05
WikiPathways Co-enrichment: Differential Expression	WikiPathways:WP23	WikiPathways:WP262	B Cell Receptor Signaling Pathway	EBV LMP1 signaling	0.00037834	0.0060506
WikiPathways Co-enrichment: Differential Expression	WikiPathways:WP244	WikiPathways:WP26	Alpha6-Beta4 Integrin Signaling Pathway	Signal Transduction of S1P Receptor	2.1234e-05	0.00053489
WikiPathways Co-enrichment: Differential Expression	WikiPathways:WP254	WikiPathways:WP26	Apoptosis	Signal Transduction of S1P Receptor	0.0043605	0.048042
WikiPathways Co-enrichment: Differential Expression	WikiPathways:WP3	WikiPathways:WP581	Keap1-Nrf2	EPO Receptor Signaling	0.0010809	0.01459
WikiPathways Co-enrichment: Differential Expression	WikiPathways:WP314	WikiPathways:WP364	FAS pathway and Stress induction of HSP regulation	IL-6 Signaling Pathway	6.1592e-05	0.0013166
WikiPathways Co-enrichment: Differential Expression	WikiPathways:WP1434	WikiPathways:WP524	Osteopontin	G13 Signaling Pathway	3.2862e-06	0.00010495
WikiPathways Co-enrichment: Differential Expression	WikiPathways:WP254	WikiPathways:WP530	Apoptosis	Cytokines and Inflammatory Response (BioCarta)	0.0008614	0.012276
WikiPathways Co-enrichment: Differential Expression	WikiPathways:WP395	WikiPathways:WP428	IL-4 signaling Pathway	Wnt Signaling Pathway	2.4621e-06	8.3083e-05
WikiPathways Co-enrichment: Differential Expression	WikiPathways:WP127	WikiPathways:WP34	IL-5 Signaling Pathway	Ovarian Infertility Genes	0.0006523	0.009695
WikiPathways Co-enrichment: Differential Expression	WikiPathways:WP127	WikiPathways:WP364	IL-5 Signaling Pathway	IL-6 Signaling Pathway	3.5435e-06	0.00011151
WikiPathways Co-enrichment: Differential Expression	WikiPathways:WP732	WikiPathways:WP734	Serotonin Receptor 2 -> ELK-SRF/GATA4 signaling	Serotonin Receptor 4/6/7 -> NR3C signaling	0.0017449	0.022029
WikiPathways Co-enrichment: Differential Expression	WikiPathways:WP581	WikiPathways:WP722	EPO Receptor Signaling	Serotonin HTR1 Group --> FOS Pathway	3.9459e-06	0.00012238
WikiPathways Co-enrichment: Differential Expression	WikiPathways:WP357	WikiPathways:WP368	Fatty Acid Biosynthesis	Mitochondrial LC-Fatty Acid Beta-Oxidation	2.0611e-06	7.0891e-05
WikiPathways Co-enrichment: Differential Expression	WikiPathways:WP430	WikiPathways:WP58	Statin Pathway PharmGKB	Monoamine GPCRs	0.0040385	0.044863
WikiPathways Co-enrichment: Differential Expression	WikiPathways:WP22	WikiPathways:WP422	IL-9 Signaling Pathway	MAPK Cascade	4.6434e-05	0.0010403
WikiPathways Co-enrichment: Differential Expression	WikiPathways:WP366	WikiPathways:WP712	TGF-beta Receptor Signaling Pathway	estrogen signalling	8.0167e-09	5.8522e-07
WikiPathways Co-enrichment: Differential Expression	WikiPathways:WP384	WikiPathways:WP75	Apoptosis Modulation by HSP70	Toll-like receptor signaling pathway	0.00010439	0.0020592
WikiPathways Co-enrichment: Differential Expression	WikiPathways:WP428	WikiPathways:WP560	Wnt Signaling Pathway	TGF Beta Signaling Pathway	0.00046283	0.0072189
WikiPathways Co-enrichment: Differential Expression	WikiPathways:WP185	WikiPathways:WP26	Integrin-mediated cell adhesion	Signal Transduction of S1P Receptor	0.00091717	0.012799
WikiPathways Co-enrichment: Differential Expression	WikiPathways:WP231	WikiPathways:WP49	TNF-alpha/NF-kB Signaling Pathway	IL-2 Signaling Pathway	0.00018703	0.0033339
WikiPathways Co-enrichment: Differential Expression	WikiPathways:WP35	WikiPathways:WP673	G Protein Signaling Pathways	ErbB signaling pathway	0.0025317	0.030355
WikiPathways Co-enrichment: Differential Expression	WikiPathways:WP289	WikiPathways:WP666	Myometrial Relaxation and Contraction Pathways	Hypothetical Network for Drug Addiction	0.00012874	0.0024365
WikiPathways Co-enrichment: Differential Expression	WikiPathways:WP710	WikiPathways:WP712	DNA damage response (only ATM dependent)	estrogen signalling	1.6985e-05	0.00044346
WikiPathways Co-enrichment: Differential Expression	WikiPathways:WP286	WikiPathways:WP51	IL-3 Signaling Pathway	Regulation of Actin Cytoskeleton	0.00024359	0.0042229
WikiPathways Co-enrichment: Differential Expression	WikiPathways:WP422	WikiPathways:WP524	MAPK Cascade	G13 Signaling Pathway	8.7107e-07	3.3867e-05
WikiPathways Co-enrichment: Differential Expression	WikiPathways:WP524	WikiPathways:WP69	G13 Signaling Pathway	T Cell Receptor Signaling Pathway	7.0658e-07	2.7979e-05
WikiPathways Co-enrichment: Differential Expression	WikiPathways:WP1544	WikiPathways:WP23	MicroRNAs in cardiomyocyte hypertrophy	B Cell Receptor Signaling Pathway	2.0066e-09	1.6823e-07
WikiPathways Co-enrichment: Differential Expression	WikiPathways:WP304	WikiPathways:WP399	Kit Receptor Signaling Pathway	Wnt Signaling Pathway and Pluripotency	5.7859e-05	0.0012569
WikiPathways Co-enrichment: Differential Expression	WikiPathways:WP289	WikiPathways:WP722	Myometrial Relaxation and Contraction Pathways	Serotonin HTR1 Group --> FOS Pathway	2.7796e-07	1.2693e-05
WikiPathways Co-enrichment: Differential Expression	WikiPathways:WP314	WikiPathways:WP61	FAS pathway and Stress induction of HSP regulation	Delta-Notch Signaling Pathway	0.0044697	0.049144
WikiPathways Co-enrichment: Differential Expression	WikiPathways:WP1528	WikiPathways:WP23	Physiological + Pathological hypertrophy (Heart)	B Cell Receptor Signaling Pathway	0.000665	0.0098429
WikiPathways Co-enrichment: Differential Expression	WikiPathways:WP107	WikiPathways:WP183	Translation Factors	Proteasome Degradation	0.00073148	0.010694
WikiPathways Co-enrichment: Differential Expression	WikiPathways:WP1434	WikiPathways:WP289	Osteopontin	Myometrial Relaxation and Contraction Pathways	1.4154e-06	5.1661e-05
WikiPathways Co-enrichment: Differential Expression	WikiPathways:WP299	WikiPathways:WP465	Nuclear receptors in lipid metabolism and toxicity	Tryptophan metabolism	1.6362e-05	0.00043035
WikiPathways Co-enrichment: Differential Expression	WikiPathways:WP286	WikiPathways:WP722	IL-3 Signaling Pathway	Serotonin HTR1 Group --> FOS Pathway	2.8802e-09	2.2894e-07
WikiPathways Co-enrichment: Differential Expression	WikiPathways:WP666	WikiPathways:WP706	Hypothetical Network for Drug Addiction	SIDS Susceptibility Pathways	0.00050933	0.0078192
WikiPathways Co-enrichment: Differential Expression	WikiPathways:WP127	WikiPathways:WP481	IL-5 Signaling Pathway	Insulin Signaling	0.00013532	0.0025255
WikiPathways Co-enrichment: Differential Expression	WikiPathways:WP127	WikiPathways:WP560	IL-5 Signaling Pathway	TGF Beta Signaling Pathway	0.00016299	0.0029796
WikiPathways Co-enrichment: Differential Expression	WikiPathways:WP1449	WikiPathways:WP619	Regulation of toll-like receptor signaling pathway	Type II interferon signaling (IFNG)	2.9919e-07	1.3377e-05
WikiPathways Co-enrichment: Differential Expression	WikiPathways:WP422	WikiPathways:WP536	MAPK Cascade	Calcium Regulation in the Cardiac Cell	0.00097522	0.013451
WikiPathways Co-enrichment: Differential Expression	WikiPathways:WP205	WikiPathways:WP734	IL-7 Signaling Pathway	Serotonin Receptor 4/6/7 -> NR3C signaling	0.00014194	0.0026216
WikiPathways Co-enrichment: Differential Expression	WikiPathways:WP176	WikiPathways:WP22	Folate	IL-9 Signaling Pathway	0.0033218	0.038043
WikiPathways Co-enrichment: Differential Expression	WikiPathways:WP231	WikiPathways:WP314	TNF-alpha/NF-kB Signaling Pathway	FAS pathway and Stress induction of HSP regulation	1.5411e-06	5.5125e-05
WikiPathways Co-enrichment: Differential Expression	WikiPathways:WP259	WikiPathways:WP289	Nifedipine	Myometrial Relaxation and Contraction Pathways	1.7703e-07	8.7144e-06
WikiPathways Co-enrichment: Differential Expression	WikiPathways:WP61	WikiPathways:WP710	Delta-Notch Signaling Pathway	DNA damage response (only ATM dependent)	0.0011592	0.015414
WikiPathways Co-enrichment: Differential Expression	WikiPathways:WP1528	WikiPathways:WP35	Physiological + Pathological hypertrophy (Heart)	G Protein Signaling Pathways	0.0025362	0.030375
WikiPathways Co-enrichment: Differential Expression	WikiPathways:WP244	WikiPathways:WP69	Alpha6-Beta4 Integrin Signaling Pathway	T Cell Receptor Signaling Pathway	0.0032496	0.037336
WikiPathways Co-enrichment: Differential Expression	WikiPathways:WP313	WikiPathways:WP428	Signaling of Hepatocyte Growth Factor Receptor	Wnt Signaling Pathway	9.6039e-05	0.0019264
WikiPathways Co-enrichment: Differential Expression	WikiPathways:WP712	WikiPathways:WP734	estrogen signalling	Serotonin Receptor 4/6/7 -> NR3C signaling	3.7698e-13	9.8668e-11
WikiPathways Co-enrichment: Differential Expression	WikiPathways:WP314	WikiPathways:WP384	FAS pathway and Stress induction of HSP regulation	Apoptosis Modulation by HSP70	3.034e-16	1.4156e-13
WikiPathways Co-enrichment: Differential Expression	WikiPathways:WP23	WikiPathways:WP69	B Cell Receptor Signaling Pathway	T Cell Receptor Signaling Pathway	0.0038257	0.042898
WikiPathways Co-enrichment: Differential Expression	WikiPathways:WP399	WikiPathways:WP732	Wnt Signaling Pathway and Pluripotency	Serotonin Receptor 2 -> ELK-SRF/GATA4 signaling	0.00065648	0.0097438
WikiPathways Co-enrichment: Differential Expression	WikiPathways:WP314	WikiPathways:WP408	FAS pathway and Stress induction of HSP regulation	Oxidative Stress	0.004032	0.044883
WikiPathways Co-enrichment: Differential Expression	WikiPathways:WP127	WikiPathways:WP288	IL-5 Signaling Pathway	NLR proteins	0.00011203	0.0021937
WikiPathways Co-enrichment: Differential Expression	WikiPathways:WP22	WikiPathways:WP244	IL-9 Signaling Pathway	Alpha6-Beta4 Integrin Signaling Pathway	3.6771e-08	2.2293e-06
WikiPathways Co-enrichment: Differential Expression	WikiPathways:WP366	WikiPathways:WP61	TGF-beta Receptor Signaling Pathway	Delta-Notch Signaling Pathway	0.0003905	0.0062081
WikiPathways Co-enrichment: Differential Expression	WikiPathways:WP382	WikiPathways:WP51	MAPK signaling pathway	Regulation of Actin Cytoskeleton	1.4557e-06	5.2776e-05
WikiPathways Co-enrichment: Differential Expression	WikiPathways:WP23	WikiPathways:WP314	B Cell Receptor Signaling Pathway	FAS pathway and Stress induction of HSP regulation	1.3487e-06	4.9905e-05
WikiPathways Co-enrichment: Differential Expression	WikiPathways:WP185	WikiPathways:WP363	Integrin-mediated cell adhesion	Wnt Signaling Pathway NetPath	0.00015742	0.0028827
WikiPathways Co-enrichment: Differential Expression	WikiPathways:WP400	WikiPathways:WP722	p38 MAPK Signaling Pathway (BioCarta)	Serotonin HTR1 Group --> FOS Pathway	2.764e-05	0.00066804
WikiPathways Co-enrichment: Differential Expression	WikiPathways:WP422	WikiPathways:WP722	MAPK Cascade	Serotonin HTR1 Group --> FOS Pathway	9.6249e-09	6.84e-07
WikiPathways Co-enrichment: Differential Expression	WikiPathways:WP410	WikiPathways:WP481	Diurnally regulated genes with circadian orthologs	Insulin Signaling	0.00095143	0.013174
WikiPathways Co-enrichment: Differential Expression	WikiPathways:WP1544	WikiPathways:WP422	MicroRNAs in cardiomyocyte hypertrophy	MAPK Cascade	8.0774e-07	3.1519e-05
WikiPathways Co-enrichment: Differential Expression	WikiPathways:WP306	WikiPathways:WP422	Focal Adhesion	MAPK Cascade	5.4596e-05	0.0011957
WikiPathways Co-enrichment: Differential Expression	WikiPathways:WP384	WikiPathways:WP581	Apoptosis Modulation by HSP70	EPO Receptor Signaling	2.1165e-05	0.0005344
WikiPathways Co-enrichment: Differential Expression	WikiPathways:WP366	WikiPathways:WP673	TGF-beta Receptor Signaling Pathway	ErbB signaling pathway	4.2938e-13	1.0971e-10
WikiPathways Co-enrichment: Differential Expression	WikiPathways:WP1544	WikiPathways:WP400	MicroRNAs in cardiomyocyte hypertrophy	p38 MAPK Signaling Pathway (BioCarta)	1.263e-06	4.6897e-05
WikiPathways Co-enrichment: Differential Expression	WikiPathways:WP289	WikiPathways:WP313	Myometrial Relaxation and Contraction Pathways	Signaling of Hepatocyte Growth Factor Receptor	1.7409e-06	6.0459e-05
WikiPathways Co-enrichment: Differential Expression	WikiPathways:WP1449	WikiPathways:WP304	Regulation of toll-like receptor signaling pathway	Kit Receptor Signaling Pathway	5.8476e-07	2.4042e-05
WikiPathways Co-enrichment: Differential Expression	WikiPathways:WP127	WikiPathways:WP61	IL-5 Signaling Pathway	Delta-Notch Signaling Pathway	0.0027979	0.032885
WikiPathways Co-enrichment: Differential Expression	WikiPathways:WP205	WikiPathways:WP382	IL-7 Signaling Pathway	MAPK signaling pathway	3.4605e-19	4.6419e-16
WikiPathways Co-enrichment: Differential Expression	WikiPathways:WP185	WikiPathways:WP712	Integrin-mediated cell adhesion	estrogen signalling	4.2843e-12	7.6624e-10
WikiPathways Co-enrichment: Differential Expression	WikiPathways:WP325	WikiPathways:WP78	Triacylglyceride Synthesis	TCA Cycle	0.0020105	0.024798
WikiPathways Co-enrichment: Differential Expression	WikiPathways:WP395	WikiPathways:WP75	IL-4 signaling Pathway	Toll-like receptor signaling pathway	0.00074988	0.010933
WikiPathways Co-enrichment: Differential Expression	WikiPathways:WP289	WikiPathways:WP49	Myometrial Relaxation and Contraction Pathways	IL-2 Signaling Pathway	4.0881e-06	0.00012606
WikiPathways Co-enrichment: Differential Expression	WikiPathways:WP127	WikiPathways:WP314	IL-5 Signaling Pathway	FAS pathway and Stress induction of HSP regulation	3.6745e-12	6.6832e-10
WikiPathways Co-enrichment: Differential Expression	WikiPathways:WP34	WikiPathways:WP53	Ovarian Infertility Genes	Id Signaling Pathway	9.6897e-05	0.0019363
WikiPathways Co-enrichment: Differential Expression	WikiPathways:WP12	WikiPathways:WP453	Osteoclast	Inflammatory Response Pathway	0.0010509	0.014257
WikiPathways Co-enrichment: Differential Expression	WikiPathways:WP127	WikiPathways:WP673	IL-5 Signaling Pathway	ErbB signaling pathway	1.8003e-16	9.1996e-14
WikiPathways Co-enrichment: Differential Expression	WikiPathways:WP1544	WikiPathways:WP185	MicroRNAs in cardiomyocyte hypertrophy	Integrin-mediated cell adhesion	8.6143e-10	8.2535e-08
WikiPathways Co-enrichment: Differential Expression	WikiPathways:WP288	WikiPathways:WP364	NLR proteins	IL-6 Signaling Pathway	2.0194e-07	9.7175e-06
WikiPathways Co-enrichment: Differential Expression	WikiPathways:WP314	WikiPathways:WP366	FAS pathway and Stress induction of HSP regulation	TGF-beta Receptor Signaling Pathway	0.0034082	0.038908
WikiPathways Co-enrichment: Differential Expression	WikiPathways:WP206	WikiPathways:WP299	Fatty Acid Omega Oxidation	Nuclear receptors in lipid metabolism and toxicity	5.0375e-06	0.00014892
WikiPathways Co-enrichment: Differential Expression	WikiPathways:WP437	WikiPathways:WP673	EGFR1 Signaling Pathway	ErbB signaling pathway	2.0229e-07	9.691e-06
WikiPathways Co-enrichment: Differential Expression	WikiPathways:WP185	WikiPathways:WP205	Integrin-mediated cell adhesion	IL-7 Signaling Pathway	0.0026648	0.031597
WikiPathways Co-enrichment: Differential Expression	WikiPathways:WP382	WikiPathways:WP53	MAPK signaling pathway	Id Signaling Pathway	0.0015578	0.019924
WikiPathways Co-enrichment: Differential Expression	WikiPathways:WP138	WikiPathways:WP244	Androgen Receptor Signaling Pathway	Alpha6-Beta4 Integrin Signaling Pathway	6.0557e-10	6.189e-08
WikiPathways Co-enrichment: Differential Expression	WikiPathways:WP1528	WikiPathways:WP69	Physiological + Pathological hypertrophy (Heart)	T Cell Receptor Signaling Pathway	5.2698e-12	9.121e-10
WikiPathways Co-enrichment: Differential Expression	WikiPathways:WP236	WikiPathways:WP560	Adipogenesis	TGF Beta Signaling Pathway	0.00027033	0.004554
WikiPathways Co-enrichment: Differential Expression	WikiPathways:WP722	WikiPathways:WP727	Serotonin HTR1 Group --> FOS Pathway	VandyConte::Blakely Network	0.0002413	0.0041899
WikiPathways Co-enrichment: Differential Expression	WikiPathways:WP428	WikiPathways:WP673	Wnt Signaling Pathway	ErbB signaling pathway	4.1862e-05	0.00095376
WikiPathways Co-enrichment: Differential Expression	WikiPathways:WP51	WikiPathways:WP673	Regulation of Actin Cytoskeleton	ErbB signaling pathway	1.1939e-09	1.0767e-07
WikiPathways Co-enrichment: Differential Expression	WikiPathways:WP24	WikiPathways:WP80	Peptide GPCRs	Nucleotide GPCRs	4.0187e-06	0.00012428
WikiPathways Co-enrichment: Differential Expression	WikiPathways:WP1544	WikiPathways:WP69	MicroRNAs in cardiomyocyte hypertrophy	T Cell Receptor Signaling Pathway	1.6432e-09	1.3994e-07
WikiPathways Co-enrichment: Differential Expression	WikiPathways:WP364	WikiPathways:WP382	IL-6 Signaling Pathway	MAPK signaling pathway	8.2454e-11	1.0533e-08
WikiPathways Co-enrichment: Differential Expression	WikiPathways:WP205	WikiPathways:WP428	IL-7 Signaling Pathway	Wnt Signaling Pathway	2.9119e-06	9.469e-05
WikiPathways Co-enrichment: Differential Expression	WikiPathways:WP23	WikiPathways:WP382	B Cell Receptor Signaling Pathway	MAPK signaling pathway	5.0417e-09	3.8371e-07
WikiPathways Co-enrichment: Differential Expression	WikiPathways:WP176	WikiPathways:WP195	Folate	IL-1 Signaling Pathway	0.00035539	0.0057262
WikiPathways Co-enrichment: Differential Expression	WikiPathways:WP1434	WikiPathways:WP236	Osteopontin	Adipogenesis	0.00086018	0.012275
WikiPathways Co-enrichment: Differential Expression	WikiPathways:WP363	WikiPathways:WP53	Wnt Signaling Pathway NetPath	Id Signaling Pathway	0.00097588	0.013443
WikiPathways Co-enrichment: Differential Expression	WikiPathways:WP304	WikiPathways:WP395	Kit Receptor Signaling Pathway	IL-4 signaling Pathway	2.4649e-13	6.7822e-11
WikiPathways Co-enrichment: Differential Expression	WikiPathways:WP205	WikiPathways:WP395	IL-7 Signaling Pathway	IL-4 signaling Pathway	1.2328e-09	1.0933e-07
WikiPathways Co-enrichment: Differential Expression	WikiPathways:WP304	WikiPathways:WP35	Kit Receptor Signaling Pathway	G Protein Signaling Pathways	0.0030176	0.03516
WikiPathways Co-enrichment: Differential Expression	WikiPathways:WP1544	WikiPathways:WP364	MicroRNAs in cardiomyocyte hypertrophy	IL-6 Signaling Pathway	9.2264e-08	4.8773e-06
WikiPathways Co-enrichment: Differential Expression	WikiPathways:WP107	WikiPathways:WP411	Translation Factors	mRNA processing	5.3381e-08	3.0964e-06
WikiPathways Co-enrichment: Differential Expression	WikiPathways:WP560	WikiPathways:WP710	TGF Beta Signaling Pathway	DNA damage response (only ATM dependent)	0.004188	0.046331
WikiPathways Co-enrichment: Differential Expression	WikiPathways:WP205	WikiPathways:WP35	IL-7 Signaling Pathway	G Protein Signaling Pathways	1.1815e-05	0.00032098
WikiPathways Co-enrichment: Differential Expression	WikiPathways:WP127	WikiPathways:WP23	IL-5 Signaling Pathway	B Cell Receptor Signaling Pathway	0.0030816	0.035711
WikiPathways Co-enrichment: Differential Expression	WikiPathways:WP185	WikiPathways:WP437	Integrin-mediated cell adhesion	EGFR1 Signaling Pathway	0.0017434	0.022036
WikiPathways Co-enrichment: Differential Expression	WikiPathways:WP363	WikiPathways:WP722	Wnt Signaling Pathway NetPath	Serotonin HTR1 Group --> FOS Pathway	3.7129e-08	2.2384e-06
WikiPathways Co-enrichment: Differential Expression	WikiPathways:WP524	WikiPathways:WP722	G13 Signaling Pathway	Serotonin HTR1 Group --> FOS Pathway	3.7603e-05	0.00086964
WikiPathways Co-enrichment: Differential Expression	WikiPathways:WP322	WikiPathways:WP673	Osteoblast	ErbB signaling pathway	0.00014917	0.0027457
WikiPathways Co-enrichment: Differential Expression	WikiPathways:WP286	WikiPathways:WP581	IL-3 Signaling Pathway	EPO Receptor Signaling	0.00056904	0.0085764
WikiPathways Co-enrichment: Differential Expression	WikiPathways:WP1533	WikiPathways:WP554	Vitamin B12	ACE Inhibitor Pathway	0.0045239	0.049537
WikiPathways Co-enrichment: Differential Expression	WikiPathways:WP363	WikiPathways:WP712	Wnt Signaling Pathway NetPath	estrogen signalling	4.7633e-05	0.0010649
WikiPathways Co-enrichment: Differential Expression	WikiPathways:WP399	WikiPathways:WP49	Wnt Signaling Pathway and Pluripotency	IL-2 Signaling Pathway	7.7382e-07	3.0417e-05
WikiPathways Co-enrichment: Differential Expression	WikiPathways:WP722	WikiPathways:WP734	Serotonin HTR1 Group --> FOS Pathway	Serotonin Receptor 4/6/7 -> NR3C signaling	0.0037142	0.041735
WikiPathways Co-enrichment: Differential Expression	WikiPathways:WP254	WikiPathways:WP313	Apoptosis	Signaling of Hepatocyte Growth Factor Receptor	0.0019461	0.02417
WikiPathways Co-enrichment: Differential Expression	WikiPathways:WP3	WikiPathways:WP734	Keap1-Nrf2	Serotonin Receptor 4/6/7 -> NR3C signaling	0.00031199	0.0051429
WikiPathways Co-enrichment: Differential Expression	WikiPathways:WP35	WikiPathways:WP363	G Protein Signaling Pathways	Wnt Signaling Pathway NetPath	0.00035187	0.0057038
WikiPathways Co-enrichment: Differential Expression	WikiPathways:WP1528	WikiPathways:WP437	Physiological + Pathological hypertrophy (Heart)	EGFR1 Signaling Pathway	0.00026691	0.0045035
WikiPathways Co-enrichment: Differential Expression	WikiPathways:WP129	WikiPathways:WP615	Matrix Metalloproteinases	Senescence and Autophagy	2.3057e-08	1.4728e-06
WikiPathways Co-enrichment: Differential Expression	WikiPathways:WP530	WikiPathways:WP75	Cytokines and Inflammatory Response (BioCarta)	Toll-like receptor signaling pathway	1.0143e-08	7.0682e-07
WikiPathways Co-enrichment: Differential Expression	WikiPathways:WP1528	WikiPathways:WP712	Physiological + Pathological hypertrophy (Heart)	estrogen signalling	2.2302e-13	6.4683e-11
WikiPathways Co-enrichment: Differential Expression	WikiPathways:WP1449	WikiPathways:WP22	Regulation of toll-like receptor signaling pathway	IL-9 Signaling Pathway	0.0013016	0.01693
WikiPathways Co-enrichment: Differential Expression	WikiPathways:WP286	WikiPathways:WP313	IL-3 Signaling Pathway	Signaling of Hepatocyte Growth Factor Receptor	0.00066832	0.0098785
WikiPathways Co-enrichment: Differential Expression	WikiPathways:WP530	WikiPathways:WP619	Cytokines and Inflammatory Response (BioCarta)	Type II interferon signaling (IFNG)	0.0021254	0.026066
WikiPathways Co-enrichment: Differential Expression	WikiPathways:WP313	WikiPathways:WP710	Signaling of Hepatocyte Growth Factor Receptor	DNA damage response (only ATM dependent)	0.0045107	0.049443
WikiPathways Co-enrichment: Differential Expression	WikiPathways:WP254	WikiPathways:WP286	Apoptosis	IL-3 Signaling Pathway	0.00058173	0.0087431
WikiPathways Co-enrichment: Differential Expression	WikiPathways:WP49	WikiPathways:WP530	IL-2 Signaling Pathway	Cytokines and Inflammatory Response (BioCarta)	0.0010285	0.014006
WikiPathways Co-enrichment: Differential Expression	WikiPathways:WP286	WikiPathways:WP364	IL-3 Signaling Pathway	IL-6 Signaling Pathway	6.0094e-08	3.412e-06
WikiPathways Co-enrichment: Differential Expression	WikiPathways:WP185	WikiPathways:WP313	Integrin-mediated cell adhesion	Signaling of Hepatocyte Growth Factor Receptor	2.9452e-05	0.00070076
WikiPathways Co-enrichment: Differential Expression	WikiPathways:WP49	WikiPathways:WP75	IL-2 Signaling Pathway	Toll-like receptor signaling pathway	4.3184e-06	0.00013128
WikiPathways Co-enrichment: Differential Expression	WikiPathways:WP236	WikiPathways:WP53	Adipogenesis	Id Signaling Pathway	0.0018054	0.022739
WikiPathways Co-enrichment: Differential Expression	WikiPathways:WP185	WikiPathways:WP364	Integrin-mediated cell adhesion	IL-6 Signaling Pathway	0.00018587	0.0033243
WikiPathways Co-enrichment: Differential Expression	WikiPathways:WP1449	WikiPathways:WP673	Regulation of toll-like receptor signaling pathway	ErbB signaling pathway	0.00025338	0.0043365
WikiPathways Co-enrichment: Differential Expression	WikiPathways:WP1528	WikiPathways:WP26	Physiological + Pathological hypertrophy (Heart)	Signal Transduction of S1P Receptor	4.3375e-13	1.0825e-10
WikiPathways Co-enrichment: Differential Expression	WikiPathways:WP536	WikiPathways:WP732	Calcium Regulation in the Cardiac Cell	Serotonin Receptor 2 -> ELK-SRF/GATA4 signaling	0.00067606	0.0099791
WikiPathways Co-enrichment: Differential Expression	WikiPathways:WP382	WikiPathways:WP400	MAPK signaling pathway	p38 MAPK Signaling Pathway (BioCarta)	0.0011959	0.015746
WikiPathways Co-enrichment: Differential Expression	WikiPathways:WP185	WikiPathways:WP382	Integrin-mediated cell adhesion	MAPK signaling pathway	0.0027087	0.032012
WikiPathways Co-enrichment: Differential Expression	WikiPathways:WP272	WikiPathways:WP430	Blood Clotting Cascade	Statin Pathway PharmGKB	0.0040385	0.044909
WikiPathways Co-enrichment: Differential Expression	WikiPathways:WP384	WikiPathways:WP395	Apoptosis Modulation by HSP70	IL-4 signaling Pathway	3.8347e-07	1.6728e-05
WikiPathways Co-enrichment: Differential Expression	WikiPathways:WP117	WikiPathways:WP58	GPCRs, Other	Monoamine GPCRs	0.002854	0.033398
WikiPathways Co-enrichment: Differential Expression	WikiPathways:WP304	WikiPathways:WP673	Kit Receptor Signaling Pathway	ErbB signaling pathway	1.175e-08	8.031e-07
WikiPathways Co-enrichment: Differential Expression	WikiPathways:WP185	WikiPathways:WP51	Integrin-mediated cell adhesion	Regulation of Actin Cytoskeleton	5.8794e-08	3.3921e-06
WikiPathways Co-enrichment: Differential Expression	WikiPathways:WP382	WikiPathways:WP422	MAPK signaling pathway	MAPK Cascade	0.0019489	0.024177
WikiPathways Co-enrichment: Differential Expression	WikiPathways:WP437	WikiPathways:WP49	EGFR1 Signaling Pathway	IL-2 Signaling Pathway	3.4351e-06	0.00010842
WikiPathways Co-enrichment: Differential Expression	WikiPathways:WP254	WikiPathways:WP288	Apoptosis	NLR proteins	0.00036016	0.0057944
WikiPathways Co-enrichment: Differential Expression	WikiPathways:WP23	WikiPathways:WP673	B Cell Receptor Signaling Pathway	ErbB signaling pathway	7.0555e-18	5.0475e-15
WikiPathways Co-enrichment: Differential Expression	WikiPathways:WP1544	WikiPathways:WP262	MicroRNAs in cardiomyocyte hypertrophy	EBV LMP1 signaling	0.00013549	0.0025198
WikiPathways Co-enrichment: Differential Expression	WikiPathways:WP304	WikiPathways:WP75	Kit Receptor Signaling Pathway	Toll-like receptor signaling pathway	6.4883e-07	2.598e-05
WikiPathways Co-enrichment: Differential Expression	WikiPathways:WP127	WikiPathways:WP366	IL-5 Signaling Pathway	TGF-beta Receptor Signaling Pathway	8.9821e-09	6.4689e-07
WikiPathways Co-enrichment: Differential Expression	WikiPathways:WP314	WikiPathways:WP732	FAS pathway and Stress induction of HSP regulation	Serotonin Receptor 2 -> ELK-SRF/GATA4 signaling	9.1223e-05	0.001854
WikiPathways Co-enrichment: Differential Expression	WikiPathways:WP313	WikiPathways:WP51	Signaling of Hepatocyte Growth Factor Receptor	Regulation of Actin Cytoskeleton	4.0744e-07	1.7489e-05
WikiPathways Co-enrichment: Differential Expression	WikiPathways:WP205	WikiPathways:WP313	IL-7 Signaling Pathway	Signaling of Hepatocyte Growth Factor Receptor	1.0112e-06	3.8479e-05
WikiPathways Co-enrichment: Differential Expression	WikiPathways:WP259	WikiPathways:WP400	Nifedipine	p38 MAPK Signaling Pathway (BioCarta)	3.0542e-06	9.8718e-05
WikiPathways Co-enrichment: Differential Expression	WikiPathways:WP1449	WikiPathways:WP395	Regulation of toll-like receptor signaling pathway	IL-4 signaling Pathway	0.00069828	0.010251
WikiPathways Co-enrichment: Differential Expression	WikiPathways:WP26	WikiPathways:WP304	Signal Transduction of S1P Receptor	Kit Receptor Signaling Pathway	1.515e-05	0.00040143
WikiPathways Co-enrichment: Differential Expression	WikiPathways:WP185	WikiPathways:WP560	Integrin-mediated cell adhesion	TGF Beta Signaling Pathway	0.00087958	0.012469
WikiPathways Co-enrichment: Differential Expression	WikiPathways:WP1434	WikiPathways:WP395	Osteopontin	IL-4 signaling Pathway	0.0037007	0.041758
WikiPathways Co-enrichment: Differential Expression	WikiPathways:WP244	WikiPathways:WP51	Alpha6-Beta4 Integrin Signaling Pathway	Regulation of Actin Cytoskeleton	5.0676e-11	7.0625e-09
WikiPathways Co-enrichment: Differential Expression	WikiPathways:WP400	WikiPathways:WP581	p38 MAPK Signaling Pathway (BioCarta)	EPO Receptor Signaling	4.8381e-07	2.036e-05
WikiPathways Co-enrichment: Differential Expression	WikiPathways:WP1528	WikiPathways:WP244	Physiological + Pathological hypertrophy (Heart)	Alpha6-Beta4 Integrin Signaling Pathway	4.4696e-07	1.9033e-05
WikiPathways Co-enrichment: Differential Expression	WikiPathways:WP236	WikiPathways:WP395	Adipogenesis	IL-4 signaling Pathway	0.0018425	0.023153
WikiPathways Co-enrichment: Differential Expression	WikiPathways:WP722	WikiPathways:WP732	Serotonin HTR1 Group --> FOS Pathway	Serotonin Receptor 2 -> ELK-SRF/GATA4 signaling	2.1258e-07	1.0094e-05
WikiPathways Co-enrichment: Differential Expression	WikiPathways:WP231	WikiPathways:WP673	TNF-alpha/NF-kB Signaling Pathway	ErbB signaling pathway	0.0010113	0.013825
WikiPathways Co-enrichment: Differential Expression	WikiPathways:WP422	WikiPathways:WP51	MAPK Cascade	Regulation of Actin Cytoskeleton	9.3924e-05	0.0018981
WikiPathways Co-enrichment: Differential Expression	WikiPathways:WP254	WikiPathways:WP49	Apoptosis	IL-2 Signaling Pathway	2.5169e-05	0.00061525
WikiPathways Co-enrichment: Differential Expression	WikiPathways:WP1544	WikiPathways:WP581	MicroRNAs in cardiomyocyte hypertrophy	EPO Receptor Signaling	3.1398e-05	0.00074214
WikiPathways Co-enrichment: Differential Expression	WikiPathways:WP481	WikiPathways:WP69	Insulin Signaling	T Cell Receptor Signaling Pathway	0.00012162	0.0023431
WikiPathways Co-enrichment: Differential Expression	WikiPathways:WP314	WikiPathways:WP75	FAS pathway and Stress induction of HSP regulation	Toll-like receptor signaling pathway	2.7692e-05	0.00066628
WikiPathways Co-enrichment: Differential Expression	WikiPathways:WP22	WikiPathways:WP382	IL-9 Signaling Pathway	MAPK signaling pathway	0.0036418	0.041181
WikiPathways Co-enrichment: Differential Expression	WikiPathways:WP395	WikiPathways:WP400	IL-4 signaling Pathway	p38 MAPK Signaling Pathway (BioCarta)	0.0029352	0.034274
WikiPathways Co-enrichment: Differential Expression	WikiPathways:WP229	WikiPathways:WP3	Irinotecan Pathway	Keap1-Nrf2	0.0017652	0.022258
WikiPathways Co-enrichment: Differential Expression	WikiPathways:WP22	WikiPathways:WP712	IL-9 Signaling Pathway	estrogen signalling	5.8719e-19	6.3012e-16
WikiPathways Co-enrichment: Differential Expression	WikiPathways:WP205	WikiPathways:WP437	IL-7 Signaling Pathway	EGFR1 Signaling Pathway	4.6759e-06	0.00013977
WikiPathways Co-enrichment: Differential Expression	WikiPathways:WP15	WikiPathways:WP195	Selenium	IL-1 Signaling Pathway	0.00012055	0.0023308
WikiPathways Co-enrichment: Differential Expression	WikiPathways:WP481	WikiPathways:WP673	Insulin Signaling	ErbB signaling pathway	0.00032177	0.0052878
WikiPathways Co-enrichment: Differential Expression	WikiPathways:WP306	WikiPathways:WP474	Focal Adhesion	Endochondral Ossification	0.0011688	0.015504
WikiPathways Co-enrichment: Differential Expression	WikiPathways:WP22	WikiPathways:WP428	IL-9 Signaling Pathway	Wnt Signaling Pathway	6.1717e-08	3.4857e-06
WikiPathways Co-enrichment: Differential Expression	WikiPathways:WP304	WikiPathways:WP524	Kit Receptor Signaling Pathway	G13 Signaling Pathway	1.2769e-09	1.1232e-07
WikiPathways Co-enrichment: Differential Expression	WikiPathways:WP325	WikiPathways:WP368	Triacylglyceride Synthesis	Mitochondrial LC-Fatty Acid Beta-Oxidation	0.0032422	0.037291
WikiPathways Co-enrichment: Differential Expression	WikiPathways:WP127	WikiPathways:WP244	IL-5 Signaling Pathway	Alpha6-Beta4 Integrin Signaling Pathway	9.0717e-15	3.0421e-12
WikiPathways Co-enrichment: Differential Expression	WikiPathways:WP304	WikiPathways:WP428	Kit Receptor Signaling Pathway	Wnt Signaling Pathway	1.372e-06	5.0594e-05
WikiPathways Co-enrichment: Differential Expression	WikiPathways:WP195	WikiPathways:WP75	IL-1 Signaling Pathway	Toll-like receptor signaling pathway	1.6211e-05	0.00042742
WikiPathways Co-enrichment: Differential Expression	WikiPathways:WP205	WikiPathways:WP524	IL-7 Signaling Pathway	G13 Signaling Pathway	0.00016977	0.0030826
WikiPathways Co-enrichment: Differential Expression	WikiPathways:WP138	WikiPathways:WP286	Androgen Receptor Signaling Pathway	IL-3 Signaling Pathway	9.7905e-10	9.1358e-08
WikiPathways Co-enrichment: Differential Expression	WikiPathways:WP61	WikiPathways:WP712	Delta-Notch Signaling Pathway	estrogen signalling	1.2832e-05	0.00034511
WikiPathways Co-enrichment: Differential Expression	WikiPathways:WP1528	WikiPathways:WP304	Physiological + Pathological hypertrophy (Heart)	Kit Receptor Signaling Pathway	5.1128e-07	2.1348e-05
WikiPathways Co-enrichment: Differential Expression	WikiPathways:WP306	WikiPathways:WP615	Focal Adhesion	Senescence and Autophagy	0.00035323	0.0057086
WikiPathways Co-enrichment: Differential Expression	WikiPathways:WP395	WikiPathways:WP673	IL-4 signaling Pathway	ErbB signaling pathway	7.1297e-19	6.3757e-16
WikiPathways Co-enrichment: Differential Expression	WikiPathways:WP185	WikiPathways:WP428	Integrin-mediated cell adhesion	Wnt Signaling Pathway	1.3749e-08	9.1637e-07
WikiPathways Co-enrichment: Differential Expression	WikiPathways:WP127	WikiPathways:WP530	IL-5 Signaling Pathway	Cytokines and Inflammatory Response (BioCarta)	0.00038122	0.0060786
WikiPathways Co-enrichment: Differential Expression	WikiPathways:WP244	WikiPathways:WP399	Alpha6-Beta4 Integrin Signaling Pathway	Wnt Signaling Pathway and Pluripotency	4.9861e-06	0.00014781
WikiPathways Co-enrichment: Differential Expression	WikiPathways:WP678	WikiPathways:WP698	Arachidonate Epoxygenase / Epoxide Hydrolase	Glucuronidation	0.00029916	0.0049695
WikiPathways Co-enrichment: Differential Expression	WikiPathways:WP516	WikiPathways:WP560	Hypertrophy Model	TGF Beta Signaling Pathway	0.0002844	0.0047685
WikiPathways Co-enrichment: Differential Expression	WikiPathways:WP313	WikiPathways:WP34	Signaling of Hepatocyte Growth Factor Receptor	Ovarian Infertility Genes	0.0011514	0.01533
WikiPathways Co-enrichment: Differential Expression	WikiPathways:WP1528	WikiPathways:WP581	Physiological + Pathological hypertrophy (Heart)	EPO Receptor Signaling	7.0106e-19	6.8392e-16
WikiPathways Co-enrichment: Differential Expression	WikiPathways:WP22	WikiPathways:WP75	IL-9 Signaling Pathway	Toll-like receptor signaling pathway	0.0013016	0.016909
WikiPathways Co-enrichment: Differential Expression	WikiPathways:WP49	WikiPathways:WP722	IL-2 Signaling Pathway	Serotonin HTR1 Group --> FOS Pathway	2.8684e-07	1.2879e-05
WikiPathways Co-enrichment: Differential Expression	WikiPathways:WP404	WikiPathways:WP466	Nucleotide Metabolism	DNA Replication	2.7985e-09	2.2411e-07
WikiPathways Co-enrichment: Differential Expression	WikiPathways:WP286	WikiPathways:WP75	IL-3 Signaling Pathway	Toll-like receptor signaling pathway	2.1083e-05	0.00053358
WikiPathways Co-enrichment: Differential Expression	WikiPathways:WP205	WikiPathways:WP481	IL-7 Signaling Pathway	Insulin Signaling	0.0018354	0.02309
WikiPathways Co-enrichment: Differential Expression	WikiPathways:WP254	WikiPathways:WP581	Apoptosis	EPO Receptor Signaling	0.00079512	0.011546
WikiPathways Co-enrichment: Differential Expression	WikiPathways:WP26	WikiPathways:WP286	Signal Transduction of S1P Receptor	IL-3 Signaling Pathway	4.9805e-05	0.0011065
WikiPathways Co-enrichment: Differential Expression	WikiPathways:WP1544	WikiPathways:WP244	MicroRNAs in cardiomyocyte hypertrophy	Alpha6-Beta4 Integrin Signaling Pathway	1.5692e-06	5.5758e-05
WikiPathways Co-enrichment: Differential Expression	WikiPathways:WP1528	WikiPathways:WP49	Physiological + Pathological hypertrophy (Heart)	IL-2 Signaling Pathway	1.6291e-11	2.5336e-09
WikiPathways Co-enrichment: Differential Expression	WikiPathways:WP289	WikiPathways:WP51	Myometrial Relaxation and Contraction Pathways	Regulation of Actin Cytoskeleton	9.5405e-05	0.0019172
WikiPathways Co-enrichment: Differential Expression	WikiPathways:WP51	WikiPathways:WP732	Regulation of Actin Cytoskeleton	Serotonin Receptor 2 -> ELK-SRF/GATA4 signaling	0.0014441	0.018581
WikiPathways Co-enrichment: Differential Expression	WikiPathways:WP437	WikiPathways:WP524	EGFR1 Signaling Pathway	G13 Signaling Pathway	1.193e-07	6.1254e-06
WikiPathways Co-enrichment: Differential Expression	WikiPathways:WP1544	WikiPathways:WP384	MicroRNAs in cardiomyocyte hypertrophy	Apoptosis Modulation by HSP70	9.6178e-09	6.8806e-07
WikiPathways Co-enrichment: Differential Expression	WikiPathways:WP314	WikiPathways:WP722	FAS pathway and Stress induction of HSP regulation	Serotonin HTR1 Group --> FOS Pathway	0.00039483	0.0062676
WikiPathways Co-enrichment: Differential Expression	WikiPathways:WP244	WikiPathways:WP363	Alpha6-Beta4 Integrin Signaling Pathway	Wnt Signaling Pathway NetPath	5.1295e-08	2.9916e-06
WikiPathways Co-enrichment: Differential Expression	WikiPathways:WP289	WikiPathways:WP422	Myometrial Relaxation and Contraction Pathways	MAPK Cascade	0.00013449	0.0025143
WikiPathways Co-enrichment: Differential Expression	WikiPathways:WP185	WikiPathways:WP289	Integrin-mediated cell adhesion	Myometrial Relaxation and Contraction Pathways	4.5195e-06	0.00013623
WikiPathways Co-enrichment: Differential Expression	WikiPathways:WP51	WikiPathways:WP722	Regulation of Actin Cytoskeleton	Serotonin HTR1 Group --> FOS Pathway	1.0014e-07	5.2419e-06
WikiPathways Co-enrichment: Differential Expression	WikiPathways:WP26	WikiPathways:WP673	Signal Transduction of S1P Receptor	ErbB signaling pathway	6.4121e-12	1.0751e-09
WikiPathways Co-enrichment: Differential Expression	WikiPathways:WP69	WikiPathways:WP712	T Cell Receptor Signaling Pathway	estrogen signalling	6.0041e-09	4.5056e-07
WikiPathways Co-enrichment: Differential Expression	WikiPathways:WP259	WikiPathways:WP363	Nifedipine	Wnt Signaling Pathway NetPath	0.00018123	0.0032522
WikiPathways Co-enrichment: Differential Expression	WikiPathways:WP288	WikiPathways:WP428	NLR proteins	Wnt Signaling Pathway	0.00012708	0.0024093
WikiPathways Co-enrichment: Differential Expression	WikiPathways:WP524	WikiPathways:WP712	G13 Signaling Pathway	estrogen signalling	0.002274	0.027667
WikiPathways Co-enrichment: Differential Expression	WikiPathways:WP364	WikiPathways:WP395	IL-6 Signaling Pathway	IL-4 signaling Pathway	7.6503e-16	3.2838e-13
WikiPathways Co-enrichment: Differential Expression	WikiPathways:WP23	WikiPathways:WP254	B Cell Receptor Signaling Pathway	Apoptosis	0.0005913	0.0088621
WikiPathways Co-enrichment: Differential Expression	WikiPathways:WP138	WikiPathways:WP1544	Androgen Receptor Signaling Pathway	MicroRNAs in cardiomyocyte hypertrophy	0.0013011	0.016945
WikiPathways Co-enrichment: Differential Expression	WikiPathways:WP364	WikiPathways:WP384	IL-6 Signaling Pathway	Apoptosis Modulation by HSP70	0.00032647	0.0053323
WikiPathways Co-enrichment: Differential Expression	WikiPathways:WP366	WikiPathways:WP422	TGF-beta Receptor Signaling Pathway	MAPK Cascade	8.607e-05	0.0017559
WikiPathways Co-enrichment: Differential Expression	WikiPathways:WP49	WikiPathways:WP560	IL-2 Signaling Pathway	TGF Beta Signaling Pathway	0.00017284	0.0031277
WikiPathways Co-enrichment: Differential Expression	WikiPathways:WP306	WikiPathways:WP49	Focal Adhesion	IL-2 Signaling Pathway	0.00026611	0.0045042
WikiPathways Co-enrichment: Differential Expression	WikiPathways:WP1544	WikiPathways:WP49	MicroRNAs in cardiomyocyte hypertrophy	IL-2 Signaling Pathway	7.8761e-09	5.7889e-07
WikiPathways Co-enrichment: Differential Expression	WikiPathways:WP1544	WikiPathways:WP51	MicroRNAs in cardiomyocyte hypertrophy	Regulation of Actin Cytoskeleton	1.8256e-05	0.00047319
WikiPathways Co-enrichment: Differential Expression	WikiPathways:WP314	WikiPathways:WP51	FAS pathway and Stress induction of HSP regulation	Regulation of Actin Cytoskeleton	0.0012466	0.016354
WikiPathways Co-enrichment: Differential Expression	WikiPathways:WP22	WikiPathways:WP399	IL-9 Signaling Pathway	Wnt Signaling Pathway and Pluripotency	9.2366e-06	0.0002548
WikiPathways Co-enrichment: Differential Expression	WikiPathways:WP395	WikiPathways:WP712	IL-4 signaling Pathway	estrogen signalling	2.5577e-05	0.00062237
WikiPathways Co-enrichment: Differential Expression	WikiPathways:WP363	WikiPathways:WP51	Wnt Signaling Pathway NetPath	Regulation of Actin Cytoskeleton	2.7874e-05	0.00066917
WikiPathways Co-enrichment: Differential Expression	WikiPathways:WP272	WikiPathways:WP558	Blood Clotting Cascade	Complement and Coagulation Cascades KEGG	3.2247e-06	0.0001033
WikiPathways Co-enrichment: Differential Expression	WikiPathways:WP400	WikiPathways:WP437	p38 MAPK Signaling Pathway (BioCarta)	EGFR1 Signaling Pathway	0.0002015	0.0035389
WikiPathways Co-enrichment: Differential Expression	WikiPathways:WP127	WikiPathways:WP581	IL-5 Signaling Pathway	EPO Receptor Signaling	5.0961e-05	0.0011299
WikiPathways Co-enrichment: Differential Expression	WikiPathways:WP666	WikiPathways:WP722	Hypothetical Network for Drug Addiction	Serotonin HTR1 Group --> FOS Pathway	2.6172e-06	8.6683e-05
WikiPathways Co-enrichment: Differential Expression	WikiPathways:WP384	WikiPathways:WP45	Apoptosis Modulation by HSP70	G1 to S cell cycle control	5.9981e-05	0.0012899
WikiPathways Co-enrichment: Differential Expression	WikiPathways:WP1544	WikiPathways:WP366	MicroRNAs in cardiomyocyte hypertrophy	TGF-beta Receptor Signaling Pathway	0.00062043	0.0092598
WikiPathways Co-enrichment: Differential Expression	WikiPathways:WP127	WikiPathways:WP254	IL-5 Signaling Pathway	Apoptosis	2.4802e-10	2.8929e-08
WikiPathways Co-enrichment: Differential Expression	WikiPathways:WP117	WikiPathways:WP24	GPCRs, Other	Peptide GPCRs	1.6825e-06	5.9195e-05
WikiPathways Co-enrichment: Differential Expression	WikiPathways:WP560	WikiPathways:WP712	TGF Beta Signaling Pathway	estrogen signalling	0.00044431	0.0069502
WikiPathways Co-enrichment: Differential Expression	WikiPathways:WP22	WikiPathways:WP366	IL-9 Signaling Pathway	TGF-beta Receptor Signaling Pathway	2.4958e-05	0.00061146
WikiPathways Co-enrichment: Differential Expression	WikiPathways:WP1544	WikiPathways:WP734	MicroRNAs in cardiomyocyte hypertrophy	Serotonin Receptor 4/6/7 -> NR3C signaling	0.00042355	0.0066742
WikiPathways Co-enrichment: Differential Expression	WikiPathways:WP185	WikiPathways:WP481	Integrin-mediated cell adhesion	Insulin Signaling	0.0018956	0.023708
WikiPathways Co-enrichment: Differential Expression	WikiPathways:WP288	WikiPathways:WP395	NLR proteins	IL-4 signaling Pathway	2.8775e-06	9.3856e-05
WikiPathways Co-enrichment: Differential Expression	WikiPathways:WP497	WikiPathways:WP534	Urea cycle and metabolism of amino groups	Glycolysis and Gluconeogenesis	0.00054999	0.0083597
WikiPathways Co-enrichment: Differential Expression	WikiPathways:WP428	WikiPathways:WP581	Wnt Signaling Pathway	EPO Receptor Signaling	7.6196e-08	4.1718e-06
WikiPathways Co-enrichment: Differential Expression	WikiPathways:WP422	WikiPathways:WP581	MAPK Cascade	EPO Receptor Signaling	0.00032531	0.0053215
WikiPathways Co-enrichment: Differential Expression	WikiPathways:WP304	WikiPathways:WP69	Kit Receptor Signaling Pathway	T Cell Receptor Signaling Pathway	1.7205e-05	0.00044813
WikiPathways Co-enrichment: Differential Expression	WikiPathways:WP117	WikiPathways:WP247	GPCRs, Other	Small Ligand GPCRs	1.229e-08	8.2424e-07
WikiPathways Co-enrichment: Differential Expression	WikiPathways:WP399	WikiPathways:WP673	Wnt Signaling Pathway and Pluripotency	ErbB signaling pathway	1.5662e-06	5.5836e-05
WikiPathways Co-enrichment: Differential Expression	WikiPathways:WP205	WikiPathways:WP314	IL-7 Signaling Pathway	FAS pathway and Stress induction of HSP regulation	7.3283e-13	1.6383e-10
WikiPathways Co-enrichment: Differential Expression	WikiPathways:WP1528	WikiPathways:WP259	Physiological + Pathological hypertrophy (Heart)	Nifedipine	7.0812e-06	0.0002005
WikiPathways Co-enrichment: Differential Expression	WikiPathways:WP23	WikiPathways:WP49	B Cell Receptor Signaling Pathway	IL-2 Signaling Pathway	8.97e-07	3.475e-05
WikiPathways Co-enrichment: Differential Expression	WikiPathways:WP179	WikiPathways:WP45	Cell cycle	G1 to S cell cycle control	1.2773e-07	6.4352e-06
WikiPathways Co-enrichment: Differential Expression	WikiPathways:WP363	WikiPathways:WP710	Wnt Signaling Pathway NetPath	DNA damage response (only ATM dependent)	4.2612e-05	0.0009688
WikiPathways Co-enrichment: Differential Expression	WikiPathways:WP138	WikiPathways:WP366	Androgen Receptor Signaling Pathway	TGF-beta Receptor Signaling Pathway	2.4998e-07	1.1563e-05
WikiPathways Co-enrichment: Differential Expression	WikiPathways:WP205	WikiPathways:WP673	IL-7 Signaling Pathway	ErbB signaling pathway	3.5611e-19	4.2461e-16
WikiPathways Co-enrichment: Differential Expression	WikiPathways:WP364	WikiPathways:WP61	IL-6 Signaling Pathway	Delta-Notch Signaling Pathway	0.0028983	0.03388
WikiPathways Co-enrichment: Differential Expression	WikiPathways:WP49	WikiPathways:WP712	IL-2 Signaling Pathway	estrogen signalling	1.1433e-05	0.00031219
WikiPathways Co-enrichment: Differential Expression	WikiPathways:WP363	WikiPathways:WP560	Wnt Signaling Pathway NetPath	TGF Beta Signaling Pathway	0.0011746	0.015522
WikiPathways Co-enrichment: Differential Expression	WikiPathways:WP286	WikiPathways:WP384	IL-3 Signaling Pathway	Apoptosis Modulation by HSP70	1.0461e-10	1.3053e-08
WikiPathways Co-enrichment: Differential Expression	WikiPathways:WP127	WikiPathways:WP185	IL-5 Signaling Pathway	Integrin-mediated cell adhesion	1.6074e-08	1.0518e-06
WikiPathways Co-enrichment: Differential Expression	WikiPathways:WP138	WikiPathways:WP304	Androgen Receptor Signaling Pathway	Kit Receptor Signaling Pathway	5.3693e-06	0.00015743
WikiPathways Co-enrichment: Differential Expression	WikiPathways:WP286	WikiPathways:WP395	IL-3 Signaling Pathway	IL-4 signaling Pathway	5.2549e-05	0.0011555
WikiPathways Co-enrichment: Differential Expression	WikiPathways:WP23	WikiPathways:WP3	B Cell Receptor Signaling Pathway	Keap1-Nrf2	0.00068528	0.010074
WikiPathways Co-enrichment: Differential Expression	WikiPathways:WP286	WikiPathways:WP428	IL-3 Signaling Pathway	Wnt Signaling Pathway	0.00049208	0.0075978
WikiPathways Co-enrichment: Differential Expression	WikiPathways:WP286	WikiPathways:WP734	IL-3 Signaling Pathway	Serotonin Receptor 4/6/7 -> NR3C signaling	0.0015543	0.019904
WikiPathways Co-enrichment: Differential Expression	WikiPathways:WP49	WikiPathways:WP51	IL-2 Signaling Pathway	Regulation of Actin Cytoskeleton	3.4487e-05	0.00080278
WikiPathways Co-enrichment: Differential Expression	WikiPathways:WP138	WikiPathways:WP710	Androgen Receptor Signaling Pathway	DNA damage response (only ATM dependent)	0.0019826	0.024511
WikiPathways Co-enrichment: Differential Expression	WikiPathways:WP35	WikiPathways:WP422	G Protein Signaling Pathways	MAPK Cascade	2.5302e-05	0.00061708
WikiPathways Co-enrichment: Differential Expression	WikiPathways:WP1544	WikiPathways:WP35	MicroRNAs in cardiomyocyte hypertrophy	G Protein Signaling Pathways	6.8595e-05	0.0014519
WikiPathways Co-enrichment: Differential Expression	WikiPathways:WP364	WikiPathways:WP673	IL-6 Signaling Pathway	ErbB signaling pathway	1.0195e-17	6.8378e-15
WikiPathways Co-enrichment: Differential Expression	WikiPathways:WP205	WikiPathways:WP286	IL-7 Signaling Pathway	IL-3 Signaling Pathway	1.8565e-05	0.00048004
WikiPathways Co-enrichment: Differential Expression	WikiPathways:WP286	WikiPathways:WP366	IL-3 Signaling Pathway	TGF-beta Receptor Signaling Pathway	1.5335e-10	1.849e-08
WikiPathways Co-enrichment: Differential Expression	WikiPathways:WP314	WikiPathways:WP422	FAS pathway and Stress induction of HSP regulation	MAPK Cascade	3.797e-06	0.0001181
WikiPathways Co-enrichment: Differential Expression	WikiPathways:WP1528	WikiPathways:WP34	Physiological + Pathological hypertrophy (Heart)	Ovarian Infertility Genes	0.00093294	0.012951
WikiPathways Co-enrichment: Differential Expression	WikiPathways:WP619	WikiPathways:WP75	Type II interferon signaling (IFNG)	Toll-like receptor signaling pathway	2.9919e-07	1.3322e-05
WikiPathways Co-enrichment: Differential Expression	WikiPathways:WP185	WikiPathways:WP366	Integrin-mediated cell adhesion	TGF-beta Receptor Signaling Pathway	3.3387e-06	0.000106
WikiPathways Co-enrichment: Differential Expression	WikiPathways:WP244	WikiPathways:WP395	Alpha6-Beta4 Integrin Signaling Pathway	IL-4 signaling Pathway	0.00093727	0.012995
WikiPathways Co-enrichment: Differential Expression	WikiPathways:WP536	WikiPathways:WP734	Calcium Regulation in the Cardiac Cell	Serotonin Receptor 4/6/7 -> NR3C signaling	0.00068434	0.010074
WikiPathways Co-enrichment: Differential Expression	WikiPathways:WP53	WikiPathways:WP560	Id Signaling Pathway	TGF Beta Signaling Pathway	0.00029982	0.0049728
WikiPathways Co-enrichment: Differential Expression	WikiPathways:WP206	WikiPathways:WP465	Fatty Acid Omega Oxidation	Tryptophan metabolism	7.8937e-06	0.00022117
WikiPathways Co-enrichment: Differential Expression	WikiPathways:WP313	WikiPathways:WP364	Signaling of Hepatocyte Growth Factor Receptor	IL-6 Signaling Pathway	2.1512e-05	0.00054061
WikiPathways Co-enrichment: Differential Expression	WikiPathways:WP288	WikiPathways:WP734	NLR proteins	Serotonin Receptor 4/6/7 -> NR3C signaling	0.0008146	0.011734
WikiPathways Co-enrichment: Differential Expression	WikiPathways:WP205	WikiPathways:WP49	IL-7 Signaling Pathway	IL-2 Signaling Pathway	9.8104e-07	3.7598e-05
WikiPathways Co-enrichment: Differential Expression	WikiPathways:WP395	WikiPathways:WP61	IL-4 signaling Pathway	Delta-Notch Signaling Pathway	6.6453e-08	3.7141e-06
WikiPathways Co-enrichment: Differential Expression	WikiPathways:WP288	WikiPathways:WP673	NLR proteins	ErbB signaling pathway	7.4911e-05	0.0015639
WikiPathways Co-enrichment: Differential Expression	WikiPathways:WP673	WikiPathways:WP722	ErbB signaling pathway	Serotonin HTR1 Group --> FOS Pathway	1.6563e-15	6.5829e-13
WikiPathways Co-enrichment: Differential Expression	WikiPathways:WP673	WikiPathways:WP710	ErbB signaling pathway	DNA damage response (only ATM dependent)	1.0542e-05	0.00029006
WikiPathways Co-enrichment: Differential Expression	WikiPathways:WP313	WikiPathways:WP53	Signaling of Hepatocyte Growth Factor Receptor	Id Signaling Pathway	0.0044016	0.048445
WikiPathways Co-enrichment: Differential Expression	WikiPathways:WP205	WikiPathways:WP254	IL-7 Signaling Pathway	Apoptosis	9.4965e-05	0.0019119
WikiPathways Co-enrichment: Differential Expression	WikiPathways:WP51	WikiPathways:WP581	Regulation of Actin Cytoskeleton	EPO Receptor Signaling	0.00051181	0.0078461
WikiPathways Co-enrichment: Differential Expression	WikiPathways:WP22	WikiPathways:WP69	IL-9 Signaling Pathway	T Cell Receptor Signaling Pathway	0.0018462	0.023171
WikiPathways Co-enrichment: Differential Expression	WikiPathways:WP364	WikiPathways:WP732	IL-6 Signaling Pathway	Serotonin Receptor 2 -> ELK-SRF/GATA4 signaling	0.00025738	0.004384
WikiPathways Co-enrichment: Differential Expression	WikiPathways:WP673	WikiPathways:WP732	ErbB signaling pathway	Serotonin Receptor 2 -> ELK-SRF/GATA4 signaling	2.6528e-17	1.5815e-14
WikiPathways Co-enrichment: Differential Expression	WikiPathways:WP400	WikiPathways:WP481	p38 MAPK Signaling Pathway (BioCarta)	Insulin Signaling	0.00019029	0.0033808
WikiPathways Co-enrichment: Differential Expression	WikiPathways:WP185	WikiPathways:WP22	Integrin-mediated cell adhesion	IL-9 Signaling Pathway	0.0027294	0.032186
WikiPathways Co-enrichment: Differential Expression	WikiPathways:WP306	WikiPathways:WP734	Focal Adhesion	Serotonin Receptor 4/6/7 -> NR3C signaling	0.002671	0.031636
WikiPathways Co-enrichment: Differential Expression	WikiPathways:WP366	WikiPathways:WP734	TGF-beta Receptor Signaling Pathway	Serotonin Receptor 4/6/7 -> NR3C signaling	0.00029608	0.0049337
WikiPathways Co-enrichment: Differential Expression	WikiPathways:WP26	WikiPathways:WP732	Signal Transduction of S1P Receptor	Serotonin Receptor 2 -> ELK-SRF/GATA4 signaling	1.0136e-11	1.6733e-09
WikiPathways Co-enrichment: Differential Expression	WikiPathways:WP623	WikiPathways:WP78	Oxidative phosphorylation	TCA Cycle	0.00048001	0.0074328
WikiPathways Co-enrichment: Differential Expression	WikiPathways:WP138	WikiPathways:WP1434	Androgen Receptor Signaling Pathway	Osteopontin	6.1282e-07	2.491e-05
WikiPathways Co-enrichment: Differential Expression	WikiPathways:WP481	WikiPathways:WP722	Insulin Signaling	Serotonin HTR1 Group --> FOS Pathway	0.0011239	0.015019
WikiPathways Co-enrichment: Differential Expression	WikiPathways:WP286	WikiPathways:WP34	IL-3 Signaling Pathway	Ovarian Infertility Genes	0.00024441	0.0042303
WikiPathways Co-enrichment: Differential Expression	WikiPathways:WP1434	WikiPathways:WP560	Osteopontin	TGF Beta Signaling Pathway	3.3921e-06	0.00010738
WikiPathways Co-enrichment: Differential Expression	WikiPathways:WP24	WikiPathways:WP455	Peptide GPCRs	GPCRs, Class A Rhodopsin-like	1.5946e-06	5.6287e-05
WikiPathways Co-enrichment: Differential Expression	WikiPathways:WP185	WikiPathways:WP244	Integrin-mediated cell adhesion	Alpha6-Beta4 Integrin Signaling Pathway	1.2035e-05	0.00032612
WikiPathways Co-enrichment: Differential Expression	WikiPathways:WP313	WikiPathways:WP481	Signaling of Hepatocyte Growth Factor Receptor	Insulin Signaling	8.7867e-08	4.691e-06
WikiPathways Co-enrichment: Differential Expression	WikiPathways:WP34	WikiPathways:WP422	Ovarian Infertility Genes	MAPK Cascade	0.00015369	0.0028192
WikiPathways Co-enrichment: Differential Expression	WikiPathways:WP382	WikiPathways:WP384	MAPK signaling pathway	Apoptosis Modulation by HSP70	2.3646e-05	0.00058737
WikiPathways Co-enrichment: Differential Expression	WikiPathways:WP288	WikiPathways:WP49	NLR proteins	IL-2 Signaling Pathway	0.0015033	0.019274
WikiPathways Co-enrichment: Differential Expression	WikiPathways:WP313	WikiPathways:WP363	Signaling of Hepatocyte Growth Factor Receptor	Wnt Signaling Pathway NetPath	4.3178e-06	0.00013201
WikiPathways Co-enrichment: Differential Expression	WikiPathways:WP244	WikiPathways:WP400	Alpha6-Beta4 Integrin Signaling Pathway	p38 MAPK Signaling Pathway (BioCarta)	0.0012109	0.015924
WikiPathways Co-enrichment: Differential Expression	WikiPathways:WP272	WikiPathways:WP554	Blood Clotting Cascade	ACE Inhibitor Pathway	4.9115e-05	0.0010935
WikiPathways Co-enrichment: Differential Expression	WikiPathways:WP428	WikiPathways:WP61	Wnt Signaling Pathway	Delta-Notch Signaling Pathway	0.00053701	0.0081856
WikiPathways Co-enrichment: Differential Expression	WikiPathways:WP138	WikiPathways:WP615	Androgen Receptor Signaling Pathway	Senescence and Autophagy	0.0015964	0.020321
WikiPathways Co-enrichment: Differential Expression	WikiPathways:WP236	WikiPathways:WP712	Adipogenesis	estrogen signalling	0.00033299	0.0054305
WikiPathways Co-enrichment: Differential Expression	WikiPathways:WP289	WikiPathways:WP734	Myometrial Relaxation and Contraction Pathways	Serotonin Receptor 4/6/7 -> NR3C signaling	0.0016043	0.020398
WikiPathways Co-enrichment: Differential Expression	WikiPathways:WP428	WikiPathways:WP49	Wnt Signaling Pathway	IL-2 Signaling Pathway	2.2839e-06	7.7806e-05
WikiPathways Co-enrichment: Differential Expression	WikiPathways:WP34	WikiPathways:WP673	Ovarian Infertility Genes	ErbB signaling pathway	0.0026347	0.031379
WikiPathways Co-enrichment: Differential Expression	WikiPathways:WP384	WikiPathways:WP49	Apoptosis Modulation by HSP70	IL-2 Signaling Pathway	5.9697e-07	2.4358e-05
WikiPathways Co-enrichment: Differential Expression	WikiPathways:WP231	WikiPathways:WP259	TNF-alpha/NF-kB Signaling Pathway	Nifedipine	0.0023551	0.028492
WikiPathways Co-enrichment: Differential Expression	WikiPathways:WP400	WikiPathways:WP732	p38 MAPK Signaling Pathway (BioCarta)	Serotonin Receptor 2 -> ELK-SRF/GATA4 signaling	3.1705e-10	3.5075e-08
WikiPathways Co-enrichment: Differential Expression	WikiPathways:WP26	WikiPathways:WP666	Signal Transduction of S1P Receptor	Hypothetical Network for Drug Addiction	0.0015858	0.02021
WikiPathways Co-enrichment: Differential Expression	WikiPathways:WP205	WikiPathways:WP364	IL-7 Signaling Pathway	IL-6 Signaling Pathway	4.0501e-07	1.7525e-05
WikiPathways Co-enrichment: Differential Expression	WikiPathways:WP1528	WikiPathways:WP306	Physiological + Pathological hypertrophy (Heart)	Focal Adhesion	0.00023718	0.0041317
WikiPathways Co-enrichment: Differential Expression	WikiPathways:WP1533	WikiPathways:WP195	Vitamin B12	IL-1 Signaling Pathway	0.00034573	0.0056212
WikiPathways Co-enrichment: Differential Expression	WikiPathways:WP363	WikiPathways:WP422	Wnt Signaling Pathway NetPath	MAPK Cascade	2.8631e-05	0.00068428
WikiPathways Co-enrichment: Differential Expression	WikiPathways:WP422	WikiPathways:WP437	MAPK Cascade	EGFR1 Signaling Pathway	8.2308e-10	7.9572e-08
WikiPathways Co-enrichment: Differential Expression	WikiPathways:WP61	WikiPathways:WP722	Delta-Notch Signaling Pathway	Serotonin HTR1 Group --> FOS Pathway	2.008e-05	0.00051549
WikiPathways Co-enrichment: Differential Expression	WikiPathways:WP205	WikiPathways:WP306	IL-7 Signaling Pathway	Focal Adhesion	0.0020717	0.025495
WikiPathways Co-enrichment: Differential Expression	WikiPathways:WP1528	WikiPathways:WP364	Physiological + Pathological hypertrophy (Heart)	IL-6 Signaling Pathway	8.8654e-11	1.1192e-08
WikiPathways Co-enrichment: Differential Expression	WikiPathways:WP1449	WikiPathways:WP195	Regulation of toll-like receptor signaling pathway	IL-1 Signaling Pathway	1.6211e-05	0.00042847
WikiPathways Co-enrichment: Differential Expression	WikiPathways:WP384	WikiPathways:WP615	Apoptosis Modulation by HSP70	Senescence and Autophagy	9.7895e-05	0.0019526
WikiPathways Co-enrichment: Differential Expression	WikiPathways:WP129	WikiPathways:WP185	Matrix Metalloproteinases	Integrin-mediated cell adhesion	0.00059624	0.0089237
WikiPathways Co-enrichment: Differential Expression	WikiPathways:WP51	WikiPathways:WP53	Regulation of Actin Cytoskeleton	Id Signaling Pathway	0.00017579	0.0031705
WikiPathways Co-enrichment: Differential Expression	WikiPathways:WP364	WikiPathways:WP49	IL-6 Signaling Pathway	IL-2 Signaling Pathway	7.8992e-05	0.0016396
WikiPathways Co-enrichment: Differential Expression	WikiPathways:WP259	WikiPathways:WP734	Nifedipine	Serotonin Receptor 4/6/7 -> NR3C signaling	2.8701e-06	9.3899e-05
WikiPathways Co-enrichment: Differential Expression	WikiPathways:WP205	WikiPathways:WP288	IL-7 Signaling Pathway	NLR proteins	0.0011198	0.015002
WikiPathways Co-enrichment: Differential Expression	WikiPathways:WP536	WikiPathways:WP69	Calcium Regulation in the Cardiac Cell	T Cell Receptor Signaling Pathway	0.0044942	0.049313
WikiPathways Co-enrichment: Differential Expression	WikiPathways:WP58	WikiPathways:WP98	Monoamine GPCRs	Prostaglandin Synthesis and Regulation	0.0037027	0.041738
WikiPathways Co-enrichment: Differential Expression	WikiPathways:WP286	WikiPathways:WP304	IL-3 Signaling Pathway	Kit Receptor Signaling Pathway	0.00022634	0.0039493
WikiPathways Co-enrichment: Differential Expression	WikiPathways:WP399	WikiPathways:WP51	Wnt Signaling Pathway and Pluripotency	Regulation of Actin Cytoskeleton	4.8194e-05	0.0010752
WikiPathways Co-enrichment: Differential Expression	WikiPathways:WP34	WikiPathways:WP49	Ovarian Infertility Genes	IL-2 Signaling Pathway	7.0159e-05	0.0014791
WikiPathways Co-enrichment: Differential Expression	WikiPathways:WP244	WikiPathways:WP560	Alpha6-Beta4 Integrin Signaling Pathway	TGF Beta Signaling Pathway	0.00047397	0.0073606
WikiPathways Co-enrichment: Differential Expression	WikiPathways:WP364	WikiPathways:WP428	IL-6 Signaling Pathway	Wnt Signaling Pathway	0.0019295	0.024049
WikiPathways Co-enrichment: Differential Expression	WikiPathways:WP254	WikiPathways:WP673	Apoptosis	ErbB signaling pathway	2.1833e-07	1.0276e-05
WikiPathways Co-enrichment: Differential Expression	WikiPathways:WP127	WikiPathways:WP395	IL-5 Signaling Pathway	IL-4 signaling Pathway	4.7569e-17	2.6867e-14
WikiPathways Co-enrichment: Differential Expression	WikiPathways:WP289	WikiPathways:WP306	Myometrial Relaxation and Contraction Pathways	Focal Adhesion	0.00044115	0.0069109
WikiPathways Co-enrichment: Differential Expression	WikiPathways:WP22	WikiPathways:WP231	IL-9 Signaling Pathway	TNF-alpha/NF-kB Signaling Pathway	0.0027099	0.031991
WikiPathways Co-enrichment: Differential Expression	WikiPathways:WP530	WikiPathways:WP581	Cytokines and Inflammatory Response (BioCarta)	EPO Receptor Signaling	0.0010943	0.014716
WikiPathways Co-enrichment: Differential Expression	WikiPathways:WP259	WikiPathways:WP536	Nifedipine	Calcium Regulation in the Cardiac Cell	0.00011568	0.0022612
WikiPathways Co-enrichment: Differential Expression	WikiPathways:WP395	WikiPathways:WP581	IL-4 signaling Pathway	EPO Receptor Signaling	9.5833e-07	3.686e-05
WikiPathways Co-enrichment: Differential Expression	WikiPathways:WP205	WikiPathways:WP61	IL-7 Signaling Pathway	Delta-Notch Signaling Pathway	5.3178e-06	0.00015634
WikiPathways Co-enrichment: Differential Expression	WikiPathways:WP673	WikiPathways:WP75	ErbB signaling pathway	Toll-like receptor signaling pathway	0.00025338	0.0043296
WikiPathways Co-enrichment: Differential Expression	WikiPathways:WP26	WikiPathways:WP35	Signal Transduction of S1P Receptor	G Protein Signaling Pathways	5.13e-07	2.1337e-05
WikiPathways Co-enrichment: Differential Expression	WikiPathways:WP395	WikiPathways:WP524	IL-4 signaling Pathway	G13 Signaling Pathway	0.0028296	0.033148
WikiPathways Co-enrichment: Differential Expression	WikiPathways:WP1544	WikiPathways:WP382	MicroRNAs in cardiomyocyte hypertrophy	MAPK signaling pathway	3.6752e-07	1.6097e-05
WikiPathways Co-enrichment: Differential Expression	WikiPathways:WP22	WikiPathways:WP400	IL-9 Signaling Pathway	p38 MAPK Signaling Pathway (BioCarta)	4.8381e-07	2.044e-05
WikiPathways Co-enrichment: Differential Expression	WikiPathways:WP100	WikiPathways:WP229	Glutathione metabolism	Irinotecan Pathway	3.7764e-05	0.00087151
WikiPathways Co-enrichment: Differential Expression	WikiPathways:WP363	WikiPathways:WP382	Wnt Signaling Pathway NetPath	MAPK signaling pathway	0.0026358	0.031358
WikiPathways Co-enrichment: Differential Expression	WikiPathways:WP366	WikiPathways:WP395	TGF-beta Receptor Signaling Pathway	IL-4 signaling Pathway	6.6016e-06	0.00018791
WikiPathways Co-enrichment: Differential Expression	WikiPathways:WP1528	WikiPathways:WP254	Physiological + Pathological hypertrophy (Heart)	Apoptosis	1.1742e-05	0.0003198
WikiPathways Co-enrichment: Differential Expression	WikiPathways:WP34	WikiPathways:WP364	Ovarian Infertility Genes	IL-6 Signaling Pathway	7.0346e-05	0.0014802
WikiPathways Co-enrichment: Differential Expression	WikiPathways:WP205	WikiPathways:WP615	IL-7 Signaling Pathway	Senescence and Autophagy	5.3815e-05	0.0011809
WikiPathways Co-enrichment: Differential Expression	WikiPathways:WP422	WikiPathways:WP712	MAPK Cascade	estrogen signalling	4.6656e-11	6.5877e-09
WikiPathways Co-enrichment: Differential Expression	WikiPathways:WP581	WikiPathways:WP673	EPO Receptor Signaling	ErbB signaling pathway	3.5495e-07	1.561e-05
WikiPathways Co-enrichment: Differential Expression	WikiPathways:WP481	WikiPathways:WP49	Insulin Signaling	IL-2 Signaling Pathway	0.00013806	0.0025631
WikiPathways Co-enrichment: Differential Expression	WikiPathways:WP288	WikiPathways:WP400	NLR proteins	p38 MAPK Signaling Pathway (BioCarta)	3.1755e-06	0.00010203
WikiPathways Co-enrichment: Differential Expression	WikiPathways:WP127	WikiPathways:WP26	IL-5 Signaling Pathway	Signal Transduction of S1P Receptor	0.000261	0.0044316
WikiPathways Co-enrichment: Differential Expression	WikiPathways:WP205	WikiPathways:WP289	IL-7 Signaling Pathway	Myometrial Relaxation and Contraction Pathways	4.8238e-06	0.00014379
WikiPathways Co-enrichment: Differential Expression	WikiPathways:WP395	WikiPathways:WP732	IL-4 signaling Pathway	Serotonin Receptor 2 -> ELK-SRF/GATA4 signaling	3.3046e-06	0.00010523
WikiPathways Co-enrichment: Differential Expression	WikiPathways:WP247	WikiPathways:WP58	Small Ligand GPCRs	Monoamine GPCRs	4.6805e-07	1.9852e-05
WikiPathways Co-enrichment: Differential Expression	WikiPathways:WP288	WikiPathways:WP384	NLR proteins	Apoptosis Modulation by HSP70	0.00087414	0.012424
WikiPathways Co-enrichment: Differential Expression	WikiPathways:WP395	WikiPathways:WP710	IL-4 signaling Pathway	DNA damage response (only ATM dependent)	0.00012306	0.0023538
WikiPathways Co-enrichment: Differential Expression	WikiPathways:WP364	WikiPathways:WP524	IL-6 Signaling Pathway	G13 Signaling Pathway	6.5548e-06	0.00018757
WikiPathways Co-enrichment: Differential Expression	WikiPathways:WP35	WikiPathways:WP69	G Protein Signaling Pathways	T Cell Receptor Signaling Pathway	0.00056729	0.008562
WikiPathways Co-enrichment: Differential Expression	WikiPathways:WP481	WikiPathways:WP712	Insulin Signaling	estrogen signalling	0.00091688	0.012811
WikiPathways Co-enrichment: Differential Expression	WikiPathways:WP127	WikiPathways:WP382	IL-5 Signaling Pathway	MAPK signaling pathway	1.7019e-07	8.4162e-06
WikiPathways Co-enrichment: Differential Expression	WikiPathways:WP314	WikiPathways:WP49	FAS pathway and Stress induction of HSP regulation	IL-2 Signaling Pathway	1.2505e-07	6.3297e-06
WikiPathways Co-enrichment: Differential Expression	WikiPathways:WP23	WikiPathways:WP524	B Cell Receptor Signaling Pathway	G13 Signaling Pathway	2.8324e-06	9.295e-05
WikiPathways Co-enrichment: Differential Expression	WikiPathways:WP304	WikiPathways:WP384	Kit Receptor Signaling Pathway	Apoptosis Modulation by HSP70	0.00023778	0.0041355
WikiPathways Co-enrichment: Differential Expression	WikiPathways:WP179	WikiPathways:WP404	Cell cycle	Nucleotide Metabolism	6.5513e-11	8.6793e-09
WikiPathways Co-enrichment: Differential Expression	WikiPathways:WP430	WikiPathways:WP727	Statin Pathway PharmGKB	VandyConte::Blakely Network	0.0021377	0.026157
WikiPathways Co-enrichment: Differential Expression	WikiPathways:WP428	WikiPathways:WP712	Wnt Signaling Pathway	estrogen signalling	0.0014259	0.01837
WikiPathways Co-enrichment: Differential Expression	WikiPathways:WP524	WikiPathways:WP673	G13 Signaling Pathway	ErbB signaling pathway	4.0009e-07	1.7382e-05
WikiPathways Co-enrichment: Differential Expression	WikiPathways:WP286	WikiPathways:WP615	IL-3 Signaling Pathway	Senescence and Autophagy	0.0016524	0.020935
