# Supplementary material for: Multi-Edge Gene Set Networks Reveal Novel Insights into Global Relationships between Biological Themes
Source: PLoS One. 2012 Sep 13;7(9):e45211. doi: 10.1371/journal.pone.0045211 (PMC3441533; doi:10.1371/journal.pone.0045211)
Supplement: File S1 — Archived gene set networks. A zip archive of tab-delimited text files containing edges and associate p-values per gene set network. (ZIP) [file pone.0045211.s006.zip › WikiPathways Co-membership.txt]

MetaNet Name	Gene Set 1 ID	Gene Set 2 ID	Gene Set 1 Name	Gene Set 2 Name	P-Value	Benjamini P-Value
WikiPathways Co-membership	WikiPathways:WP1544	WikiPathways:WP732	MicroRNAs in cardiomyocyte hypertrophy	Serotonin Receptor 2 -> ELK-SRF/GATA4 signaling	2.551e-05	0.00059124
WikiPathways Co-membership	WikiPathways:WP1544	WikiPathways:WP722	MicroRNAs in cardiomyocyte hypertrophy	Serotonin HTR1 Group --> FOS Pathway	4.2507e-08	1.7084e-06
WikiPathways Co-membership	WikiPathways:WP428	WikiPathways:WP481	Wnt Signaling Pathway	Insulin Signaling	1.3407e-05	0.00032999
WikiPathways Co-membership	WikiPathways:WP1528	WikiPathways:WP1544	Physiological + Pathological hypertrophy (Heart)	MicroRNAs in cardiomyocyte hypertrophy	7.8926e-28	2.1174e-25
WikiPathways Co-membership	WikiPathways:WP382	WikiPathways:WP560	MAPK signaling pathway	TGF Beta Signaling Pathway	0.00010847	0.0021595
WikiPathways Co-membership	WikiPathways:WP49	WikiPathways:WP524	IL-2 Signaling Pathway	G13 Signaling Pathway	0.0011492	0.017393
WikiPathways Co-membership	WikiPathways:WP1544	WikiPathways:WP710	MicroRNAs in cardiomyocyte hypertrophy	DNA damage response (only ATM dependent)	2.6273e-07	9.2742e-06
WikiPathways Co-membership	WikiPathways:WP23	WikiPathways:WP422	B Cell Receptor Signaling Pathway	MAPK Cascade	3.2538e-06	9.1887e-05
WikiPathways Co-membership	WikiPathways:WP313	WikiPathways:WP437	Signaling of Hepatocyte Growth Factor Receptor	EGFR1 Signaling Pathway	9.4799e-23	1.5413e-20
WikiPathways Co-membership	WikiPathways:WP364	WikiPathways:WP75	IL-6 Signaling Pathway	Toll-like receptor signaling pathway	2.1566e-11	1.2244e-09
WikiPathways Co-membership	WikiPathways:WP437	WikiPathways:WP481	EGFR1 Signaling Pathway	Insulin Signaling	1.5468e-32	5.9281e-30
WikiPathways Co-membership	WikiPathways:WP254	WikiPathways:WP75	Apoptosis	Toll-like receptor signaling pathway	9.0731e-13	5.8653e-11
WikiPathways Co-membership	WikiPathways:WP205	WikiPathways:WP75	IL-7 Signaling Pathway	Toll-like receptor signaling pathway	0.00025261	0.0046022
WikiPathways Co-membership	WikiPathways:WP304	WikiPathways:WP49	Kit Receptor Signaling Pathway	IL-2 Signaling Pathway	4.4846e-26	1.0026e-23
WikiPathways Co-membership	WikiPathways:WP364	WikiPathways:WP722	IL-6 Signaling Pathway	Serotonin HTR1 Group --> FOS Pathway	2.8327e-05	0.00064953
WikiPathways Co-membership	WikiPathways:WP306	WikiPathways:WP322	Focal Adhesion	Osteoblast	1.5014e-06	4.4632e-05
WikiPathways Co-membership	WikiPathways:WP382	WikiPathways:WP734	MAPK signaling pathway	Serotonin Receptor 4/6/7 -> NR3C signaling	5.6212e-07	1.8279e-05
WikiPathways Co-membership	WikiPathways:WP673	WikiPathways:WP75	ErbB signaling pathway	Toll-like receptor signaling pathway	0.00038542	0.0066281
WikiPathways Co-membership	WikiPathways:WP422	WikiPathways:WP69	MAPK Cascade	T Cell Receptor Signaling Pathway	9.2027e-05	0.0018598
WikiPathways Co-membership	WikiPathways:WP1528	WikiPathways:WP399	Physiological + Pathological hypertrophy (Heart)	Wnt Signaling Pathway and Pluripotency	0.0033606	0.044412
WikiPathways Co-membership	WikiPathways:WP304	WikiPathways:WP481	Kit Receptor Signaling Pathway	Insulin Signaling	5.7024e-13	3.8007e-11
WikiPathways Co-membership	WikiPathways:WP1544	WikiPathways:WP22	MicroRNAs in cardiomyocyte hypertrophy	IL-9 Signaling Pathway	9.0798e-07	2.8407e-05
WikiPathways Co-membership	WikiPathways:WP400	WikiPathways:WP49	p38 MAPK Signaling Pathway (BioCarta)	IL-2 Signaling Pathway	6.4201e-06	0.00017053
WikiPathways Co-membership	WikiPathways:WP322	WikiPathways:WP51	Osteoblast	Regulation of Actin Cytoskeleton	0.0016835	0.024612
WikiPathways Co-membership	WikiPathways:WP22	WikiPathways:WP619	IL-9 Signaling Pathway	Type II interferon signaling (IFNG)	0.0001027	0.00206
WikiPathways Co-membership	WikiPathways:WP23	WikiPathways:WP722	B Cell Receptor Signaling Pathway	Serotonin HTR1 Group --> FOS Pathway	1.0786e-07	4.0899e-06
WikiPathways Co-membership	WikiPathways:WP422	WikiPathways:WP673	MAPK Cascade	ErbB signaling pathway	6.8996e-08	2.6826e-06
WikiPathways Co-membership	WikiPathways:WP259	WikiPathways:WP364	Nifedipine	IL-6 Signaling Pathway	0.00041965	0.0071708
WikiPathways Co-membership	WikiPathways:WP364	WikiPathways:WP615	IL-6 Signaling Pathway	Senescence and Autophagy	6.995e-06	0.00018398
WikiPathways Co-membership	WikiPathways:WP127	WikiPathways:WP399	IL-5 Signaling Pathway	Wnt Signaling Pathway and Pluripotency	0.0021564	0.030488
WikiPathways Co-membership	WikiPathways:WP1533	WikiPathways:WP430	Vitamin B12	Statin Pathway PharmGKB	1.4314e-06	4.2787e-05
WikiPathways Co-membership	WikiPathways:WP127	WikiPathways:WP69	IL-5 Signaling Pathway	T Cell Receptor Signaling Pathway	1.1671e-17	1.1705e-15
WikiPathways Co-membership	WikiPathways:WP1434	WikiPathways:WP734	Osteopontin	Serotonin Receptor 4/6/7 -> NR3C signaling	0.0013795	0.020617
WikiPathways Co-membership	WikiPathways:WP176	WikiPathways:WP558	Folate	Complement and Coagulation Cascades KEGG	0.0026336	0.036002
WikiPathways Co-membership	WikiPathways:WP51	WikiPathways:WP581	Regulation of Actin Cytoskeleton	EPO Receptor Signaling	7.4175e-05	0.0015516
WikiPathways Co-membership	WikiPathways:WP49	WikiPathways:WP734	IL-2 Signaling Pathway	Serotonin Receptor 4/6/7 -> NR3C signaling	1.4216e-06	4.2613e-05
WikiPathways Co-membership	WikiPathways:WP1449	WikiPathways:WP314	Regulation of toll-like receptor signaling pathway	FAS pathway and Stress induction of HSP regulation	9.6269e-05	0.0019382
WikiPathways Co-membership	WikiPathways:WP697	WikiPathways:WP702	Estrogen metabolism	metapathway biotransformation	1.6766e-07	6.1197e-06
WikiPathways Co-membership	WikiPathways:WP35	WikiPathways:WP722	G Protein Signaling Pathways	Serotonin HTR1 Group --> FOS Pathway	0.00019066	0.0035644
WikiPathways Co-membership	WikiPathways:WP1533	WikiPathways:WP272	Vitamin B12	Blood Clotting Cascade	1.2683e-05	0.0003136
WikiPathways Co-membership	WikiPathways:WP254	WikiPathways:WP400	Apoptosis	p38 MAPK Signaling Pathway (BioCarta)	0.0001278	0.00248
WikiPathways Co-membership	WikiPathways:WP364	WikiPathways:WP734	IL-6 Signaling Pathway	Serotonin Receptor 4/6/7 -> NR3C signaling	0.0013867	0.020697
WikiPathways Co-membership	WikiPathways:WP382	WikiPathways:WP437	MAPK signaling pathway	EGFR1 Signaling Pathway	1.7938e-17	1.75e-15
WikiPathways Co-membership	WikiPathways:WP581	WikiPathways:WP734	EPO Receptor Signaling	Serotonin Receptor 4/6/7 -> NR3C signaling	0.00028901	0.0051777
WikiPathways Co-membership	WikiPathways:WP366	WikiPathways:WP399	TGF-beta Receptor Signaling Pathway	Wnt Signaling Pathway and Pluripotency	1.4882e-06	4.4361e-05
WikiPathways Co-membership	WikiPathways:WP455	WikiPathways:WP80	GPCRs, Class A Rhodopsin-like	Nucleotide GPCRs	3.8738e-13	2.6647e-11
WikiPathways Co-membership	WikiPathways:WP127	WikiPathways:WP205	IL-5 Signaling Pathway	IL-7 Signaling Pathway	6.7886e-24	1.256e-21
WikiPathways Co-membership	WikiPathways:WP437	WikiPathways:WP712	EGFR1 Signaling Pathway	estrogen signalling	1.1678e-06	3.5703e-05
WikiPathways Co-membership	WikiPathways:WP1544	WikiPathways:WP231	MicroRNAs in cardiomyocyte hypertrophy	TNF-alpha/NF-kB Signaling Pathway	0.0014855	0.022048
WikiPathways Co-membership	WikiPathways:WP304	WikiPathways:WP364	Kit Receptor Signaling Pathway	IL-6 Signaling Pathway	2.122e-24	3.995e-22
WikiPathways Co-membership	WikiPathways:WP247	WikiPathways:WP455	Small Ligand GPCRs	GPCRs, Class A Rhodopsin-like	1.2385e-11	7.2229e-10
WikiPathways Co-membership	WikiPathways:WP437	WikiPathways:WP61	EGFR1 Signaling Pathway	Delta-Notch Signaling Pathway	8.1827e-05	0.0016725
WikiPathways Co-membership	WikiPathways:WP231	WikiPathways:WP286	TNF-alpha/NF-kB Signaling Pathway	IL-3 Signaling Pathway	8.0663e-05	0.001655
WikiPathways Co-membership	WikiPathways:WP313	WikiPathways:WP722	Signaling of Hepatocyte Growth Factor Receptor	Serotonin HTR1 Group --> FOS Pathway	1.691e-08	7.2583e-07
WikiPathways Co-membership	WikiPathways:WP259	WikiPathways:WP722	Nifedipine	Serotonin HTR1 Group --> FOS Pathway	0.0013033	0.019588
WikiPathways Co-membership	WikiPathways:WP395	WikiPathways:WP722	IL-4 signaling Pathway	Serotonin HTR1 Group --> FOS Pathway	0.0026334	0.036045
WikiPathways Co-membership	WikiPathways:WP49	WikiPathways:WP581	IL-2 Signaling Pathway	EPO Receptor Signaling	1.7878e-27	4.4615e-25
WikiPathways Co-membership	WikiPathways:WP23	WikiPathways:WP288	B Cell Receptor Signaling Pathway	NLR proteins	9.5471e-06	0.00024335
WikiPathways Co-membership	WikiPathways:WP666	WikiPathways:WP732	Hypothetical Network for Drug Addiction	Serotonin Receptor 2 -> ELK-SRF/GATA4 signaling	0.00037574	0.0064928
WikiPathways Co-membership	WikiPathways:WP1449	WikiPathways:WP49	Regulation of toll-like receptor signaling pathway	IL-2 Signaling Pathway	1.6013e-13	1.1305e-11
WikiPathways Co-membership	WikiPathways:WP286	WikiPathways:WP673	IL-3 Signaling Pathway	ErbB signaling pathway	2.1417e-11	1.229e-09
WikiPathways Co-membership	WikiPathways:WP22	WikiPathways:WP734	IL-9 Signaling Pathway	Serotonin Receptor 4/6/7 -> NR3C signaling	0.00022647	0.0041684
WikiPathways Co-membership	WikiPathways:WP1544	WikiPathways:WP306	MicroRNAs in cardiomyocyte hypertrophy	Focal Adhesion	2.9514e-16	2.5749e-14
WikiPathways Co-membership	WikiPathways:WP23	WikiPathways:WP382	B Cell Receptor Signaling Pathway	MAPK signaling pathway	2.8382e-13	1.9906e-11
WikiPathways Co-membership	WikiPathways:WP236	WikiPathways:WP710	Adipogenesis	DNA damage response (only ATM dependent)	0.00063913	0.010535
WikiPathways Co-membership	WikiPathways:WP259	WikiPathways:WP666	Nifedipine	Hypothetical Network for Drug Addiction	0.0012253	0.018493
WikiPathways Co-membership	WikiPathways:WP185	WikiPathways:WP49	Integrin-mediated cell adhesion	IL-2 Signaling Pathway	7.6667e-06	0.00020066
WikiPathways Co-membership	WikiPathways:WP127	WikiPathways:WP1449	IL-5 Signaling Pathway	Regulation of toll-like receptor signaling pathway	6.5078e-09	2.9098e-07
WikiPathways Co-membership	WikiPathways:WP1434	WikiPathways:WP22	Osteopontin	IL-9 Signaling Pathway	4.7285e-05	0.0010292
WikiPathways Co-membership	WikiPathways:WP127	WikiPathways:WP313	IL-5 Signaling Pathway	Signaling of Hepatocyte Growth Factor Receptor	1.7213e-14	1.31e-12
WikiPathways Co-membership	WikiPathways:WP244	WikiPathways:WP304	Alpha6-Beta4 Integrin Signaling Pathway	Kit Receptor Signaling Pathway	2.7584e-09	1.2759e-07
WikiPathways Co-membership	WikiPathways:WP1449	WikiPathways:WP481	Regulation of toll-like receptor signaling pathway	Insulin Signaling	2.4565e-17	2.3328e-15
WikiPathways Co-membership	WikiPathways:WP536	WikiPathways:WP666	Calcium Regulation in the Cardiac Cell	Hypothetical Network for Drug Addiction	0.0021086	0.02993
WikiPathways Co-membership	WikiPathways:WP1449	WikiPathways:WP185	Regulation of toll-like receptor signaling pathway	Integrin-mediated cell adhesion	2.5648e-05	0.0005919
WikiPathways Co-membership	WikiPathways:WP313	WikiPathways:WP422	Signaling of Hepatocyte Growth Factor Receptor	MAPK Cascade	1.3855e-10	7.288e-09
WikiPathways Co-membership	WikiPathways:WP428	WikiPathways:WP536	Wnt Signaling Pathway	Calcium Regulation in the Cardiac Cell	0.00092757	0.014343
WikiPathways Co-membership	WikiPathways:WP205	WikiPathways:WP304	IL-7 Signaling Pathway	Kit Receptor Signaling Pathway	1.9319e-22	3.0046e-20
WikiPathways Co-membership	WikiPathways:WP395	WikiPathways:WP75	IL-4 signaling Pathway	Toll-like receptor signaling pathway	1.4931e-07	5.4871e-06
WikiPathways Co-membership	WikiPathways:WP1449	WikiPathways:WP382	Regulation of toll-like receptor signaling pathway	MAPK signaling pathway	2.9553e-17	2.734e-15
WikiPathways Co-membership	WikiPathways:WP1533	WikiPathways:WP530	Vitamin B12	Cytokines and Inflammatory Response (BioCarta)	0.00050107	0.0084015
WikiPathways Co-membership	WikiPathways:WP138	WikiPathways:WP23	Androgen Receptor Signaling Pathway	B Cell Receptor Signaling Pathway	0.0015765	0.023239
WikiPathways Co-membership	WikiPathways:WP179	WikiPathways:WP466	Cell cycle	DNA Replication	1.1841e-18	1.31e-16
WikiPathways Co-membership	WikiPathways:WP100	WikiPathways:WP15	Glutathione metabolism	Selenium	4.8265e-06	0.00013145
WikiPathways Co-membership	WikiPathways:WP26	WikiPathways:WP51	Signal Transduction of S1P Receptor	Regulation of Actin Cytoskeleton	0.0035137	0.046038
WikiPathways Co-membership	WikiPathways:WP1449	WikiPathways:WP61	Regulation of toll-like receptor signaling pathway	Delta-Notch Signaling Pathway	0.0032726	0.043625
WikiPathways Co-membership	WikiPathways:WP1449	WikiPathways:WP1528	Regulation of toll-like receptor signaling pathway	Physiological + Pathological hypertrophy (Heart)	2.2294e-07	8.0552e-06
WikiPathways Co-membership	WikiPathways:WP1434	WikiPathways:WP231	Osteopontin	TNF-alpha/NF-kB Signaling Pathway	0.00015797	0.0029898
WikiPathways Co-membership	WikiPathways:WP1449	WikiPathways:WP581	Regulation of toll-like receptor signaling pathway	EPO Receptor Signaling	6.7229e-06	0.00017726
WikiPathways Co-membership	WikiPathways:WP231	WikiPathways:WP384	TNF-alpha/NF-kB Signaling Pathway	Apoptosis Modulation by HSP70	1.0762e-07	4.0952e-06
WikiPathways Co-membership	WikiPathways:WP23	WikiPathways:WP734	B Cell Receptor Signaling Pathway	Serotonin Receptor 4/6/7 -> NR3C signaling	7.768e-06	0.00020282
WikiPathways Co-membership	WikiPathways:WP1434	WikiPathways:WP286	Osteopontin	IL-3 Signaling Pathway	7.8825e-06	0.00020481
WikiPathways Co-membership	WikiPathways:WP1434	WikiPathways:WP75	Osteopontin	Toll-like receptor signaling pathway	6.8863e-11	3.7134e-09
WikiPathways Co-membership	WikiPathways:WP1544	WikiPathways:WP363	MicroRNAs in cardiomyocyte hypertrophy	Wnt Signaling Pathway NetPath	3.9585e-11	2.2009e-09
WikiPathways Co-membership	WikiPathways:WP1544	WikiPathways:WP254	MicroRNAs in cardiomyocyte hypertrophy	Apoptosis	2.2137e-05	0.0005153
WikiPathways Co-membership	WikiPathways:WP22	WikiPathways:WP666	IL-9 Signaling Pathway	Hypothetical Network for Drug Addiction	5.7239e-05	0.0012236
WikiPathways Co-membership	WikiPathways:WP22	WikiPathways:WP437	IL-9 Signaling Pathway	EGFR1 Signaling Pathway	2.2357e-14	1.666e-12
WikiPathways Co-membership	WikiPathways:WP170	WikiPathways:WP299	Nuclear Receptors	Nuclear receptors in lipid metabolism and toxicity	5.7561e-13	3.8129e-11
WikiPathways Co-membership	WikiPathways:WP545	WikiPathways:WP558	Complement Activation, Classical Pathway	Complement and Coagulation Cascades KEGG	2.7635e-17	2.6013e-15
WikiPathways Co-membership	WikiPathways:WP286	WikiPathways:WP560	IL-3 Signaling Pathway	TGF Beta Signaling Pathway	0.00068416	0.011074
WikiPathways Co-membership	WikiPathways:WP289	WikiPathways:WP536	Myometrial Relaxation and Contraction Pathways	Calcium Regulation in the Cardiac Cell	1.5157e-95	8.1324e-92
WikiPathways Co-membership	WikiPathways:WP1528	WikiPathways:WP313	Physiological + Pathological hypertrophy (Heart)	Signaling of Hepatocyte Growth Factor Receptor	2.5655e-06	7.4407e-05
WikiPathways Co-membership	WikiPathways:WP127	WikiPathways:WP1544	IL-5 Signaling Pathway	MicroRNAs in cardiomyocyte hypertrophy	2.9393e-11	1.6514e-09
WikiPathways Co-membership	WikiPathways:WP127	WikiPathways:WP400	IL-5 Signaling Pathway	p38 MAPK Signaling Pathway (BioCarta)	1.0728e-08	4.6799e-07
WikiPathways Co-membership	WikiPathways:WP364	WikiPathways:WP399	IL-6 Signaling Pathway	Wnt Signaling Pathway and Pluripotency	3.0849e-12	1.8916e-10
WikiPathways Co-membership	WikiPathways:WP138	WikiPathways:WP712	Androgen Receptor Signaling Pathway	estrogen signalling	0.0022769	0.031773
WikiPathways Co-membership	WikiPathways:WP22	WikiPathways:WP581	IL-9 Signaling Pathway	EPO Receptor Signaling	1.6525e-23	2.907e-21
WikiPathways Co-membership	WikiPathways:WP127	WikiPathways:WP422	IL-5 Signaling Pathway	MAPK Cascade	2.2177e-09	1.0302e-07
WikiPathways Co-membership	WikiPathways:WP205	WikiPathways:WP422	IL-7 Signaling Pathway	MAPK Cascade	1.1653e-06	3.583e-05
WikiPathways Co-membership	WikiPathways:WP1544	WikiPathways:WP288	MicroRNAs in cardiomyocyte hypertrophy	NLR proteins	2.0389e-05	0.00048086
WikiPathways Co-membership	WikiPathways:WP1533	WikiPathways:WP408	Vitamin B12	Oxidative Stress	0.00067141	0.0109
WikiPathways Co-membership	WikiPathways:WP127	WikiPathways:WP51	IL-5 Signaling Pathway	Regulation of Actin Cytoskeleton	0.0005738	0.0095612
WikiPathways Co-membership	WikiPathways:WP22	WikiPathways:WP395	IL-9 Signaling Pathway	IL-4 signaling Pathway	9.9962e-24	1.8181e-21
WikiPathways Co-membership	WikiPathways:WP236	WikiPathways:WP364	Adipogenesis	IL-6 Signaling Pathway	0.0036252	0.047269
WikiPathways Co-membership	WikiPathways:WP170	WikiPathways:WP236	Nuclear Receptors	Adipogenesis	8.5612e-07	2.7021e-05
WikiPathways Co-membership	WikiPathways:WP23	WikiPathways:WP732	B Cell Receptor Signaling Pathway	Serotonin Receptor 2 -> ELK-SRF/GATA4 signaling	3.0192e-06	8.6397e-05
WikiPathways Co-membership	WikiPathways:WP1449	WikiPathways:WP1533	Regulation of toll-like receptor signaling pathway	Vitamin B12	0.00064382	0.0105
WikiPathways Co-membership	WikiPathways:WP1528	WikiPathways:WP286	Physiological + Pathological hypertrophy (Heart)	IL-3 Signaling Pathway	4.7987e-05	0.0010424
WikiPathways Co-membership	WikiPathways:WP304	WikiPathways:WP382	Kit Receptor Signaling Pathway	MAPK signaling pathway	0.0035202	0.046068
WikiPathways Co-membership	WikiPathways:WP364	WikiPathways:WP400	IL-6 Signaling Pathway	p38 MAPK Signaling Pathway (BioCarta)	4.649e-11	2.5584e-09
WikiPathways Co-membership	WikiPathways:WP236	WikiPathways:WP49	Adipogenesis	IL-2 Signaling Pathway	0.00050335	0.0084266
WikiPathways Co-membership	WikiPathways:WP299	WikiPathways:WP716	Nuclear receptors in lipid metabolism and toxicity	Vitamin A and carotenoid metabolism	1.2505e-06	3.8014e-05
WikiPathways Co-membership	WikiPathways:WP516	WikiPathways:WP53	Hypertrophy Model	Id Signaling Pathway	0.0030855	0.04144
WikiPathways Co-membership	WikiPathways:WP244	WikiPathways:WP75	Alpha6-Beta4 Integrin Signaling Pathway	Toll-like receptor signaling pathway	0.00012576	0.0024493
WikiPathways Co-membership	WikiPathways:WP306	WikiPathways:WP382	Focal Adhesion	MAPK signaling pathway	2.6283e-11	1.4844e-09
WikiPathways Co-membership	WikiPathways:WP176	WikiPathways:WP28	Folate	Selenium metabolism/Selenoproteins	3.0188e-06	8.6616e-05
WikiPathways Co-membership	WikiPathways:WP100	WikiPathways:WP28	Glutathione metabolism	Selenium metabolism/Selenoproteins	3.8571e-05	0.00085874
WikiPathways Co-membership	WikiPathways:WP1544	WikiPathways:WP712	MicroRNAs in cardiomyocyte hypertrophy	estrogen signalling	0.00074112	0.01187
WikiPathways Co-membership	WikiPathways:WP205	WikiPathways:WP259	IL-7 Signaling Pathway	Nifedipine	3.7872e-05	0.00084845
WikiPathways Co-membership	WikiPathways:WP1403	WikiPathways:WP673	AMPK signaling	ErbB signaling pathway	0.0034815	0.045728
WikiPathways Co-membership	WikiPathways:WP306	WikiPathways:WP395	Focal Adhesion	IL-4 signaling Pathway	3.0344e-06	8.66e-05
WikiPathways Co-membership	WikiPathways:WP236	WikiPathways:WP286	Adipogenesis	IL-3 Signaling Pathway	0.0013471	0.020161
WikiPathways Co-membership	WikiPathways:WP314	WikiPathways:WP382	FAS pathway and Stress induction of HSP regulation	MAPK signaling pathway	3.0269e-16	2.6195e-14
WikiPathways Co-membership	WikiPathways:WP313	WikiPathways:WP673	Signaling of Hepatocyte Growth Factor Receptor	ErbB signaling pathway	4.0645e-15	3.2071e-13
WikiPathways Co-membership	WikiPathways:WP127	WikiPathways:WP286	IL-5 Signaling Pathway	IL-3 Signaling Pathway	1.7923e-39	1.1313e-36
WikiPathways Co-membership	WikiPathways:WP286	WikiPathways:WP69	IL-3 Signaling Pathway	T Cell Receptor Signaling Pathway	1.3224e-25	2.8381e-23
WikiPathways Co-membership	WikiPathways:WP712	WikiPathways:WP75	estrogen signalling	Toll-like receptor signaling pathway	3.9543e-07	1.326e-05
WikiPathways Co-membership	WikiPathways:WP550	WikiPathways:WP706	Biogenic Amine Synthesis	SIDS Susceptibility Pathways	0.0025924	0.035529
WikiPathways Co-membership	WikiPathways:WP481	WikiPathways:WP732	Insulin Signaling	Serotonin Receptor 2 -> ELK-SRF/GATA4 signaling	4.9693e-05	0.0010751
WikiPathways Co-membership	WikiPathways:WP179	WikiPathways:WP366	Cell cycle	TGF-beta Receptor Signaling Pathway	5.0416e-09	2.2732e-07
WikiPathways Co-membership	WikiPathways:WP185	WikiPathways:WP400	Integrin-mediated cell adhesion	p38 MAPK Signaling Pathway (BioCarta)	0.00033888	0.0059324
WikiPathways Co-membership	WikiPathways:WP395	WikiPathways:WP619	IL-4 signaling Pathway	Type II interferon signaling (IFNG)	1.7781e-07	6.4679e-06
WikiPathways Co-membership	WikiPathways:WP49	WikiPathways:WP619	IL-2 Signaling Pathway	Type II interferon signaling (IFNG)	1.1651e-05	0.0002901
WikiPathways Co-membership	WikiPathways:WP176	WikiPathways:WP615	Folate	Senescence and Autophagy	0.0015581	0.022999
WikiPathways Co-membership	WikiPathways:WP313	WikiPathways:WP734	Signaling of Hepatocyte Growth Factor Receptor	Serotonin Receptor 4/6/7 -> NR3C signaling	5.3952e-07	1.7597e-05
WikiPathways Co-membership	WikiPathways:WP127	WikiPathways:WP49	IL-5 Signaling Pathway	IL-2 Signaling Pathway	1.5658e-37	8.4013e-35
WikiPathways Co-membership	WikiPathways:WP304	WikiPathways:WP51	Kit Receptor Signaling Pathway	Regulation of Actin Cytoskeleton	0.0018853	0.027303
WikiPathways Co-membership	WikiPathways:WP395	WikiPathways:WP481	IL-4 signaling Pathway	Insulin Signaling	5.7608e-16	4.7922e-14
WikiPathways Co-membership	WikiPathways:WP1434	WikiPathways:WP288	Osteopontin	NLR proteins	0.00025689	0.0046645
WikiPathways Co-membership	WikiPathways:WP69	WikiPathways:WP712	T Cell Receptor Signaling Pathway	estrogen signalling	0.00048691	0.0082026
WikiPathways Co-membership	WikiPathways:WP1544	WikiPathways:WP313	MicroRNAs in cardiomyocyte hypertrophy	Signaling of Hepatocyte Growth Factor Receptor	8.8175e-07	2.7667e-05
WikiPathways Co-membership	WikiPathways:WP185	WikiPathways:WP395	Integrin-mediated cell adhesion	IL-4 signaling Pathway	5.3211e-05	0.0011397
WikiPathways Co-membership	WikiPathways:WP254	WikiPathways:WP286	Apoptosis	IL-3 Signaling Pathway	0.0001228	0.002418
WikiPathways Co-membership	WikiPathways:WP364	WikiPathways:WP422	IL-6 Signaling Pathway	MAPK Cascade	2.7988e-09	1.289e-07
WikiPathways Co-membership	WikiPathways:WP691	WikiPathways:WP694	Tamoxifen metabolism	Arylamine metabolism	0.0023212	0.032307
WikiPathways Co-membership	WikiPathways:WP229	WikiPathways:WP698	Irinotecan Pathway	Glucuronidation	3.6265e-07	1.2354e-05
WikiPathways Co-membership	WikiPathways:WP1449	WikiPathways:WP205	Regulation of toll-like receptor signaling pathway	IL-7 Signaling Pathway	0.00025261	0.0046101
WikiPathways Co-membership	WikiPathways:WP22	WikiPathways:WP259	IL-9 Signaling Pathway	Nifedipine	0.00068607	0.011088
WikiPathways Co-membership	WikiPathways:WP127	WikiPathways:WP306	IL-5 Signaling Pathway	Focal Adhesion	1.6623e-10	8.6175e-09
WikiPathways Co-membership	WikiPathways:WP1403	WikiPathways:WP481	AMPK signaling	Insulin Signaling	0.003457	0.045462
WikiPathways Co-membership	WikiPathways:WP23	WikiPathways:WP53	B Cell Receptor Signaling Pathway	Id Signaling Pathway	0.0022006	0.030909
WikiPathways Co-membership	WikiPathways:WP1544	WikiPathways:WP481	MicroRNAs in cardiomyocyte hypertrophy	Insulin Signaling	2.0394e-21	2.7702e-19
WikiPathways Co-membership	WikiPathways:WP286	WikiPathways:WP481	IL-3 Signaling Pathway	Insulin Signaling	1.4491e-19	1.7278e-17
WikiPathways Co-membership	WikiPathways:WP304	WikiPathways:WP313	Kit Receptor Signaling Pathway	Signaling of Hepatocyte Growth Factor Receptor	4.1378e-13	2.8282e-11
WikiPathways Co-membership	WikiPathways:WP259	WikiPathways:WP673	Nifedipine	ErbB signaling pathway	0.0026394	0.036035
WikiPathways Co-membership	WikiPathways:WP23	WikiPathways:WP366	B Cell Receptor Signaling Pathway	TGF-beta Receptor Signaling Pathway	0.001249	0.018825
WikiPathways Co-membership	WikiPathways:WP382	WikiPathways:WP732	MAPK signaling pathway	Serotonin Receptor 2 -> ELK-SRF/GATA4 signaling	1.792e-07	6.4965e-06
WikiPathways Co-membership	WikiPathways:WP49	WikiPathways:WP733	IL-2 Signaling Pathway	Serotonin Receptor 2 -> STAT3 signaling	0.0028006	0.038042
WikiPathways Co-membership	WikiPathways:WP437	WikiPathways:WP722	EGFR1 Signaling Pathway	Serotonin HTR1 Group --> FOS Pathway	3.2239e-08	1.3205e-06
WikiPathways Co-membership	WikiPathways:WP1528	WikiPathways:WP382	Physiological + Pathological hypertrophy (Heart)	MAPK signaling pathway	6.0884e-07	1.9561e-05
WikiPathways Co-membership	WikiPathways:WP382	WikiPathways:WP722	MAPK signaling pathway	Serotonin HTR1 Group --> FOS Pathway	7.9835e-10	3.8765e-08
WikiPathways Co-membership	WikiPathways:WP23	WikiPathways:WP304	B Cell Receptor Signaling Pathway	Kit Receptor Signaling Pathway	8.8901e-28	2.3268e-25
WikiPathways Co-membership	WikiPathways:WP205	WikiPathways:WP560	IL-7 Signaling Pathway	TGF Beta Signaling Pathway	0.00044826	0.0076232
WikiPathways Co-membership	WikiPathways:WP23	WikiPathways:WP395	B Cell Receptor Signaling Pathway	IL-4 signaling Pathway	2.8995e-17	2.7056e-15
WikiPathways Co-membership	WikiPathways:WP453	WikiPathways:WP530	Inflammatory Response Pathway	Cytokines and Inflammatory Response (BioCarta)	7.9487e-05	0.001634
WikiPathways Co-membership	WikiPathways:WP692	WikiPathways:WP702	sulfation	metapathway biotransformation	0.0037736	0.049025
WikiPathways Co-membership	WikiPathways:WP399	WikiPathways:WP560	Wnt Signaling Pathway and Pluripotency	TGF Beta Signaling Pathway	0.00038672	0.0066399
WikiPathways Co-membership	WikiPathways:WP195	WikiPathways:WP516	IL-1 Signaling Pathway	Hypertrophy Model	0.0020414	0.029131
WikiPathways Co-membership	WikiPathways:WP364	WikiPathways:WP673	IL-6 Signaling Pathway	ErbB signaling pathway	3.8647e-14	2.8601e-12
WikiPathways Co-membership	WikiPathways:WP666	WikiPathways:WP734	Hypothetical Network for Drug Addiction	Serotonin Receptor 4/6/7 -> NR3C signaling	1.7142e-05	0.00041336
WikiPathways Co-membership	WikiPathways:WP45	WikiPathways:WP615	G1 to S cell cycle control	Senescence and Autophagy	0.001703	0.024864
WikiPathways Co-membership	WikiPathways:WP453	WikiPathways:WP49	Inflammatory Response Pathway	IL-2 Signaling Pathway	0.00057859	0.0096261
WikiPathways Co-membership	WikiPathways:WP22	WikiPathways:WP732	IL-9 Signaling Pathway	Serotonin Receptor 2 -> ELK-SRF/GATA4 signaling	0.00015685	0.0029737
WikiPathways Co-membership	WikiPathways:WP1544	WikiPathways:WP304	MicroRNAs in cardiomyocyte hypertrophy	Kit Receptor Signaling Pathway	3.0891e-06	8.7928e-05
WikiPathways Co-membership	WikiPathways:WP237	WikiPathways:WP98	Glucocorticoid & Mineralcorticoid Metabolism	Prostaglandin Synthesis and Regulation	3.5859e-05	0.0008084
WikiPathways Co-membership	WikiPathways:WP399	WikiPathways:WP428	Wnt Signaling Pathway and Pluripotency	Wnt Signaling Pathway	2.0262e-92	7.2478e-89
WikiPathways Co-membership	WikiPathways:WP364	WikiPathways:WP560	IL-6 Signaling Pathway	TGF Beta Signaling Pathway	1.2845e-06	3.8827e-05
WikiPathways Co-membership	WikiPathways:WP244	WikiPathways:WP306	Alpha6-Beta4 Integrin Signaling Pathway	Focal Adhesion	1.4089e-21	1.9893e-19
WikiPathways Co-membership	WikiPathways:WP53	WikiPathways:WP61	Id Signaling Pathway	Delta-Notch Signaling Pathway	3.4204e-06	9.5833e-05
WikiPathways Co-membership	WikiPathways:WP400	WikiPathways:WP722	p38 MAPK Signaling Pathway (BioCarta)	Serotonin HTR1 Group --> FOS Pathway	4.3619e-10	2.2079e-08
WikiPathways Co-membership	WikiPathways:WP23	WikiPathways:WP437	B Cell Receptor Signaling Pathway	EGFR1 Signaling Pathway	1.6945e-20	2.1908e-18
WikiPathways Co-membership	WikiPathways:WP22	WikiPathways:WP26	IL-9 Signaling Pathway	Signal Transduction of S1P Receptor	0.00061818	0.010221
WikiPathways Co-membership	WikiPathways:WP364	WikiPathways:WP581	IL-6 Signaling Pathway	EPO Receptor Signaling	9.8772e-13	6.309e-11
WikiPathways Co-membership	WikiPathways:WP1544	WikiPathways:WP399	MicroRNAs in cardiomyocyte hypertrophy	Wnt Signaling Pathway and Pluripotency	8.9411e-06	0.00022844
WikiPathways Co-membership	WikiPathways:WP1533	WikiPathways:WP176	Vitamin B12	Folate	5.0051e-68	8.9517e-65
WikiPathways Co-membership	WikiPathways:WP244	WikiPathways:WP364	Alpha6-Beta4 Integrin Signaling Pathway	IL-6 Signaling Pathway	2.2484e-10	1.1544e-08
WikiPathways Co-membership	WikiPathways:WP304	WikiPathways:WP61	Kit Receptor Signaling Pathway	Delta-Notch Signaling Pathway	0.0011387	0.017284
WikiPathways Co-membership	WikiPathways:WP363	WikiPathways:WP399	Wnt Signaling Pathway NetPath	Wnt Signaling Pathway and Pluripotency	9.562e-40	6.8407e-37
WikiPathways Co-membership	WikiPathways:WP23	WikiPathways:WP428	B Cell Receptor Signaling Pathway	Wnt Signaling Pathway	6.4939e-05	0.0013772
WikiPathways Co-membership	WikiPathways:WP23	WikiPathways:WP61	B Cell Receptor Signaling Pathway	Delta-Notch Signaling Pathway	0.00040742	0.006973
WikiPathways Co-membership	WikiPathways:WP15	WikiPathways:WP408	Selenium	Oxidative Stress	1.2458e-11	7.2264e-10
WikiPathways Co-membership	WikiPathways:WP185	WikiPathways:WP422	Integrin-mediated cell adhesion	MAPK Cascade	1.4211e-10	7.4389e-09
WikiPathways Co-membership	WikiPathways:WP49	WikiPathways:WP673	IL-2 Signaling Pathway	ErbB signaling pathway	5.3099e-07	1.7372e-05
WikiPathways Co-membership	WikiPathways:WP167	WikiPathways:WP98	Eicosanoid Synthesis	Prostaglandin Synthesis and Regulation	4.4853e-07	1.4948e-05
WikiPathways Co-membership	WikiPathways:WP712	WikiPathways:WP722	estrogen signalling	Serotonin HTR1 Group --> FOS Pathway	8.202e-09	3.6072e-07
WikiPathways Co-membership	WikiPathways:WP363	WikiPathways:WP366	Wnt Signaling Pathway NetPath	TGF-beta Receptor Signaling Pathway	3.09e-13	2.1532e-11
WikiPathways Co-membership	WikiPathways:WP26	WikiPathways:WP382	Signal Transduction of S1P Receptor	MAPK signaling pathway	9.1354e-07	2.8415e-05
WikiPathways Co-membership	WikiPathways:WP244	WikiPathways:WP453	Alpha6-Beta4 Integrin Signaling Pathway	Inflammatory Response Pathway	0.00032092	0.0056641
WikiPathways Co-membership	WikiPathways:WP364	WikiPathways:WP437	IL-6 Signaling Pathway	EGFR1 Signaling Pathway	6.2822e-23	1.0371e-20
WikiPathways Co-membership	WikiPathways:WP69	WikiPathways:WP722	T Cell Receptor Signaling Pathway	Serotonin HTR1 Group --> FOS Pathway	2.8929e-06	8.3676e-05
WikiPathways Co-membership	WikiPathways:WP313	WikiPathways:WP395	Signaling of Hepatocyte Growth Factor Receptor	IL-4 signaling Pathway	1.5778e-10	8.2189e-09
WikiPathways Co-membership	WikiPathways:WP49	WikiPathways:WP61	IL-2 Signaling Pathway	Delta-Notch Signaling Pathway	8.1668e-05	0.0016725
WikiPathways Co-membership	WikiPathways:WP22	WikiPathways:WP481	IL-9 Signaling Pathway	Insulin Signaling	1.1176e-10	5.9078e-09
WikiPathways Co-membership	WikiPathways:WP306	WikiPathways:WP437	Focal Adhesion	EGFR1 Signaling Pathway	3.0711e-12	1.894e-10
WikiPathways Co-membership	WikiPathways:WP581	WikiPathways:WP69	EPO Receptor Signaling	T Cell Receptor Signaling Pathway	1.9426e-15	1.5793e-13
WikiPathways Co-membership	WikiPathways:WP127	WikiPathways:WP710	IL-5 Signaling Pathway	DNA damage response (only ATM dependent)	1.0479e-05	0.0002646
WikiPathways Co-membership	WikiPathways:WP170	WikiPathways:WP716	Nuclear Receptors	Vitamin A and carotenoid metabolism	2.9906e-06	8.6037e-05
WikiPathways Co-membership	WikiPathways:WP58	WikiPathways:WP732	Monoamine GPCRs	Serotonin Receptor 2 -> ELK-SRF/GATA4 signaling	0.00045074	0.0076412
WikiPathways Co-membership	WikiPathways:WP364	WikiPathways:WP481	IL-6 Signaling Pathway	Insulin Signaling	3.0309e-22	4.5173e-20
WikiPathways Co-membership	WikiPathways:WP127	WikiPathways:WP732	IL-5 Signaling Pathway	Serotonin Receptor 2 -> ELK-SRF/GATA4 signaling	0.0002238	0.0041265
WikiPathways Co-membership	WikiPathways:WP138	WikiPathways:WP236	Androgen Receptor Signaling Pathway	Adipogenesis	0.00025984	0.0047101
WikiPathways Co-membership	WikiPathways:WP530	WikiPathways:WP75	Cytokines and Inflammatory Response (BioCarta)	Toll-like receptor signaling pathway	0.0008267	0.012989
WikiPathways Co-membership	WikiPathways:WP205	WikiPathways:WP244	IL-7 Signaling Pathway	Alpha6-Beta4 Integrin Signaling Pathway	1.3609e-06	4.1022e-05
WikiPathways Co-membership	WikiPathways:WP455	WikiPathways:WP98	GPCRs, Class A Rhodopsin-like	Prostaglandin Synthesis and Regulation	0.00032712	0.0057547
WikiPathways Co-membership	WikiPathways:WP615	WikiPathways:WP712	Senescence and Autophagy	estrogen signalling	0.0010499	0.016072
WikiPathways Co-membership	WikiPathways:WP176	WikiPathways:WP408	Folate	Oxidative Stress	5.9093e-07	1.9043e-05
WikiPathways Co-membership	WikiPathways:WP231	WikiPathways:WP400	TNF-alpha/NF-kB Signaling Pathway	p38 MAPK Signaling Pathway (BioCarta)	0.0019094	0.027615
WikiPathways Co-membership	WikiPathways:WP51	WikiPathways:WP524	Regulation of Actin Cytoskeleton	G13 Signaling Pathway	9.4254e-19	1.0536e-16
WikiPathways Co-membership	WikiPathways:WP12	WikiPathways:WP322	Osteoclast	Osteoblast	1.1963e-07	4.5045e-06
WikiPathways Co-membership	WikiPathways:WP244	WikiPathways:WP49	Alpha6-Beta4 Integrin Signaling Pathway	IL-2 Signaling Pathway	7.3361e-11	3.9166e-09
WikiPathways Co-membership	WikiPathways:WP22	WikiPathways:WP313	IL-9 Signaling Pathway	Signaling of Hepatocyte Growth Factor Receptor	1.458e-09	6.862e-08
WikiPathways Co-membership	WikiPathways:WP382	WikiPathways:WP49	MAPK signaling pathway	IL-2 Signaling Pathway	2.3301e-07	8.3347e-06
WikiPathways Co-membership	WikiPathways:WP205	WikiPathways:WP22	IL-7 Signaling Pathway	IL-9 Signaling Pathway	6.1527e-29	1.8864e-26
WikiPathways Co-membership	WikiPathways:WP127	WikiPathways:WP22	IL-5 Signaling Pathway	IL-9 Signaling Pathway	5.3962e-17	4.9493e-15
WikiPathways Co-membership	WikiPathways:WP437	WikiPathways:WP49	EGFR1 Signaling Pathway	IL-2 Signaling Pathway	1.2107e-27	3.0934e-25
WikiPathways Co-membership	WikiPathways:WP1544	WikiPathways:WP286	MicroRNAs in cardiomyocyte hypertrophy	IL-3 Signaling Pathway	8.7472e-12	5.1575e-10
WikiPathways Co-membership	WikiPathways:WP400	WikiPathways:WP422	p38 MAPK Signaling Pathway (BioCarta)	MAPK Cascade	2.3521e-07	8.3578e-06
WikiPathways Co-membership	WikiPathways:WP422	WikiPathways:WP734	MAPK Cascade	Serotonin Receptor 4/6/7 -> NR3C signaling	2.3393e-07	8.34e-06
WikiPathways Co-membership	WikiPathways:WP1449	WikiPathways:WP23	Regulation of toll-like receptor signaling pathway	B Cell Receptor Signaling Pathway	4.9639e-07	1.629e-05
WikiPathways Co-membership	WikiPathways:WP51	WikiPathways:WP75	Regulation of Actin Cytoskeleton	Toll-like receptor signaling pathway	8.2565e-05	0.0016812
WikiPathways Co-membership	WikiPathways:WP22	WikiPathways:WP306	IL-9 Signaling Pathway	Focal Adhesion	0.00018241	0.0034162
WikiPathways Co-membership	WikiPathways:WP195	WikiPathways:WP530	IL-1 Signaling Pathway	Cytokines and Inflammatory Response (BioCarta)	0.0034515	0.045446
WikiPathways Co-membership	WikiPathways:WP195	WikiPathways:WP75	IL-1 Signaling Pathway	Toll-like receptor signaling pathway	1.3856e-05	0.00033947
WikiPathways Co-membership	WikiPathways:WP51	WikiPathways:WP69	Regulation of Actin Cytoskeleton	T Cell Receptor Signaling Pathway	1.3602e-07	5.0506e-06
WikiPathways Co-membership	WikiPathways:WP244	WikiPathways:WP286	Alpha6-Beta4 Integrin Signaling Pathway	IL-3 Signaling Pathway	2.2685e-12	1.4071e-10
WikiPathways Co-membership	WikiPathways:WP138	WikiPathways:WP581	Androgen Receptor Signaling Pathway	EPO Receptor Signaling	0.00013972	0.0026632
WikiPathways Co-membership	WikiPathways:WP366	WikiPathways:WP400	TGF-beta Receptor Signaling Pathway	p38 MAPK Signaling Pathway (BioCarta)	7.7766e-05	0.0016141
WikiPathways Co-membership	WikiPathways:WP1434	WikiPathways:WP26	Osteopontin	Signal Transduction of S1P Receptor	0.002672	0.036388
WikiPathways Co-membership	WikiPathways:WP437	WikiPathways:WP75	EGFR1 Signaling Pathway	Toll-like receptor signaling pathway	2.2526e-08	9.4794e-07
WikiPathways Co-membership	WikiPathways:WP382	WikiPathways:WP75	MAPK signaling pathway	Toll-like receptor signaling pathway	2.7836e-18	2.987e-16
WikiPathways Co-membership	WikiPathways:WP1528	WikiPathways:WP422	Physiological + Pathological hypertrophy (Heart)	MAPK Cascade	3.8338e-05	0.00085532
WikiPathways Co-membership	WikiPathways:WP47	WikiPathways:WP474	Hedgehog Signaling Pathway	Endochondral Ossification	0.00061657	0.01021
WikiPathways Co-membership	WikiPathways:WP1544	WikiPathways:WP673	MicroRNAs in cardiomyocyte hypertrophy	ErbB signaling pathway	1.1839e-05	0.00029408
WikiPathways Co-membership	WikiPathways:WP1528	WikiPathways:WP75	Physiological + Pathological hypertrophy (Heart)	Toll-like receptor signaling pathway	2.2294e-07	8.0282e-06
WikiPathways Co-membership	WikiPathways:WP127	WikiPathways:WP437	IL-5 Signaling Pathway	EGFR1 Signaling Pathway	6.0066e-23	1.0071e-20
WikiPathways Co-membership	WikiPathways:WP244	WikiPathways:WP673	Alpha6-Beta4 Integrin Signaling Pathway	ErbB signaling pathway	6.4979e-10	3.2133e-08
WikiPathways Co-membership	WikiPathways:WP1449	WikiPathways:WP615	Regulation of toll-like receptor signaling pathway	Senescence and Autophagy	1.0666e-05	0.00026869
WikiPathways Co-membership	WikiPathways:WP1449	WikiPathways:WP313	Regulation of toll-like receptor signaling pathway	Signaling of Hepatocyte Growth Factor Receptor	4.3044e-06	0.00011814
WikiPathways Co-membership	WikiPathways:WP732	WikiPathways:WP733	Serotonin Receptor 2 -> ELK-SRF/GATA4 signaling	Serotonin Receptor 2 -> STAT3 signaling	0.00012071	0.0023856
WikiPathways Co-membership	WikiPathways:WP1544	WikiPathways:WP395	MicroRNAs in cardiomyocyte hypertrophy	IL-4 signaling Pathway	1.2661e-05	0.00031378
WikiPathways Co-membership	WikiPathways:WP455	WikiPathways:WP58	GPCRs, Class A Rhodopsin-like	Monoamine GPCRs	4.7155e-37	2.4096e-34
WikiPathways Co-membership	WikiPathways:WP691	WikiPathways:WP702	Tamoxifen metabolism	metapathway biotransformation	7.8555e-05	0.0016274
WikiPathways Co-membership	WikiPathways:WP185	WikiPathways:WP23	Integrin-mediated cell adhesion	B Cell Receptor Signaling Pathway	5.6933e-08	2.2379e-06
WikiPathways Co-membership	WikiPathways:WP1544	WikiPathways:WP205	MicroRNAs in cardiomyocyte hypertrophy	IL-7 Signaling Pathway	6.2978e-07	2.0174e-05
WikiPathways Co-membership	WikiPathways:WP179	WikiPathways:WP61	Cell cycle	Delta-Notch Signaling Pathway	0.00030535	0.0054161
WikiPathways Co-membership	WikiPathways:WP1434	WikiPathways:WP313	Osteopontin	Signaling of Hepatocyte Growth Factor Receptor	0.00013737	0.0026278
WikiPathways Co-membership	WikiPathways:WP481	WikiPathways:WP51	Insulin Signaling	Regulation of Actin Cytoskeleton	1.4569e-07	5.3912e-06
WikiPathways Co-membership	WikiPathways:WP289	WikiPathways:WP712	Myometrial Relaxation and Contraction Pathways	estrogen signalling	2.1842e-08	9.2645e-07
WikiPathways Co-membership	WikiPathways:WP254	WikiPathways:WP395	Apoptosis	IL-4 signaling Pathway	0.0034107	0.045019
WikiPathways Co-membership	WikiPathways:WP23	WikiPathways:WP481	B Cell Receptor Signaling Pathway	Insulin Signaling	1.2827e-17	1.2746e-15
WikiPathways Co-membership	WikiPathways:WP1528	WikiPathways:WP236	Physiological + Pathological hypertrophy (Heart)	Adipogenesis	0.0017474	0.025443
WikiPathways Co-membership	WikiPathways:WP138	WikiPathways:WP395	Androgen Receptor Signaling Pathway	IL-4 signaling Pathway	0.0035694	0.046654
WikiPathways Co-membership	WikiPathways:WP1544	WikiPathways:WP26	MicroRNAs in cardiomyocyte hypertrophy	Signal Transduction of S1P Receptor	1.2367e-06	3.7702e-05
WikiPathways Co-membership	WikiPathways:WP1449	WikiPathways:WP437	Regulation of toll-like receptor signaling pathway	EGFR1 Signaling Pathway	2.2526e-08	9.5167e-07
WikiPathways Co-membership	WikiPathways:WP236	WikiPathways:WP53	Adipogenesis	Id Signaling Pathway	1.8176e-05	0.00043343
WikiPathways Co-membership	WikiPathways:WP185	WikiPathways:WP364	Integrin-mediated cell adhesion	IL-6 Signaling Pathway	6.66e-08	2.5989e-06
WikiPathways Co-membership	WikiPathways:WP254	WikiPathways:WP615	Apoptosis	Senescence and Autophagy	4.9992e-05	0.0010751
WikiPathways Co-membership	WikiPathways:WP286	WikiPathways:WP306	IL-3 Signaling Pathway	Focal Adhesion	1.3877e-16	1.2307e-14
WikiPathways Co-membership	WikiPathways:WP422	WikiPathways:WP75	MAPK Cascade	Toll-like receptor signaling pathway	8.075e-12	4.8141e-10
WikiPathways Co-membership	WikiPathways:WP366	WikiPathways:WP428	TGF-beta Receptor Signaling Pathway	Wnt Signaling Pathway	0.0010211	0.015676
WikiPathways Co-membership	WikiPathways:WP185	WikiPathways:WP734	Integrin-mediated cell adhesion	Serotonin Receptor 4/6/7 -> NR3C signaling	0.0014404	0.021408
WikiPathways Co-membership	WikiPathways:WP364	WikiPathways:WP619	IL-6 Signaling Pathway	Type II interferon signaling (IFNG)	0.00051722	0.0086453
WikiPathways Co-membership	WikiPathways:WP673	WikiPathways:WP710	ErbB signaling pathway	DNA damage response (only ATM dependent)	0.0019403	0.027948
WikiPathways Co-membership	WikiPathways:WP259	WikiPathways:WP313	Nifedipine	Signaling of Hepatocyte Growth Factor Receptor	1.7225e-05	0.00041444
WikiPathways Co-membership	WikiPathways:WP1528	WikiPathways:WP428	Physiological + Pathological hypertrophy (Heart)	Wnt Signaling Pathway	4.4638e-05	0.00098359
WikiPathways Co-membership	WikiPathways:WP236	WikiPathways:WP706	Adipogenesis	SIDS Susceptibility Pathways	0.0007416	0.01186
WikiPathways Co-membership	WikiPathways:WP231	WikiPathways:WP364	TNF-alpha/NF-kB Signaling Pathway	IL-6 Signaling Pathway	0.00068325	0.011076
WikiPathways Co-membership	WikiPathways:WP430	WikiPathways:WP716	Statin Pathway PharmGKB	Vitamin A and carotenoid metabolism	0.00017539	0.0032905
WikiPathways Co-membership	WikiPathways:WP195	WikiPathways:WP382	IL-1 Signaling Pathway	MAPK signaling pathway	0.0001271	0.0024709
WikiPathways Co-membership	WikiPathways:WP205	WikiPathways:WP69	IL-7 Signaling Pathway	T Cell Receptor Signaling Pathway	3.2157e-16	2.7387e-14
WikiPathways Co-membership	WikiPathways:WP395	WikiPathways:WP49	IL-4 signaling Pathway	IL-2 Signaling Pathway	1.633e-39	1.0953e-36
WikiPathways Co-membership	WikiPathways:WP313	WikiPathways:WP615	Signaling of Hepatocyte Growth Factor Receptor	Senescence and Autophagy	2.141e-05	0.00050273
WikiPathways Co-membership	WikiPathways:WP138	WikiPathways:WP560	Androgen Receptor Signaling Pathway	TGF Beta Signaling Pathway	3.3491e-05	0.00076143
WikiPathways Co-membership	WikiPathways:WP127	WikiPathways:WP304	IL-5 Signaling Pathway	Kit Receptor Signaling Pathway	1.0741e-30	3.6019e-28
WikiPathways Co-membership	WikiPathways:WP23	WikiPathways:WP51	B Cell Receptor Signaling Pathway	Regulation of Actin Cytoskeleton	9.9726e-10	4.8205e-08
WikiPathways Co-membership	WikiPathways:WP366	WikiPathways:WP53	TGF-beta Receptor Signaling Pathway	Id Signaling Pathway	1.0183e-05	0.00025771
WikiPathways Co-membership	WikiPathways:WP117	WikiPathways:WP455	GPCRs, Other	GPCRs, Class A Rhodopsin-like	3.3034e-20	4.122e-18
WikiPathways Co-membership	WikiPathways:WP23	WikiPathways:WP364	B Cell Receptor Signaling Pathway	IL-6 Signaling Pathway	5.7363e-26	1.2563e-23
WikiPathways Co-membership	WikiPathways:WP474	WikiPathways:WP560	Endochondral Ossification	TGF Beta Signaling Pathway	0.0025059	0.034387
WikiPathways Co-membership	WikiPathways:WP3	WikiPathways:WP437	Keap1-Nrf2	EGFR1 Signaling Pathway	0.0033414	0.044213
WikiPathways Co-membership	WikiPathways:WP1544	WikiPathways:WP61	MicroRNAs in cardiomyocyte hypertrophy	Delta-Notch Signaling Pathway	0.00086139	0.013416
WikiPathways Co-membership	WikiPathways:WP313	WikiPathways:WP666	Signaling of Hepatocyte Growth Factor Receptor	Hypothetical Network for Drug Addiction	0.00023403	0.004293
WikiPathways Co-membership	WikiPathways:WP453	WikiPathways:WP615	Inflammatory Response Pathway	Senescence and Autophagy	0.0013194	0.019802
WikiPathways Co-membership	WikiPathways:WP23	WikiPathways:WP313	B Cell Receptor Signaling Pathway	Signaling of Hepatocyte Growth Factor Receptor	4.1078e-19	4.6895e-17
WikiPathways Co-membership	WikiPathways:WP244	WikiPathways:WP481	Alpha6-Beta4 Integrin Signaling Pathway	Insulin Signaling	5.1146e-10	2.5768e-08
WikiPathways Co-membership	WikiPathways:WP437	WikiPathways:WP734	EGFR1 Signaling Pathway	Serotonin Receptor 4/6/7 -> NR3C signaling	1.1678e-06	3.5805e-05
WikiPathways Co-membership	WikiPathways:WP399	WikiPathways:WP500	Wnt Signaling Pathway and Pluripotency	Glycogen Metabolism	2.0753e-12	1.2948e-10
WikiPathways Co-membership	WikiPathways:WP23	WikiPathways:WP306	B Cell Receptor Signaling Pathway	Focal Adhesion	8e-11	4.2499e-09
WikiPathways Co-membership	WikiPathways:WP247	WikiPathways:WP26	Small Ligand GPCRs	Signal Transduction of S1P Receptor	0.00025651	0.0046654
WikiPathways Co-membership	WikiPathways:WP306	WikiPathways:WP51	Focal Adhesion	Regulation of Actin Cytoskeleton	4.2666e-28	1.174e-25
WikiPathways Co-membership	WikiPathways:WP254	WikiPathways:WP382	Apoptosis	MAPK signaling pathway	6.4315e-11	3.5034e-09
WikiPathways Co-membership	WikiPathways:WP23	WikiPathways:WP712	B Cell Receptor Signaling Pathway	estrogen signalling	7.768e-06	0.00020233
WikiPathways Co-membership	WikiPathways:WP524	WikiPathways:WP75	G13 Signaling Pathway	Toll-like receptor signaling pathway	0.0006413	0.010555
WikiPathways Co-membership	WikiPathways:WP185	WikiPathways:WP75	Integrin-mediated cell adhesion	Toll-like receptor signaling pathway	2.5648e-05	0.00059317
WikiPathways Co-membership	WikiPathways:WP35	WikiPathways:WP382	G Protein Signaling Pathways	MAPK signaling pathway	0.0033033	0.043763
WikiPathways Co-membership	WikiPathways:WP400	WikiPathways:WP673	p38 MAPK Signaling Pathway (BioCarta)	ErbB signaling pathway	0.0010454	0.016026
WikiPathways Co-membership	WikiPathways:WP22	WikiPathways:WP69	IL-9 Signaling Pathway	T Cell Receptor Signaling Pathway	4.9948e-13	3.3923e-11
WikiPathways Co-membership	WikiPathways:WP481	WikiPathways:WP615	Insulin Signaling	Senescence and Autophagy	0.00086073	0.013445
WikiPathways Co-membership	WikiPathways:WP286	WikiPathways:WP437	IL-3 Signaling Pathway	EGFR1 Signaling Pathway	6.6819e-32	2.3901e-29
WikiPathways Co-membership	WikiPathways:WP304	WikiPathways:WP673	Kit Receptor Signaling Pathway	ErbB signaling pathway	3.2453e-11	1.8138e-09
WikiPathways Co-membership	WikiPathways:WP206	WikiPathways:WP716	Fatty Acid Omega Oxidation	Vitamin A and carotenoid metabolism	1.7518e-05	0.0004196
WikiPathways Co-membership	WikiPathways:WP313	WikiPathways:WP49	Signaling of Hepatocyte Growth Factor Receptor	IL-2 Signaling Pathway	1.8364e-15	1.5043e-13
WikiPathways Co-membership	WikiPathways:WP400	WikiPathways:WP734	p38 MAPK Signaling Pathway (BioCarta)	Serotonin Receptor 4/6/7 -> NR3C signaling	2.1963e-05	0.00051347
WikiPathways Co-membership	WikiPathways:WP23	WikiPathways:WP400	B Cell Receptor Signaling Pathway	p38 MAPK Signaling Pathway (BioCarta)	1.3977e-05	0.0003401
WikiPathways Co-membership	WikiPathways:WP304	WikiPathways:WP437	Kit Receptor Signaling Pathway	EGFR1 Signaling Pathway	2.0882e-27	5.0928e-25
WikiPathways Co-membership	WikiPathways:WP15	WikiPathways:WP1533	Selenium	Vitamin B12	6.2899e-55	6.136e-52
WikiPathways Co-membership	WikiPathways:WP1434	WikiPathways:WP382	Osteopontin	MAPK signaling pathway	3.6139e-06	0.00010047
WikiPathways Co-membership	WikiPathways:WP244	WikiPathways:WP524	Alpha6-Beta4 Integrin Signaling Pathway	G13 Signaling Pathway	4.9687e-06	0.00013464
WikiPathways Co-membership	WikiPathways:WP254	WikiPathways:WP288	Apoptosis	NLR proteins	0.00069225	0.011171
WikiPathways Co-membership	WikiPathways:WP581	WikiPathways:WP619	EPO Receptor Signaling	Type II interferon signaling (IFNG)	0.0025021	0.034423
WikiPathways Co-membership	WikiPathways:WP1533	WikiPathways:WP558	Vitamin B12	Complement and Coagulation Cascades KEGG	0.00081821	0.012893
WikiPathways Co-membership	WikiPathways:WP143	WikiPathways:WP325	Fatty Acid Beta Oxidation	Triacylglyceride Synthesis	1.458e-09	6.8922e-08
WikiPathways Co-membership	WikiPathways:WP382	WikiPathways:WP395	MAPK signaling pathway	IL-4 signaling Pathway	0.00010558	0.0021137
WikiPathways Co-membership	WikiPathways:WP229	WikiPathways:WP702	Irinotecan Pathway	metapathway biotransformation	8.5631e-08	3.2936e-06
WikiPathways Co-membership	WikiPathways:WP382	WikiPathways:WP384	MAPK signaling pathway	Apoptosis Modulation by HSP70	3.9791e-11	2.201e-09
WikiPathways Co-membership	WikiPathways:WP286	WikiPathways:WP382	IL-3 Signaling Pathway	MAPK signaling pathway	1.3669e-12	8.6285e-11
WikiPathways Co-membership	WikiPathways:WP1544	WikiPathways:WP524	MicroRNAs in cardiomyocyte hypertrophy	G13 Signaling Pathway	1.2677e-07	4.74e-06
WikiPathways Co-membership	WikiPathways:WP1434	WikiPathways:WP481	Osteopontin	Insulin Signaling	7.4757e-05	0.0015607
WikiPathways Co-membership	WikiPathways:WP1544	WikiPathways:WP428	MicroRNAs in cardiomyocyte hypertrophy	Wnt Signaling Pathway	1.0772e-06	3.3217e-05
WikiPathways Co-membership	WikiPathways:WP363	WikiPathways:WP673	Wnt Signaling Pathway NetPath	ErbB signaling pathway	0.0034153	0.045024
WikiPathways Co-membership	WikiPathways:WP100	WikiPathways:WP3	Glutathione metabolism	Keap1-Nrf2	0.0024042	0.033161
WikiPathways Co-membership	WikiPathways:WP288	WikiPathways:WP3	NLR proteins	Keap1-Nrf2	0.00036348	0.0063216
WikiPathways Co-membership	WikiPathways:WP244	WikiPathways:WP437	Alpha6-Beta4 Integrin Signaling Pathway	EGFR1 Signaling Pathway	3.4439e-10	1.7598e-08
WikiPathways Co-membership	WikiPathways:WP1449	WikiPathways:WP26	Regulation of toll-like receptor signaling pathway	Signal Transduction of S1P Receptor	6.5191e-05	0.0013798
WikiPathways Co-membership	WikiPathways:WP35	WikiPathways:WP428	G Protein Signaling Pathways	Wnt Signaling Pathway	3.1475e-07	1.0931e-05
WikiPathways Co-membership	WikiPathways:WP288	WikiPathways:WP314	NLR proteins	FAS pathway and Stress induction of HSP regulation	0.003182	0.04247
WikiPathways Co-membership	WikiPathways:WP437	WikiPathways:WP560	EGFR1 Signaling Pathway	TGF Beta Signaling Pathway	4.6064e-05	0.0010047
WikiPathways Co-membership	WikiPathways:WP185	WikiPathways:WP524	Integrin-mediated cell adhesion	G13 Signaling Pathway	6.6398e-05	0.0013998
WikiPathways Co-membership	WikiPathways:WP673	WikiPathways:WP69	ErbB signaling pathway	T Cell Receptor Signaling Pathway	1.2997e-07	4.8428e-06
WikiPathways Co-membership	WikiPathways:WP481	WikiPathways:WP712	Insulin Signaling	estrogen signalling	8.4484e-06	0.00021793
WikiPathways Co-membership	WikiPathways:WP382	WikiPathways:WP673	MAPK signaling pathway	ErbB signaling pathway	9.08e-07	2.8325e-05
WikiPathways Co-membership	WikiPathways:WP127	WikiPathways:WP712	IL-5 Signaling Pathway	estrogen signalling	7.9626e-07	2.5205e-05
WikiPathways Co-membership	WikiPathways:WP15	WikiPathways:WP28	Selenium	Selenium metabolism/Selenoproteins	7.0476e-37	3.4376e-34
WikiPathways Co-membership	WikiPathways:WP176	WikiPathways:WP530	Folate	Cytokines and Inflammatory Response (BioCarta)	3.3838e-07	1.1676e-05
WikiPathways Co-membership	WikiPathways:WP205	WikiPathways:WP51	IL-7 Signaling Pathway	Regulation of Actin Cytoskeleton	0.0022652	0.031775
WikiPathways Co-membership	WikiPathways:WP3	WikiPathways:WP408	Keap1-Nrf2	Oxidative Stress	0.00013031	0.0025104
WikiPathways Co-membership	WikiPathways:WP259	WikiPathways:WP69	Nifedipine	T Cell Receptor Signaling Pathway	0.0010794	0.0165
WikiPathways Co-membership	WikiPathways:WP395	WikiPathways:WP453	IL-4 signaling Pathway	Inflammatory Response Pathway	0.0023455	0.032477
WikiPathways Co-membership	WikiPathways:WP244	WikiPathways:WP313	Alpha6-Beta4 Integrin Signaling Pathway	Signaling of Hepatocyte Growth Factor Receptor	0.00043029	0.0073409
WikiPathways Co-membership	WikiPathways:WP313	WikiPathways:WP69	Signaling of Hepatocyte Growth Factor Receptor	T Cell Receptor Signaling Pathway	1.5476e-20	2.0253e-18
WikiPathways Co-membership	WikiPathways:WP22	WikiPathways:WP49	IL-9 Signaling Pathway	IL-2 Signaling Pathway	1.1926e-28	3.4589e-26
WikiPathways Co-membership	WikiPathways:WP366	WikiPathways:WP560	TGF-beta Receptor Signaling Pathway	TGF Beta Signaling Pathway	6.1155e-20	7.4574e-18
WikiPathways Co-membership	WikiPathways:WP1449	WikiPathways:WP722	Regulation of toll-like receptor signaling pathway	Serotonin HTR1 Group --> FOS Pathway	3.3735e-06	9.5016e-05
WikiPathways Co-membership	WikiPathways:WP1544	WikiPathways:WP615	MicroRNAs in cardiomyocyte hypertrophy	Senescence and Autophagy	8.0277e-06	0.00020808
WikiPathways Co-membership	WikiPathways:WP306	WikiPathways:WP364	Focal Adhesion	IL-6 Signaling Pathway	7.0156e-10	3.4377e-08
WikiPathways Co-membership	WikiPathways:WP366	WikiPathways:WP710	TGF-beta Receptor Signaling Pathway	DNA damage response (only ATM dependent)	0.0014885	0.022063
WikiPathways Co-membership	WikiPathways:WP286	WikiPathways:WP666	IL-3 Signaling Pathway	Hypothetical Network for Drug Addiction	0.002104	0.029905
WikiPathways Co-membership	WikiPathways:WP304	WikiPathways:WP306	Kit Receptor Signaling Pathway	Focal Adhesion	3.922e-08	1.5882e-06
WikiPathways Co-membership	WikiPathways:WP560	WikiPathways:WP75	TGF Beta Signaling Pathway	Toll-like receptor signaling pathway	0.0001147	0.0022751
WikiPathways Co-membership	WikiPathways:WP179	WikiPathways:WP53	Cell cycle	Id Signaling Pathway	0.00033753	0.0059184
WikiPathways Co-membership	WikiPathways:WP364	WikiPathways:WP712	IL-6 Signaling Pathway	estrogen signalling	0.0001074	0.0021422
WikiPathways Co-membership	WikiPathways:WP422	WikiPathways:WP732	MAPK Cascade	Serotonin Receptor 2 -> ELK-SRF/GATA4 signaling	1.2066e-07	4.5273e-06
WikiPathways Co-membership	WikiPathways:WP313	WikiPathways:WP712	Signaling of Hepatocyte Growth Factor Receptor	estrogen signalling	2.1963e-05	0.00051459
WikiPathways Co-membership	WikiPathways:WP382	WikiPathways:WP69	MAPK signaling pathway	T Cell Receptor Signaling Pathway	6.6215e-07	2.1147e-05
WikiPathways Co-membership	WikiPathways:WP286	WikiPathways:WP732	IL-3 Signaling Pathway	Serotonin Receptor 2 -> ELK-SRF/GATA4 signaling	0.00096576	0.014869
WikiPathways Co-membership	WikiPathways:WP22	WikiPathways:WP304	IL-9 Signaling Pathway	Kit Receptor Signaling Pathway	1.3185e-13	9.4961e-12
WikiPathways Co-membership	WikiPathways:WP35	WikiPathways:WP399	G Protein Signaling Pathways	Wnt Signaling Pathway and Pluripotency	0.00013372	0.0025671
WikiPathways Co-membership	WikiPathways:WP26	WikiPathways:WP581	Signal Transduction of S1P Receptor	EPO Receptor Signaling	0.00078653	0.012541
WikiPathways Co-membership	WikiPathways:WP536	WikiPathways:WP58	Calcium Regulation in the Cardiac Cell	Monoamine GPCRs	8.3242e-08	3.2132e-06
WikiPathways Co-membership	WikiPathways:WP15	WikiPathways:WP176	Selenium	Folate	2.4752e-65	3.3202e-62
WikiPathways Co-membership	WikiPathways:WP26	WikiPathways:WP49	Signal Transduction of S1P Receptor	IL-2 Signaling Pathway	0.0019468	0.028004
WikiPathways Co-membership	WikiPathways:WP1434	WikiPathways:WP61	Osteopontin	Delta-Notch Signaling Pathway	0.0020732	0.029507
WikiPathways Co-membership	WikiPathways:WP1434	WikiPathways:WP560	Osteopontin	TGF Beta Signaling Pathway	0.0004916	0.0082685
WikiPathways Co-membership	WikiPathways:WP179	WikiPathways:WP23	Cell cycle	B Cell Receptor Signaling Pathway	0.0023884	0.032985
WikiPathways Co-membership	WikiPathways:WP22	WikiPathways:WP75	IL-9 Signaling Pathway	Toll-like receptor signaling pathway	3.7142e-06	0.00010273
WikiPathways Co-membership	WikiPathways:WP1434	WikiPathways:WP666	Osteopontin	Hypothetical Network for Drug Addiction	0.00011427	0.0022707
WikiPathways Co-membership	WikiPathways:WP23	WikiPathways:WP286	B Cell Receptor Signaling Pathway	IL-3 Signaling Pathway	1.2429e-31	4.3023e-29
WikiPathways Co-membership	WikiPathways:WP244	WikiPathways:WP51	Alpha6-Beta4 Integrin Signaling Pathway	Regulation of Actin Cytoskeleton	1.8358e-05	0.0004368
WikiPathways Co-membership	WikiPathways:WP236	WikiPathways:WP615	Adipogenesis	Senescence and Autophagy	0.00013337	0.002565
WikiPathways Co-membership	WikiPathways:WP1449	WikiPathways:WP530	Regulation of toll-like receptor signaling pathway	Cytokines and Inflammatory Response (BioCarta)	0.0008267	0.013008
WikiPathways Co-membership	WikiPathways:WP366	WikiPathways:WP45	TGF-beta Receptor Signaling Pathway	G1 to S cell cycle control	1.0205e-07	3.8972e-06
WikiPathways Co-membership	WikiPathways:WP615	WikiPathways:WP673	Senescence and Autophagy	ErbB signaling pathway	2.5098e-06	7.2989e-05
WikiPathways Co-membership	WikiPathways:WP231	WikiPathways:WP382	TNF-alpha/NF-kB Signaling Pathway	MAPK signaling pathway	3.9494e-05	0.00087745
WikiPathways Co-membership	WikiPathways:WP1434	WikiPathways:WP1449	Osteopontin	Regulation of toll-like receptor signaling pathway	6.8863e-11	3.7322e-09
WikiPathways Co-membership	WikiPathways:WP366	WikiPathways:WP437	TGF-beta Receptor Signaling Pathway	EGFR1 Signaling Pathway	0.00020057	0.0037238
WikiPathways Co-membership	WikiPathways:WP581	WikiPathways:WP722	EPO Receptor Signaling	Serotonin HTR1 Group --> FOS Pathway	0.0017925	0.026029
WikiPathways Co-membership	WikiPathways:WP244	WikiPathways:WP395	Alpha6-Beta4 Integrin Signaling Pathway	IL-4 signaling Pathway	3.8126e-12	2.3246e-10
WikiPathways Co-membership	WikiPathways:WP395	WikiPathways:WP560	IL-4 signaling Pathway	TGF Beta Signaling Pathway	0.00028385	0.0051022
WikiPathways Co-membership	WikiPathways:WP1449	WikiPathways:WP195	Regulation of toll-like receptor signaling pathway	IL-1 Signaling Pathway	1.3856e-05	0.00033869
WikiPathways Co-membership	WikiPathways:WP306	WikiPathways:WP581	Focal Adhesion	EPO Receptor Signaling	3.9275e-07	1.3253e-05
WikiPathways Co-membership	WikiPathways:WP138	WikiPathways:WP382	Androgen Receptor Signaling Pathway	MAPK signaling pathway	0.00017348	0.0032718
WikiPathways Co-membership	WikiPathways:WP581	WikiPathways:WP666	EPO Receptor Signaling	Hypothetical Network for Drug Addiction	7.9487e-05	0.0016372
WikiPathways Co-membership	WikiPathways:WP288	WikiPathways:WP75	NLR proteins	Toll-like receptor signaling pathway	1.5539e-08	6.697e-07
WikiPathways Co-membership	WikiPathways:WP437	WikiPathways:WP581	EGFR1 Signaling Pathway	EPO Receptor Signaling	2.9007e-18	3.082e-16
WikiPathways Co-membership	WikiPathways:WP581	WikiPathways:WP75	EPO Receptor Signaling	Toll-like receptor signaling pathway	6.7229e-06	0.00017769
WikiPathways Co-membership	WikiPathways:WP244	WikiPathways:WP581	Alpha6-Beta4 Integrin Signaling Pathway	EPO Receptor Signaling	3.7602e-07	1.2729e-05
WikiPathways Co-membership	WikiPathways:WP304	WikiPathways:WP733	Kit Receptor Signaling Pathway	Serotonin Receptor 2 -> STAT3 signaling	0.0021803	0.030705
WikiPathways Co-membership	WikiPathways:WP289	WikiPathways:WP366	Myometrial Relaxation and Contraction Pathways	TGF-beta Receptor Signaling Pathway	0.002976	0.04012
WikiPathways Co-membership	WikiPathways:WP286	WikiPathways:WP304	IL-3 Signaling Pathway	Kit Receptor Signaling Pathway	1.2436e-36	5.5604e-34
WikiPathways Co-membership	WikiPathways:WP314	WikiPathways:WP400	FAS pathway and Stress induction of HSP regulation	p38 MAPK Signaling Pathway (BioCarta)	1.2832e-06	3.89e-05
WikiPathways Co-membership	WikiPathways:WP400	WikiPathways:WP75	p38 MAPK Signaling Pathway (BioCarta)	Toll-like receptor signaling pathway	4.5236e-05	0.00099269
WikiPathways Co-membership	WikiPathways:WP1528	WikiPathways:WP615	Physiological + Pathological hypertrophy (Heart)	Senescence and Autophagy	0.00032907	0.0057795
WikiPathways Co-membership	WikiPathways:WP1449	WikiPathways:WP306	Regulation of toll-like receptor signaling pathway	Focal Adhesion	4.9853e-08	1.9888e-06
WikiPathways Co-membership	WikiPathways:WP1528	WikiPathways:WP289	Physiological + Pathological hypertrophy (Heart)	Myometrial Relaxation and Contraction Pathways	0.0005345	0.0089202
WikiPathways Co-membership	WikiPathways:WP289	WikiPathways:WP428	Myometrial Relaxation and Contraction Pathways	Wnt Signaling Pathway	0.00028913	0.0051711
WikiPathways Co-membership	WikiPathways:WP395	WikiPathways:WP69	IL-4 signaling Pathway	T Cell Receptor Signaling Pathway	2.8677e-15	2.2965e-13
WikiPathways Co-membership	WikiPathways:WP22	WikiPathways:WP673	IL-9 Signaling Pathway	ErbB signaling pathway	0.00026471	0.0047903
WikiPathways Co-membership	WikiPathways:WP1449	WikiPathways:WP364	Regulation of toll-like receptor signaling pathway	IL-6 Signaling Pathway	2.1566e-11	1.231e-09
WikiPathways Co-membership	WikiPathways:WP127	WikiPathways:WP428	IL-5 Signaling Pathway	Wnt Signaling Pathway	1.9154e-05	0.00045373
WikiPathways Co-membership	WikiPathways:WP306	WikiPathways:WP712	Focal Adhesion	estrogen signalling	2.2106e-05	0.00051569
WikiPathways Co-membership	WikiPathways:WP22	WikiPathways:WP23	IL-9 Signaling Pathway	B Cell Receptor Signaling Pathway	1.9941e-09	9.3037e-08
WikiPathways Co-membership	WikiPathways:WP259	WikiPathways:WP49	Nifedipine	IL-2 Signaling Pathway	0.00019682	0.0036668
WikiPathways Co-membership	WikiPathways:WP259	WikiPathways:WP437	Nifedipine	EGFR1 Signaling Pathway	0.0023776	0.032878
WikiPathways Co-membership	WikiPathways:WP306	WikiPathways:WP722	Focal Adhesion	Serotonin HTR1 Group --> FOS Pathway	4.9161e-06	0.00013356
WikiPathways Co-membership	WikiPathways:WP22	WikiPathways:WP61	IL-9 Signaling Pathway	Delta-Notch Signaling Pathway	0.00023868	0.0043709
WikiPathways Co-membership	WikiPathways:WP313	WikiPathways:WP75	Signaling of Hepatocyte Growth Factor Receptor	Toll-like receptor signaling pathway	4.3044e-06	0.00011844
WikiPathways Co-membership	WikiPathways:WP138	WikiPathways:WP384	Androgen Receptor Signaling Pathway	Apoptosis Modulation by HSP70	0.0022769	0.031814
WikiPathways Co-membership	WikiPathways:WP22	WikiPathways:WP286	IL-9 Signaling Pathway	IL-3 Signaling Pathway	3.7055e-18	3.8605e-16
WikiPathways Co-membership	WikiPathways:WP382	WikiPathways:WP481	MAPK signaling pathway	Insulin Signaling	2.7928e-29	8.8145e-27
WikiPathways Co-membership	WikiPathways:WP364	WikiPathways:WP710	IL-6 Signaling Pathway	DNA damage response (only ATM dependent)	0.00079706	0.012653
WikiPathways Co-membership	WikiPathways:WP205	WikiPathways:WP400	IL-7 Signaling Pathway	p38 MAPK Signaling Pathway (BioCarta)	0.00081246	0.01284
WikiPathways Co-membership	WikiPathways:WP1528	WikiPathways:WP481	Physiological + Pathological hypertrophy (Heart)	Insulin Signaling	5.7715e-07	1.8655e-05
WikiPathways Co-membership	WikiPathways:WP176	WikiPathways:WP241	Folate	One Carbon Metabolism	1.2005e-14	9.2679e-13
WikiPathways Co-membership	WikiPathways:WP1434	WikiPathways:WP437	Osteopontin	EGFR1 Signaling Pathway	0.0016725	0.024486
WikiPathways Co-membership	WikiPathways:WP185	WikiPathways:WP673	Integrin-mediated cell adhesion	ErbB signaling pathway	4.6589e-08	1.8655e-06
WikiPathways Co-membership	WikiPathways:WP138	WikiPathways:WP179	Androgen Receptor Signaling Pathway	Cell cycle	0.00012548	0.0024527
WikiPathways Co-membership	WikiPathways:WP26	WikiPathways:WP722	Signal Transduction of S1P Receptor	Serotonin HTR1 Group --> FOS Pathway	7.666e-05	0.0015943
WikiPathways Co-membership	WikiPathways:WP528	WikiPathways:WP534	Acetylcholine Synthesis	Glycolysis and Gluconeogenesis	0.0030719	0.041309
WikiPathways Co-membership	WikiPathways:WP28	WikiPathways:WP408	Selenium metabolism/Selenoproteins	Oxidative Stress	6.6906e-06	0.00017728
WikiPathways Co-membership	WikiPathways:WP364	WikiPathways:WP366	IL-6 Signaling Pathway	TGF-beta Receptor Signaling Pathway	3.5995e-09	1.6507e-07
WikiPathways Co-membership	WikiPathways:WP1449	WikiPathways:WP286	Regulation of toll-like receptor signaling pathway	IL-3 Signaling Pathway	9.862e-07	3.0586e-05
WikiPathways Co-membership	WikiPathways:WP23	WikiPathways:WP710	B Cell Receptor Signaling Pathway	DNA damage response (only ATM dependent)	0.0019375	0.027946
WikiPathways Co-membership	WikiPathways:WP22	WikiPathways:WP422	IL-9 Signaling Pathway	MAPK Cascade	3.8338e-05	0.0008571
WikiPathways Co-membership	WikiPathways:WP550	WikiPathways:WP727	Biogenic Amine Synthesis	VandyConte::Blakely Network	0.00030722	0.0054403
WikiPathways Co-membership	WikiPathways:WP262	WikiPathways:WP49	EBV LMP1 signaling	IL-2 Signaling Pathway	0.00048042	0.008106
WikiPathways Co-membership	WikiPathways:WP1434	WikiPathways:WP581	Osteopontin	EPO Receptor Signaling	6.053e-05	0.0012888
WikiPathways Co-membership	WikiPathways:WP247	WikiPathways:WP98	Small Ligand GPCRs	Prostaglandin Synthesis and Regulation	6.8881e-11	3.6958e-09
WikiPathways Co-membership	WikiPathways:WP400	WikiPathways:WP69	p38 MAPK Signaling Pathway (BioCarta)	T Cell Receptor Signaling Pathway	0.001761	0.025607
WikiPathways Co-membership	WikiPathways:WP58	WikiPathways:WP722	Monoamine GPCRs	Serotonin HTR1 Group --> FOS Pathway	1.3444e-05	0.00033013
WikiPathways Co-membership	WikiPathways:WP22	WikiPathways:WP236	IL-9 Signaling Pathway	Adipogenesis	1.9743e-05	0.00046665
WikiPathways Co-membership	WikiPathways:WP286	WikiPathways:WP400	IL-3 Signaling Pathway	p38 MAPK Signaling Pathway (BioCarta)	1.299e-09	6.168e-08
WikiPathways Co-membership	WikiPathways:WP1434	WikiPathways:WP254	Osteopontin	Apoptosis	9.0932e-05	0.0018411
WikiPathways Co-membership	WikiPathways:WP313	WikiPathways:WP581	Signaling of Hepatocyte Growth Factor Receptor	EPO Receptor Signaling	9.8205e-15	7.6922e-13
WikiPathways Co-membership	WikiPathways:WP138	WikiPathways:WP231	Androgen Receptor Signaling Pathway	TNF-alpha/NF-kB Signaling Pathway	0.00088398	0.013728
WikiPathways Co-membership	WikiPathways:WP26	WikiPathways:WP422	Signal Transduction of S1P Receptor	MAPK Cascade	4.5376e-05	0.0009917
WikiPathways Co-membership	WikiPathways:WP422	WikiPathways:WP666	MAPK Cascade	Hypothetical Network for Drug Addiction	0.00012383	0.0024293
WikiPathways Co-membership	WikiPathways:WP286	WikiPathways:WP422	IL-3 Signaling Pathway	MAPK Cascade	1.3887e-05	0.00033869
WikiPathways Co-membership	WikiPathways:WP138	WikiPathways:WP61	Androgen Receptor Signaling Pathway	Delta-Notch Signaling Pathway	3.5838e-07	1.2248e-05
WikiPathways Co-membership	WikiPathways:WP1528	WikiPathways:WP524	Physiological + Pathological hypertrophy (Heart)	G13 Signaling Pathway	0.0019768	0.02836
WikiPathways Co-membership	WikiPathways:WP560	WikiPathways:WP615	TGF Beta Signaling Pathway	Senescence and Autophagy	0.00036145	0.0062967
WikiPathways Co-membership	WikiPathways:WP26	WikiPathways:WP481	Signal Transduction of S1P Receptor	Insulin Signaling	1.0009e-05	0.00025391
WikiPathways Co-membership	WikiPathways:WP304	WikiPathways:WP581	Kit Receptor Signaling Pathway	EPO Receptor Signaling	1.1491e-28	3.4254e-26
WikiPathways Co-membership	WikiPathways:WP1449	WikiPathways:WP384	Regulation of toll-like receptor signaling pathway	Apoptosis Modulation by HSP70	0.00013005	0.0025145
WikiPathways Co-membership	WikiPathways:WP23	WikiPathways:WP581	B Cell Receptor Signaling Pathway	EPO Receptor Signaling	6.1799e-13	4.0685e-11
WikiPathways Co-membership	WikiPathways:WP100	WikiPathways:WP408	Glutathione metabolism	Oxidative Stress	3.4752e-07	1.1953e-05
WikiPathways Co-membership	WikiPathways:WP1528	WikiPathways:WP722	Physiological + Pathological hypertrophy (Heart)	Serotonin HTR1 Group --> FOS Pathway	6.4831e-05	0.0013776
WikiPathways Co-membership	WikiPathways:WP286	WikiPathways:WP712	IL-3 Signaling Pathway	estrogen signalling	1.4205e-08	6.1715e-07
WikiPathways Co-membership	WikiPathways:WP138	WikiPathways:WP170	Androgen Receptor Signaling Pathway	Nuclear Receptors	0.00017431	0.0032816
WikiPathways Co-membership	WikiPathways:WP143	WikiPathways:WP465	Fatty Acid Beta Oxidation	Tryptophan metabolism	0.00096311	0.014849
WikiPathways Co-membership	WikiPathways:WP422	WikiPathways:WP49	MAPK Cascade	IL-2 Signaling Pathway	2.035e-06	5.9503e-05
WikiPathways Co-membership	WikiPathways:WP286	WikiPathways:WP61	IL-3 Signaling Pathway	Delta-Notch Signaling Pathway	0.00072345	0.011639
WikiPathways Co-membership	WikiPathways:WP205	WikiPathways:WP26	IL-7 Signaling Pathway	Signal Transduction of S1P Receptor	0.0036755	0.047866
WikiPathways Co-membership	WikiPathways:WP437	WikiPathways:WP732	EGFR1 Signaling Pathway	Serotonin Receptor 2 -> ELK-SRF/GATA4 signaling	8.7979e-05	0.0017847
WikiPathways Co-membership	WikiPathways:WP1449	WikiPathways:WP400	Regulation of toll-like receptor signaling pathway	p38 MAPK Signaling Pathway (BioCarta)	4.5236e-05	0.00099473
WikiPathways Co-membership	WikiPathways:WP289	WikiPathways:WP666	Myometrial Relaxation and Contraction Pathways	Hypothetical Network for Drug Addiction	0.00044092	0.0075103
WikiPathways Co-membership	WikiPathways:WP1544	WikiPathways:WP437	MicroRNAs in cardiomyocyte hypertrophy	EGFR1 Signaling Pathway	8.2121e-13	5.3409e-11
WikiPathways Co-membership	WikiPathways:WP259	WikiPathways:WP581	Nifedipine	EPO Receptor Signaling	0.00080661	0.012767
WikiPathways Co-membership	WikiPathways:WP304	WikiPathways:WP75	Kit Receptor Signaling Pathway	Toll-like receptor signaling pathway	0.003282	0.043642
WikiPathways Co-membership	WikiPathways:WP314	WikiPathways:WP364	FAS pathway and Stress induction of HSP regulation	IL-6 Signaling Pathway	5.3416e-08	2.1074e-06
WikiPathways Co-membership	WikiPathways:WP138	WikiPathways:WP437	Androgen Receptor Signaling Pathway	EGFR1 Signaling Pathway	0.00014821	0.0028149
WikiPathways Co-membership	WikiPathways:WP127	WikiPathways:WP364	IL-5 Signaling Pathway	IL-6 Signaling Pathway	1.8305e-25	3.7775e-23
WikiPathways Co-membership	WikiPathways:WP481	WikiPathways:WP581	Insulin Signaling	EPO Receptor Signaling	1.7796e-11	1.0267e-09
WikiPathways Co-membership	WikiPathways:WP732	WikiPathways:WP734	Serotonin Receptor 2 -> ELK-SRF/GATA4 signaling	Serotonin Receptor 4/6/7 -> NR3C signaling	3.1259e-13	2.1641e-11
WikiPathways Co-membership	WikiPathways:WP1449	WikiPathways:WP712	Regulation of toll-like receptor signaling pathway	estrogen signalling	3.9543e-07	1.3302e-05
WikiPathways Co-membership	WikiPathways:WP357	WikiPathways:WP368	Fatty Acid Biosynthesis	Mitochondrial LC-Fatty Acid Beta-Oxidation	2.7263e-08	1.1383e-06
WikiPathways Co-membership	WikiPathways:WP395	WikiPathways:WP437	IL-4 signaling Pathway	EGFR1 Signaling Pathway	1.3021e-19	1.57e-17
WikiPathways Co-membership	WikiPathways:WP366	WikiPathways:WP712	TGF-beta Receptor Signaling Pathway	estrogen signalling	0.00081614	0.012879
WikiPathways Co-membership	WikiPathways:WP26	WikiPathways:WP306	Signal Transduction of S1P Receptor	Focal Adhesion	2.9235e-05	0.00066749
WikiPathways Co-membership	WikiPathways:WP185	WikiPathways:WP26	Integrin-mediated cell adhesion	Signal Transduction of S1P Receptor	2.5312e-07	8.9646e-06
WikiPathways Co-membership	WikiPathways:WP581	WikiPathways:WP732	EPO Receptor Signaling	Serotonin Receptor 2 -> ELK-SRF/GATA4 signaling	4.3671e-06	0.00011955
WikiPathways Co-membership	WikiPathways:WP254	WikiPathways:WP364	Apoptosis	IL-6 Signaling Pathway	0.0021851	0.030731
WikiPathways Co-membership	WikiPathways:WP722	WikiPathways:WP734	Serotonin HTR1 Group --> FOS Pathway	Serotonin Receptor 4/6/7 -> NR3C signaling	2.9554e-19	3.4101e-17
WikiPathways Co-membership	WikiPathways:WP722	WikiPathways:WP75	Serotonin HTR1 Group --> FOS Pathway	Toll-like receptor signaling pathway	3.3735e-06	9.4767e-05
WikiPathways Co-membership	WikiPathways:WP1533	WikiPathways:WP241	Vitamin B12	One Carbon Metabolism	1.8198e-06	5.3501e-05
WikiPathways Co-membership	WikiPathways:WP384	WikiPathways:WP75	Apoptosis Modulation by HSP70	Toll-like receptor signaling pathway	0.00013005	0.0025099
WikiPathways Co-membership	WikiPathways:WP143	WikiPathways:WP368	Fatty Acid Beta Oxidation	Mitochondrial LC-Fatty Acid Beta-Oxidation	3.3804e-25	6.7176e-23
WikiPathways Co-membership	WikiPathways:WP286	WikiPathways:WP51	IL-3 Signaling Pathway	Regulation of Actin Cytoskeleton	3.883e-09	1.7731e-07
WikiPathways Co-membership	WikiPathways:WP286	WikiPathways:WP363	IL-3 Signaling Pathway	Wnt Signaling Pathway NetPath	0.00030253	0.0053749
WikiPathways Co-membership	WikiPathways:WP1544	WikiPathways:WP23	MicroRNAs in cardiomyocyte hypertrophy	B Cell Receptor Signaling Pathway	5.3993e-16	4.5266e-14
WikiPathways Co-membership	WikiPathways:WP1531	WikiPathways:WP299	Vitamin D synthesis	Nuclear receptors in lipid metabolism and toxicity	0.00026541	0.0047948
WikiPathways Co-membership	WikiPathways:WP306	WikiPathways:WP69	Focal Adhesion	T Cell Receptor Signaling Pathway	2.3144e-08	9.7016e-07
WikiPathways Co-membership	WikiPathways:WP364	WikiPathways:WP51	IL-6 Signaling Pathway	Regulation of Actin Cytoskeleton	0.00079076	0.012571
WikiPathways Co-membership	WikiPathways:WP197	WikiPathways:WP430	Cholesterol Biosynthesis	Statin Pathway PharmGKB	0.0001636	0.0030908
WikiPathways Co-membership	WikiPathways:WP1528	WikiPathways:WP23	Physiological + Pathological hypertrophy (Heart)	B Cell Receptor Signaling Pathway	3.4981e-08	1.4273e-06
WikiPathways Co-membership	WikiPathways:WP481	WikiPathways:WP75	Insulin Signaling	Toll-like receptor signaling pathway	2.4565e-17	2.3537e-15
WikiPathways Co-membership	WikiPathways:WP236	WikiPathways:WP395	Adipogenesis	IL-4 signaling Pathway	0.0021112	0.029927
WikiPathways Co-membership	WikiPathways:WP697	WikiPathways:WP698	Estrogen metabolism	Glucuronidation	4.7785e-07	1.5827e-05
WikiPathways Co-membership	WikiPathways:WP236	WikiPathways:WP716	Adipogenesis	Vitamin A and carotenoid metabolism	0.0031286	0.04181
WikiPathways Co-membership	WikiPathways:WP127	WikiPathways:WP481	IL-5 Signaling Pathway	Insulin Signaling	1.4998e-20	1.987e-18
WikiPathways Co-membership	WikiPathways:WP127	WikiPathways:WP560	IL-5 Signaling Pathway	TGF Beta Signaling Pathway	5.6531e-07	1.8327e-05
WikiPathways Co-membership	WikiPathways:WP1449	WikiPathways:WP619	Regulation of toll-like receptor signaling pathway	Type II interferon signaling (IFNG)	0.0006413	0.010523
WikiPathways Co-membership	WikiPathways:WP1449	WikiPathways:WP244	Regulation of toll-like receptor signaling pathway	Alpha6-Beta4 Integrin Signaling Pathway	0.00012576	0.0024537
WikiPathways Co-membership	WikiPathways:WP231	WikiPathways:WP314	TNF-alpha/NF-kB Signaling Pathway	FAS pathway and Stress induction of HSP regulation	2.984e-06	8.6078e-05
WikiPathways Co-membership	WikiPathways:WP306	WikiPathways:WP313	Focal Adhesion	Signaling of Hepatocyte Growth Factor Receptor	1.0472e-20	1.4047e-18
WikiPathways Co-membership	WikiPathways:WP231	WikiPathways:WP75	TNF-alpha/NF-kB Signaling Pathway	Toll-like receptor signaling pathway	6.0376e-08	2.3646e-06
WikiPathways Co-membership	WikiPathways:WP399	WikiPathways:WP710	Wnt Signaling Pathway and Pluripotency	DNA damage response (only ATM dependent)	8.2542e-56	8.8576e-53
WikiPathways Co-membership	WikiPathways:WP1528	WikiPathways:WP35	Physiological + Pathological hypertrophy (Heart)	G Protein Signaling Pathways	0.00034637	0.0060536
WikiPathways Co-membership	WikiPathways:WP615	WikiPathways:WP75	Senescence and Autophagy	Toll-like receptor signaling pathway	1.0666e-05	0.00026806
WikiPathways Co-membership	WikiPathways:WP712	WikiPathways:WP734	estrogen signalling	Serotonin Receptor 4/6/7 -> NR3C signaling	1.5269e-06	4.5264e-05
WikiPathways Co-membership	WikiPathways:WP314	WikiPathways:WP384	FAS pathway and Stress induction of HSP regulation	Apoptosis Modulation by HSP70	3.0434e-16	2.6127e-14
WikiPathways Co-membership	WikiPathways:WP422	WikiPathways:WP481	MAPK Cascade	Insulin Signaling	2.18e-19	2.5428e-17
WikiPathways Co-membership	WikiPathways:WP23	WikiPathways:WP69	B Cell Receptor Signaling Pathway	T Cell Receptor Signaling Pathway	8.8696e-39	5.2878e-36
WikiPathways Co-membership	WikiPathways:WP22	WikiPathways:WP244	IL-9 Signaling Pathway	Alpha6-Beta4 Integrin Signaling Pathway	4.4111e-06	0.00012045
WikiPathways Co-membership	WikiPathways:WP1544	WikiPathways:WP236	MicroRNAs in cardiomyocyte hypertrophy	Adipogenesis	0.00024557	0.0044893
WikiPathways Co-membership	WikiPathways:WP366	WikiPathways:WP61	TGF-beta Receptor Signaling Pathway	Delta-Notch Signaling Pathway	4.8484e-07	1.6009e-05
WikiPathways Co-membership	WikiPathways:WP382	WikiPathways:WP51	MAPK signaling pathway	Regulation of Actin Cytoskeleton	1.5251e-09	7.1465e-08
WikiPathways Co-membership	WikiPathways:WP23	WikiPathways:WP314	B Cell Receptor Signaling Pathway	FAS pathway and Stress induction of HSP regulation	3.7073e-05	0.00083402
WikiPathways Co-membership	WikiPathways:WP61	WikiPathways:WP75	Delta-Notch Signaling Pathway	Toll-like receptor signaling pathway	0.0032726	0.04357
WikiPathways Co-membership	WikiPathways:WP530	WikiPathways:WP615	Cytokines and Inflammatory Response (BioCarta)	Senescence and Autophagy	3.1106e-06	8.8308e-05
WikiPathways Co-membership	WikiPathways:WP422	WikiPathways:WP722	MAPK Cascade	Serotonin HTR1 Group --> FOS Pathway	1.8264e-12	1.1461e-10
WikiPathways Co-membership	WikiPathways:WP1544	WikiPathways:WP422	MicroRNAs in cardiomyocyte hypertrophy	MAPK Cascade	5.2496e-10	2.6202e-08
WikiPathways Co-membership	WikiPathways:WP231	WikiPathways:WP395	TNF-alpha/NF-kB Signaling Pathway	IL-4 signaling Pathway	0.0015838	0.023313
WikiPathways Co-membership	WikiPathways:WP306	WikiPathways:WP422	Focal Adhesion	MAPK Cascade	1.1821e-07	4.4665e-06
WikiPathways Co-membership	WikiPathways:WP106	WikiPathways:WP534	Alanine and aspartate metabolism	Glycolysis and Gluconeogenesis	0.00036861	0.0063902
WikiPathways Co-membership	WikiPathways:WP26	WikiPathways:WP75	Signal Transduction of S1P Receptor	Toll-like receptor signaling pathway	6.5191e-05	0.0013771
WikiPathways Co-membership	WikiPathways:WP1449	WikiPathways:WP304	Regulation of toll-like receptor signaling pathway	Kit Receptor Signaling Pathway	0.003282	0.043588
WikiPathways Co-membership	WikiPathways:WP422	WikiPathways:WP615	MAPK Cascade	Senescence and Autophagy	4.7392e-07	1.5745e-05
WikiPathways Co-membership	WikiPathways:WP205	WikiPathways:WP382	IL-7 Signaling Pathway	MAPK signaling pathway	0.0037933	0.049221
WikiPathways Co-membership	WikiPathways:WP428	WikiPathways:WP710	Wnt Signaling Pathway	DNA damage response (only ATM dependent)	5.0362e-68	7.7205e-65
WikiPathways Co-membership	WikiPathways:WP1434	WikiPathways:WP23	Osteopontin	B Cell Receptor Signaling Pathway	3.2349e-06	9.1592e-05
WikiPathways Co-membership	WikiPathways:WP179	WikiPathways:WP205	Cell cycle	IL-7 Signaling Pathway	0.0008537	0.013374
WikiPathways Co-membership	WikiPathways:WP306	WikiPathways:WP710	Focal Adhesion	DNA damage response (only ATM dependent)	0.00019616	0.0036608
WikiPathways Co-membership	WikiPathways:WP127	WikiPathways:WP673	IL-5 Signaling Pathway	ErbB signaling pathway	2.267e-07	8.1363e-06
WikiPathways Co-membership	WikiPathways:WP1544	WikiPathways:WP185	MicroRNAs in cardiomyocyte hypertrophy	Integrin-mediated cell adhesion	6.8037e-10	3.3491e-08
WikiPathways Co-membership	WikiPathways:WP288	WikiPathways:WP364	NLR proteins	IL-6 Signaling Pathway	0.0011271	0.017156
WikiPathways Co-membership	WikiPathways:WP205	WikiPathways:WP666	IL-7 Signaling Pathway	Hypothetical Network for Drug Addiction	0.00064181	0.010499
WikiPathways Co-membership	WikiPathways:WP206	WikiPathways:WP299	Fatty Acid Omega Oxidation	Nuclear receptors in lipid metabolism and toxicity	8.8505e-06	0.00022667
WikiPathways Co-membership	WikiPathways:WP395	WikiPathways:WP53	IL-4 signaling Pathway	Id Signaling Pathway	0.0021757	0.03068
WikiPathways Co-membership	WikiPathways:WP437	WikiPathways:WP673	EGFR1 Signaling Pathway	ErbB signaling pathway	5.8151e-17	5.2883e-15
WikiPathways Co-membership	WikiPathways:WP138	WikiPathways:WP22	Androgen Receptor Signaling Pathway	IL-9 Signaling Pathway	0.00086078	0.013426
WikiPathways Co-membership	WikiPathways:WP1528	WikiPathways:WP363	Physiological + Pathological hypertrophy (Heart)	Wnt Signaling Pathway NetPath	6.1781e-06	0.00016451
WikiPathways Co-membership	WikiPathways:WP236	WikiPathways:WP560	Adipogenesis	TGF Beta Signaling Pathway	1.8176e-05	0.0004344
WikiPathways Co-membership	WikiPathways:WP51	WikiPathways:WP673	Regulation of Actin Cytoskeleton	ErbB signaling pathway	0.00012466	0.002441
WikiPathways Co-membership	WikiPathways:WP1544	WikiPathways:WP69	MicroRNAs in cardiomyocyte hypertrophy	T Cell Receptor Signaling Pathway	7.1622e-05	0.0015041
WikiPathways Co-membership	WikiPathways:WP364	WikiPathways:WP382	IL-6 Signaling Pathway	MAPK signaling pathway	6.4941e-13	4.2493e-11
WikiPathways Co-membership	WikiPathways:WP286	WikiPathways:WP722	IL-3 Signaling Pathway	Serotonin HTR1 Group --> FOS Pathway	3.4514e-05	0.00078138
WikiPathways Co-membership	WikiPathways:WP1449	WikiPathways:WP75	Regulation of toll-like receptor signaling pathway	Toll-like receptor signaling pathway	2.3889e-193	2.5635e-189
WikiPathways Co-membership	WikiPathways:WP35	WikiPathways:WP536	G Protein Signaling Pathways	Calcium Regulation in the Cardiac Cell	2.6116e-45	2.1558e-42
WikiPathways Co-membership	WikiPathways:WP231	WikiPathways:WP262	TNF-alpha/NF-kB Signaling Pathway	EBV LMP1 signaling	0.0029316	0.039571
WikiPathways Co-membership	WikiPathways:WP205	WikiPathways:WP581	IL-7 Signaling Pathway	EPO Receptor Signaling	1.9203e-23	3.3237e-21
WikiPathways Co-membership	WikiPathways:WP58	WikiPathways:WP666	Monoamine GPCRs	Hypothetical Network for Drug Addiction	0.0035839	0.046786
WikiPathways Co-membership	WikiPathways:WP179	WikiPathways:WP34	Cell cycle	Ovarian Infertility Genes	0.00092559	0.014333
WikiPathways Co-membership	WikiPathways:WP304	WikiPathways:WP395	Kit Receptor Signaling Pathway	IL-4 signaling Pathway	2.3918e-25	4.8428e-23
WikiPathways Co-membership	WikiPathways:WP306	WikiPathways:WP673	Focal Adhesion	ErbB signaling pathway	5.5583e-13	3.7513e-11
WikiPathways Co-membership	WikiPathways:WP382	WikiPathways:WP615	MAPK signaling pathway	Senescence and Autophagy	0.0030285	0.040776
WikiPathways Co-membership	WikiPathways:WP437	WikiPathways:WP69	EGFR1 Signaling Pathway	T Cell Receptor Signaling Pathway	1.9254e-22	3.0384e-20
WikiPathways Co-membership	WikiPathways:WP205	WikiPathways:WP395	IL-7 Signaling Pathway	IL-4 signaling Pathway	1.9826e-21	2.7276e-19
WikiPathways Co-membership	WikiPathways:WP1434	WikiPathways:WP422	Osteopontin	MAPK Cascade	8.4622e-05	0.0017199
WikiPathways Co-membership	WikiPathways:WP1544	WikiPathways:WP364	MicroRNAs in cardiomyocyte hypertrophy	IL-6 Signaling Pathway	5.0974e-12	3.073e-10
WikiPathways Co-membership	WikiPathways:WP560	WikiPathways:WP710	TGF Beta Signaling Pathway	DNA damage response (only ATM dependent)	0.00028428	0.0051013
WikiPathways Co-membership	WikiPathways:WP1434	WikiPathways:WP49	Osteopontin	IL-2 Signaling Pathway	4.0014e-08	1.6142e-06
WikiPathways Co-membership	WikiPathways:WP363	WikiPathways:WP364	Wnt Signaling Pathway NetPath	IL-6 Signaling Pathway	4.9792e-05	0.0010751
WikiPathways Co-membership	WikiPathways:WP183	WikiPathways:WP231	Proteasome Degradation	TNF-alpha/NF-kB Signaling Pathway	7.6659e-05	0.0015973
WikiPathways Co-membership	WikiPathways:WP179	WikiPathways:WP615	Cell cycle	Senescence and Autophagy	0.00010097	0.002029
WikiPathways Co-membership	WikiPathways:WP138	WikiPathways:WP306	Androgen Receptor Signaling Pathway	Focal Adhesion	0.0007897	0.012573
WikiPathways Co-membership	WikiPathways:WP185	WikiPathways:WP437	Integrin-mediated cell adhesion	EGFR1 Signaling Pathway	1.0184e-12	6.4667e-11
WikiPathways Co-membership	WikiPathways:WP185	WikiPathways:WP581	Integrin-mediated cell adhesion	EPO Receptor Signaling	1.9344e-08	8.2373e-07
WikiPathways Co-membership	WikiPathways:WP229	WikiPathways:WP697	Irinotecan Pathway	Estrogen metabolism	7.8555e-05	0.0016242
WikiPathways Co-membership	WikiPathways:WP400	WikiPathways:WP712	p38 MAPK Signaling Pathway (BioCarta)	estrogen signalling	0.00064798	0.010552
WikiPathways Co-membership	WikiPathways:WP15	WikiPathways:WP530	Selenium	Cytokines and Inflammatory Response (BioCarta)	0.0031265	0.041833
WikiPathways Co-membership	WikiPathways:WP138	WikiPathways:WP313	Androgen Receptor Signaling Pathway	Signaling of Hepatocyte Growth Factor Receptor	8.7142e-06	0.00022425
WikiPathways Co-membership	WikiPathways:WP286	WikiPathways:WP581	IL-3 Signaling Pathway	EPO Receptor Signaling	2.0877e-17	2.0183e-15
WikiPathways Co-membership	WikiPathways:WP185	WikiPathways:WP722	Integrin-mediated cell adhesion	Serotonin HTR1 Group --> FOS Pathway	3.0278e-05	0.00068985
WikiPathways Co-membership	WikiPathways:WP138	WikiPathways:WP364	Androgen Receptor Signaling Pathway	IL-6 Signaling Pathway	7.6974e-09	3.3992e-07
WikiPathways Co-membership	WikiPathways:WP581	WikiPathways:WP733	EPO Receptor Signaling	Serotonin Receptor 2 -> STAT3 signaling	0.00032566	0.0057384
WikiPathways Co-membership	WikiPathways:WP176	WikiPathways:WP430	Folate	Statin Pathway PharmGKB	0.00010672	0.0021327
WikiPathways Co-membership	WikiPathways:WP254	WikiPathways:WP314	Apoptosis	FAS pathway and Stress induction of HSP regulation	5.1045e-22	7.4022e-20
WikiPathways Co-membership	WikiPathways:WP69	WikiPathways:WP732	T Cell Receptor Signaling Pathway	Serotonin Receptor 2 -> ELK-SRF/GATA4 signaling	0.0028427	0.038517
WikiPathways Co-membership	WikiPathways:WP382	WikiPathways:WP712	MAPK signaling pathway	estrogen signalling	2.8875e-08	1.1918e-06
WikiPathways Co-membership	WikiPathways:WP205	WikiPathways:WP734	IL-7 Signaling Pathway	Serotonin Receptor 4/6/7 -> NR3C signaling	0.0013879	0.020686
WikiPathways Co-membership	WikiPathways:WP1528	WikiPathways:WP437	Physiological + Pathological hypertrophy (Heart)	EGFR1 Signaling Pathway	1.3663e-06	4.107e-05
WikiPathways Co-membership	WikiPathways:WP127	WikiPathways:WP23	IL-5 Signaling Pathway	B Cell Receptor Signaling Pathway	1.7621e-34	7.2727e-32
WikiPathways Co-membership	WikiPathways:WP127	WikiPathways:WP75	IL-5 Signaling Pathway	Toll-like receptor signaling pathway	6.5078e-09	2.8977e-07
WikiPathways Co-membership	WikiPathways:WP1528	WikiPathways:WP712	Physiological + Pathological hypertrophy (Heart)	estrogen signalling	0.00022647	0.0041613
WikiPathways Co-membership	WikiPathways:WP244	WikiPathways:WP366	Alpha6-Beta4 Integrin Signaling Pathway	TGF-beta Receptor Signaling Pathway	0.002272	0.031828
WikiPathways Co-membership	WikiPathways:WP481	WikiPathways:WP734	Insulin Signaling	Serotonin Receptor 4/6/7 -> NR3C signaling	8.4484e-06	0.00021846
WikiPathways Co-membership	WikiPathways:WP1449	WikiPathways:WP22	Regulation of toll-like receptor signaling pathway	IL-9 Signaling Pathway	3.7142e-06	0.00010299
WikiPathways Co-membership	WikiPathways:WP286	WikiPathways:WP313	IL-3 Signaling Pathway	Signaling of Hepatocyte Growth Factor Receptor	3.135e-23	5.34e-21
WikiPathways Co-membership	WikiPathways:WP127	WikiPathways:WP619	IL-5 Signaling Pathway	Type II interferon signaling (IFNG)	6.0697e-06	0.00016203
WikiPathways Co-membership	WikiPathways:WP185	WikiPathways:WP306	Integrin-mediated cell adhesion	Focal Adhesion	8.3795e-87	2.248e-83
WikiPathways Co-membership	WikiPathways:WP1528	WikiPathways:WP306	Physiological + Pathological hypertrophy (Heart)	Focal Adhesion	0.0013209	0.019797
WikiPathways Co-membership	WikiPathways:WP286	WikiPathways:WP364	IL-3 Signaling Pathway	IL-6 Signaling Pathway	1.3299e-38	7.511e-36
WikiPathways Co-membership	WikiPathways:WP185	WikiPathways:WP313	Integrin-mediated cell adhesion	Signaling of Hepatocyte Growth Factor Receptor	5.5245e-20	6.8142e-18
WikiPathways Co-membership	WikiPathways:WP1434	WikiPathways:WP474	Osteopontin	Endochondral Ossification	0.00090746	0.014072
WikiPathways Co-membership	WikiPathways:WP49	WikiPathways:WP75	IL-2 Signaling Pathway	Toll-like receptor signaling pathway	1.6013e-13	1.138e-11
WikiPathways Co-membership	WikiPathways:WP395	WikiPathways:WP422	IL-4 signaling Pathway	MAPK Cascade	0.0016129	0.023678
WikiPathways Co-membership	WikiPathways:WP306	WikiPathways:WP453	Focal Adhesion	Inflammatory Response Pathway	3.5479e-08	1.4422e-06
WikiPathways Co-membership	WikiPathways:WP306	WikiPathways:WP524	Focal Adhesion	G13 Signaling Pathway	1.9984e-06	5.8594e-05
WikiPathways Co-membership	WikiPathways:WP313	WikiPathways:WP732	Signaling of Hepatocyte Growth Factor Receptor	Serotonin Receptor 2 -> ELK-SRF/GATA4 signaling	2.7896e-07	9.7508e-06
WikiPathways Co-membership	WikiPathways:WP1449	WikiPathways:WP673	Regulation of toll-like receptor signaling pathway	ErbB signaling pathway	0.00038542	0.0066387
WikiPathways Co-membership	WikiPathways:WP382	WikiPathways:WP400	MAPK signaling pathway	p38 MAPK Signaling Pathway (BioCarta)	1.7347e-20	2.2161e-18
WikiPathways Co-membership	WikiPathways:WP185	WikiPathways:WP382	Integrin-mediated cell adhesion	MAPK signaling pathway	6.5769e-12	3.9428e-10
WikiPathways Co-membership	WikiPathways:WP58	WikiPathways:WP734	Monoamine GPCRs	Serotonin Receptor 4/6/7 -> NR3C signaling	0.00064798	0.010536
WikiPathways Co-membership	WikiPathways:WP117	WikiPathways:WP58	GPCRs, Other	Monoamine GPCRs	3.1937e-07	1.1055e-05
WikiPathways Co-membership	WikiPathways:WP1449	WikiPathways:WP524	Regulation of toll-like receptor signaling pathway	G13 Signaling Pathway	0.0006413	0.010539
WikiPathways Co-membership	WikiPathways:WP23	WikiPathways:WP666	B Cell Receptor Signaling Pathway	Hypothetical Network for Drug Addiction	0.0028417	0.038552
WikiPathways Co-membership	WikiPathways:WP1544	WikiPathways:WP581	MicroRNAs in cardiomyocyte hypertrophy	EPO Receptor Signaling	3.95e-09	1.7961e-07
WikiPathways Co-membership	WikiPathways:WP185	WikiPathways:WP51	Integrin-mediated cell adhesion	Regulation of Actin Cytoskeleton	8.775e-18	9.0542e-16
WikiPathways Co-membership	WikiPathways:WP382	WikiPathways:WP422	MAPK signaling pathway	MAPK Cascade	9.7823e-18	9.9975e-16
WikiPathways Co-membership	WikiPathways:WP22	WikiPathways:WP364	IL-9 Signaling Pathway	IL-6 Signaling Pathway	1.3705e-16	1.2256e-14
WikiPathways Co-membership	WikiPathways:WP23	WikiPathways:WP75	B Cell Receptor Signaling Pathway	Toll-like receptor signaling pathway	4.9639e-07	1.634e-05
WikiPathways Co-membership	WikiPathways:WP23	WikiPathways:WP673	B Cell Receptor Signaling Pathway	ErbB signaling pathway	9.4317e-09	4.1311e-07
WikiPathways Co-membership	WikiPathways:WP259	WikiPathways:WP422	Nifedipine	MAPK Cascade	0.0010053	0.015455
WikiPathways Co-membership	WikiPathways:WP299	WikiPathways:WP430	Nuclear receptors in lipid metabolism and toxicity	Statin Pathway PharmGKB	0.0017925	0.025993
WikiPathways Co-membership	WikiPathways:WP127	WikiPathways:WP366	IL-5 Signaling Pathway	TGF-beta Receptor Signaling Pathway	0.0027942	0.038003
WikiPathways Co-membership	WikiPathways:WP1455	WikiPathways:WP727	SERT	VandyConte::Blakely Network	1.4959e-18	1.638e-16
WikiPathways Co-membership	WikiPathways:WP313	WikiPathways:WP51	Signaling of Hepatocyte Growth Factor Receptor	Regulation of Actin Cytoskeleton	3.9331e-10	2.0003e-08
WikiPathways Co-membership	WikiPathways:WP205	WikiPathways:WP313	IL-7 Signaling Pathway	Signaling of Hepatocyte Growth Factor Receptor	4.0879e-12	2.4783e-10
WikiPathways Co-membership	WikiPathways:WP325	WikiPathways:WP430	Triacylglyceride Synthesis	Statin Pathway PharmGKB	0.00069562	0.011208
WikiPathways Co-membership	WikiPathways:WP1449	WikiPathways:WP395	Regulation of toll-like receptor signaling pathway	IL-4 signaling Pathway	1.4931e-07	5.506e-06
WikiPathways Co-membership	WikiPathways:WP1544	WikiPathways:WP560	MicroRNAs in cardiomyocyte hypertrophy	TGF Beta Signaling Pathway	2.5689e-05	0.00059157
WikiPathways Co-membership	WikiPathways:WP1434	WikiPathways:WP395	Osteopontin	IL-4 signaling Pathway	2.8576e-05	0.00065384
WikiPathways Co-membership	WikiPathways:WP127	WikiPathways:WP1434	IL-5 Signaling Pathway	Osteopontin	0.0011312	0.017194
WikiPathways Co-membership	WikiPathways:WP1449	WikiPathways:WP231	Regulation of toll-like receptor signaling pathway	TNF-alpha/NF-kB Signaling Pathway	2.9874e-07	1.0408e-05
WikiPathways Co-membership	WikiPathways:WP400	WikiPathways:WP581	p38 MAPK Signaling Pathway (BioCarta)	EPO Receptor Signaling	0.0019561	0.028101
WikiPathways Co-membership	WikiPathways:WP1449	WikiPathways:WP51	Regulation of toll-like receptor signaling pathway	Regulation of Actin Cytoskeleton	8.2565e-05	0.0016844
WikiPathways Co-membership	WikiPathways:WP1533	WikiPathways:WP75	Vitamin B12	Toll-like receptor signaling pathway	0.00064382	0.010516
WikiPathways Co-membership	WikiPathways:WP722	WikiPathways:WP732	Serotonin HTR1 Group --> FOS Pathway	Serotonin Receptor 2 -> ELK-SRF/GATA4 signaling	1.1158e-17	1.1296e-15
WikiPathways Co-membership	WikiPathways:WP422	WikiPathways:WP51	MAPK Cascade	Regulation of Actin Cytoskeleton	1.7722e-06	5.2244e-05
WikiPathways Co-membership	WikiPathways:WP106	WikiPathways:WP497	Alanine and aspartate metabolism	Urea cycle and metabolism of amino groups	0.0020414	0.029169
WikiPathways Co-membership	WikiPathways:WP694	WikiPathways:WP702	Arylamine metabolism	metapathway biotransformation	1.3148e-05	0.00032436
WikiPathways Co-membership	WikiPathways:WP481	WikiPathways:WP69	Insulin Signaling	T Cell Receptor Signaling Pathway	2.7992e-08	1.1643e-06
WikiPathways Co-membership	WikiPathways:WP314	WikiPathways:WP75	FAS pathway and Stress induction of HSP regulation	Toll-like receptor signaling pathway	9.6269e-05	0.0019418
WikiPathways Co-membership	WikiPathways:WP22	WikiPathways:WP382	IL-9 Signaling Pathway	MAPK signaling pathway	0.00063312	0.010452
WikiPathways Co-membership	WikiPathways:WP395	WikiPathways:WP400	IL-4 signaling Pathway	p38 MAPK Signaling Pathway (BioCarta)	2.4136e-05	0.00056062
WikiPathways Co-membership	WikiPathways:WP306	WikiPathways:WP75	Focal Adhesion	Toll-like receptor signaling pathway	4.9853e-08	1.9814e-06
WikiPathways Co-membership	WikiPathways:WP254	WikiPathways:WP712	Apoptosis	estrogen signalling	0.00074112	0.011888
WikiPathways Co-membership	WikiPathways:WP1449	WikiPathways:WP288	Regulation of toll-like receptor signaling pathway	NLR proteins	1.5539e-08	6.724e-07
WikiPathways Co-membership	WikiPathways:WP205	WikiPathways:WP437	IL-7 Signaling Pathway	EGFR1 Signaling Pathway	3.4271e-15	2.7241e-13
WikiPathways Co-membership	WikiPathways:WP22	WikiPathways:WP560	IL-9 Signaling Pathway	TGF Beta Signaling Pathway	0.00039251	0.0067286
WikiPathways Co-membership	WikiPathways:WP481	WikiPathways:WP673	Insulin Signaling	ErbB signaling pathway	5.5851e-13	3.7459e-11
WikiPathways Co-membership	WikiPathways:WP286	WikiPathways:WP734	IL-3 Signaling Pathway	Serotonin Receptor 4/6/7 -> NR3C signaling	7.6375e-06	0.00020039
WikiPathways Co-membership	WikiPathways:WP1544	WikiPathways:WP474	MicroRNAs in cardiomyocyte hypertrophy	Endochondral Ossification	0.00074792	0.011943
WikiPathways Co-membership	WikiPathways:WP437	WikiPathways:WP619	EGFR1 Signaling Pathway	Type II interferon signaling (IFNG)	0.0023272	0.032265
WikiPathways Co-membership	WikiPathways:WP15	WikiPathways:WP167	Selenium	Eicosanoid Synthesis	3.4445e-06	9.6008e-05
WikiPathways Co-membership	WikiPathways:WP205	WikiPathways:WP732	IL-7 Signaling Pathway	Serotonin Receptor 2 -> ELK-SRF/GATA4 signaling	3.7703e-05	0.00084642
WikiPathways Co-membership	WikiPathways:WP127	WikiPathways:WP244	IL-5 Signaling Pathway	Alpha6-Beta4 Integrin Signaling Pathway	5.1749e-06	0.00013918
WikiPathways Co-membership	WikiPathways:WP236	WikiPathways:WP581	Adipogenesis	EPO Receptor Signaling	3.5203e-05	0.0007953
WikiPathways Co-membership	WikiPathways:WP138	WikiPathways:WP254	Androgen Receptor Signaling Pathway	Apoptosis	0.00029144	0.0052038
WikiPathways Co-membership	WikiPathways:WP23	WikiPathways:WP45	B Cell Receptor Signaling Pathway	G1 to S cell cycle control	0.0030994	0.041575
WikiPathways Co-membership	WikiPathways:WP306	WikiPathways:WP615	Focal Adhesion	Senescence and Autophagy	1.8577e-05	0.00044105
WikiPathways Co-membership	WikiPathways:WP185	WikiPathways:WP286	Integrin-mediated cell adhesion	IL-3 Signaling Pathway	1.7287e-14	1.3064e-12
WikiPathways Co-membership	WikiPathways:WP100	WikiPathways:WP176	Glutathione metabolism	Folate	0.00047279	0.0079898
WikiPathways Co-membership	WikiPathways:WP395	WikiPathways:WP673	IL-4 signaling Pathway	ErbB signaling pathway	5.1991e-09	2.3344e-07
WikiPathways Co-membership	WikiPathways:WP1528	WikiPathways:WP366	Physiological + Pathological hypertrophy (Heart)	TGF-beta Receptor Signaling Pathway	4.9918e-05	0.0010756
WikiPathways Co-membership	WikiPathways:WP51	WikiPathways:WP722	Regulation of Actin Cytoskeleton	Serotonin HTR1 Group --> FOS Pathway	0.0023214	0.032226
WikiPathways Co-membership	WikiPathways:WP289	WikiPathways:WP35	Myometrial Relaxation and Contraction Pathways	G Protein Signaling Pathways	8.9307e-37	4.1668e-34
WikiPathways Co-membership	WikiPathways:WP1449	WikiPathways:WP560	Regulation of toll-like receptor signaling pathway	TGF Beta Signaling Pathway	0.0001147	0.0022709
WikiPathways Co-membership	WikiPathways:WP1533	WikiPathways:WP615	Vitamin B12	Senescence and Autophagy	0.0019912	0.028528
WikiPathways Co-membership	WikiPathways:WP69	WikiPathways:WP734	T Cell Receptor Signaling Pathway	Serotonin Receptor 4/6/7 -> NR3C signaling	4.0797e-05	0.00090453
WikiPathways Co-membership	WikiPathways:WP428	WikiPathways:WP437	Wnt Signaling Pathway	EGFR1 Signaling Pathway	0.0031024	0.041563
WikiPathways Co-membership	WikiPathways:WP313	WikiPathways:WP382	Signaling of Hepatocyte Growth Factor Receptor	MAPK signaling pathway	1.2295e-14	9.4239e-13
WikiPathways Co-membership	WikiPathways:WP391	WikiPathways:WP706	Mitochondrial Gene Expression	SIDS Susceptibility Pathways	0.00038373	0.0066203
WikiPathways Co-membership	WikiPathways:WP127	WikiPathways:WP363	IL-5 Signaling Pathway	Wnt Signaling Pathway NetPath	5.112e-05	0.0010971
WikiPathways Co-membership	WikiPathways:WP49	WikiPathways:WP722	IL-2 Signaling Pathway	Serotonin HTR1 Group --> FOS Pathway	5.1893e-06	0.00013922
WikiPathways Co-membership	WikiPathways:WP289	WikiPathways:WP437	Myometrial Relaxation and Contraction Pathways	EGFR1 Signaling Pathway	0.0022724	0.031793
WikiPathways Co-membership	WikiPathways:WP694	WikiPathways:WP698	Arylamine metabolism	Glucuronidation	2.5791e-05	0.00059264
WikiPathways Co-membership	WikiPathways:WP528	WikiPathways:WP550	Acetylcholine Synthesis	Biogenic Amine Synthesis	0.00036704	0.0063733
WikiPathways Co-membership	WikiPathways:WP127	WikiPathways:WP1528	IL-5 Signaling Pathway	Physiological + Pathological hypertrophy (Heart)	5.2508e-06	0.00014051
WikiPathways Co-membership	WikiPathways:WP49	WikiPathways:WP732	IL-2 Signaling Pathway	Serotonin Receptor 2 -> ELK-SRF/GATA4 signaling	1.6542e-05	0.0003998
WikiPathways Co-membership	WikiPathways:WP286	WikiPathways:WP75	IL-3 Signaling Pathway	Toll-like receptor signaling pathway	9.862e-07	3.0498e-05
WikiPathways Co-membership	WikiPathways:WP205	WikiPathways:WP481	IL-7 Signaling Pathway	Insulin Signaling	1.42e-13	1.0159e-11
WikiPathways Co-membership	WikiPathways:WP694	WikiPathways:WP697	Arylamine metabolism	Estrogen metabolism	0.0023212	0.032265
WikiPathways Co-membership	WikiPathways:WP1544	WikiPathways:WP244	MicroRNAs in cardiomyocyte hypertrophy	Alpha6-Beta4 Integrin Signaling Pathway	3.4857e-07	1.1951e-05
WikiPathways Co-membership	WikiPathways:WP1528	WikiPathways:WP49	Physiological + Pathological hypertrophy (Heart)	IL-2 Signaling Pathway	0.0016629	0.024377
WikiPathways Co-membership	WikiPathways:WP231	WikiPathways:WP254	TNF-alpha/NF-kB Signaling Pathway	Apoptosis	3.9549e-16	3.3417e-14
WikiPathways Co-membership	WikiPathways:WP231	WikiPathways:WP437	TNF-alpha/NF-kB Signaling Pathway	EGFR1 Signaling Pathway	0.0028656	0.038777
WikiPathways Co-membership	WikiPathways:WP1434	WikiPathways:WP259	Osteopontin	Nifedipine	0.0001381	0.002637
WikiPathways Co-membership	WikiPathways:WP437	WikiPathways:WP524	EGFR1 Signaling Pathway	G13 Signaling Pathway	7.2643e-05	0.0015225
WikiPathways Co-membership	WikiPathways:WP185	WikiPathways:WP69	Integrin-mediated cell adhesion	T Cell Receptor Signaling Pathway	1.1983e-14	9.3179e-13
WikiPathways Co-membership	WikiPathways:WP15	WikiPathways:WP430	Selenium	Statin Pathway PharmGKB	0.00031775	0.0056174
WikiPathways Co-membership	WikiPathways:WP306	WikiPathways:WP734	Focal Adhesion	Serotonin Receptor 4/6/7 -> NR3C signaling	0.0020435	0.029122
WikiPathways Co-membership	WikiPathways:WP698	WikiPathways:WP702	Glucuronidation	metapathway biotransformation	1.8477e-19	2.1788e-17
WikiPathways Co-membership	WikiPathways:WP127	WikiPathways:WP615	IL-5 Signaling Pathway	Senescence and Autophagy	0.0020242	0.028962
WikiPathways Co-membership	WikiPathways:WP61	WikiPathways:WP733	Delta-Notch Signaling Pathway	Serotonin Receptor 2 -> STAT3 signaling	0.0034957	0.045859
WikiPathways Co-membership	WikiPathways:WP244	WikiPathways:WP69	Alpha6-Beta4 Integrin Signaling Pathway	T Cell Receptor Signaling Pathway	4.3655e-05	0.00096391
WikiPathways Co-membership	WikiPathways:WP399	WikiPathways:WP481	Wnt Signaling Pathway and Pluripotency	Insulin Signaling	0.0009506	0.014678
WikiPathways Co-membership	WikiPathways:WP366	WikiPathways:WP382	TGF-beta Receptor Signaling Pathway	MAPK signaling pathway	2.7205e-07	9.5403e-06
WikiPathways Co-membership	WikiPathways:WP45	WikiPathways:WP466	G1 to S cell cycle control	DNA Replication	2.2988e-30	7.4753e-28
WikiPathways Co-membership	WikiPathways:WP364	WikiPathways:WP395	IL-6 Signaling Pathway	IL-4 signaling Pathway	1.8261e-25	3.8423e-23
WikiPathways Co-membership	WikiPathways:WP23	WikiPathways:WP254	B Cell Receptor Signaling Pathway	Apoptosis	1.7244e-05	0.00041397
WikiPathways Co-membership	WikiPathways:WP1434	WikiPathways:WP732	Osteopontin	Serotonin Receptor 2 -> ELK-SRF/GATA4 signaling	0.0010857	0.016573
WikiPathways Co-membership	WikiPathways:WP138	WikiPathways:WP1544	Androgen Receptor Signaling Pathway	MicroRNAs in cardiomyocyte hypertrophy	0.00029144	0.0051952
WikiPathways Co-membership	WikiPathways:WP49	WikiPathways:WP560	IL-2 Signaling Pathway	TGF Beta Signaling Pathway	0.00085906	0.013438
WikiPathways Co-membership	WikiPathways:WP306	WikiPathways:WP49	Focal Adhesion	IL-2 Signaling Pathway	1.1249e-09	5.3888e-08
WikiPathways Co-membership	WikiPathways:WP1544	WikiPathways:WP49	MicroRNAs in cardiomyocyte hypertrophy	IL-2 Signaling Pathway	2.7804e-15	2.2433e-13
WikiPathways Co-membership	WikiPathways:WP1544	WikiPathways:WP51	MicroRNAs in cardiomyocyte hypertrophy	Regulation of Actin Cytoskeleton	1.0686e-11	6.2664e-10
WikiPathways Co-membership	WikiPathways:WP395	WikiPathways:WP712	IL-4 signaling Pathway	estrogen signalling	1.1479e-05	0.00028648
WikiPathways Co-membership	WikiPathways:WP408	WikiPathways:WP712	Oxidative Stress	estrogen signalling	9.8886e-06	0.00025146
WikiPathways Co-membership	WikiPathways:WP106	WikiPathways:WP550	Alanine and aspartate metabolism	Biogenic Amine Synthesis	0.0011391	0.017265
WikiPathways Co-membership	WikiPathways:WP286	WikiPathways:WP619	IL-3 Signaling Pathway	Type II interferon signaling (IFNG)	0.00060831	0.010089
WikiPathways Co-membership	WikiPathways:WP272	WikiPathways:WP558	Blood Clotting Cascade	Complement and Coagulation Cascades KEGG	2.7809e-26	6.3493e-24
WikiPathways Co-membership	WikiPathways:WP400	WikiPathways:WP437	p38 MAPK Signaling Pathway (BioCarta)	EGFR1 Signaling Pathway	4.0503e-09	1.8339e-07
WikiPathways Co-membership	WikiPathways:WP127	WikiPathways:WP581	IL-5 Signaling Pathway	EPO Receptor Signaling	3.3627e-18	3.5377e-16
WikiPathways Co-membership	WikiPathways:WP666	WikiPathways:WP722	Hypothetical Network for Drug Addiction	Serotonin HTR1 Group --> FOS Pathway	0.00020785	0.0038523
WikiPathways Co-membership	WikiPathways:WP364	WikiPathways:WP69	IL-6 Signaling Pathway	T Cell Receptor Signaling Pathway	9.172e-14	6.6955e-12
WikiPathways Co-membership	WikiPathways:WP24	WikiPathways:WP554	Peptide GPCRs	ACE Inhibitor Pathway	0.00045482	0.0076983
WikiPathways Co-membership	WikiPathways:WP1544	WikiPathways:WP366	MicroRNAs in cardiomyocyte hypertrophy	TGF-beta Receptor Signaling Pathway	4.8646e-05	0.0010546
WikiPathways Co-membership	WikiPathways:WP288	WikiPathways:WP382	NLR proteins	MAPK signaling pathway	0.00027774	0.0050091
WikiPathways Co-membership	WikiPathways:WP117	WikiPathways:WP24	GPCRs, Other	Peptide GPCRs	9.1861e-08	3.5206e-06
WikiPathways Co-membership	WikiPathways:WP560	WikiPathways:WP712	TGF Beta Signaling Pathway	estrogen signalling	0.00012087	0.0023844
WikiPathways Co-membership	WikiPathways:WP127	WikiPathways:WP733	IL-5 Signaling Pathway	Serotonin Receptor 2 -> STAT3 signaling	0.0023117	0.032216
WikiPathways Co-membership	WikiPathways:WP185	WikiPathways:WP481	Integrin-mediated cell adhesion	Insulin Signaling	8.5582e-14	6.2903e-12
WikiPathways Co-membership	WikiPathways:WP534	WikiPathways:WP78	Glycolysis and Gluconeogenesis	TCA Cycle	5.0083e-11	2.742e-09
WikiPathways Co-membership	WikiPathways:WP1449	WikiPathways:WP254	Regulation of toll-like receptor signaling pathway	Apoptosis	9.0731e-13	5.8301e-11
WikiPathways Co-membership	WikiPathways:WP422	WikiPathways:WP581	MAPK Cascade	EPO Receptor Signaling	1.714e-06	5.067e-05
WikiPathways Co-membership	WikiPathways:WP304	WikiPathways:WP69	Kit Receptor Signaling Pathway	T Cell Receptor Signaling Pathway	8.3406e-22	1.1934e-19
WikiPathways Co-membership	WikiPathways:WP306	WikiPathways:WP481	Focal Adhesion	Insulin Signaling	2.1022e-14	1.5775e-12
WikiPathways Co-membership	WikiPathways:WP23	WikiPathways:WP49	B Cell Receptor Signaling Pathway	IL-2 Signaling Pathway	7.8502e-27	1.872e-24
WikiPathways Co-membership	WikiPathways:WP179	WikiPathways:WP45	Cell cycle	G1 to S cell cycle control	4.9837e-54	4.4567e-51
WikiPathways Co-membership	WikiPathways:WP363	WikiPathways:WP710	Wnt Signaling Pathway NetPath	DNA damage response (only ATM dependent)	4.3575e-22	6.4055e-20
WikiPathways Co-membership	WikiPathways:WP138	WikiPathways:WP366	Androgen Receptor Signaling Pathway	TGF-beta Receptor Signaling Pathway	1.8504e-10	9.5464e-09
WikiPathways Co-membership	WikiPathways:WP205	WikiPathways:WP673	IL-7 Signaling Pathway	ErbB signaling pathway	7.921e-08	3.0686e-06
WikiPathways Co-membership	WikiPathways:WP364	WikiPathways:WP61	IL-6 Signaling Pathway	Delta-Notch Signaling Pathway	2.0891e-05	0.00049163
WikiPathways Co-membership	WikiPathways:WP49	WikiPathways:WP712	IL-2 Signaling Pathway	estrogen signalling	5.0416e-08	1.9964e-06
WikiPathways Co-membership	WikiPathways:WP363	WikiPathways:WP560	Wnt Signaling Pathway NetPath	TGF Beta Signaling Pathway	3.7533e-06	0.00010354
WikiPathways Co-membership	WikiPathways:WP382	WikiPathways:WP710	MAPK signaling pathway	DNA damage response (only ATM dependent)	0.0021596	0.030493
WikiPathways Co-membership	WikiPathways:WP127	WikiPathways:WP185	IL-5 Signaling Pathway	Integrin-mediated cell adhesion	3.6775e-07	1.2488e-05
WikiPathways Co-membership	WikiPathways:WP205	WikiPathways:WP23	IL-7 Signaling Pathway	B Cell Receptor Signaling Pathway	2.743e-26	6.3989e-24
WikiPathways Co-membership	WikiPathways:WP286	WikiPathways:WP395	IL-3 Signaling Pathway	IL-4 signaling Pathway	1.0204e-34	4.3801e-32
WikiPathways Co-membership	WikiPathways:WP1528	WikiPathways:WP710	Physiological + Pathological hypertrophy (Heart)	DNA damage response (only ATM dependent)	0.00014014	0.0026664
WikiPathways Co-membership	WikiPathways:WP49	WikiPathways:WP69	IL-2 Signaling Pathway	T Cell Receptor Signaling Pathway	1.3625e-22	2.1822e-20
WikiPathways Co-membership	WikiPathways:WP49	WikiPathways:WP51	IL-2 Signaling Pathway	Regulation of Actin Cytoskeleton	4.1767e-07	1.3963e-05
WikiPathways Co-membership	WikiPathways:WP35	WikiPathways:WP422	G Protein Signaling Pathways	MAPK Cascade	0.00087077	0.013542
WikiPathways Co-membership	WikiPathways:WP185	WikiPathways:WP304	Integrin-mediated cell adhesion	Kit Receptor Signaling Pathway	2.8986e-08	1.1918e-06
WikiPathways Co-membership	WikiPathways:WP481	WikiPathways:WP524	Insulin Signaling	G13 Signaling Pathway	0.00022152	0.0040986
WikiPathways Co-membership	WikiPathways:WP205	WikiPathways:WP286	IL-7 Signaling Pathway	IL-3 Signaling Pathway	4.9977e-25	9.5768e-23
WikiPathways Co-membership	WikiPathways:WP314	WikiPathways:WP422	FAS pathway and Stress induction of HSP regulation	MAPK Cascade	0.0037131	0.048298
WikiPathways Co-membership	WikiPathways:WP619	WikiPathways:WP75	Type II interferon signaling (IFNG)	Toll-like receptor signaling pathway	0.0006413	0.010506
WikiPathways Co-membership	WikiPathways:WP382	WikiPathways:WP399	MAPK signaling pathway	Wnt Signaling Pathway and Pluripotency	0.0033033	0.043817
WikiPathways Co-membership	WikiPathways:WP1449	WikiPathways:WP1544	Regulation of toll-like receptor signaling pathway	MicroRNAs in cardiomyocyte hypertrophy	2.0512e-22	3.1001e-20
WikiPathways Co-membership	WikiPathways:WP581	WikiPathways:WP61	EPO Receptor Signaling	Delta-Notch Signaling Pathway	0.00035531	0.0061997
WikiPathways Co-membership	WikiPathways:WP53	WikiPathways:WP560	Id Signaling Pathway	TGF Beta Signaling Pathway	7.0043e-07	2.2238e-05
WikiPathways Co-membership	WikiPathways:WP206	WikiPathways:WP465	Fatty Acid Omega Oxidation	Tryptophan metabolism	1.8532e-08	7.9229e-07
WikiPathways Co-membership	WikiPathways:WP313	WikiPathways:WP364	Signaling of Hepatocyte Growth Factor Receptor	IL-6 Signaling Pathway	1.9826e-18	2.149e-16
WikiPathways Co-membership	WikiPathways:WP237	WikiPathways:WP496	Glucocorticoid & Mineralcorticoid Metabolism	Steroid Biosynthesis	6.8642e-07	2.1857e-05
WikiPathways Co-membership	WikiPathways:WP205	WikiPathways:WP49	IL-7 Signaling Pathway	IL-2 Signaling Pathway	5.8617e-34	2.3297e-31
WikiPathways Co-membership	WikiPathways:WP395	WikiPathways:WP61	IL-4 signaling Pathway	Delta-Notch Signaling Pathway	1.5419e-05	0.0003735
WikiPathways Co-membership	WikiPathways:WP170	WikiPathways:WP34	Nuclear Receptors	Ovarian Infertility Genes	0.00028099	0.0050591
WikiPathways Co-membership	WikiPathways:WP691	WikiPathways:WP698	Tamoxifen metabolism	Glucuronidation	5.2231e-10	2.6191e-08
WikiPathways Co-membership	WikiPathways:WP530	WikiPathways:WP619	Cytokines and Inflammatory Response (BioCarta)	Type II interferon signaling (IFNG)	0.0025021	0.034379
WikiPathways Co-membership	WikiPathways:WP382	WikiPathways:WP581	MAPK signaling pathway	EPO Receptor Signaling	1.4548e-05	0.0003532
WikiPathways Co-membership	WikiPathways:WP1434	WikiPathways:WP364	Osteopontin	IL-6 Signaling Pathway	0.00017437	0.003277
WikiPathways Co-membership	WikiPathways:WP205	WikiPathways:WP254	IL-7 Signaling Pathway	Apoptosis	6.8075e-05	0.0014324
WikiPathways Co-membership	WikiPathways:WP22	WikiPathways:WP51	IL-9 Signaling Pathway	Regulation of Actin Cytoskeleton	0.0029094	0.039321
WikiPathways Co-membership	WikiPathways:WP364	WikiPathways:WP732	IL-6 Signaling Pathway	Serotonin Receptor 2 -> ELK-SRF/GATA4 signaling	5.7292e-05	0.0012223
WikiPathways Co-membership	WikiPathways:WP400	WikiPathways:WP707	p38 MAPK Signaling Pathway (BioCarta)	DNA damage response	0.0019252	0.027805
WikiPathways Co-membership	WikiPathways:WP400	WikiPathways:WP481	p38 MAPK Signaling Pathway (BioCarta)	Insulin Signaling	1.1473e-09	5.472e-08
WikiPathways Co-membership	WikiPathways:WP185	WikiPathways:WP22	Integrin-mediated cell adhesion	IL-9 Signaling Pathway	4.2817e-05	0.00094735
WikiPathways Co-membership	WikiPathways:WP34	WikiPathways:WP45	Ovarian Infertility Genes	G1 to S cell cycle control	0.0024478	0.033719
WikiPathways Co-membership	WikiPathways:WP127	WikiPathways:WP61	IL-5 Signaling Pathway	Delta-Notch Signaling Pathway	5.0756e-06	0.0001372
WikiPathways Co-membership	WikiPathways:WP313	WikiPathways:WP560	Signaling of Hepatocyte Growth Factor Receptor	TGF Beta Signaling Pathway	0.00012874	0.0024936
WikiPathways Co-membership	WikiPathways:WP176	WikiPathways:WP272	Folate	Blood Clotting Cascade	4.5337e-05	0.00099289
WikiPathways Co-membership	WikiPathways:WP481	WikiPathways:WP722	Insulin Signaling	Serotonin HTR1 Group --> FOS Pathway	7.3803e-10	3.5999e-08
WikiPathways Co-membership	WikiPathways:WP23	WikiPathways:WP399	B Cell Receptor Signaling Pathway	Wnt Signaling Pathway and Pluripotency	0.00084962	0.013329
WikiPathways Co-membership	WikiPathways:WP363	WikiPathways:WP61	Wnt Signaling Pathway NetPath	Delta-Notch Signaling Pathway	1.1437e-05	0.00028608
WikiPathways Co-membership	WikiPathways:WP254	WikiPathways:WP384	Apoptosis	Apoptosis Modulation by HSP70	4.1961e-25	8.187e-23
WikiPathways Co-membership	WikiPathways:WP24	WikiPathways:WP455	Peptide GPCRs	GPCRs, Class A Rhodopsin-like	6.4286e-62	7.665e-59
WikiPathways Co-membership	WikiPathways:WP185	WikiPathways:WP244	Integrin-mediated cell adhesion	Alpha6-Beta4 Integrin Signaling Pathway	2.1328e-06	6.2194e-05
WikiPathways Co-membership	WikiPathways:WP313	WikiPathways:WP481	Signaling of Hepatocyte Growth Factor Receptor	Insulin Signaling	1.6541e-17	1.6285e-15
WikiPathways Co-membership	WikiPathways:WP1544	WikiPathways:WP75	MicroRNAs in cardiomyocyte hypertrophy	Toll-like receptor signaling pathway	2.0512e-22	3.1444e-20
WikiPathways Co-membership	WikiPathways:WP465	WikiPathways:WP550	Tryptophan metabolism	Biogenic Amine Synthesis	3.4134e-05	0.0007744
WikiPathways Co-membership	WikiPathways:WP138	WikiPathways:WP615	Androgen Receptor Signaling Pathway	Senescence and Autophagy	5.1362e-06	0.00013848
WikiPathways Co-membership	WikiPathways:WP560	WikiPathways:WP61	TGF Beta Signaling Pathway	Delta-Notch Signaling Pathway	3.4204e-06	9.5583e-05
WikiPathways Co-membership	WikiPathways:WP286	WikiPathways:WP49	IL-3 Signaling Pathway	IL-2 Signaling Pathway	2.4899e-44	1.9085e-41
WikiPathways Co-membership	WikiPathways:WP400	WikiPathways:WP732	p38 MAPK Signaling Pathway (BioCarta)	Serotonin Receptor 2 -> ELK-SRF/GATA4 signaling	0.00045074	0.0076533
WikiPathways Co-membership	WikiPathways:WP304	WikiPathways:WP422	Kit Receptor Signaling Pathway	MAPK Cascade	0.0021526	0.030474
WikiPathways Co-membership	WikiPathways:WP205	WikiPathways:WP364	IL-7 Signaling Pathway	IL-6 Signaling Pathway	1.0651e-23	1.905e-21
WikiPathways Co-membership	WikiPathways:WP111	WikiPathways:WP623	Electron Transport Chain	Oxidative phosphorylation	1.7846e-85	3.83e-82
WikiPathways Co-membership	WikiPathways:WP49	WikiPathways:WP666	IL-2 Signaling Pathway	Hypothetical Network for Drug Addiction	0.00057859	0.0096112
WikiPathways Co-membership	WikiPathways:WP422	WikiPathways:WP437	MAPK Cascade	EGFR1 Signaling Pathway	1.7216e-15	1.4211e-13
WikiPathways Co-membership	WikiPathways:WP205	WikiPathways:WP306	IL-7 Signaling Pathway	Focal Adhesion	2.8298e-08	1.1725e-06
WikiPathways Co-membership	WikiPathways:WP437	WikiPathways:WP51	EGFR1 Signaling Pathway	Regulation of Actin Cytoskeleton	5.2942e-10	2.6302e-08
WikiPathways Co-membership	WikiPathways:WP1528	WikiPathways:WP364	Physiological + Pathological hypertrophy (Heart)	IL-6 Signaling Pathway	1.6271e-07	5.9593e-06
WikiPathways Co-membership	WikiPathways:WP1434	WikiPathways:WP1544	Osteopontin	MicroRNAs in cardiomyocyte hypertrophy	1.1158e-09	5.3694e-08
WikiPathways Co-membership	WikiPathways:WP528	WikiPathways:WP78	Acetylcholine Synthesis	TCA Cycle	0.0016004	0.023526
WikiPathways Co-membership	WikiPathways:WP364	WikiPathways:WP49	IL-6 Signaling Pathway	IL-2 Signaling Pathway	1.7353e-28	4.9003e-26
WikiPathways Co-membership	WikiPathways:WP23	WikiPathways:WP259	B Cell Receptor Signaling Pathway	Nifedipine	0.0017094	0.024924
WikiPathways Co-membership	WikiPathways:WP138	WikiPathways:WP53	Androgen Receptor Signaling Pathway	Id Signaling Pathway	0.00022155	0.0040921
WikiPathways Co-membership	WikiPathways:WP185	WikiPathways:WP205	Integrin-mediated cell adhesion	IL-7 Signaling Pathway	2.6821e-07	9.4366e-06
WikiPathways Co-membership	WikiPathways:WP236	WikiPathways:WP299	Adipogenesis	Nuclear receptors in lipid metabolism and toxicity	0.0012806	0.019274
WikiPathways Co-membership	WikiPathways:WP363	WikiPathways:WP428	Wnt Signaling Pathway NetPath	Wnt Signaling Pathway	2.6744e-32	9.896e-30
WikiPathways Co-membership	WikiPathways:WP1449	WikiPathways:WP422	Regulation of toll-like receptor signaling pathway	MAPK Cascade	8.075e-12	4.7875e-10
WikiPathways Co-membership	WikiPathways:WP22	WikiPathways:WP722	IL-9 Signaling Pathway	Serotonin HTR1 Group --> FOS Pathway	0.0014137	0.021041
WikiPathways Co-membership	WikiPathways:WP127	WikiPathways:WP395	IL-5 Signaling Pathway	IL-4 signaling Pathway	2.7669e-20	3.4931e-18
WikiPathways Co-membership	WikiPathways:WP395	WikiPathways:WP581	IL-4 signaling Pathway	EPO Receptor Signaling	6.4732e-19	7.312e-17
WikiPathways Co-membership	WikiPathways:WP205	WikiPathways:WP61	IL-7 Signaling Pathway	Delta-Notch Signaling Pathway	7.94e-05	0.0016385
WikiPathways Co-membership	WikiPathways:WP138	WikiPathways:WP205	Androgen Receptor Signaling Pathway	IL-7 Signaling Pathway	0.0026592	0.036259
WikiPathways Co-membership	WikiPathways:WP382	WikiPathways:WP428	MAPK signaling pathway	Wnt Signaling Pathway	0.00037382	0.0064701
WikiPathways Co-membership	WikiPathways:WP1455	WikiPathways:WP706	SERT	SIDS Susceptibility Pathways	0.00073231	0.011764
WikiPathways Co-membership	WikiPathways:WP1544	WikiPathways:WP382	MicroRNAs in cardiomyocyte hypertrophy	MAPK signaling pathway	7.6733e-17	6.9196e-15
WikiPathways Co-membership	WikiPathways:WP22	WikiPathways:WP400	IL-9 Signaling Pathway	p38 MAPK Signaling Pathway (BioCarta)	0.0015434	0.022814
WikiPathways Co-membership	WikiPathways:WP363	WikiPathways:WP382	Wnt Signaling Pathway NetPath	MAPK signaling pathway	0.0004925	0.0082708
WikiPathways Co-membership	WikiPathways:WP23	WikiPathways:WP244	B Cell Receptor Signaling Pathway	Alpha6-Beta4 Integrin Signaling Pathway	0.00079954	0.012673
WikiPathways Co-membership	WikiPathways:WP138	WikiPathways:WP363	Androgen Receptor Signaling Pathway	Wnt Signaling Pathway NetPath	8.753e-06	0.00022471
WikiPathways Co-membership	WikiPathways:WP205	WikiPathways:WP615	IL-7 Signaling Pathway	Senescence and Autophagy	0.00012296	0.0024167
WikiPathways Co-membership	WikiPathways:WP364	WikiPathways:WP500	IL-6 Signaling Pathway	Glycogen Metabolism	2.4164e-16	2.1254e-14
WikiPathways Co-membership	WikiPathways:WP422	WikiPathways:WP712	MAPK Cascade	estrogen signalling	1.1433e-05	0.00028666
WikiPathways Co-membership	WikiPathways:WP581	WikiPathways:WP673	EPO Receptor Signaling	ErbB signaling pathway	8.7078e-07	2.7403e-05
WikiPathways Co-membership	WikiPathways:WP481	WikiPathways:WP49	Insulin Signaling	IL-2 Signaling Pathway	1.4429e-21	2.0109e-19
WikiPathways Co-membership	WikiPathways:WP205	WikiPathways:WP236	IL-7 Signaling Pathway	Adipogenesis	0.00019692	0.0036622
WikiPathways Co-membership	WikiPathways:WP15	WikiPathways:WP272	Selenium	Blood Clotting Cascade	0.00013723	0.0026297
WikiPathways Co-membership	WikiPathways:WP236	WikiPathways:WP366	Adipogenesis	TGF-beta Receptor Signaling Pathway	0.0015095	0.022342
WikiPathways Co-membership	WikiPathways:WP35	WikiPathways:WP712	G Protein Signaling Pathways	estrogen signalling	0.001094	0.016676
WikiPathways Co-membership	WikiPathways:WP1434	WikiPathways:WP205	Osteopontin	IL-7 Signaling Pathway	0.00029876	0.0053168
WikiPathways Co-membership	WikiPathways:WP127	WikiPathways:WP382	IL-5 Signaling Pathway	MAPK signaling pathway	7.5687e-09	3.3562e-07
WikiPathways Co-membership	WikiPathways:WP143	WikiPathways:WP357	Fatty Acid Beta Oxidation	Fatty Acid Biosynthesis	1.2851e-13	9.318e-12
WikiPathways Co-membership	WikiPathways:WP286	WikiPathways:WP615	IL-3 Signaling Pathway	Senescence and Autophagy	0.0011902	0.017988
