# Supplementary material for: Multi-Edge Gene Set Networks Reveal Novel Insights into Global Relationships between Biological Themes
Source: PLoS One. 2012 Sep 13;7(9):e45211. doi: 10.1371/journal.pone.0045211 (PMC3441533; doi:10.1371/journal.pone.0045211)
Supplement: File S1 — Archived gene set networks. A zip archive of tab-delimited text files containing edges and associate p-values per gene set network. (ZIP) [file pone.0045211.s006.zip › WikiPathways Linkage: PPI.txt]

MetaNet Name	Gene Set 1 ID	Gene Set 2 ID	Gene Set 1 Name	Gene Set 2 Name	P-Value	Benjamini P-Value
WikiPathways Linkage: PPI	WikiPathways:WP405	WikiPathways:WP45	Eukaryotic Transcription Initiation	G1 to S cell cycle control	3.0	0.00077253
WikiPathways Linkage: PPI	WikiPathways:WP231	WikiPathways:WP465	TNF-alpha/NF-kB Signaling Pathway	Tryptophan metabolism	1.0	0.00035312
WikiPathways Linkage: PPI	WikiPathways:WP138	WikiPathways:WP411	Androgen Receptor Signaling Pathway	mRNA processing	1.0	0.00027632
WikiPathways Linkage: PPI	WikiPathways:WP382	WikiPathways:WP560	MAPK signaling pathway	TGF Beta Signaling Pathway	10.0	0.00048631
WikiPathways Linkage: PPI	WikiPathways:WP24	WikiPathways:WP382	Peptide GPCRs	MAPK signaling pathway	0.0	8.8182e-08
WikiPathways Linkage: PPI	WikiPathways:WP23	WikiPathways:WP422	B Cell Receptor Signaling Pathway	MAPK Cascade	9.0	0.00041242
WikiPathways Linkage: PPI	WikiPathways:WP24	WikiPathways:WP619	Peptide GPCRs	Type II interferon signaling (IFNG)	0.0	1.4889e-12
WikiPathways Linkage: PPI	WikiPathways:WP366	WikiPathways:WP581	TGF-beta Receptor Signaling Pathway	EPO Receptor Signaling	0.0	0.0013164
WikiPathways Linkage: PPI	WikiPathways:WP437	WikiPathways:WP481	EGFR1 Signaling Pathway	Insulin Signaling	54.0	3.9323e-07
WikiPathways Linkage: PPI	WikiPathways:WP23	WikiPathways:WP288	B Cell Receptor Signaling Pathway	NLR proteins	5.0	0.00013765
WikiPathways Linkage: PPI	WikiPathways:WP364	WikiPathways:WP722	IL-6 Signaling Pathway	Serotonin HTR1 Group --> FOS Pathway	7.0	0.00072493
WikiPathways Linkage: PPI	WikiPathways:WP286	WikiPathways:WP455	IL-3 Signaling Pathway	GPCRs, Class A Rhodopsin-like	0.0	6.5346e-05
WikiPathways Linkage: PPI	WikiPathways:WP437	WikiPathways:WP453	EGFR1 Signaling Pathway	Inflammatory Response Pathway	0.0	9.5984e-08
WikiPathways Linkage: PPI	WikiPathways:WP481	WikiPathways:WP707	Insulin Signaling	DNA damage response	0.0	0.0015313
WikiPathways Linkage: PPI	WikiPathways:WP138	WikiPathways:WP707	Androgen Receptor Signaling Pathway	DNA damage response	0.0	6.0182e-09
WikiPathways Linkage: PPI	WikiPathways:WP363	WikiPathways:WP500	Wnt Signaling Pathway NetPath	Glycogen Metabolism	2.0	0.00021131
WikiPathways Linkage: PPI	WikiPathways:WP45	WikiPathways:WP707	G1 to S cell cycle control	DNA damage response	2.0	1.2494e-07
WikiPathways Linkage: PPI	WikiPathways:WP117	WikiPathways:WP722	GPCRs, Other	Serotonin HTR1 Group --> FOS Pathway	1.0	5.1388e-05
WikiPathways Linkage: PPI	WikiPathways:WP23	WikiPathways:WP34	B Cell Receptor Signaling Pathway	Ovarian Infertility Genes	2.0	0.00079901
WikiPathways Linkage: PPI	WikiPathways:WP231	WikiPathways:WP727	TNF-alpha/NF-kB Signaling Pathway	VandyConte::Blakely Network	1.0	0.0018618
WikiPathways Linkage: PPI	WikiPathways:WP35	WikiPathways:WP58	G Protein Signaling Pathways	Monoamine GPCRs	0.0	9.6536e-11
WikiPathways Linkage: PPI	WikiPathways:WP23	WikiPathways:WP722	B Cell Receptor Signaling Pathway	Serotonin HTR1 Group --> FOS Pathway	11.0	0.0016591
WikiPathways Linkage: PPI	WikiPathways:WP366	WikiPathways:WP410	TGF-beta Receptor Signaling Pathway	Diurnally regulated genes with circadian orthologs	2.0	1.2147e-07
WikiPathways Linkage: PPI	WikiPathways:WP111	WikiPathways:WP437	Electron Transport Chain	EGFR1 Signaling Pathway	0.0	0.00039335
WikiPathways Linkage: PPI	WikiPathways:WP51	WikiPathways:WP581	Regulation of Actin Cytoskeleton	EPO Receptor Signaling	7.0	7.1956e-06
WikiPathways Linkage: PPI	WikiPathways:WP481	WikiPathways:WP536	Insulin Signaling	Calcium Regulation in the Cardiac Cell	6.0	6.2446e-05
WikiPathways Linkage: PPI	WikiPathways:WP366	WikiPathways:WP474	TGF-beta Receptor Signaling Pathway	Endochondral Ossification	4.0	0.00059035
WikiPathways Linkage: PPI	WikiPathways:WP117	WikiPathways:WP536	GPCRs, Other	Calcium Regulation in the Cardiac Cell	4.0	4.5265e-07
WikiPathways Linkage: PPI	WikiPathways:WP455	WikiPathways:WP732	GPCRs, Class A Rhodopsin-like	Serotonin Receptor 2 -> ELK-SRF/GATA4 signaling	3.0	7.1692e-05
WikiPathways Linkage: PPI	WikiPathways:WP364	WikiPathways:WP734	IL-6 Signaling Pathway	Serotonin Receptor 4/6/7 -> NR3C signaling	4.0	4.4837e-05
WikiPathways Linkage: PPI	WikiPathways:WP286	WikiPathways:WP722	IL-3 Signaling Pathway	Serotonin HTR1 Group --> FOS Pathway	7.0	0.0012026
WikiPathways Linkage: PPI	WikiPathways:WP366	WikiPathways:WP399	TGF-beta Receptor Signaling Pathway	Wnt Signaling Pathway and Pluripotency	16.0	0.0013487
WikiPathways Linkage: PPI	WikiPathways:WP437	WikiPathways:WP712	EGFR1 Signaling Pathway	estrogen signalling	8.0	3.8159e-06
WikiPathways Linkage: PPI	WikiPathways:WP231	WikiPathways:WP619	TNF-alpha/NF-kB Signaling Pathway	Type II interferon signaling (IFNG)	2.0	0.00041241
WikiPathways Linkage: PPI	WikiPathways:WP382	WikiPathways:WP61	MAPK signaling pathway	Delta-Notch Signaling Pathway	8.0	0.00061346
WikiPathways Linkage: PPI	WikiPathways:WP236	WikiPathways:WP75	Adipogenesis	Toll-like receptor signaling pathway	3.0	0.00015656
WikiPathways Linkage: PPI	WikiPathways:WP437	WikiPathways:WP61	EGFR1 Signaling Pathway	Delta-Notch Signaling Pathway	14.0	0.00024661
WikiPathways Linkage: PPI	WikiPathways:WP24	WikiPathways:WP26	Peptide GPCRs	Signal Transduction of S1P Receptor	0.0	3.5623e-09
WikiPathways Linkage: PPI	WikiPathways:WP49	WikiPathways:WP581	IL-2 Signaling Pathway	EPO Receptor Signaling	19.0	7.345e-07
WikiPathways Linkage: PPI	WikiPathways:WP536	WikiPathways:WP581	Calcium Regulation in the Cardiac Cell	EPO Receptor Signaling	0.0	0.00068198
WikiPathways Linkage: PPI	WikiPathways:WP254	WikiPathways:WP75	Apoptosis	Toll-like receptor signaling pathway	19.0	0.00033483
WikiPathways Linkage: PPI	WikiPathways:WP286	WikiPathways:WP673	IL-3 Signaling Pathway	ErbB signaling pathway	14.0	4.6814e-05
WikiPathways Linkage: PPI	WikiPathways:WP205	WikiPathways:WP322	IL-7 Signaling Pathway	Osteoblast	0.0	0.00070202
WikiPathways Linkage: PPI	WikiPathways:WP236	WikiPathways:WP710	Adipogenesis	DNA damage response (only ATM dependent)	7.0	3.5334e-05
WikiPathways Linkage: PPI	WikiPathways:WP127	WikiPathways:WP3	IL-5 Signaling Pathway	Keap1-Nrf2	0.0	6.573e-05
WikiPathways Linkage: PPI	WikiPathways:WP127	WikiPathways:WP313	IL-5 Signaling Pathway	Signaling of Hepatocyte Growth Factor Receptor	13.0	0.0021319
WikiPathways Linkage: PPI	WikiPathways:WP437	WikiPathways:WP536	EGFR1 Signaling Pathway	Calcium Regulation in the Cardiac Cell	10.0	0.00066038
WikiPathways Linkage: PPI	WikiPathways:WP22	WikiPathways:WP24	IL-9 Signaling Pathway	Peptide GPCRs	0.0	0.00046248
WikiPathways Linkage: PPI	WikiPathways:WP536	WikiPathways:WP666	Calcium Regulation in the Cardiac Cell	Hypothetical Network for Drug Addiction	6.0	0.0018671
WikiPathways Linkage: PPI	WikiPathways:WP411	WikiPathways:WP706	mRNA processing	SIDS Susceptibility Pathways	1.0	5.4463e-07
WikiPathways Linkage: PPI	WikiPathways:WP286	WikiPathways:WP3	IL-3 Signaling Pathway	Keap1-Nrf2	3.0	3.8815e-05
WikiPathways Linkage: PPI	WikiPathways:WP35	WikiPathways:WP404	G Protein Signaling Pathways	Nucleotide Metabolism	0.0	6.5152e-08
WikiPathways Linkage: PPI	WikiPathways:WP179	WikiPathways:WP466	Cell cycle	DNA Replication	18.0	3.5675e-05
WikiPathways Linkage: PPI	WikiPathways:WP437	WikiPathways:WP58	EGFR1 Signaling Pathway	Monoamine GPCRs	0.0	0.0012693
WikiPathways Linkage: PPI	WikiPathways:WP437	WikiPathways:WP554	EGFR1 Signaling Pathway	ACE Inhibitor Pathway	0.0	1.0568e-05
WikiPathways Linkage: PPI	WikiPathways:WP363	WikiPathways:WP408	Wnt Signaling Pathway NetPath	Oxidative Stress	0.0	0.00083434
WikiPathways Linkage: PPI	WikiPathways:WP364	WikiPathways:WP391	IL-6 Signaling Pathway	Mitochondrial Gene Expression	0.0	0.00024005
WikiPathways Linkage: PPI	WikiPathways:WP231	WikiPathways:WP384	TNF-alpha/NF-kB Signaling Pathway	Apoptosis Modulation by HSP70	9.0	4.9329e-08
WikiPathways Linkage: PPI	WikiPathways:WP129	WikiPathways:WP430	Matrix Metalloproteinases	Statin Pathway PharmGKB	0.0	1.1138e-07
WikiPathways Linkage: PPI	WikiPathways:WP306	WikiPathways:WP673	Focal Adhesion	ErbB signaling pathway	19.0	1.874e-09
WikiPathways Linkage: PPI	WikiPathways:WP306	WikiPathways:WP322	Focal Adhesion	Osteoblast	7.0	0.00035463
WikiPathways Linkage: PPI	WikiPathways:WP405	WikiPathways:WP707	Eukaryotic Transcription Initiation	DNA damage response	0.0	0.00057295
WikiPathways Linkage: PPI	WikiPathways:WP395	WikiPathways:WP422	IL-4 signaling Pathway	MAPK Cascade	4.0	0.00077925
WikiPathways Linkage: PPI	WikiPathways:WP545	WikiPathways:WP558	Complement Activation, Classical Pathway	Complement and Coagulation Cascades KEGG	11.0	3.8726e-07
WikiPathways Linkage: PPI	WikiPathways:WP306	WikiPathways:WP400	Focal Adhesion	p38 MAPK Signaling Pathway (BioCarta)	6.0	0.00040193
WikiPathways Linkage: PPI	WikiPathways:WP138	WikiPathways:WP28	Androgen Receptor Signaling Pathway	Selenium metabolism/Selenoproteins	1.0	4.7273e-07
WikiPathways Linkage: PPI	WikiPathways:WP138	WikiPathways:WP712	Androgen Receptor Signaling Pathway	estrogen signalling	4.0	6.6797e-05
WikiPathways Linkage: PPI	WikiPathways:WP437	WikiPathways:WP706	EGFR1 Signaling Pathway	SIDS Susceptibility Pathways	2.0	0.00018474
WikiPathways Linkage: PPI	WikiPathways:WP405	WikiPathways:WP411	Eukaryotic Transcription Initiation	mRNA processing	1.0	7.6381e-08
WikiPathways Linkage: PPI	WikiPathways:WP501	WikiPathways:WP536	GPCRs, Class C Metabotropic glutamate, pheromone	Calcium Regulation in the Cardiac Cell	0.0	1.0775e-05
WikiPathways Linkage: PPI	WikiPathways:WP138	WikiPathways:WP722	Androgen Receptor Signaling Pathway	Serotonin HTR1 Group --> FOS Pathway	1.0	0.0019423
WikiPathways Linkage: PPI	WikiPathways:WP306	WikiPathways:WP536	Focal Adhesion	Calcium Regulation in the Cardiac Cell	0.0	0.00036035
WikiPathways Linkage: PPI	WikiPathways:WP170	WikiPathways:WP236	Nuclear Receptors	Adipogenesis	10.0	0.00044939
WikiPathways Linkage: PPI	WikiPathways:WP399	WikiPathways:WP550	Wnt Signaling Pathway and Pluripotency	Biogenic Amine Synthesis	0.0	0.0011874
WikiPathways Linkage: PPI	WikiPathways:WP455	WikiPathways:WP619	GPCRs, Class A Rhodopsin-like	Type II interferon signaling (IFNG)	0.0	5.807e-12
WikiPathways Linkage: PPI	WikiPathways:WP185	WikiPathways:WP383	Integrin-mediated cell adhesion	Striated Muscle Contraction	0.0	1.9165e-08
WikiPathways Linkage: PPI	WikiPathways:WP286	WikiPathways:WP408	IL-3 Signaling Pathway	Oxidative Stress	2.0	0.00078915
WikiPathways Linkage: PPI	WikiPathways:WP170	WikiPathways:WP391	Nuclear Receptors	Mitochondrial Gene Expression	1.0	8.5577e-08
WikiPathways Linkage: PPI	WikiPathways:WP299	WikiPathways:WP716	Nuclear receptors in lipid metabolism and toxicity	Vitamin A and carotenoid metabolism	6.0	5.9712e-08
WikiPathways Linkage: PPI	WikiPathways:WP117	WikiPathways:WP35	GPCRs, Other	G Protein Signaling Pathways	0.0	5.351e-07
WikiPathways Linkage: PPI	WikiPathways:WP231	WikiPathways:WP405	TNF-alpha/NF-kB Signaling Pathway	Eukaryotic Transcription Initiation	5.0	1.1288e-05
WikiPathways Linkage: PPI	WikiPathways:WP138	WikiPathways:WP3	Androgen Receptor Signaling Pathway	Keap1-Nrf2	0.0	0.0014884
WikiPathways Linkage: PPI	WikiPathways:WP437	WikiPathways:WP455	EGFR1 Signaling Pathway	GPCRs, Class A Rhodopsin-like	0.0	9.7935e-10
WikiPathways Linkage: PPI	WikiPathways:WP286	WikiPathways:WP399	IL-3 Signaling Pathway	Wnt Signaling Pathway and Pluripotency	5.0	0.0019345
WikiPathways Linkage: PPI	WikiPathways:WP289	WikiPathways:WP732	Myometrial Relaxation and Contraction Pathways	Serotonin Receptor 2 -> ELK-SRF/GATA4 signaling	2.0	0.0002021
WikiPathways Linkage: PPI	WikiPathways:WP236	WikiPathways:WP34	Adipogenesis	Ovarian Infertility Genes	5.0	0.00016656
WikiPathways Linkage: PPI	WikiPathways:WP49	WikiPathways:WP619	IL-2 Signaling Pathway	Type II interferon signaling (IFNG)	7.0	1.8821e-05
WikiPathways Linkage: PPI	WikiPathways:WP306	WikiPathways:WP35	Focal Adhesion	G Protein Signaling Pathways	1.0	3.6371e-05
WikiPathways Linkage: PPI	WikiPathways:WP185	WikiPathways:WP325	Integrin-mediated cell adhesion	Triacylglyceride Synthesis	0.0	4.0835e-05
WikiPathways Linkage: PPI	WikiPathways:WP231	WikiPathways:WP366	TNF-alpha/NF-kB Signaling Pathway	TGF-beta Receptor Signaling Pathway	10.0	0.00078427
WikiPathways Linkage: PPI	WikiPathways:WP205	WikiPathways:WP733	IL-7 Signaling Pathway	Serotonin Receptor 2 -> STAT3 signaling	1.0	4.7237e-05
WikiPathways Linkage: PPI	WikiPathways:WP306	WikiPathways:WP733	Focal Adhesion	Serotonin Receptor 2 -> STAT3 signaling	0.0	0.00062289
WikiPathways Linkage: PPI	WikiPathways:WP23	WikiPathways:WP53	B Cell Receptor Signaling Pathway	Id Signaling Pathway	8.0	3.4246e-06
WikiPathways Linkage: PPI	WikiPathways:WP455	WikiPathways:WP722	GPCRs, Class A Rhodopsin-like	Serotonin HTR1 Group --> FOS Pathway	5.0	4.3297e-15
WikiPathways Linkage: PPI	WikiPathways:WP437	WikiPathways:WP710	EGFR1 Signaling Pathway	DNA damage response (only ATM dependent)	4.0	6.5111e-06
WikiPathways Linkage: PPI	WikiPathways:WP437	WikiPathways:WP722	EGFR1 Signaling Pathway	Serotonin HTR1 Group --> FOS Pathway	12.0	2.755e-05
WikiPathways Linkage: PPI	WikiPathways:WP437	WikiPathways:WP732	EGFR1 Signaling Pathway	Serotonin Receptor 2 -> ELK-SRF/GATA4 signaling	6.0	0.00012646
WikiPathways Linkage: PPI	WikiPathways:WP382	WikiPathways:WP722	MAPK signaling pathway	Serotonin HTR1 Group --> FOS Pathway	13.0	0.00020882
WikiPathways Linkage: PPI	WikiPathways:WP23	WikiPathways:WP304	B Cell Receptor Signaling Pathway	Kit Receptor Signaling Pathway	33.0	2.0029e-08
WikiPathways Linkage: PPI	WikiPathways:WP51	WikiPathways:WP524	Regulation of Actin Cytoskeleton	G13 Signaling Pathway	20.0	0.0014817
WikiPathways Linkage: PPI	WikiPathways:WP23	WikiPathways:WP395	B Cell Receptor Signaling Pathway	IL-4 signaling Pathway	24.0	5.2361e-08
WikiPathways Linkage: PPI	WikiPathways:WP453	WikiPathways:WP530	Inflammatory Response Pathway	Cytokines and Inflammatory Response (BioCarta)	4.0	2.4571e-06
WikiPathways Linkage: PPI	WikiPathways:WP23	WikiPathways:WP384	B Cell Receptor Signaling Pathway	Apoptosis Modulation by HSP70	3.0	1.5355e-07
WikiPathways Linkage: PPI	WikiPathways:WP138	WikiPathways:WP262	Androgen Receptor Signaling Pathway	EBV LMP1 signaling	0.0	0.00033174
WikiPathways Linkage: PPI	WikiPathways:WP127	WikiPathways:WP322	IL-5 Signaling Pathway	Osteoblast	0.0	5.4093e-07
WikiPathways Linkage: PPI	WikiPathways:WP455	WikiPathways:WP615	GPCRs, Class A Rhodopsin-like	Senescence and Autophagy	0.0	0.00064666
WikiPathways Linkage: PPI	WikiPathways:WP185	WikiPathways:WP453	Integrin-mediated cell adhesion	Inflammatory Response Pathway	0.0	2.8675e-06
WikiPathways Linkage: PPI	WikiPathways:WP24	WikiPathways:WP733	Peptide GPCRs	Serotonin Receptor 2 -> STAT3 signaling	0.0	8.0221e-05
WikiPathways Linkage: PPI	WikiPathways:WP364	WikiPathways:WP581	IL-6 Signaling Pathway	EPO Receptor Signaling	12.0	2.0162e-08
WikiPathways Linkage: PPI	WikiPathways:WP236	WikiPathways:WP363	Adipogenesis	Wnt Signaling Pathway NetPath	5.0	0.0011198
WikiPathways Linkage: PPI	WikiPathways:WP185	WikiPathways:WP536	Integrin-mediated cell adhesion	Calcium Regulation in the Cardiac Cell	0.0	0.0020191
WikiPathways Linkage: PPI	WikiPathways:WP23	WikiPathways:WP428	B Cell Receptor Signaling Pathway	Wnt Signaling Pathway	11.0	7.9989e-07
WikiPathways Linkage: PPI	WikiPathways:WP23	WikiPathways:WP61	B Cell Receptor Signaling Pathway	Delta-Notch Signaling Pathway	12.0	0.0007417
WikiPathways Linkage: PPI	WikiPathways:WP23	WikiPathways:WP286	B Cell Receptor Signaling Pathway	IL-3 Signaling Pathway	42.0	0.00012717
WikiPathways Linkage: PPI	WikiPathways:WP23	WikiPathways:WP244	B Cell Receptor Signaling Pathway	Alpha6-Beta4 Integrin Signaling Pathway	10.0	1.6244e-08
WikiPathways Linkage: PPI	WikiPathways:WP167	WikiPathways:WP247	Eicosanoid Synthesis	Small Ligand GPCRs	0.0	6.7984e-05
WikiPathways Linkage: PPI	WikiPathways:WP183	WikiPathways:WP195	Proteasome Degradation	IL-1 Signaling Pathway	0.0	1.8938e-07
WikiPathways Linkage: PPI	WikiPathways:WP1449	WikiPathways:WP24	Regulation of toll-like receptor signaling pathway	Peptide GPCRs	0.0	0.0018005
WikiPathways Linkage: PPI	WikiPathways:WP23	WikiPathways:WP615	B Cell Receptor Signaling Pathway	Senescence and Autophagy	9.0	0.00015113
WikiPathways Linkage: PPI	WikiPathways:WP334	WikiPathways:WP500	GPCRs, Class B Secretin-like	Glycogen Metabolism	0.0	1.0225e-08
WikiPathways Linkage: PPI	WikiPathways:WP306	WikiPathways:WP455	Focal Adhesion	GPCRs, Class A Rhodopsin-like	0.0	0.00090736
WikiPathways Linkage: PPI	WikiPathways:WP107	WikiPathways:WP477	Translation Factors	Cytoplasmic Ribosomal Proteins	0.0	2.5592e-05
WikiPathways Linkage: PPI	WikiPathways:WP138	WikiPathways:WP236	Androgen Receptor Signaling Pathway	Adipogenesis	13.0	0.00025003
WikiPathways Linkage: PPI	WikiPathways:WP231	WikiPathways:WP422	TNF-alpha/NF-kB Signaling Pathway	MAPK Cascade	3.0	0.00025441
WikiPathways Linkage: PPI	WikiPathways:WP247	WikiPathways:WP733	Small Ligand GPCRs	Serotonin Receptor 2 -> STAT3 signaling	0.0	6.9204e-05
WikiPathways Linkage: PPI	WikiPathways:WP231	WikiPathways:WP288	TNF-alpha/NF-kB Signaling Pathway	NLR proteins	3.0	5.1219e-14
WikiPathways Linkage: PPI	WikiPathways:WP231	WikiPathways:WP400	TNF-alpha/NF-kB Signaling Pathway	p38 MAPK Signaling Pathway (BioCarta)	7.0	0.00020048
WikiPathways Linkage: PPI	WikiPathways:WP35	WikiPathways:WP528	G Protein Signaling Pathways	Acetylcholine Synthesis	0.0	0.00016899
WikiPathways Linkage: PPI	WikiPathways:WP231	WikiPathways:WP411	TNF-alpha/NF-kB Signaling Pathway	mRNA processing	1.0	1.4702e-06
WikiPathways Linkage: PPI	WikiPathways:WP254	WikiPathways:WP313	Apoptosis	Signaling of Hepatocyte Growth Factor Receptor	1.0	0.00212
WikiPathways Linkage: PPI	WikiPathways:WP437	WikiPathways:WP51	EGFR1 Signaling Pathway	Regulation of Actin Cytoskeleton	28.0	3.3461e-06
WikiPathways Linkage: PPI	WikiPathways:WP437	WikiPathways:WP49	EGFR1 Signaling Pathway	IL-2 Signaling Pathway	36.0	1.1374e-06
WikiPathways Linkage: PPI	WikiPathways:WP24	WikiPathways:WP289	Peptide GPCRs	Myometrial Relaxation and Contraction Pathways	1.0	6.6362e-16
WikiPathways Linkage: PPI	WikiPathways:WP231	WikiPathways:WP299	TNF-alpha/NF-kB Signaling Pathway	Nuclear receptors in lipid metabolism and toxicity	0.0	5.6523e-06
WikiPathways Linkage: PPI	WikiPathways:WP286	WikiPathways:WP314	IL-3 Signaling Pathway	FAS pathway and Stress induction of HSP regulation	5.0	0.0017604
WikiPathways Linkage: PPI	WikiPathways:WP49	WikiPathways:WP554	IL-2 Signaling Pathway	ACE Inhibitor Pathway	0.0	0.0014823
WikiPathways Linkage: PPI	WikiPathways:WP231	WikiPathways:WP722	TNF-alpha/NF-kB Signaling Pathway	Serotonin HTR1 Group --> FOS Pathway	2.0	3.4057e-05
WikiPathways Linkage: PPI	WikiPathways:WP437	WikiPathways:WP75	EGFR1 Signaling Pathway	Toll-like receptor signaling pathway	21.0	0.00012263
WikiPathways Linkage: PPI	WikiPathways:WP236	WikiPathways:WP61	Adipogenesis	Delta-Notch Signaling Pathway	6.0	4.8214e-05
WikiPathways Linkage: PPI	WikiPathways:WP536	WikiPathways:WP727	Calcium Regulation in the Cardiac Cell	VandyConte::Blakely Network	0.0	0.00046572
WikiPathways Linkage: PPI	WikiPathways:WP366	WikiPathways:WP422	TGF-beta Receptor Signaling Pathway	MAPK Cascade	4.0	0.00013547
WikiPathways Linkage: PPI	WikiPathways:WP286	WikiPathways:WP619	IL-3 Signaling Pathway	Type II interferon signaling (IFNG)	6.0	2.1178e-06
WikiPathways Linkage: PPI	WikiPathways:WP455	WikiPathways:WP75	GPCRs, Class A Rhodopsin-like	Toll-like receptor signaling pathway	0.0	1.2377e-05
WikiPathways Linkage: PPI	WikiPathways:WP138	WikiPathways:WP34	Androgen Receptor Signaling Pathway	Ovarian Infertility Genes	4.0	4.3012e-10
WikiPathways Linkage: PPI	WikiPathways:WP272	WikiPathways:WP453	Blood Clotting Cascade	Inflammatory Response Pathway	0.0	0.0010411
WikiPathways Linkage: PPI	WikiPathways:WP231	WikiPathways:WP363	TNF-alpha/NF-kB Signaling Pathway	Wnt Signaling Pathway NetPath	11.0	0.0008358
WikiPathways Linkage: PPI	WikiPathways:WP286	WikiPathways:WP428	IL-3 Signaling Pathway	Wnt Signaling Pathway	5.0	0.0002343
WikiPathways Linkage: PPI	WikiPathways:WP170	WikiPathways:WP364	Nuclear Receptors	IL-6 Signaling Pathway	1.0	0.00091924
WikiPathways Linkage: PPI	WikiPathways:WP185	WikiPathways:WP558	Integrin-mediated cell adhesion	Complement and Coagulation Cascades KEGG	0.0	0.00092991
WikiPathways Linkage: PPI	WikiPathways:WP236	WikiPathways:WP422	Adipogenesis	MAPK Cascade	0.0	0.00012771
WikiPathways Linkage: PPI	WikiPathways:WP129	WikiPathways:WP558	Matrix Metalloproteinases	Complement and Coagulation Cascades KEGG	0.0	3.7063e-10
WikiPathways Linkage: PPI	WikiPathways:WP366	WikiPathways:WP47	TGF-beta Receptor Signaling Pathway	Hedgehog Signaling Pathway	3.0	5.3378e-05
WikiPathways Linkage: PPI	WikiPathways:WP1449	WikiPathways:WP195	Regulation of toll-like receptor signaling pathway	IL-1 Signaling Pathway	5.0	0.00012283
WikiPathways Linkage: PPI	WikiPathways:WP236	WikiPathways:WP408	Adipogenesis	Oxidative Stress	1.0	1.334e-06
WikiPathways Linkage: PPI	WikiPathways:WP24	WikiPathways:WP363	Peptide GPCRs	Wnt Signaling Pathway NetPath	0.0	4.5143e-07
WikiPathways Linkage: PPI	WikiPathways:WP481	WikiPathways:WP51	Insulin Signaling	Regulation of Actin Cytoskeleton	23.0	3.9569e-06
WikiPathways Linkage: PPI	WikiPathways:WP24	WikiPathways:WP530	Peptide GPCRs	Cytokines and Inflammatory Response (BioCarta)	0.0	2.2228e-14
WikiPathways Linkage: PPI	WikiPathways:WP138	WikiPathways:WP716	Androgen Receptor Signaling Pathway	Vitamin A and carotenoid metabolism	0.0	2.3803e-09
WikiPathways Linkage: PPI	WikiPathways:WP23	WikiPathways:WP481	B Cell Receptor Signaling Pathway	Insulin Signaling	37.0	6.1446e-06
WikiPathways Linkage: PPI	WikiPathways:WP437	WikiPathways:WP727	EGFR1 Signaling Pathway	VandyConte::Blakely Network	1.0	6.9345e-10
WikiPathways Linkage: PPI	WikiPathways:WP35	WikiPathways:WP500	G Protein Signaling Pathways	Glycogen Metabolism	1.0	0.00013673
WikiPathways Linkage: PPI	WikiPathways:WP138	WikiPathways:WP734	Androgen Receptor Signaling Pathway	Serotonin Receptor 4/6/7 -> NR3C signaling	2.0	4.2831e-06
WikiPathways Linkage: PPI	WikiPathways:WP286	WikiPathways:WP453	IL-3 Signaling Pathway	Inflammatory Response Pathway	2.0	6.7682e-07
WikiPathways Linkage: PPI	WikiPathways:WP550	WikiPathways:WP666	Biogenic Amine Synthesis	Hypothetical Network for Drug Addiction	0.0	9.563e-05
WikiPathways Linkage: PPI	WikiPathways:WP364	WikiPathways:WP619	IL-6 Signaling Pathway	Type II interferon signaling (IFNG)	6.0	0.0015314
WikiPathways Linkage: PPI	WikiPathways:WP23	WikiPathways:WP560	B Cell Receptor Signaling Pathway	TGF Beta Signaling Pathway	5.0	1.7568e-05
WikiPathways Linkage: PPI	WikiPathways:WP35	WikiPathways:WP80	G Protein Signaling Pathways	Nucleotide GPCRs	0.0	0.00055946
WikiPathways Linkage: PPI	WikiPathways:WP382	WikiPathways:WP477	MAPK signaling pathway	Cytoplasmic Ribosomal Proteins	1.0	0.0014224
WikiPathways Linkage: PPI	WikiPathways:WP236	WikiPathways:WP706	Adipogenesis	SIDS Susceptibility Pathways	9.0	9.4335e-05
WikiPathways Linkage: PPI	WikiPathways:WP231	WikiPathways:WP364	TNF-alpha/NF-kB Signaling Pathway	IL-6 Signaling Pathway	14.0	8.1034e-05
WikiPathways Linkage: PPI	WikiPathways:WP24	WikiPathways:WP722	Peptide GPCRs	Serotonin HTR1 Group --> FOS Pathway	0.0	1.3431e-06
WikiPathways Linkage: PPI	WikiPathways:WP24	WikiPathways:WP706	Peptide GPCRs	SIDS Susceptibility Pathways	0.0	1.5399e-08
WikiPathways Linkage: PPI	WikiPathways:WP366	WikiPathways:WP53	TGF-beta Receptor Signaling Pathway	Id Signaling Pathway	11.0	3.7609e-07
WikiPathways Linkage: PPI	WikiPathways:WP170	WikiPathways:WP357	Nuclear Receptors	Fatty Acid Biosynthesis	0.0	0.0017751
WikiPathways Linkage: PPI	WikiPathways:WP364	WikiPathways:WP712	IL-6 Signaling Pathway	estrogen signalling	5.0	0.00062679
WikiPathways Linkage: PPI	WikiPathways:WP23	WikiPathways:WP364	B Cell Receptor Signaling Pathway	IL-6 Signaling Pathway	37.0	0.001905
WikiPathways Linkage: PPI	WikiPathways:WP334	WikiPathways:WP524	GPCRs, Class B Secretin-like	G13 Signaling Pathway	0.0	1.337e-06
WikiPathways Linkage: PPI	WikiPathways:WP236	WikiPathways:WP28	Adipogenesis	Selenium metabolism/Selenoproteins	0.0	1.5894e-06
WikiPathways Linkage: PPI	WikiPathways:WP364	WikiPathways:WP707	IL-6 Signaling Pathway	DNA damage response	0.0	0.00038588
WikiPathways Linkage: PPI	WikiPathways:WP23	WikiPathways:WP313	B Cell Receptor Signaling Pathway	Signaling of Hepatocyte Growth Factor Receptor	20.0	3.2327e-10
WikiPathways Linkage: PPI	WikiPathways:WP231	WikiPathways:WP615	TNF-alpha/NF-kB Signaling Pathway	Senescence and Autophagy	2.0	0.00013821
WikiPathways Linkage: PPI	WikiPathways:WP481	WikiPathways:WP61	Insulin Signaling	Delta-Notch Signaling Pathway	7.0	0.00012641
WikiPathways Linkage: PPI	WikiPathways:WP437	WikiPathways:WP734	EGFR1 Signaling Pathway	Serotonin Receptor 4/6/7 -> NR3C signaling	8.0	6.5676e-06
WikiPathways Linkage: PPI	WikiPathways:WP304	WikiPathways:WP313	Kit Receptor Signaling Pathway	Signaling of Hepatocyte Growth Factor Receptor	12.0	0.00026855
WikiPathways Linkage: PPI	WikiPathways:WP23	WikiPathways:WP306	B Cell Receptor Signaling Pathway	Focal Adhesion	31.0	3.9233e-05
WikiPathways Linkage: PPI	WikiPathways:WP247	WikiPathways:WP26	Small Ligand GPCRs	Signal Transduction of S1P Receptor	3.0	0.0010571
WikiPathways Linkage: PPI	WikiPathways:WP23	WikiPathways:WP712	B Cell Receptor Signaling Pathway	estrogen signalling	7.0	5.9526e-08
WikiPathways Linkage: PPI	WikiPathways:WP138	WikiPathways:WP45	Androgen Receptor Signaling Pathway	G1 to S cell cycle control	7.0	1.7286e-06
WikiPathways Linkage: PPI	WikiPathways:WP23	WikiPathways:WP400	B Cell Receptor Signaling Pathway	p38 MAPK Signaling Pathway (BioCarta)	9.0	2.2181e-05
WikiPathways Linkage: PPI	WikiPathways:WP306	WikiPathways:WP727	Focal Adhesion	VandyConte::Blakely Network	1.0	1.5367e-08
WikiPathways Linkage: PPI	WikiPathways:WP254	WikiPathways:WP288	Apoptosis	NLR proteins	3.0	1.4108e-10
WikiPathways Linkage: PPI	WikiPathways:WP35	WikiPathways:WP550	G Protein Signaling Pathways	Biogenic Amine Synthesis	0.0	0.00015839
WikiPathways Linkage: PPI	WikiPathways:WP382	WikiPathways:WP395	MAPK signaling pathway	IL-4 signaling Pathway	11.0	0.0006163
WikiPathways Linkage: PPI	WikiPathways:WP382	WikiPathways:WP384	MAPK signaling pathway	Apoptosis Modulation by HSP70	11.0	0.00019006
WikiPathways Linkage: PPI	WikiPathways:WP481	WikiPathways:WP712	Insulin Signaling	estrogen signalling	7.0	1.4962e-06
WikiPathways Linkage: PPI	WikiPathways:WP382	WikiPathways:WP500	MAPK signaling pathway	Glycogen Metabolism	0.0	5.7756e-05
WikiPathways Linkage: PPI	WikiPathways:WP455	WikiPathways:WP481	GPCRs, Class A Rhodopsin-like	Insulin Signaling	0.0	6.4644e-05
WikiPathways Linkage: PPI	WikiPathways:WP366	WikiPathways:WP466	TGF-beta Receptor Signaling Pathway	DNA Replication	1.0	1.5847e-06
WikiPathways Linkage: PPI	WikiPathways:WP395	WikiPathways:WP733	IL-4 signaling Pathway	Serotonin Receptor 2 -> STAT3 signaling	1.0	2.4472e-05
WikiPathways Linkage: PPI	WikiPathways:WP35	WikiPathways:WP455	G Protein Signaling Pathways	GPCRs, Class A Rhodopsin-like	0.0	8.9147e-07
WikiPathways Linkage: PPI	WikiPathways:WP286	WikiPathways:WP732	IL-3 Signaling Pathway	Serotonin Receptor 2 -> ELK-SRF/GATA4 signaling	4.0	0.00054895
WikiPathways Linkage: PPI	WikiPathways:WP437	WikiPathways:WP550	EGFR1 Signaling Pathway	Biogenic Amine Synthesis	0.0	2.2876e-05
WikiPathways Linkage: PPI	WikiPathways:WP437	WikiPathways:WP560	EGFR1 Signaling Pathway	TGF Beta Signaling Pathway	11.0	1.9553e-06
WikiPathways Linkage: PPI	WikiPathways:WP231	WikiPathways:WP732	TNF-alpha/NF-kB Signaling Pathway	Serotonin Receptor 2 -> ELK-SRF/GATA4 signaling	0.0	1.6445e-06
WikiPathways Linkage: PPI	WikiPathways:WP231	WikiPathways:WP391	TNF-alpha/NF-kB Signaling Pathway	Mitochondrial Gene Expression	0.0	0.0015814
WikiPathways Linkage: PPI	WikiPathways:WP244	WikiPathways:WP550	Alpha6-Beta4 Integrin Signaling Pathway	Biogenic Amine Synthesis	0.0	0.00093414
WikiPathways Linkage: PPI	WikiPathways:WP366	WikiPathways:WP405	TGF-beta Receptor Signaling Pathway	Eukaryotic Transcription Initiation	0.0	0.0011217
WikiPathways Linkage: PPI	WikiPathways:WP231	WikiPathways:WP710	TNF-alpha/NF-kB Signaling Pathway	DNA damage response (only ATM dependent)	1.0	0.0004297
WikiPathways Linkage: PPI	WikiPathways:WP24	WikiPathways:WP75	Peptide GPCRs	Toll-like receptor signaling pathway	0.0	3.7278e-07
WikiPathways Linkage: PPI	WikiPathways:WP23	WikiPathways:WP236	B Cell Receptor Signaling Pathway	Adipogenesis	6.0	2.7012e-05
WikiPathways Linkage: PPI	WikiPathways:WP22	WikiPathways:WP322	IL-9 Signaling Pathway	Osteoblast	0.0	0.00069747
WikiPathways Linkage: PPI	WikiPathways:WP366	WikiPathways:WP560	TGF-beta Receptor Signaling Pathway	TGF Beta Signaling Pathway	24.0	7.4502e-05
WikiPathways Linkage: PPI	WikiPathways:WP254	WikiPathways:WP3	Apoptosis	Keap1-Nrf2	0.0	0.00072229
WikiPathways Linkage: PPI	WikiPathways:WP366	WikiPathways:WP710	TGF-beta Receptor Signaling Pathway	DNA damage response (only ATM dependent)	7.0	2.267e-06
WikiPathways Linkage: PPI	WikiPathways:WP366	WikiPathways:WP732	TGF-beta Receptor Signaling Pathway	Serotonin Receptor 2 -> ELK-SRF/GATA4 signaling	0.0	0.00013091
WikiPathways Linkage: PPI	WikiPathways:WP306	WikiPathways:WP325	Focal Adhesion	Triacylglyceride Synthesis	0.0	0.00039961
WikiPathways Linkage: PPI	WikiPathways:WP24	WikiPathways:WP366	Peptide GPCRs	TGF-beta Receptor Signaling Pathway	0.0	1.6586e-06
WikiPathways Linkage: PPI	WikiPathways:WP334	WikiPathways:WP35	GPCRs, Class B Secretin-like	G Protein Signaling Pathways	0.0	1.0985e-07
WikiPathways Linkage: PPI	WikiPathways:WP437	WikiPathways:WP69	EGFR1 Signaling Pathway	T Cell Receptor Signaling Pathway	41.0	1.8385e-07
WikiPathways Linkage: PPI	WikiPathways:WP127	WikiPathways:WP22	IL-5 Signaling Pathway	IL-9 Signaling Pathway	13.0	0.00041694
WikiPathways Linkage: PPI	WikiPathways:WP536	WikiPathways:WP58	Calcium Regulation in the Cardiac Cell	Monoamine GPCRs	11.0	4.6299e-08
WikiPathways Linkage: PPI	WikiPathways:WP477	WikiPathways:WP69	Cytoplasmic Ribosomal Proteins	T Cell Receptor Signaling Pathway	0.0	4.5196e-09
WikiPathways Linkage: PPI	WikiPathways:WP299	WikiPathways:WP391	Nuclear receptors in lipid metabolism and toxicity	Mitochondrial Gene Expression	0.0	0.00075016
WikiPathways Linkage: PPI	WikiPathways:WP170	WikiPathways:WP366	Nuclear Receptors	TGF-beta Receptor Signaling Pathway	4.0	0.00011968
WikiPathways Linkage: PPI	WikiPathways:WP117	WikiPathways:WP289	GPCRs, Other	Myometrial Relaxation and Contraction Pathways	1.0	0.0013198
WikiPathways Linkage: PPI	WikiPathways:WP49	WikiPathways:WP673	IL-2 Signaling Pathway	ErbB signaling pathway	9.0	0.00098717
WikiPathways Linkage: PPI	WikiPathways:WP306	WikiPathways:WP619	Focal Adhesion	Type II interferon signaling (IFNG)	0.0	5.389e-06
WikiPathways Linkage: PPI	WikiPathways:WP304	WikiPathways:WP322	Kit Receptor Signaling Pathway	Osteoblast	0.0	3.9885e-12
WikiPathways Linkage: PPI	WikiPathways:WP366	WikiPathways:WP45	TGF-beta Receptor Signaling Pathway	G1 to S cell cycle control	15.0	4.9207e-05
WikiPathways Linkage: PPI	WikiPathways:WP382	WikiPathways:WP53	MAPK signaling pathway	Id Signaling Pathway	4.0	8.8348e-05
WikiPathways Linkage: PPI	WikiPathways:WP306	WikiPathways:WP581	Focal Adhesion	EPO Receptor Signaling	10.0	7.7069e-05
WikiPathways Linkage: PPI	WikiPathways:WP437	WikiPathways:WP581	EGFR1 Signaling Pathway	EPO Receptor Signaling	18.0	4.9225e-11
WikiPathways Linkage: PPI	WikiPathways:WP138	WikiPathways:WP732	Androgen Receptor Signaling Pathway	Serotonin Receptor 2 -> ELK-SRF/GATA4 signaling	2.0	0.0007708
WikiPathways Linkage: PPI	WikiPathways:WP185	WikiPathways:WP727	Integrin-mediated cell adhesion	VandyConte::Blakely Network	1.0	3.6798e-05
WikiPathways Linkage: PPI	WikiPathways:WP185	WikiPathways:WP35	Integrin-mediated cell adhesion	G Protein Signaling Pathways	1.0	0.00095844
WikiPathways Linkage: PPI	WikiPathways:WP231	WikiPathways:WP241	TNF-alpha/NF-kB Signaling Pathway	One Carbon Metabolism	0.0	0.0021162
WikiPathways Linkage: PPI	WikiPathways:WP117	WikiPathways:WP530	GPCRs, Other	Cytokines and Inflammatory Response (BioCarta)	0.0	0.0005901
WikiPathways Linkage: PPI	WikiPathways:WP289	WikiPathways:WP404	Myometrial Relaxation and Contraction Pathways	Nucleotide Metabolism	0.0	5.0872e-07
WikiPathways Linkage: PPI	WikiPathways:WP35	WikiPathways:WP732	G Protein Signaling Pathways	Serotonin Receptor 2 -> ELK-SRF/GATA4 signaling	2.0	0.0015664
WikiPathways Linkage: PPI	WikiPathways:WP231	WikiPathways:WP428	TNF-alpha/NF-kB Signaling Pathway	Wnt Signaling Pathway	2.0	0.00010052
WikiPathways Linkage: PPI	WikiPathways:WP363	WikiPathways:WP707	Wnt Signaling Pathway NetPath	DNA damage response	0.0	0.00012614
WikiPathways Linkage: PPI	WikiPathways:WP231	WikiPathways:WP45	TNF-alpha/NF-kB Signaling Pathway	G1 to S cell cycle control	2.0	1.0575e-09
WikiPathways Linkage: PPI	WikiPathways:WP536	WikiPathways:WP80	Calcium Regulation in the Cardiac Cell	Nucleotide GPCRs	0.0	0.0018103
WikiPathways Linkage: PPI	WikiPathways:WP411	WikiPathways:WP707	mRNA processing	DNA damage response	0.0	2.6468e-05
WikiPathways Linkage: PPI	WikiPathways:WP364	WikiPathways:WP710	IL-6 Signaling Pathway	DNA damage response (only ATM dependent)	6.0	6.2889e-05
WikiPathways Linkage: PPI	WikiPathways:WP236	WikiPathways:WP26	Adipogenesis	Signal Transduction of S1P Receptor	0.0	0.0020917
WikiPathways Linkage: PPI	WikiPathways:WP286	WikiPathways:WP53	IL-3 Signaling Pathway	Id Signaling Pathway	3.0	0.00010895
WikiPathways Linkage: PPI	WikiPathways:WP185	WikiPathways:WP673	Integrin-mediated cell adhesion	ErbB signaling pathway	11.0	8.781e-05
WikiPathways Linkage: PPI	WikiPathways:WP185	WikiPathways:WP666	Integrin-mediated cell adhesion	Hypothetical Network for Drug Addiction	3.0	0.0002781
WikiPathways Linkage: PPI	WikiPathways:WP366	WikiPathways:WP500	TGF-beta Receptor Signaling Pathway	Glycogen Metabolism	1.0	0.00063757
WikiPathways Linkage: PPI	WikiPathways:WP364	WikiPathways:WP666	IL-6 Signaling Pathway	Hypothetical Network for Drug Addiction	4.0	0.001417
WikiPathways Linkage: PPI	WikiPathways:WP23	WikiPathways:WP710	B Cell Receptor Signaling Pathway	DNA damage response (only ATM dependent)	7.0	0.00029192
WikiPathways Linkage: PPI	WikiPathways:WP536	WikiPathways:WP554	Calcium Regulation in the Cardiac Cell	ACE Inhibitor Pathway	0.0	1.9442e-06
WikiPathways Linkage: PPI	WikiPathways:WP455	WikiPathways:WP530	GPCRs, Class A Rhodopsin-like	Cytokines and Inflammatory Response (BioCarta)	0.0	7.5317e-12
WikiPathways Linkage: PPI	WikiPathways:WP428	WikiPathways:WP501	Wnt Signaling Pathway	GPCRs, Class C Metabotropic glutamate, pheromone	0.0	0.00015254
WikiPathways Linkage: PPI	WikiPathways:WP289	WikiPathways:WP334	Myometrial Relaxation and Contraction Pathways	GPCRs, Class B Secretin-like	1.0	4.4051e-13
WikiPathways Linkage: PPI	WikiPathways:WP411	WikiPathways:WP673	mRNA processing	ErbB signaling pathway	0.0	0.00045848
WikiPathways Linkage: PPI	WikiPathways:WP185	WikiPathways:WP3	Integrin-mediated cell adhesion	Keap1-Nrf2	0.0	0.00015763
WikiPathways Linkage: PPI	WikiPathways:WP286	WikiPathways:WP288	IL-3 Signaling Pathway	NLR proteins	1.0	0.00093046
WikiPathways Linkage: PPI	WikiPathways:WP1449	WikiPathways:WP262	Regulation of toll-like receptor signaling pathway	EBV LMP1 signaling	1.0	0.0010528
WikiPathways Linkage: PPI	WikiPathways:WP286	WikiPathways:WP422	IL-3 Signaling Pathway	MAPK Cascade	7.0	6.8368e-07
WikiPathways Linkage: PPI	WikiPathways:WP437	WikiPathways:WP666	EGFR1 Signaling Pathway	Hypothetical Network for Drug Addiction	5.0	4.7344e-06
WikiPathways Linkage: PPI	WikiPathways:WP23	WikiPathways:WP581	B Cell Receptor Signaling Pathway	EPO Receptor Signaling	14.0	4.2468e-14
WikiPathways Linkage: PPI	WikiPathways:WP286	WikiPathways:WP712	IL-3 Signaling Pathway	estrogen signalling	8.0	3.2997e-05
WikiPathways Linkage: PPI	WikiPathways:WP138	WikiPathways:WP170	Androgen Receptor Signaling Pathway	Nuclear Receptors	7.0	1.0552e-17
WikiPathways Linkage: PPI	WikiPathways:WP437	WikiPathways:WP500	EGFR1 Signaling Pathway	Glycogen Metabolism	0.0	0.00011201
WikiPathways Linkage: PPI	WikiPathways:WP382	WikiPathways:WP524	MAPK signaling pathway	G13 Signaling Pathway	4.0	4.1969e-06
WikiPathways Linkage: PPI	WikiPathways:WP45	WikiPathways:WP727	G1 to S cell cycle control	VandyConte::Blakely Network	0.0	7.041e-05
WikiPathways Linkage: PPI	WikiPathways:WP231	WikiPathways:WP581	TNF-alpha/NF-kB Signaling Pathway	EPO Receptor Signaling	3.0	6.1261e-05
WikiPathways Linkage: PPI	WikiPathways:WP231	WikiPathways:WP466	TNF-alpha/NF-kB Signaling Pathway	DNA Replication	2.0	0.00013895
WikiPathways Linkage: PPI	WikiPathways:WP138	WikiPathways:WP410	Androgen Receptor Signaling Pathway	Diurnally regulated genes with circadian orthologs	1.0	2.6411e-05
WikiPathways Linkage: PPI	WikiPathways:WP231	WikiPathways:WP712	TNF-alpha/NF-kB Signaling Pathway	estrogen signalling	3.0	3.7492e-05
WikiPathways Linkage: PPI	WikiPathways:WP289	WikiPathways:WP550	Myometrial Relaxation and Contraction Pathways	Biogenic Amine Synthesis	0.0	3.8816e-07
WikiPathways Linkage: PPI	WikiPathways:WP481	WikiPathways:WP581	Insulin Signaling	EPO Receptor Signaling	13.0	1.464e-05
WikiPathways Linkage: PPI	WikiPathways:WP289	WikiPathways:WP455	Myometrial Relaxation and Contraction Pathways	GPCRs, Class A Rhodopsin-like	2.0	0.00033251
WikiPathways Linkage: PPI	WikiPathways:WP236	WikiPathways:WP474	Adipogenesis	Endochondral Ossification	7.0	0.00023643
WikiPathways Linkage: PPI	WikiPathways:WP289	WikiPathways:WP501	Myometrial Relaxation and Contraction Pathways	GPCRs, Class C Metabotropic glutamate, pheromone	0.0	1.5828e-10
WikiPathways Linkage: PPI	WikiPathways:WP455	WikiPathways:WP706	GPCRs, Class A Rhodopsin-like	SIDS Susceptibility Pathways	2.0	1.6436e-05
WikiPathways Linkage: PPI	WikiPathways:WP382	WikiPathways:WP45	MAPK signaling pathway	G1 to S cell cycle control	3.0	5.5566e-05
WikiPathways Linkage: PPI	WikiPathways:WP306	WikiPathways:WP98	Focal Adhesion	Prostaglandin Synthesis and Regulation	0.0	0.00026399
WikiPathways Linkage: PPI	WikiPathways:WP481	WikiPathways:WP733	Insulin Signaling	Serotonin Receptor 2 -> STAT3 signaling	0.0	1.6875e-05
WikiPathways Linkage: PPI	WikiPathways:WP1449	WikiPathways:WP516	Regulation of toll-like receptor signaling pathway	Hypertrophy Model	0.0	0.00038153
WikiPathways Linkage: PPI	WikiPathways:WP306	WikiPathways:WP69	Focal Adhesion	T Cell Receptor Signaling Pathway	25.0	0.00058656
WikiPathways Linkage: PPI	WikiPathways:WP289	WikiPathways:WP722	Myometrial Relaxation and Contraction Pathways	Serotonin HTR1 Group --> FOS Pathway	3.0	4.1072e-10
WikiPathways Linkage: PPI	WikiPathways:WP127	WikiPathways:WP554	IL-5 Signaling Pathway	ACE Inhibitor Pathway	0.0	0.0017576
WikiPathways Linkage: PPI	WikiPathways:WP366	WikiPathways:WP411	TGF-beta Receptor Signaling Pathway	mRNA processing	0.0	0.00025409
WikiPathways Linkage: PPI	WikiPathways:WP306	WikiPathways:WP666	Focal Adhesion	Hypothetical Network for Drug Addiction	3.0	1.5545e-05
WikiPathways Linkage: PPI	WikiPathways:WP236	WikiPathways:WP716	Adipogenesis	Vitamin A and carotenoid metabolism	6.0	0.00010883
WikiPathways Linkage: PPI	WikiPathways:WP185	WikiPathways:WP322	Integrin-mediated cell adhesion	Osteoblast	2.0	2.0306e-09
WikiPathways Linkage: PPI	WikiPathways:WP1449	WikiPathways:WP619	Regulation of toll-like receptor signaling pathway	Type II interferon signaling (IFNG)	6.0	2.2481e-05
WikiPathways Linkage: PPI	WikiPathways:WP138	WikiPathways:WP408	Androgen Receptor Signaling Pathway	Oxidative Stress	1.0	5.7843e-07
WikiPathways Linkage: PPI	WikiPathways:WP231	WikiPathways:WP314	TNF-alpha/NF-kB Signaling Pathway	FAS pathway and Stress induction of HSP regulation	11.0	5.7671e-06
WikiPathways Linkage: PPI	WikiPathways:WP231	WikiPathways:WP75	TNF-alpha/NF-kB Signaling Pathway	Toll-like receptor signaling pathway	21.0	4.2456e-06
WikiPathways Linkage: PPI	WikiPathways:WP185	WikiPathways:WP554	Integrin-mediated cell adhesion	ACE Inhibitor Pathway	0.0	0.00040287
WikiPathways Linkage: PPI	WikiPathways:WP455	WikiPathways:WP733	GPCRs, Class A Rhodopsin-like	Serotonin Receptor 2 -> STAT3 signaling	1.0	1.5021e-11
WikiPathways Linkage: PPI	WikiPathways:WP289	WikiPathways:WP528	Myometrial Relaxation and Contraction Pathways	Acetylcholine Synthesis	0.0	7.5448e-06
WikiPathways Linkage: PPI	WikiPathways:WP314	WikiPathways:WP384	FAS pathway and Stress induction of HSP regulation	Apoptosis Modulation by HSP70	10.0	0.0016287
WikiPathways Linkage: PPI	WikiPathways:WP127	WikiPathways:WP288	IL-5 Signaling Pathway	NLR proteins	0.0	0.00116
WikiPathways Linkage: PPI	WikiPathways:WP366	WikiPathways:WP61	TGF-beta Receptor Signaling Pathway	Delta-Notch Signaling Pathway	16.0	3.9045e-07
WikiPathways Linkage: PPI	WikiPathways:WP286	WikiPathways:WP322	IL-3 Signaling Pathway	Osteoblast	0.0	2.1594e-12
WikiPathways Linkage: PPI	WikiPathways:WP477	WikiPathways:WP78	Cytoplasmic Ribosomal Proteins	TCA Cycle	0.0	1.1229e-05
WikiPathways Linkage: PPI	WikiPathways:WP23	WikiPathways:WP314	B Cell Receptor Signaling Pathway	FAS pathway and Stress induction of HSP regulation	9.0	4.0395e-05
WikiPathways Linkage: PPI	WikiPathways:WP138	WikiPathways:WP183	Androgen Receptor Signaling Pathway	Proteasome Degradation	0.0	0.0019998
WikiPathways Linkage: PPI	WikiPathways:WP138	WikiPathways:WP391	Androgen Receptor Signaling Pathway	Mitochondrial Gene Expression	1.0	2.8834e-08
WikiPathways Linkage: PPI	WikiPathways:WP306	WikiPathways:WP422	Focal Adhesion	MAPK Cascade	11.0	0.00052102
WikiPathways Linkage: PPI	WikiPathways:WP23	WikiPathways:WP474	B Cell Receptor Signaling Pathway	Endochondral Ossification	2.0	0.0012265
WikiPathways Linkage: PPI	WikiPathways:WP22	WikiPathways:WP733	IL-9 Signaling Pathway	Serotonin Receptor 2 -> STAT3 signaling	1.0	2.0286e-05
WikiPathways Linkage: PPI	WikiPathways:WP170	WikiPathways:WP47	Nuclear Receptors	Hedgehog Signaling Pathway	0.0	0.001027
WikiPathways Linkage: PPI	WikiPathways:WP306	WikiPathways:WP710	Focal Adhesion	DNA damage response (only ATM dependent)	9.0	0.0011324
WikiPathways Linkage: PPI	WikiPathways:WP289	WikiPathways:WP58	Myometrial Relaxation and Contraction Pathways	Monoamine GPCRs	0.0	0.00047863
WikiPathways Linkage: PPI	WikiPathways:WP236	WikiPathways:WP53	Adipogenesis	Id Signaling Pathway	10.0	1.4058e-05
WikiPathways Linkage: PPI	WikiPathways:WP437	WikiPathways:WP673	EGFR1 Signaling Pathway	ErbB signaling pathway	22.0	1.5685e-19
WikiPathways Linkage: PPI	WikiPathways:WP231	WikiPathways:WP408	TNF-alpha/NF-kB Signaling Pathway	Oxidative Stress	1.0	0.00063349
WikiPathways Linkage: PPI	WikiPathways:WP236	WikiPathways:WP560	Adipogenesis	TGF Beta Signaling Pathway	10.0	1.0164e-07
WikiPathways Linkage: PPI	WikiPathways:WP51	WikiPathways:WP673	Regulation of Actin Cytoskeleton	ErbB signaling pathway	9.0	2.182e-07
WikiPathways Linkage: PPI	WikiPathways:WP334	WikiPathways:WP474	GPCRs, Class B Secretin-like	Endochondral Ossification	1.0	3.3465e-06
WikiPathways Linkage: PPI	WikiPathways:WP306	WikiPathways:WP51	Focal Adhesion	Regulation of Actin Cytoskeleton	49.0	0.00094462
WikiPathways Linkage: PPI	WikiPathways:WP364	WikiPathways:WP53	IL-6 Signaling Pathway	Id Signaling Pathway	2.0	0.0011016
WikiPathways Linkage: PPI	WikiPathways:WP366	WikiPathways:WP408	TGF-beta Receptor Signaling Pathway	Oxidative Stress	4.0	0.0008696
WikiPathways Linkage: PPI	WikiPathways:WP236	WikiPathways:WP47	Adipogenesis	Hedgehog Signaling Pathway	0.0	1.0783e-11
WikiPathways Linkage: PPI	WikiPathways:WP382	WikiPathways:WP615	MAPK signaling pathway	Senescence and Autophagy	11.0	8.6609e-05
WikiPathways Linkage: PPI	WikiPathways:WP455	WikiPathways:WP536	GPCRs, Class A Rhodopsin-like	Calcium Regulation in the Cardiac Cell	11.0	1.6001e-39
WikiPathways Linkage: PPI	WikiPathways:WP437	WikiPathways:WP615	EGFR1 Signaling Pathway	Senescence and Autophagy	9.0	1.3239e-05
WikiPathways Linkage: PPI	WikiPathways:WP236	WikiPathways:WP399	Adipogenesis	Wnt Signaling Pathway and Pluripotency	7.0	0.00016227
WikiPathways Linkage: PPI	WikiPathways:WP117	WikiPathways:WP26	GPCRs, Other	Signal Transduction of S1P Receptor	1.0	9.0638e-06
WikiPathways Linkage: PPI	WikiPathways:WP23	WikiPathways:WP322	B Cell Receptor Signaling Pathway	Osteoblast	0.0	1.3243e-07
WikiPathways Linkage: PPI	WikiPathways:WP247	WikiPathways:WP722	Small Ligand GPCRs	Serotonin HTR1 Group --> FOS Pathway	0.0	1.9517e-05
WikiPathways Linkage: PPI	WikiPathways:WP364	WikiPathways:WP554	IL-6 Signaling Pathway	ACE Inhibitor Pathway	0.0	2.3942e-05
WikiPathways Linkage: PPI	WikiPathways:WP23	WikiPathways:WP453	B Cell Receptor Signaling Pathway	Inflammatory Response Pathway	2.0	0.00058385
WikiPathways Linkage: PPI	WikiPathways:WP206	WikiPathways:WP691	Fatty Acid Omega Oxidation	Tamoxifen metabolism	0.0	0.00046241
WikiPathways Linkage: PPI	WikiPathways:WP51	WikiPathways:WP727	Regulation of Actin Cytoskeleton	VandyConte::Blakely Network	0.0	0.00054175
WikiPathways Linkage: PPI	WikiPathways:WP179	WikiPathways:WP707	Cell cycle	DNA damage response	0.0	3.894e-07
WikiPathways Linkage: PPI	WikiPathways:WP286	WikiPathways:WP581	IL-3 Signaling Pathway	EPO Receptor Signaling	15.0	3.0292e-14
WikiPathways Linkage: PPI	WikiPathways:WP247	WikiPathways:WP35	Small Ligand GPCRs	G Protein Signaling Pathways	0.0	1.9719e-08
WikiPathways Linkage: PPI	WikiPathways:WP254	WikiPathways:WP314	Apoptosis	FAS pathway and Stress induction of HSP regulation	19.0	0.00046672
WikiPathways Linkage: PPI	WikiPathways:WP363	WikiPathways:WP550	Wnt Signaling Pathway NetPath	Biogenic Amine Synthesis	0.0	0.00020187
WikiPathways Linkage: PPI	WikiPathways:WP363	WikiPathways:WP516	Wnt Signaling Pathway NetPath	Hypertrophy Model	0.0	0.00015391
WikiPathways Linkage: PPI	WikiPathways:WP481	WikiPathways:WP734	Insulin Signaling	Serotonin Receptor 4/6/7 -> NR3C signaling	7.0	0.00028486
WikiPathways Linkage: PPI	WikiPathways:WP286	WikiPathways:WP313	IL-3 Signaling Pathway	Signaling of Hepatocyte Growth Factor Receptor	20.0	3.9681e-05
WikiPathways Linkage: PPI	WikiPathways:WP247	WikiPathways:WP536	Small Ligand GPCRs	Calcium Regulation in the Cardiac Cell	0.0	3.3971e-07
WikiPathways Linkage: PPI	WikiPathways:WP23	WikiPathways:WP733	B Cell Receptor Signaling Pathway	Serotonin Receptor 2 -> STAT3 signaling	1.0	2.0502e-05
WikiPathways Linkage: PPI	WikiPathways:WP306	WikiPathways:WP524	Focal Adhesion	G13 Signaling Pathway	11.0	6.9907e-05
WikiPathways Linkage: PPI	WikiPathways:WP536	WikiPathways:WP732	Calcium Regulation in the Cardiac Cell	Serotonin Receptor 2 -> ELK-SRF/GATA4 signaling	2.0	0.00014547
WikiPathways Linkage: PPI	WikiPathways:WP382	WikiPathways:WP400	MAPK signaling pathway	p38 MAPK Signaling Pathway (BioCarta)	21.0	3.0631e-09
WikiPathways Linkage: PPI	WikiPathways:WP272	WikiPathways:WP430	Blood Clotting Cascade	Statin Pathway PharmGKB	0.0	0.00074536
WikiPathways Linkage: PPI	WikiPathways:WP117	WikiPathways:WP58	GPCRs, Other	Monoamine GPCRs	9.0	0.00043958
WikiPathways Linkage: PPI	WikiPathways:WP23	WikiPathways:WP666	B Cell Receptor Signaling Pathway	Hypothetical Network for Drug Addiction	6.0	0.00066678
WikiPathways Linkage: PPI	WikiPathways:WP382	WikiPathways:WP422	MAPK signaling pathway	MAPK Cascade	18.0	1.4512e-07
WikiPathways Linkage: PPI	WikiPathways:WP23	WikiPathways:WP75	B Cell Receptor Signaling Pathway	Toll-like receptor signaling pathway	18.0	5.2795e-05
WikiPathways Linkage: PPI	WikiPathways:WP23	WikiPathways:WP673	B Cell Receptor Signaling Pathway	ErbB signaling pathway	14.0	4.3938e-10
WikiPathways Linkage: PPI	WikiPathways:WP306	WikiPathways:WP383	Focal Adhesion	Striated Muscle Contraction	1.0	4.6099e-09
WikiPathways Linkage: PPI	WikiPathways:WP45	WikiPathways:WP47	G1 to S cell cycle control	Hedgehog Signaling Pathway	1.0	2.9932e-07
WikiPathways Linkage: PPI	WikiPathways:WP254	WikiPathways:WP466	Apoptosis	DNA Replication	0.0	0.00073902
WikiPathways Linkage: PPI	WikiPathways:WP411	WikiPathways:WP69	mRNA processing	T Cell Receptor Signaling Pathway	0.0	4.9559e-06
WikiPathways Linkage: PPI	WikiPathways:WP437	WikiPathways:WP47	EGFR1 Signaling Pathway	Hedgehog Signaling Pathway	1.0	0.00012653
WikiPathways Linkage: PPI	WikiPathways:WP129	WikiPathways:WP272	Matrix Metalloproteinases	Blood Clotting Cascade	0.0	4.9245e-06
WikiPathways Linkage: PPI	WikiPathways:WP481	WikiPathways:WP69	Insulin Signaling	T Cell Receptor Signaling Pathway	23.0	1.2255e-07
WikiPathways Linkage: PPI	WikiPathways:WP334	WikiPathways:WP536	GPCRs, Class B Secretin-like	Calcium Regulation in the Cardiac Cell	0.0	1.2078e-07
WikiPathways Linkage: PPI	WikiPathways:WP382	WikiPathways:WP516	MAPK signaling pathway	Hypertrophy Model	3.0	7.5217e-05
WikiPathways Linkage: PPI	WikiPathways:WP481	WikiPathways:WP666	Insulin Signaling	Hypothetical Network for Drug Addiction	4.0	1.4823e-07
WikiPathways Linkage: PPI	WikiPathways:WP23	WikiPathways:WP727	B Cell Receptor Signaling Pathway	VandyConte::Blakely Network	1.0	9.5227e-05
WikiPathways Linkage: PPI	WikiPathways:WP481	WikiPathways:WP673	Insulin Signaling	ErbB signaling pathway	18.0	1.0788e-08
WikiPathways Linkage: PPI	WikiPathways:WP306	WikiPathways:WP474	Focal Adhesion	Endochondral Ossification	5.0	1.2836e-05
WikiPathways Linkage: PPI	WikiPathways:WP364	WikiPathways:WP408	IL-6 Signaling Pathway	Oxidative Stress	3.0	0.0015934
WikiPathways Linkage: PPI	WikiPathways:WP477	WikiPathways:WP722	Cytoplasmic Ribosomal Proteins	Serotonin HTR1 Group --> FOS Pathway	0.0	0.0020734
WikiPathways Linkage: PPI	WikiPathways:WP382	WikiPathways:WP619	MAPK signaling pathway	Type II interferon signaling (IFNG)	2.0	4.4937e-05
WikiPathways Linkage: PPI	WikiPathways:WP437	WikiPathways:WP619	EGFR1 Signaling Pathway	Type II interferon signaling (IFNG)	7.0	7.1071e-05
WikiPathways Linkage: PPI	WikiPathways:WP304	WikiPathways:WP455	Kit Receptor Signaling Pathway	GPCRs, Class A Rhodopsin-like	0.0	0.00066113
WikiPathways Linkage: PPI	WikiPathways:WP313	WikiPathways:WP322	Signaling of Hepatocyte Growth Factor Receptor	Osteoblast	0.0	3.6834e-07
WikiPathways Linkage: PPI	WikiPathways:WP23	WikiPathways:WP408	B Cell Receptor Signaling Pathway	Oxidative Stress	1.0	1.007e-06
WikiPathways Linkage: PPI	WikiPathways:WP428	WikiPathways:WP550	Wnt Signaling Pathway	Biogenic Amine Synthesis	0.0	0.0014234
WikiPathways Linkage: PPI	WikiPathways:WP286	WikiPathways:WP550	IL-3 Signaling Pathway	Biogenic Amine Synthesis	0.0	0.0002718
WikiPathways Linkage: PPI	WikiPathways:WP306	WikiPathways:WP615	Focal Adhesion	Senescence and Autophagy	16.0	0.00025257
WikiPathways Linkage: PPI	WikiPathways:WP231	WikiPathways:WP236	TNF-alpha/NF-kB Signaling Pathway	Adipogenesis	2.0	0.00049051
WikiPathways Linkage: PPI	WikiPathways:WP185	WikiPathways:WP286	Integrin-mediated cell adhesion	IL-3 Signaling Pathway	22.0	1.7845e-05
WikiPathways Linkage: PPI	WikiPathways:WP289	WikiPathways:WP35	Myometrial Relaxation and Contraction Pathways	G Protein Signaling Pathways	44.0	0.00052083
WikiPathways Linkage: PPI	WikiPathways:WP286	WikiPathways:WP727	IL-3 Signaling Pathway	VandyConte::Blakely Network	1.0	9.4154e-07
WikiPathways Linkage: PPI	WikiPathways:WP231	WikiPathways:WP399	TNF-alpha/NF-kB Signaling Pathway	Wnt Signaling Pathway and Pluripotency	4.0	5.1153e-07
WikiPathways Linkage: PPI	WikiPathways:WP306	WikiPathways:WP516	Focal Adhesion	Hypertrophy Model	0.0	0.0021469
WikiPathways Linkage: PPI	WikiPathways:WP364	WikiPathways:WP466	IL-6 Signaling Pathway	DNA Replication	0.0	0.0017463
WikiPathways Linkage: PPI	WikiPathways:WP306	WikiPathways:WP554	Focal Adhesion	ACE Inhibitor Pathway	0.0	0.00035629
WikiPathways Linkage: PPI	WikiPathways:WP437	WikiPathways:WP53	EGFR1 Signaling Pathway	Id Signaling Pathway	5.0	7.4971e-09
WikiPathways Linkage: PPI	WikiPathways:WP231	WikiPathways:WP254	TNF-alpha/NF-kB Signaling Pathway	Apoptosis	28.0	2.3106e-06
WikiPathways Linkage: PPI	WikiPathways:WP437	WikiPathways:WP524	EGFR1 Signaling Pathway	G13 Signaling Pathway	9.0	0.00015153
WikiPathways Linkage: PPI	WikiPathways:WP185	WikiPathways:WP289	Integrin-mediated cell adhesion	Myometrial Relaxation and Contraction Pathways	1.0	0.00027017
WikiPathways Linkage: PPI	WikiPathways:WP45	WikiPathways:WP466	G1 to S cell cycle control	DNA Replication	23.0	0.0020155
WikiPathways Linkage: PPI	WikiPathways:WP306	WikiPathways:WP80	Focal Adhesion	Nucleotide GPCRs	0.0	0.001568
WikiPathways Linkage: PPI	WikiPathways:WP364	WikiPathways:WP395	IL-6 Signaling Pathway	IL-4 signaling Pathway	26.0	0.0018986
WikiPathways Linkage: PPI	WikiPathways:WP23	WikiPathways:WP254	B Cell Receptor Signaling Pathway	Apoptosis	14.0	6.3418e-05
WikiPathways Linkage: PPI	WikiPathways:WP437	WikiPathways:WP474	EGFR1 Signaling Pathway	Endochondral Ossification	3.0	1.3574e-08
WikiPathways Linkage: PPI	WikiPathways:WP364	WikiPathways:WP384	IL-6 Signaling Pathway	Apoptosis Modulation by HSP70	3.0	0.00042156
WikiPathways Linkage: PPI	WikiPathways:WP127	WikiPathways:WP24	IL-5 Signaling Pathway	Peptide GPCRs	0.0	0.00010162
WikiPathways Linkage: PPI	WikiPathways:WP244	WikiPathways:WP3	Alpha6-Beta4 Integrin Signaling Pathway	Keap1-Nrf2	2.0	0.00063797
WikiPathways Linkage: PPI	WikiPathways:WP536	WikiPathways:WP550	Calcium Regulation in the Cardiac Cell	Biogenic Amine Synthesis	0.0	2.0765e-08
WikiPathways Linkage: PPI	WikiPathways:WP272	WikiPathways:WP558	Blood Clotting Cascade	Complement and Coagulation Cascades KEGG	16.0	1.1003e-05
WikiPathways Linkage: PPI	WikiPathways:WP127	WikiPathways:WP581	IL-5 Signaling Pathway	EPO Receptor Signaling	14.0	0.00093722
WikiPathways Linkage: PPI	WikiPathways:WP366	WikiPathways:WP615	TGF-beta Receptor Signaling Pathway	Senescence and Autophagy	9.0	0.00018788
WikiPathways Linkage: PPI	WikiPathways:WP405	WikiPathways:WP61	Eukaryotic Transcription Initiation	Delta-Notch Signaling Pathway	0.0	0.00015985
WikiPathways Linkage: PPI	WikiPathways:WP560	WikiPathways:WP690	TGF Beta Signaling Pathway	Polyol pathway	0.0	0.0015106
WikiPathways Linkage: PPI	WikiPathways:WP58	WikiPathways:WP733	Monoamine GPCRs	Serotonin Receptor 2 -> STAT3 signaling	1.0	0.0011699
WikiPathways Linkage: PPI	WikiPathways:WP306	WikiPathways:WP481	Focal Adhesion	Insulin Signaling	36.0	0.00068299
WikiPathways Linkage: PPI	WikiPathways:WP23	WikiPathways:WP49	B Cell Receptor Signaling Pathway	IL-2 Signaling Pathway	34.0	1.0284e-05
WikiPathways Linkage: PPI	WikiPathways:WP363	WikiPathways:WP710	Wnt Signaling Pathway NetPath	DNA damage response (only ATM dependent)	21.0	0.00043478
WikiPathways Linkage: PPI	WikiPathways:WP69	WikiPathways:WP733	T Cell Receptor Signaling Pathway	Serotonin Receptor 2 -> STAT3 signaling	0.0	1.6875e-05
WikiPathways Linkage: PPI	WikiPathways:WP286	WikiPathways:WP384	IL-3 Signaling Pathway	Apoptosis Modulation by HSP70	1.0	4.2325e-06
WikiPathways Linkage: PPI	WikiPathways:WP23	WikiPathways:WP3	B Cell Receptor Signaling Pathway	Keap1-Nrf2	1.0	4.538e-10
WikiPathways Linkage: PPI	WikiPathways:WP24	WikiPathways:WP536	Peptide GPCRs	Calcium Regulation in the Cardiac Cell	0.0	2.647e-23
WikiPathways Linkage: PPI	WikiPathways:WP286	WikiPathways:WP734	IL-3 Signaling Pathway	Serotonin Receptor 4/6/7 -> NR3C signaling	6.0	3.3634e-06
WikiPathways Linkage: PPI	WikiPathways:WP481	WikiPathways:WP524	Insulin Signaling	G13 Signaling Pathway	8.0	4.8163e-05
WikiPathways Linkage: PPI	WikiPathways:WP306	WikiPathways:WP428	Focal Adhesion	Wnt Signaling Pathway	8.0	6.9387e-05
WikiPathways Linkage: PPI	WikiPathways:WP231	WikiPathways:WP53	TNF-alpha/NF-kB Signaling Pathway	Id Signaling Pathway	2.0	0.0010391
WikiPathways Linkage: PPI	WikiPathways:WP236	WikiPathways:WP259	Adipogenesis	Nifedipine	0.0	0.00031326
WikiPathways Linkage: PPI	WikiPathways:WP231	WikiPathways:WP707	TNF-alpha/NF-kB Signaling Pathway	DNA damage response	0.0	3.5686e-07
WikiPathways Linkage: PPI	WikiPathways:WP231	WikiPathways:WP3	TNF-alpha/NF-kB Signaling Pathway	Keap1-Nrf2	0.0	0.00074918
WikiPathways Linkage: PPI	WikiPathways:WP306	WikiPathways:WP558	Focal Adhesion	Complement and Coagulation Cascades KEGG	1.0	2.5874e-07
WikiPathways Linkage: PPI	WikiPathways:WP170	WikiPathways:WP34	Nuclear Receptors	Ovarian Infertility Genes	4.0	4.5522e-07
WikiPathways Linkage: PPI	WikiPathways:WP138	WikiPathways:WP405	Androgen Receptor Signaling Pathway	Eukaryotic Transcription Initiation	4.0	4.8126e-07
WikiPathways Linkage: PPI	WikiPathways:WP206	WikiPathways:WP698	Fatty Acid Omega Oxidation	Glucuronidation	0.0	0.00046241
WikiPathways Linkage: PPI	WikiPathways:WP411	WikiPathways:WP477	mRNA processing	Cytoplasmic Ribosomal Proteins	0.0	1.2399e-08
WikiPathways Linkage: PPI	WikiPathways:WP437	WikiPathways:WP98	EGFR1 Signaling Pathway	Prostaglandin Synthesis and Regulation	0.0	7.4368e-06
WikiPathways Linkage: PPI	WikiPathways:WP477	WikiPathways:WP534	Cytoplasmic Ribosomal Proteins	Glycolysis and Gluconeogenesis	0.0	0.0019537
WikiPathways Linkage: PPI	WikiPathways:WP127	WikiPathways:WP195	IL-5 Signaling Pathway	IL-1 Signaling Pathway	0.0	0.0010618
WikiPathways Linkage: PPI	WikiPathways:WP138	WikiPathways:WP1434	Androgen Receptor Signaling Pathway	Osteopontin	3.0	0.0010717
WikiPathways Linkage: PPI	WikiPathways:WP23	WikiPathways:WP399	B Cell Receptor Signaling Pathway	Wnt Signaling Pathway and Pluripotency	12.0	0.00055254
WikiPathways Linkage: PPI	WikiPathways:WP35	WikiPathways:WP501	G Protein Signaling Pathways	GPCRs, Class C Metabotropic glutamate, pheromone	0.0	5.5395e-10
WikiPathways Linkage: PPI	WikiPathways:WP185	WikiPathways:WP244	Integrin-mediated cell adhesion	Alpha6-Beta4 Integrin Signaling Pathway	11.0	0.00026297
WikiPathways Linkage: PPI	WikiPathways:WP23	WikiPathways:WP35	B Cell Receptor Signaling Pathway	G Protein Signaling Pathways	8.0	2.469e-06
WikiPathways Linkage: PPI	WikiPathways:WP23	WikiPathways:WP477	B Cell Receptor Signaling Pathway	Cytoplasmic Ribosomal Proteins	3.0	0.00038215
WikiPathways Linkage: PPI	WikiPathways:WP272	WikiPathways:WP554	Blood Clotting Cascade	ACE Inhibitor Pathway	0.0	6.6136e-06
WikiPathways Linkage: PPI	WikiPathways:WP138	WikiPathways:WP466	Androgen Receptor Signaling Pathway	DNA Replication	0.0	0.00016541
WikiPathways Linkage: PPI	WikiPathways:WP236	WikiPathways:WP712	Adipogenesis	estrogen signalling	2.0	2.8227e-05
WikiPathways Linkage: PPI	WikiPathways:WP170	WikiPathways:WP706	Nuclear Receptors	SIDS Susceptibility Pathways	4.0	0.0012595
WikiPathways Linkage: PPI	WikiPathways:WP170	WikiPathways:WP465	Nuclear Receptors	Tryptophan metabolism	0.0	0.00037354
WikiPathways Linkage: PPI	WikiPathways:WP304	WikiPathways:WP453	Kit Receptor Signaling Pathway	Inflammatory Response Pathway	0.0	2.107e-06
WikiPathways Linkage: PPI	WikiPathways:WP127	WikiPathways:WP455	IL-5 Signaling Pathway	GPCRs, Class A Rhodopsin-like	0.0	0.0018097
WikiPathways Linkage: PPI	WikiPathways:WP24	WikiPathways:WP615	Peptide GPCRs	Senescence and Autophagy	0.0	2.5628e-05
WikiPathways Linkage: PPI	WikiPathways:WP306	WikiPathways:WP313	Focal Adhesion	Signaling of Hepatocyte Growth Factor Receptor	22.0	1.3417e-08
WikiPathways Linkage: PPI	WikiPathways:WP138	WikiPathways:WP241	Androgen Receptor Signaling Pathway	One Carbon Metabolism	0.0	0.0021297
WikiPathways Linkage: PPI	WikiPathways:WP363	WikiPathways:WP45	Wnt Signaling Pathway NetPath	G1 to S cell cycle control	1.0	0.00039095
WikiPathways Linkage: PPI	WikiPathways:WP236	WikiPathways:WP299	Adipogenesis	Nuclear receptors in lipid metabolism and toxicity	6.0	1.4172e-06
WikiPathways Linkage: PPI	WikiPathways:WP363	WikiPathways:WP428	Wnt Signaling Pathway NetPath	Wnt Signaling Pathway	31.0	0.00034047
WikiPathways Linkage: PPI	WikiPathways:WP1449	WikiPathways:WP422	Regulation of toll-like receptor signaling pathway	MAPK Cascade	12.0	0.00073221
WikiPathways Linkage: PPI	WikiPathways:WP23	WikiPathways:WP619	B Cell Receptor Signaling Pathway	Type II interferon signaling (IFNG)	3.0	1.1921e-08
WikiPathways Linkage: PPI	WikiPathways:WP231	WikiPathways:WP734	TNF-alpha/NF-kB Signaling Pathway	Serotonin Receptor 4/6/7 -> NR3C signaling	1.0	6.6242e-10
WikiPathways Linkage: PPI	WikiPathways:WP428	WikiPathways:WP528	Wnt Signaling Pathway	Acetylcholine Synthesis	0.0	0.0002218
WikiPathways Linkage: PPI	WikiPathways:WP364	WikiPathways:WP428	IL-6 Signaling Pathway	Wnt Signaling Pathway	6.0	0.00035846
WikiPathways Linkage: PPI	WikiPathways:WP185	WikiPathways:WP51	Integrin-mediated cell adhesion	Regulation of Actin Cytoskeleton	29.0	0.001782
WikiPathways Linkage: PPI	WikiPathways:WP395	WikiPathways:WP581	IL-4 signaling Pathway	EPO Receptor Signaling	14.0	1.0705e-06
WikiPathways Linkage: PPI	WikiPathways:WP24	WikiPathways:WP35	Peptide GPCRs	G Protein Signaling Pathways	0.0	2.363e-12
WikiPathways Linkage: PPI	WikiPathways:WP23	WikiPathways:WP24	B Cell Receptor Signaling Pathway	Peptide GPCRs	0.0	0.00044491
WikiPathways Linkage: PPI	WikiPathways:WP231	WikiPathways:WP34	TNF-alpha/NF-kB Signaling Pathway	Ovarian Infertility Genes	0.0	1.8188e-05
WikiPathways Linkage: PPI	WikiPathways:WP51	WikiPathways:WP619	Regulation of Actin Cytoskeleton	Type II interferon signaling (IFNG)	0.0	0.00023466
WikiPathways Linkage: PPI	WikiPathways:WP481	WikiPathways:WP49	Insulin Signaling	IL-2 Signaling Pathway	30.0	3.2188e-06
WikiPathways Linkage: PPI	WikiPathways:WP366	WikiPathways:WP465	TGF-beta Receptor Signaling Pathway	Tryptophan metabolism	0.0	1.2174e-05
WikiPathways Linkage: PPI	WikiPathways:WP395	WikiPathways:WP732	IL-4 signaling Pathway	Serotonin Receptor 2 -> ELK-SRF/GATA4 signaling	2.0	0.00057418
WikiPathways Linkage: PPI	WikiPathways:WP501	WikiPathways:WP732	GPCRs, Class C Metabotropic glutamate, pheromone	Serotonin Receptor 2 -> ELK-SRF/GATA4 signaling	0.0	0.0016715
WikiPathways Linkage: PPI	WikiPathways:WP185	WikiPathways:WP259	Integrin-mediated cell adhesion	Nifedipine	2.0	0.00014327
WikiPathways Linkage: PPI	WikiPathways:WP129	WikiPathways:WP322	Matrix Metalloproteinases	Osteoblast	0.0	8.4238e-05
WikiPathways Linkage: PPI	WikiPathways:WP138	WikiPathways:WP299	Androgen Receptor Signaling Pathway	Nuclear receptors in lipid metabolism and toxicity	0.0	9.3518e-14
WikiPathways Linkage: PPI	WikiPathways:WP23	WikiPathways:WP524	B Cell Receptor Signaling Pathway	G13 Signaling Pathway	5.0	1.4309e-07
WikiPathways Linkage: PPI	WikiPathways:WP179	WikiPathways:WP404	Cell cycle	Nucleotide Metabolism	0.0	0.00011699
WikiPathways Linkage: PPI	WikiPathways:WP477	WikiPathways:WP51	Cytoplasmic Ribosomal Proteins	Regulation of Actin Cytoskeleton	0.0	0.00013446
WikiPathways Linkage: PPI	WikiPathways:WP286	WikiPathways:WP615	IL-3 Signaling Pathway	Senescence and Autophagy	9.0	0.0019187
