# Supplementary material for: Multi-Edge Gene Set Networks Reveal Novel Insights into Global Relationships between Biological Themes
Source: PLoS One. 2012 Sep 13;7(9):e45211. doi: 10.1371/journal.pone.0045211 (PMC3441533; doi:10.1371/journal.pone.0045211)
Supplement: File S2 — Archived GO co-membership gene set networks using an expected cardinality threshold of 100. A zip archive of tab-delimited text files containing co-membership gene set network nodes, edges, and associate p-values per GO namespace. (ZIP) [file pone.0045211.s007.zip]

Archive with 3 entries (3 files):
- biological_process_100_10_200.corrected.tab
- cellular_component_100_10_200.corrected.tab
- molecular_function_100_10_200.corrected.tab
