# Supplementary material for: Multi-Edge Gene Set Networks Reveal Novel Insights into Global Relationships between Biological Themes
Source: PLoS One. 2012 Sep 13;7(9):e45211. doi: 10.1371/journal.pone.0045211 (PMC3441533; doi:10.1371/journal.pone.0045211)
Supplement: File S2 — Archived GO co-membership gene set networks using an expected cardinality threshold of 100. A zip archive of tab-delimited text files containing co-membership gene set network nodes, edges, and associate p-values per GO namespace. (ZIP) [file pone.0045211.s007.zip › biological_process_100_10_200.corrected.tab]

term1_id	term2_id	term1_name	term2_name	term1_members	term2_members	co_membership	p_value	benjamini_p_value
GO:0006415	GO:0019083			85	82	82	1.3425E-188	8.0593E-184
GO:0000087	GO:0000236			93	85	84	1.5762E-183	4.7311E-179
GO:0019058	GO:0019083			91	82	82	1.0653E-181	2.1318E-177
GO:0006414	GO:0019083			93	82	82	8.2864E-180	1.2436E-175
GO:0006415	GO:0019058			85	91	82	1.0482E-176	1.2585E-172
GO:0006414	GO:0006415			93	85	82	8.1464E-175	8.1506E-171
GO:0006414	GO:0019058			93	91	82	6.4044E-168	5.4923E-164
GO:0031145	GO:0051439			75	71	71	5.965E-166	4.4761E-162
GO:0019083	GO:0031018			82	116	82	3.2863E-164	2.192E-160
GO:0006415	GO:0031018			85	116	82	3.1994E-159	1.9206E-155
GO:0019058	GO:0031018			91	116	82	2.4666E-152	1.3461E-148
GO:0006414	GO:0031018			93	116	82	1.9002E-150	9.5059E-147
GO:0000082	GO:0000084			130	104	84	7.6746E-141	3.5439E-137
GO:0000082	GO:0000216			130	75	74	1.1303E-138	4.8468E-135
GO:0000084	GO:0000216			104	75	70	2.3809E-135	9.5286E-132
GO:0000075	GO:0051439			122	71	65	2.2997E-116	8.6283E-113
GO:0000075	GO:0000216			122	75	66	1.5996E-115	5.6486E-112
GO:0000075	GO:0031145			122	75	65	1.2889E-112	4.2987E-109
GO:0000075	GO:0000084			122	104	72	1.361E-112	4.3002E-109
GO:0000075	GO:0000082			122	130	74	2.4962E-106	7.4924E-103
GO:0006112	GO:0050796			100	72	55	1.9359E-94	5.5341E-91
GO:0034329	GO:0045216			88	55	48	7.7305E-91	2.1094E-87
GO:0006521	GO:0051439			48	71	41	3.4414E-81	8.9822E-78
GO:0000216	GO:0051439			75	71	46	2.1839E-80	5.4627E-77
GO:0006521	GO:0031145			48	75	41	8.9844E-80	2.1574E-76
GO:0000216	GO:0006521			75	48	41	8.9844E-80	2.0744E-76
GO:0000216	GO:0031145			75	75	46	1.0997E-78	2.4449E-75
GO:0000084	GO:0051439			104	71	49	2.1082E-78	4.5199E-75
GO:0000084	GO:0031145			104	75	49	1.6619E-76	3.4403E-73
GO:0000082	GO:0051439			130	71	50	1.3736E-74	2.7486E-71
GO:0000082	GO:0031145			130	75	50	1.2618E-72	2.4434E-69
GO:0000084	GO:0006521			104	48	41	5.3989E-72	1.0128E-68
GO:0000075	GO:0006521			122	48	41	1.7394E-68	3.1643E-65
GO:0000082	GO:0006521			130	48	41	3.9689E-67	7.0076E-64
GO:0010827	GO:0015758			31	56	29	6.8717E-63	1.1786E-59
GO:0008624	GO:0035023			103	67	39	2.6603E-57	4.4361E-54
GO:0006112	GO:0009755			100	50	33	1.9771E-51	3.2078E-48
GO:0010827	GO:0051028			31	54	22	3.4038E-42	5.3772E-39
GO:0000387	GO:0016070			26	88	22	9.835E-40	1.5139E-36
GO:0007160	GO:0007229			72	58	26	1.6178E-38	2.428E-35
GO:0015758	GO:0051028			56	54	22	3.2445E-34	4.7505E-31
GO:0006090	GO:0010510			20	12	12	3.7812E-33	5.4045E-30
GO:0000236	GO:0007059			85	49	23	1.187E-32	1.6572E-29
GO:0043123	GO:0051092			117	67	27	7.5961E-32	1.0364E-28
GO:0000087	GO:0007059			93	49	23	1.2446E-31	1.6603E-28
GO:0030501	GO:0045669			22	28	14	1.3789E-30	1.7995E-27
GO:0006869	GO:0008202			57	91	23	5.9783E-30	7.6359E-27
GO:0006833	GO:0009755			34	50	17	2.6802E-29	3.352E-26
GO:0008202	GO:0042446			91	61	23	4.0721E-29	4.9889E-26
GO:0006805	GO:0008202			135	91	29	1.0469E-28	1.2569E-25
GO:0007179	GO:0030509			62	44	18	5.2231E-27	6.148E-24
GO:0032755	GO:0032760			23	14	11	8.673E-27	1.0012E-23
GO:0032722	GO:0032755			14	23	11	8.673E-27	9.8235E-24
GO:0042157	GO:0042632			38	46	16	1.0563E-26	1.1742E-23
GO:0007422	GO:0048485			32	16	12	1.2207E-26	1.3324E-23
GO:0006833	GO:0007202			34	55	16	3.1231E-26	3.3479E-23
GO:0006112	GO:0007202			100	55	21	8.6188E-26	9.0771E-23
GO:0048484	GO:0048485			16	16	10	7.2729E-25	7.5276E-22
GO:0009612	GO:0014070			40	92	18	1.7112E-24	1.7411E-21
GO:0007422	GO:0048484			32	16	11	9.8431E-24	9.8482E-21
GO:0006112	GO:0006833			100	34	17	1.6142E-23	1.5886E-20
GO:0008277	GO:0009968			32	48	14	2.2876E-23	2.215E-20
GO:0030318	GO:0048484			22	16	10	5.8458E-23	5.5703E-20
GO:0007202	GO:0009755			55	50	16	6.4181E-23	6.0201E-20
GO:0006869	GO:0042157			57	38	15	6.9412E-23	6.4105E-20
GO:0007568	GO:0014070			82	92	21	2.1025E-22	1.9124E-19
GO:0014070	GO:0043434			92	61	19	3.8578E-22	3.4565E-19
GO:0014070	GO:0032355			92	64	19	1.0995E-21	9.7069E-19
GO:0007422	GO:0030318			32	22	11	1.5639E-21	1.3606E-18
GO:0031640	GO:0042742			12	88	11	6.7321E-21	5.7734E-18
GO:0006936	GO:0008016			95	32	15	1.2047E-20	1.0186E-17
GO:0010212	GO:0045739			30	18	10	1.4674E-20	1.2235E-17
GO:0014070	GO:0034097			92	51	17	1.8581E-20	1.528E-17
GO:0030318	GO:0048485			22	16	9	4.5376E-20	3.681E-17
GO:0006936	GO:0030049			95	38	15	3.0902E-19	2.4734E-16
GO:0000086	GO:0007067			98	161	24	6.9017E-19	5.4515E-16
GO:0021766	GO:0021987			25	30	10	1.0766E-18	8.3936E-16
GO:0014070	GO:0032496			92	107	20	2.0718E-18	1.5945E-15
GO:0030509	GO:0045669			44	28	11	2.7109E-18	2.06E-15
GO:0032755	GO:0043123			23	117	13	3.4035E-18	2.5539E-15
GO:0007050	GO:0046320			122	18	12	6.6322E-18	4.9153E-15
GO:0030501	GO:0030509			22	44	10	1.7346E-17	1.2699E-14
GO:0019882	GO:0050776			32	90	13	2.595E-17	1.8768E-14
GO:0014070	GO:0051789			92	41	14	3.6624E-17	2.6173E-14
GO:0006069	GO:0006805			11	135	10	4.8565E-17	3.4299E-14
GO:0009952	GO:0030182			100	73	17	7.9041E-17	5.5173E-14
GO:0032355	GO:0043434			64	61	14	8.6051E-17	5.9376E-14
GO:0007018	GO:0051084			86	36	13	8.8855E-17	6.0614E-14
GO:0048485	GO:0051216			16	46	9	9.837E-17	6.6351E-14
GO:0048484	GO:0051216			16	46	9	9.837E-17	6.5614E-14
GO:0008544	GO:0031424			79	40	13	1.3842E-16	9.1314E-14
GO:0006919	GO:0008624			62	103	16	1.8773E-16	1.225E-13
GO:0032496	GO:0051384			107	72	17	2.0314E-16	1.3113E-13
GO:0007584	GO:0051384			73	72	15	2.5003E-16	1.5968E-13
GO:0032496	GO:0034097			107	51	15	3.5736E-16	2.2582E-13
GO:0006935	GO:0007204			119	94	19	5.4951E-16	3.4362E-13
GO:0010575	GO:0045766			13	40	8	6.1567E-16	3.8102E-13
GO:0000080	GO:0000082			29	130	13	7.6413E-16	4.6808E-13
GO:0032735	GO:0032755			12	23	7	1.0802E-15	6.5499E-13
GO:0030318	GO:0043473			22	24	8	1.4512E-15	8.7117E-13
GO:0006520	GO:0006865			42	48	11	1.4752E-15	8.768E-13
GO:0008360	GO:0030036			61	119	16	1.5322E-15	9.0175E-13
GO:0007568	GO:0032496			82	107	17	2.1496E-15	1.2529E-12
GO:0032755	GO:0051092			23	67	10	2.9381E-15	1.6959E-12
GO:0030318	GO:0051216			22	46	9	4.1578E-15	2.3771E-12
GO:0030335	GO:0051897			70	23	10	4.6763E-15	2.6483E-12
GO:0009952	GO:0060021			100	41	13	5.0073E-15	2.8093E-12
GO:0001822	GO:0048485			71	16	9	6.5024E-15	3.6143E-12
GO:0001822	GO:0048484			71	16	9	6.5024E-15	3.5812E-12
GO:0051384	GO:0051591			72	45	12	1.023E-14	5.583E-12
GO:0032355	GO:0034097			64	51	12	1.1996E-14	6.4879E-12
GO:0032735	GO:0032760			12	14	6	1.5684E-14	8.4062E-12
GO:0000080	GO:0007050			29	122	12	1.5814E-14	8.4013E-12
GO:0007050	GO:0030308			122	95	18	1.801E-14	9.4839E-12
GO:0032715	GO:0032720			11	16	6	2.0906E-14	1.0913E-11
GO:0009749	GO:0030073			58	22	9	3.9395E-14	2.0387E-11
GO:0032722	GO:0032760			14	14	6	5.0873E-14	2.6102E-11
GO:0002576	GO:0007597			82	18	9	1.0569E-13	5.3767E-11
GO:0032760	GO:0051092			14	67	8	1.1889E-13	5.9975E-11
GO:0032760	GO:0043123			14	117	9	1.2447E-13	6.2268E-11
GO:0007202	GO:0050796			55	72	12	1.4423E-13	7.1557E-11
GO:0014070	GO:0045471			92	70	14	1.4864E-13	7.3139E-11
GO:0007568	GO:0032355			82	64	13	2.03E-13	9.9075E-11
GO:0014070	GO:0051591			92	45	12	2.2149E-13	1.0723E-10
GO:0007422	GO:0051216			32	46	9	2.2364E-13	1.074E-10
GO:0008202	GO:0042632			91	46	12	2.5901E-13	1.234E-10
GO:0001822	GO:0030318			71	22	9	2.6962E-13	1.2744E-10
GO:0032496	GO:0032755			107	23	10	3.8914E-13	1.8251E-10
GO:0009791	GO:0060021			57	41	10	4.5712E-13	2.1272E-10
GO:0006364	GO:0019083			88	82	14	7.902E-13	3.649E-10
GO:0042593	GO:0050796			48	72	11	9.0121E-13	4.1298E-10
GO:0042632	GO:0070328			46	14	7	9.9779E-13	4.5377E-10
GO:0007568	GO:0007584			82	73	13	1.2279E-12	5.5421E-10
GO:0006364	GO:0006415			88	85	14	1.3257E-12	5.9391E-10
GO:0006814	GO:0006885			118	17	9	1.5682E-12	6.9732E-10
GO:0001889	GO:0030324			59	63	11	2.2047E-12	9.7316E-10
GO:0006974	GO:0010212			94	30	10	2.4913E-12	1.0917E-09
GO:0043434	GO:0051591			61	45	10	2.6036E-12	1.1326E-09
GO:0001570	GO:0035050			45	16	7	2.7958E-12	1.2075E-09
GO:0001782	GO:0043029			10	14	5	3.3685E-12	1.4444E-09
GO:0042730	GO:0051918			14	10	5	3.3685E-12	1.4341E-09
GO:0006364	GO:0019058			88	91	14	3.5128E-12	1.485E-09
GO:0016337	GO:0045216			72	55	11	4.5139E-12	1.8949E-09
GO:0006364	GO:0006414			88	93	14	4.7821E-12	1.9936E-09
GO:0006833	GO:0007588			34	38	8	5.1083E-12	2.1149E-09
GO:0001822	GO:0009791			71	57	11	5.839E-12	2.4008E-09
GO:0009749	GO:0014070			58	92	12	5.9904E-12	2.4463E-09
GO:0007067	GO:0031145			161	75	16	6.3743E-12	2.5855E-09
GO:0009615	GO:0032728			123	13	8	7.8225E-12	3.1516E-09
GO:0009790	GO:0030324			111	63	13	9.0661E-12	3.6283E-09
GO:0001501	GO:0001503			129	55	13	9.8847E-12	3.9297E-09
GO:0034097	GO:0043434			51	61	10	1.0024E-11	3.9589E-09
GO:0002576	GO:0051781			82	39	10	1.1834E-11	4.6433E-09
GO:0032755	GO:0070374			23	37	7	1.3363E-11	5.209E-09
GO:0001822	GO:0007422			71	32	9	1.4046E-11	5.4399E-09
GO:0007568	GO:0009612			82	40	10	1.5633E-11	6.0158E-09
GO:0001822	GO:0051216			71	46	10	1.6153E-11	6.1762E-09
GO:0034097	GO:0051591			51	45	9	1.7932E-11	6.813E-09
GO:0000387	GO:0006369			26	34	7	1.8659E-11	7.0446E-09
GO:0007568	GO:0051384			82	72	12	2.2009E-11	8.2575E-09
GO:0008202	GO:0042157			91	38	10	2.5826E-11	9.6297E-09
GO:0048536	GO:0048538			20	24	6	2.8767E-11	1.066E-08
GO:0001525	GO:0051781			123	39	11	3.0372E-11	1.1186E-08
GO:0009790	GO:0048484			111	16	8	3.25E-11	1.1896E-08
GO:0009790	GO:0048485			111	16	8	3.25E-11	1.1824E-08
GO:0007059	GO:0007067			49	161	13	3.4068E-11	1.232E-08
GO:0009749	GO:0043434			58	61	10	3.9089E-11	1.4051E-08
GO:0015711	GO:0015721			14	15	5	3.9929E-11	1.4268E-08
GO:0042157	GO:0070328			38	14	6	4.5691E-11	1.623E-08
GO:0000236	GO:0010827			85	31	9	5.4079E-11	1.9097E-08
GO:0050731	GO:0070374			46	37	8	5.5652E-11	1.9537E-08
GO:0031295	GO:0050776			71	90	12	5.7506E-11	2.007E-08
GO:0006310	GO:0007126			63	59	10	6.5432E-11	2.2705E-08
GO:0008217	GO:0050880			49	12	6	7.1194E-11	2.4562E-08
GO:0045471	GO:0051384			70	72	11	7.2442E-11	2.485E-08
GO:0001568	GO:0001570			39	45	8	7.2847E-11	2.4847E-08
GO:0006805	GO:0042446			135	61	13	7.2942E-11	2.4739E-08
GO:0006928	GO:0006935			101	119	15	8.6013E-11	2.9008E-08
GO:0014070	GO:0051384			92	72	12	8.9059E-11	2.9868E-08
GO:0008624	GO:0043123			103	117	15	8.9658E-11	2.9901E-08
GO:0009612	GO:0051591			40	45	8	9.0635E-11	3.006E-08
GO:0007202	GO:0007204			55	94	11	9.0861E-11	2.997E-08
GO:0007190	GO:0030819			24	24	6	9.9026E-11	3.2484E-08
GO:0006364	GO:0031018			88	116	14	1.0397E-10	3.3922E-08
GO:0000087	GO:0010827			93	31	9	1.2351E-10	4.0078E-08
GO:0009612	GO:0051384			40	72	9	1.463E-10	4.7217E-08
GO:0019221	GO:0032496			52	107	11	1.9832E-10	6.3664E-08
GO:0021915	GO:0030324			20	63	7	2.2018E-10	7.0306E-08
GO:0032496	GO:0051092			107	67	12	2.2453E-10	7.1315E-08
GO:0001934	GO:0014070			46	92	10	2.2871E-10	7.2263E-08
GO:0008217	GO:0045909			49	14	6	2.2898E-10	7.1968E-08
GO:0009612	GO:0032496			40	107	10	2.3297E-10	7.284E-08
GO:0006892	GO:0006897			41	106	10	2.7695E-10	8.6143E-08
GO:0030509	GO:0060395			44	16	6	3.069E-10	9.4966E-08
GO:0001501	GO:0051216			129	46	11	3.6647E-10	1.1282E-07
GO:0032496	GO:0045471			107	70	12	3.8366E-10	1.1751E-07
GO:0030901	GO:0030902			21	15	5	4.0252E-10	1.2266E-07
GO:0007067	GO:0051439			161	71	14	4.3303E-10	1.3129E-07
GO:0032722	GO:0050729			14	23	5	4.4363E-10	1.3383E-07
GO:0032355	GO:0045471			64	70	10	4.5057E-10	1.3524E-07
GO:0006869	GO:0070328			57	14	6	5.896E-10	1.7609E-07
GO:0006364	GO:0016070			88	88	12	5.926E-10	1.7611E-07
GO:0032355	GO:0051384			64	72	10	6.0057E-10	1.776E-07
GO:0001822	GO:0009790			71	111	12	7.0315E-10	2.0692E-07
GO:0009790	GO:0030318			111	22	8	7.4687E-10	2.1871E-07
GO:0008015	GO:0008016			46	32	7	8.9701E-10	2.614E-07
GO:0016337	GO:0034329			72	88	11	9.283E-10	2.6921E-07
GO:0007565	GO:0014070			69	92	11	9.4064E-10	2.7148E-07
GO:0006928	GO:0030036			101	119	14	9.7989E-10	2.8145E-07
GO:0007204	GO:0045907			94	17	7	1.0039E-09	2.8698E-07
GO:0006833	GO:0050796			34	72	8	1.1182E-09	3.1814E-07
GO:0009612	GO:0043434			40	61	8	1.1607E-09	3.2868E-07
GO:0009755	GO:0050796			50	72	9	1.2367E-09	3.4856E-07
GO:0051092	GO:0070374			67	37	8	1.2882E-09	3.6135E-07
GO:0031295	GO:0045086			71	13	6	1.3221E-09	3.6914E-07
GO:0007517	GO:0007519			95	39	9	1.4443E-09	4.014E-07
GO:0032496	GO:0032720			107	16	7	1.4987E-09	4.146E-07
GO:0000075	GO:0007067			122	161	17	1.6039E-09	4.4167E-07
GO:0032722	GO:0051092			14	67	6	1.6057E-09	4.4015E-07
GO:0006974	GO:0045739			94	18	7	1.6251E-09	4.4344E-07
GO:0007179	GO:0060021			62	41	8	1.6379E-09	4.4491E-07
GO:0032496	GO:0043123			107	117	14	1.7027E-09	4.6043E-07
GO:0007584	GO:0045471			73	70	10	1.7235E-09	4.6396E-07
GO:0007584	GO:0014070			73	92	11	1.7593E-09	4.7148E-07
GO:0045665	GO:0045666			30	30	6	1.8692E-09	4.987E-07
GO:0009612	GO:0051789			40	41	7	2.0493E-09	5.4433E-07
GO:0045429	GO:0051092			25	67	7	2.0543E-09	5.4328E-07
GO:0006869	GO:0042632			57	46	8	2.1641E-09	5.6981E-07
GO:0019221	GO:0034097			52	51	8	2.3961E-09	6.2813E-07
GO:0032735	GO:0042742			12	88	6	2.6815E-09	6.9988E-07
GO:0007605	GO:0045494			86	21	7	3.0601E-09	7.9524E-07
GO:0032728	GO:0032735			13	12	4	3.339E-09	8.6398E-07
GO:0007040	GO:0050885			20	23	5	3.3921E-09	8.7396E-07
GO:0014070	GO:0051602			92	12	6	3.518E-09	9.0251E-07
GO:0009749	GO:0045471			58	70	9	3.8133E-09	9.7411E-07
GO:0006919	GO:0043123			62	117	11	3.8559E-09	9.8083E-07
GO:0014823	GO:0051384			15	72	6	4.1362E-09	1.0477E-06
GO:0006814	GO:0006865			118	48	10	4.2714E-09	1.0774E-06
GO:0010552	GO:0030324			117	63	11	4.6074E-09	1.1573E-06
GO:0006333	GO:0006338			39	47	7	4.6376E-09	1.16E-06
GO:0032722	GO:0032735			14	12	4	4.6704E-09	1.1634E-06
GO:0001822	GO:0060021			71	41	8	4.9642E-09	1.2314E-06
GO:0019233	GO:0032496			28	107	8	5.0074E-09	1.237E-06
GO:0001822	GO:0001889			71	59	9	5.0802E-09	1.2499E-06
GO:0042110	GO:0050776			33	90	8	5.2739E-09	1.2922E-06
GO:0000080	GO:0000084			29	104	8	5.4399E-09	1.3275E-06
GO:0001934	GO:0032355			46	64	8	5.6054E-09	1.3623E-06
GO:0043123	GO:0070374			117	37	9	5.6285E-09	1.3624E-06
GO:0010552	GO:0070374			117	37	9	5.6285E-09	1.357E-06
GO:0001707	GO:0030501			23	22	5	5.7372E-09	1.3776E-06
GO:0008584	GO:0008585			50	11	5	6.3645E-09	1.5222E-06
GO:0021983	GO:0030324			18	63	6	6.5994E-09	1.5721E-06
GO:0032728	GO:0032760			13	14	4	6.7385E-09	1.5989E-06
GO:0032722	GO:0032728			14	13	4	6.7385E-09	1.5926E-06
GO:0006936	GO:0008015			95	46	9	6.9523E-09	1.6367E-06
GO:0001934	GO:0032967			46	12	5	7.0446E-09	1.6519E-06
GO:0032755	GO:0050729			23	23	5	7.3153E-09	1.7087E-06
GO:0010552	GO:0031016			117	18	7	7.6291E-09	1.7751E-06
GO:0043434	GO:0051384			61	72	9	7.8343E-09	1.8158E-06
GO:0001822	GO:0030324			71	63	9	9.2698E-09	2.1403E-06
GO:0006974	GO:0009411			94	34	8	9.6736E-09	2.225E-06
GO:0032729	GO:0032735			17	12	4	1.1074E-08	2.5374E-06
GO:0032755	GO:0045429			23	25	5	1.1502E-08	2.6253E-06
GO:0008217	GO:0045429			49	25	6	1.2751E-08	2.8994E-06
GO:0001649	GO:0021983			33	18	5	1.3076E-08	2.9622E-06
GO:0009952	GO:0030324			100	63	10	1.3606E-08	3.0707E-06
GO:0000236	GO:0006334			85	96	11	1.4663E-08	3.2967E-06
GO:0032735	GO:0043123			12	117	6	1.515E-08	3.3934E-06
GO:0001822	GO:0007507			71	116	11	1.566E-08	3.4947E-06
GO:0000236	GO:0015758			85	56	9	1.594E-08	3.544E-06
GO:0001568	GO:0035050			39	16	5	1.6153E-08	3.5781E-06
GO:0031295	GO:0048015			71	67	9	1.6224E-08	3.5806E-06
GO:0001525	GO:0050930			123	12	6	2.0493E-08	4.5062E-06
GO:0030509	GO:0045666			44	30	6	2.1333E-08	4.6739E-06
GO:0007422	GO:0009790			32	111	8	2.1571E-08	4.7089E-06
GO:0001501	GO:0001568			129	39	9	2.2094E-08	4.8056E-06
GO:0006936	GO:0042391			95	25	7	2.4515E-08	5.3129E-06
GO:0031295	GO:0042110			71	33	7	2.5968E-08	5.6075E-06
GO:0007420	GO:0043010			122	30	8	2.6054E-08	5.6059E-06
GO:0010552	GO:0030901			117	21	7	2.6756E-08	5.7363E-06
GO:0009790	GO:0051216			111	46	9	2.7711E-08	5.9199E-06
GO:0009952	GO:0030878			100	15	6	3.0602E-08	6.5144E-06
GO:0009952	GO:0030902			100	15	6	3.0602E-08	6.4913E-06
GO:0009749	GO:0051789			58	41	7	3.0632E-08	6.4749E-06
GO:0032355	GO:0032496			64	107	10	3.0807E-08	6.489E-06
GO:0008624	GO:0051092			103	67	10	3.3591E-08	7.0508E-06
GO:0030501	GO:0032967			22	12	4	3.3884E-08	7.0873E-06
GO:0043524	GO:0048666			51	28	6	3.4206E-08	7.13E-06
GO:0000087	GO:0015758			93	56	9	3.5484E-08	7.3708E-06
GO:0051781	GO:0070374			39	37	6	3.8088E-08	7.8843E-06
GO:0000087	GO:0006334			93	96	11	3.8334E-08	7.908E-06
GO:0010552	GO:0048469			117	22	7	3.8709E-08	7.958E-06
GO:0032735	GO:0050729			12	23	4	4.098E-08	8.3961E-06
GO:0006816	GO:0007204			119	94	12	4.2875E-08	8.7545E-06
GO:0001934	GO:0010552			46	117	9	4.4018E-08	8.9574E-06
GO:0002576	GO:0051918			82	10	5	4.4101E-08	8.944E-06
GO:0032735	GO:0051092			12	67	5	4.8777E-08	9.8591E-06
GO:0007243	GO:0046777			93	77	10	4.9212E-08	9.9135E-06
GO:0009612	GO:0032355			40	64	7	5.1533E-08	1.0346E-05
GO:0006338	GO:0010552			47	117	9	5.3696E-08	1.0745E-05
GO:0030324	GO:0060021			63	41	7	5.5189E-08	1.1007E-05
GO:0006974	GO:0007050			94	122	12	5.6779E-08	1.1286E-05
GO:0007507	GO:0030324			116	63	10	5.7439E-08	1.138E-05
GO:0045429	GO:0045725			25	12	4	5.8437E-08	1.154E-05
GO:0032728	GO:0032755			13	23	4	5.9066E-08	1.1626E-05
GO:0032728	GO:0050729			13	23	4	5.9066E-08	1.1588E-05
GO:0001657	GO:0001822			37	71	7	6.0626E-08	1.1855E-05
GO:0030335	GO:0045725			70	12	5	6.0976E-08	1.1885E-05
GO:0000087	GO:0000910			93	43	8	6.4394E-08	1.251E-05
GO:0019048	GO:0019058			10	91	5	7.4764E-08	1.4478E-05
GO:0001657	GO:0030509			37	44	6	8.0871E-08	1.561E-05
GO:0008360	GO:0035023			61	67	8	8.2181E-08	1.5812E-05
GO:0032760	GO:0050729			14	23	4	8.2515E-08	1.5826E-05
GO:0009952	GO:0045669			100	28	7	8.3556E-08	1.5974E-05
GO:0007568	GO:0045471			82	70	9	8.7012E-08	1.6582E-05
GO:0001501	GO:0001649			129	33	8	9.164E-08	1.7409E-05
GO:0051897	GO:0070374			23	37	5	9.199E-08	1.742E-05
GO:0030335	GO:0045766			70	40	7	9.7029E-08	1.8317E-05
GO:0009612	GO:0045471			40	70	7	9.7029E-08	1.8259E-05
GO:0030539	GO:0048839			18	19	4	1.1016E-07	2.0666E-05
GO:0007584	GO:0032496			73	107	10	1.1287E-07	2.1108E-05
GO:0030900	GO:0031016			50	18	5	1.1373E-07	2.1203E-05
GO:0030335	GO:0045429			70	25	6	1.1389E-07	2.1167E-05
GO:0043434	GO:0045471			61	70	8	1.1658E-07	2.1601E-05
GO:0006766	GO:0042446			47	61	7	1.1793E-07	2.1784E-05
GO:0030501	GO:0060395			22	16	4	1.2357E-07	2.2755E-05
GO:0030036	GO:0035023			119	67	10	1.3459E-07	2.4709E-05
GO:0021915	GO:0021983			20	18	4	1.3749E-07	2.5163E-05
GO:0032355	GO:0045740			64	28	6	1.3754E-07	2.5096E-05
GO:0006369	GO:0016070			34	88	7	1.4627E-07	2.6608E-05
GO:0007187	GO:0030819			39	24	5	1.5222E-07	2.7607E-05
GO:0030509	GO:0060021			44	41	6	1.5355E-07	2.7765E-05
GO:0001568	GO:0007507			39	116	8	1.6253E-07	2.93E-05
GO:0001974	GO:0050731			21	46	5	1.7329E-07	3.1147E-05
GO:0007179	GO:0060395			62	16	5	1.762E-07	3.1574E-05
GO:0007422	GO:0042552			32	30	5	1.7789E-07	3.1783E-05
GO:0030335	GO:0030879			70	27	6	1.8742E-07	3.3386E-05
GO:0006006	GO:0042593			95	48	8	1.8765E-07	3.3328E-05
GO:0032729	GO:0032755			17	23	4	1.9493E-07	3.4519E-05
GO:0045669	GO:0045768			28	35	5	1.9743E-07	3.4858E-05
GO:0000236	GO:0051028			85	54	8	2.0328E-07	3.5787E-05
GO:0030073	GO:0031016			22	18	4	2.0692E-07	3.632E-05
GO:0016055	GO:0030182			87	73	9	2.1219E-07	3.7137E-05
GO:0001934	GO:0030501			46	22	5	2.2318E-07	3.8947E-05
GO:0001707	GO:0030509			23	44	5	2.258E-07	3.9291E-05
GO:0045471	GO:0051591			70	45	7	2.2713E-07	3.9406E-05
GO:0019221	GO:0043434			52	61	7	2.4261E-07	4.1972E-05
GO:0009749	GO:0031016			58	18	5	2.4295E-07	4.191E-05
GO:0014070	GO:0032967			92	12	5	2.4328E-07	4.1846E-05
GO:0006935	GO:0045766			119	40	8	2.4441E-07	4.1921E-05
GO:0032496	GO:0043434			107	61	9	2.6138E-07	4.4703E-05
GO:0001889	GO:0031016			59	18	5	2.6504E-07	4.52E-05
GO:0001889	GO:0001892			59	18	5	2.6504E-07	4.5072E-05
GO:0030900	GO:0030901			50	21	5	2.6584E-07	4.5081E-05
GO:0042110	GO:0045086			33	13	4	2.7019E-07	4.5689E-05
GO:0030073	GO:0042593			22	48	5	2.7767E-07	4.6823E-05
GO:0010552	GO:0021983			117	18	6	2.8068E-07	4.7197E-05
GO:0032496	GO:0051591			107	45	8	2.8083E-07	4.709E-05
GO:0000082	GO:0007050			130	122	13	2.9212E-07	4.8848E-05
GO:0051384	GO:0051592			72	46	7	3.2349E-07	5.3942E-05
GO:0002576	GO:0042730			82	14	5	3.3784E-07	5.618E-05
GO:0045669	GO:0060395			28	16	4	3.4308E-07	5.6893E-05
GO:0045740	GO:0051781			28	39	5	3.4637E-07	5.7281E-05
GO:0001822	GO:0030325			71	16	5	3.5038E-07	5.7785E-05
GO:0030324	GO:0031016			63	18	5	3.6983E-07	6.0825E-05
GO:0001892	GO:0030324			18	63	5	3.6983E-07	6.0659E-05
GO:0000910	GO:0007067			43	161	9	3.7411E-07	6.1195E-05
GO:0050930	GO:0051781			12	39	4	3.7517E-07	6.1201E-05
GO:0006749	GO:0006805			26	135	7	3.7807E-07	6.1507E-05
GO:0001889	GO:0007507			59	116	9	3.8975E-07	6.3236E-05
GO:0031016	GO:0032355			18	64	5	4.0055E-07	6.4813E-05
GO:0006006	GO:0050796			95	72	9	4.0352E-07	6.5118E-05
GO:0000087	GO:0051028			93	54	8	4.1064E-07	6.6088E-05
GO:0001889	GO:0010552			59	117	9	4.1953E-07	6.7339E-05
GO:0045666	GO:0060395			30	16	4	4.5795E-07	7.331E-05
GO:0032760	GO:0042742			14	88	5	4.8198E-07	7.6951E-05
GO:0001501	GO:0045669			129	28	7	4.8353E-07	7.6994E-05
GO:0001974	GO:0048286			21	23	4	4.86E-07	7.7182E-05
GO:0001501	GO:0030539			129	18	6	5.0155E-07	7.9442E-05
GO:0001570	GO:0007507			45	116	8	5.2474E-07	8.2897E-05
GO:0019221	GO:0050729			52	23	5	5.3127E-07	8.3708E-05
GO:0007548	GO:0008584			24	50	5	5.4651E-07	8.5883E-05
GO:0001570	GO:0010552			45	117	8	5.6062E-07	8.7871E-05
GO:0009791	GO:0030324			57	63	7	5.8075E-07	9.0789E-05
GO:0043524	GO:0048538			51	24	5	6.0455E-07	9.4265E-05
GO:0032760	GO:0070374			14	37	4	6.0576E-07	9.4209E-05
GO:0001657	GO:0007179			37	62	6	6.5811E-07	0.00010209
GO:0001822	GO:0021983			71	18	5	6.7667E-07	0.00010469
GO:0009612	GO:0009749			40	58	6	7.1266E-07	0.00010998
GO:0019221	GO:0051591			52	45	6	7.5827E-07	0.00011672
GO:0001889	GO:0014070			59	92	8	7.6304E-07	0.00011715
GO:0045740	GO:0050731			28	46	5	8.0912E-07	0.00012391
GO:0010552	GO:0032355			117	64	9	8.5816E-07	0.00013108
GO:0042593	GO:0045725			48	12	4	8.8033E-07	0.00013413
GO:0031018	GO:0042593			116	48	8	8.8184E-07	0.00013402
GO:0001649	GO:0009612			33	40	5	9.3388E-07	0.00014157
GO:0032722	GO:0045078			14	11	3	1.0026E-06	0.0001516
GO:0032715	GO:0032722			11	14	3	1.0026E-06	0.00015122
GO:0007179	GO:0030501			62	22	5	1.0203E-06	0.0001535
GO:0032496	GO:0070374			107	37	7	1.0392E-06	0.00015597
GO:0043434	GO:0051789			61	41	6	1.1236E-06	0.00016821
GO:0001503	GO:0051216			55	46	6	1.2169E-06	0.00018173
GO:0014823	GO:0051789			15	41	4	1.2556E-06	0.00018704
GO:0032496	GO:0032722			107	14	5	1.2816E-06	0.00019044
GO:0032496	GO:0032760			107	14	5	1.2816E-06	0.00018997
GO:0007611	GO:0048167			34	18	4	1.2871E-06	0.00019032
GO:0014070	GO:0048565			92	16	5	1.2877E-06	0.00018993
GO:0030308	GO:0030336			95	43	7	1.3502E-06	0.00019867
GO:0008217	GO:0045987			49	13	4	1.3763E-06	0.00020201
GO:0007204	GO:0019233			94	28	6	1.3783E-06	0.00020181
GO:0050715	GO:0070374			17	37	4	1.4242E-06	0.00020803
GO:0021987	GO:0022008			30	21	4	1.484E-06	0.00021622
GO:0009612	GO:0060395			40	16	4	1.5066E-06	0.00021898
GO:0001649	GO:0030509			33	44	5	1.5211E-06	0.00022056
GO:0030336	GO:0051496			43	15	4	1.5263E-06	0.00022079
GO:0001889	GO:0045471			59	70	7	1.5305E-06	0.00022087
GO:0001707	GO:0045669			23	28	4	1.6378E-06	0.00023578
GO:0009749	GO:0051384			58	72	7	1.6496E-06	0.00023691
GO:0015758	GO:0045725			56	12	4	1.6497E-06	0.00023635
GO:0007507	GO:0009790			116	111	11	1.6719E-06	0.00023897
GO:0009749	GO:0051592			58	46	6	1.6745E-06	0.00023877
GO:0001657	GO:0030855			37	40	5	1.6871E-06	0.00024
GO:0001501	GO:0009952			129	100	11	1.6927E-06	0.00024022
GO:0019221	GO:0045086			52	13	4	1.7532E-06	0.00024823
GO:0045165	GO:0048469			30	22	4	1.8084E-06	0.00025544
GO:0030501	GO:0045666			22	30	4	1.8084E-06	0.00025484
GO:0007584	GO:0009749			73	58	7	1.8131E-06	0.0002549
GO:0007050	GO:0007265			122	67	9	1.8188E-06	0.0002551
GO:0000080	GO:0030308			29	95	6	1.8302E-06	0.0002561
GO:0006766	GO:0008202			47	91	7	1.885E-06	0.00026316
GO:0001657	GO:0010552			37	117	7	1.904E-06	0.0002652
GO:0050729	GO:0051092			23	67	5	1.9122E-06	0.00026572
GO:0001525	GO:0048286			123	23	6	1.9144E-06	0.00026541
GO:0032722	GO:0043123			14	117	5	1.9984E-06	0.00027643
GO:0032967	GO:0048565			12	16	3	2.0503E-06	0.00028294
GO:0035050	GO:0050880			16	12	3	2.0503E-06	0.00028229
GO:0006935	GO:0030335			119	70	9	2.1507E-06	0.00029544
GO:0006413	GO:0009749			27	58	5	2.164E-06	0.00029659
GO:0009749	GO:0042593			58	48	6	2.1663E-06	0.00029623
GO:0032715	GO:0051092			11	67	4	2.2886E-06	0.00031224
GO:0007565	GO:0032355			69	64	7	2.4294E-06	0.0003307
GO:0006979	GO:0007568			104	82	9	2.6756E-06	0.00036339
GO:0032755	GO:0051384			23	72	5	2.741E-06	0.00037143
GO:0043029	GO:0048873			14	15	3	2.7518E-06	0.00037206
GO:0006413	GO:0043434			27	61	5	2.7878E-06	0.00037607
GO:0007584	GO:0009612			73	40	6	2.8172E-06	0.00037919
GO:0032355	GO:0032967			64	12	4	2.8332E-06	0.00038049
GO:0010552	GO:0030878			117	15	5	2.9583E-06	0.0003964
GO:0030183	GO:0050776			33	90	6	2.9763E-06	0.00039793
GO:0007169	GO:0007190			70	24	5	2.9848E-06	0.00039818
GO:0051384	GO:0051789			72	41	6	3.0172E-06	0.00040161
GO:0007623	GO:0051591			37	45	5	3.074E-06	0.00040827
GO:0030879	GO:0045740			27	28	4	3.2109E-06	0.00042551
GO:0045907	GO:0045987			17	13	3	3.2286E-06	0.00042691
GO:0008217	GO:0030308			49	95	7	3.3713E-06	0.0004448
GO:0032720	GO:0032760			16	14	3	3.3829E-06	0.00044535
GO:0045725	GO:0048015			12	67	4	3.4085E-06	0.00044773
GO:0014823	GO:0051930			15	15	3	3.4354E-06	0.00045029
GO:0001501	GO:0001657			129	37	7	3.6688E-06	0.00047983
GO:0006112	GO:0046320			100	18	5	3.742E-06	0.00048834
GO:0009952	GO:0031016			100	18	5	3.742E-06	0.00048728
GO:0008584	GO:0030325			50	16	4	3.7452E-06	0.00048665
GO:0046777	GO:0051897			77	23	5	3.8296E-06	0.00049654
GO:0006814	GO:0006816			118	119	11	3.9495E-06	0.00051097
GO:0006928	GO:0007338			101	31	6	3.9749E-06	0.00051315
GO:0008219	GO:0043524			133	51	8	4.0159E-06	0.00051733
GO:0007507	GO:0048565			116	16	5	4.0702E-06	0.00052321
GO:0001889	GO:0045165			59	30	5	4.084E-06	0.00052387
GO:0032722	GO:0032729			14	17	3	4.103E-06	0.00052518
GO:0000075	GO:0006974			122	94	10	4.2046E-06	0.00053703
GO:0010552	GO:0035050			117	16	5	4.2464E-06	0.00054122
GO:0001822	GO:0030509			71	44	6	4.2587E-06	0.00054164
GO:0001657	GO:0030501			37	22	4	4.2966E-06	0.0005453
GO:0007417	GO:0007422			99	32	6	4.303E-06	0.00054497
GO:0034097	GO:0045768			51	35	5	4.3501E-06	0.00054977
GO:0001568	GO:0001974			39	21	4	4.3774E-06	0.00055206
GO:0030879	GO:0048015			27	67	5	4.4556E-06	0.00056074
GO:0007179	GO:0034097			62	51	6	4.6357E-06	0.00058218
GO:0045078	GO:0050729			11	23	3	4.8408E-06	0.00060668
GO:0032755	GO:0045078			23	11	3	4.8408E-06	0.00060542
GO:0032715	GO:0032755			11	23	3	4.8408E-06	0.00060416
GO:0001974	GO:0050880			21	12	3	4.8462E-06	0.00060357
GO:0014070	GO:0045768			92	35	6	4.8603E-06	0.00060407
GO:0032728	GO:0051092			13	67	4	4.8883E-06	0.00060631
GO:0045666	GO:0045669			30	28	4	4.9734E-06	0.00061558
GO:0009952	GO:0010552			100	117	10	5.0629E-06	0.00062537
GO:0009612	GO:0051592			40	46	5	5.112E-06	0.00063015
GO:0001934	GO:0009612			46	40	5	5.112E-06	0.00062886
GO:0006006	GO:0006090			95	20	5	5.141E-06	0.00063113
GO:0007204	GO:0019722			94	35	6	5.5107E-06	0.00067512
GO:0006310	GO:0010212			63	30	5	5.6666E-06	0.00069282
GO:0000236	GO:0007126			85	59	7	5.7205E-06	0.00069798
GO:0001934	GO:0051789			46	41	5	5.794E-06	0.00070552
GO:0051216	GO:0060021			46	41	5	5.794E-06	0.00070409
GO:0043123	GO:0050715			117	17	5	5.9367E-06	0.00071997
GO:0001822	GO:0009952			71	100	8	6.0481E-06	0.000732
GO:0032355	GO:0045666			64	30	5	6.1287E-06	0.00074027
GO:0000075	GO:0000086			122	98	10	6.1467E-06	0.00074095
GO:0009791	GO:0048565			57	16	4	6.363E-06	0.00076548
GO:0048286	GO:0051781			23	39	4	6.4255E-06	0.00077146
GO:0010552	GO:0030509			117	44	7	6.4418E-06	0.00077187
GO:0030036	GO:0051693			119	17	5	6.4529E-06	0.00077166
GO:0043010	GO:0045165			30	30	4	6.6176E-06	0.00078979
GO:0007605	GO:0050885			86	23	5	6.6222E-06	0.00078877
GO:0006006	GO:0006112			95	100	9	6.6281E-06	0.00078791
GO:0030335	GO:0045740			70	28	5	6.6934E-06	0.00079409
GO:0043524	GO:0048167			51	18	4	6.7514E-06	0.0007994
GO:0001541	GO:0008584			39	50	5	6.8369E-06	0.00080793
GO:0032715	GO:0042742			11	88	4	6.8472E-06	0.00080755
GO:0030509	GO:0030901			44	21	4	7.1556E-06	0.00084227
GO:0001822	GO:0045669			71	28	5	7.1809E-06	0.00084359
GO:0007160	GO:0016337			72	72	7	7.2199E-06	0.00084652
GO:0032755	GO:0042742			23	88	5	7.4176E-06	0.00086801
GO:0007565	GO:0043029			69	14	4	7.6467E-06	0.00089307
GO:0002576	GO:0050930			82	12	4	7.6726E-06	0.00089435
GO:0009636	GO:0014070			57	92	7	7.681E-06	0.0008936
GO:0001503	GO:0030324			55	63	6	7.9788E-06	0.00092645
GO:0001501	GO:0010552			129	117	11	7.9794E-06	0.00092474
GO:0030335	GO:0030838			70	14	4	8.1009E-06	0.00093701
GO:0006979	GO:0043524			104	51	7	8.1364E-06	0.00093931
GO:0006469	GO:0030336			47	43	5	8.2114E-06	0.00094614
GO:0001657	GO:0030308			37	95	6	8.2158E-06	0.00094483
GO:0019221	GO:0051092			52	67	6	8.2168E-06	0.00094314
GO:0001568	GO:0007219			39	52	5	8.3195E-06	0.00095311
GO:0032735	GO:0045429			12	25	3	8.3487E-06	0.00095463
GO:0045429	GO:0050999			25	12	3	8.3487E-06	0.00095282
GO:0010575	GO:0032755			13	23	3	8.3553E-06	0.00095176
GO:0009612	GO:0034097			40	51	5	8.5816E-06	0.00097569
GO:0007595	GO:0060749			28	11	3	8.9167E-06	0.0010119
GO:0007179	GO:0048565			62	16	4	8.9251E-06	0.0010109
GO:0007263	GO:0030073			14	22	3	9.2382E-06	0.0010444
GO:0051591	GO:0051592			45	46	5	9.2653E-06	0.0010455
GO:0030279	GO:0030308			11	95	4	9.296E-06	0.001047
GO:0030335	GO:0046777			70	77	7	9.3738E-06	0.0010538
GO:0030324	GO:0048565			63	16	4	9.5172E-06	0.0010679
GO:0034097	GO:0051789			51	41	5	9.7207E-06	0.0010887
GO:0001649	GO:0045666			33	30	4	9.7944E-06	0.0010949
GO:0001657	GO:0009791			37	57	5	1.0069E-05	0.0011235
GO:0000087	GO:0007126			93	59	7	1.0427E-05	0.0011613
GO:0008219	GO:0048666			133	28	6	1.0453E-05	0.001162
GO:0030879	GO:0045725			27	12	3	1.0597E-05	0.0011759
GO:0030879	GO:0032967			27	12	3	1.0597E-05	0.0011737
GO:0000236	GO:0000910			85	43	6	1.063E-05	0.0011752
GO:0000082	GO:0000086			130	98	10	1.0846E-05	0.0011969
GO:0042446	GO:0045907			61	17	4	1.0863E-05	0.0011965
GO:0014823	GO:0045471			15	70	4	1.0965E-05	0.0012055
GO:0009952	GO:0030073			100	22	5	1.0997E-05	0.0012069
GO:0009952	GO:0030501			100	22	5	1.0997E-05	0.0012047
GO:0001974	GO:0008217			21	49	4	1.1061E-05	0.0012095
GO:0001525	GO:0030324			123	63	8	1.1394E-05	0.0012436
GO:0001822	GO:0030902			71	15	4	1.1605E-05	0.0012643
GO:0045725	GO:0045740			12	28	3	1.1858E-05	0.0012895
GO:0009749	GO:0032355			58	64	6	1.1964E-05	0.0012988
GO:0007190	GO:0045909			24	14	3	1.2113E-05	0.0013126
GO:0043029	GO:0048538			14	24	3	1.2113E-05	0.0013102
GO:0001501	GO:0030509			129	44	7	1.2284E-05	0.0013263
GO:0019221	GO:0051384			52	72	6	1.251E-05	0.0013483
GO:0010552	GO:0051092			117	67	8	1.2539E-05	0.0013489
GO:0032755	GO:0050731			23	46	4	1.2558E-05	0.0013486
GO:0050731	GO:0051897			46	23	4	1.2558E-05	0.0013462
GO:0042742	GO:0043123			88	117	9	1.2784E-05	0.0013679
GO:0002576	GO:0051592			82	46	6	1.2892E-05	0.0013771
GO:0007565	GO:0007568			69	82	7	1.2946E-05	0.0013804
GO:0009790	GO:0010552			111	117	10	1.2946E-05	0.001378
GO:0007204	GO:0045730			94	12	4	1.3232E-05	0.0014059
GO:0007204	GO:0051928			94	12	4	1.3232E-05	0.0014034
GO:0006800	GO:0030308			24	95	5	1.3508E-05	0.0014302
GO:0001649	GO:0010552			33	117	6	1.368E-05	0.0014458
GO:0032722	GO:0045429			14	25	3	1.3749E-05	0.0014506
GO:0032760	GO:0045429			14	25	3	1.3749E-05	0.001448
GO:0006006	GO:0010510			95	12	4	1.3801E-05	0.0014509
GO:0007219	GO:0009790			52	111	7	1.4282E-05	0.0014989
GO:0010552	GO:0021915			117	20	5	1.4296E-05	0.0014978
GO:0032728	GO:0042742			13	88	4	1.4556E-05	0.0015223
GO:0021549	GO:0043010			12	30	3	1.4667E-05	0.0015313
GO:0000087	GO:0007018			93	86	8	1.4862E-05	0.0015489
GO:0009612	GO:0009636			40	57	5	1.4922E-05	0.0015525
GO:0021915	GO:0031016			20	18	3	1.5256E-05	0.0015845
GO:0007595	GO:0019915			28	13	3	1.5374E-05	0.001594
GO:0045892	GO:0060021			96	41	6	1.6165E-05	0.0016731
GO:0032720	GO:0032755			16	23	3	1.6256E-05	0.0016797
GO:0007179	GO:0030308			62	95	7	1.6751E-05	0.0017278
GO:0009952	GO:0048538			100	24	5	1.7356E-05	0.0017872
GO:0007218	GO:0019233			85	28	5	1.7416E-05	0.0017902
GO:0000075	GO:0008156			122	20	5	1.753E-05	0.0017989
GO:0001934	GO:0021766			46	25	4	1.777E-05	0.0018204
GO:0022008	GO:0048167			21	18	3	1.7771E-05	0.0018173
GO:0009636	GO:0045471			57	70	6	1.8203E-05	0.0018584
GO:0001541	GO:0043434			39	61	5	1.8369E-05	0.0018722
GO:0010552	GO:0014070			117	92	9	1.8394E-05	0.0018716
GO:0001889	GO:0021915			59	20	4	1.8986E-05	0.0019285
GO:0032496	GO:0050729			107	23	5	1.933E-05	0.0019601
GO:0030324	GO:0032355			63	64	6	1.9391E-05	0.001963
GO:0032755	GO:0050715			23	17	3	1.9698E-05	0.0019907
GO:0007179	GO:0051781			62	39	5	1.99E-05	0.0020078
GO:0000086	GO:0000236			98	85	8	2.0055E-05	0.0020201
GO:0009749	GO:0030335			58	70	6	2.0147E-05	0.0020258
GO:0031016	GO:0048469			18	22	3	2.0544E-05	0.0020623
GO:0001892	GO:0048469			18	22	3	2.0544E-05	0.0020589
GO:0019221	GO:0032755			52	23	4	2.0566E-05	0.0020577
GO:0001570	GO:0030097			45	54	5	2.0585E-05	0.0020562
GO:0007568	GO:0014823			82	15	4	2.0605E-05	0.0020547
GO:0009636	GO:0032496			57	107	7	2.083E-05	0.0020737
GO:0060021	GO:0060173			41	10	3	2.0954E-05	0.0020826
GO:0030900	GO:0048538			50	24	4	2.0976E-05	0.0020813
GO:0001657	GO:0030279			37	11	3	2.0988E-05	0.0020791
GO:0032715	GO:0070374			11	37	3	2.0988E-05	0.0020756
GO:0032720	GO:0050728			16	25	3	2.1054E-05	0.0020788
GO:0032355	GO:0048839			64	19	4	2.1155E-05	0.0020854
GO:0010552	GO:0032715			117	11	4	2.1272E-05	0.0020934
GO:0030855	GO:0045165			40	30	4	2.1429E-05	0.0021054
GO:0030855	GO:0045666			40	30	4	2.1429E-05	0.002102
GO:0009612	GO:0045666			40	30	4	2.1429E-05	0.0020986
GO:0032496	GO:0032735			107	12	4	2.2129E-05	0.0021635
GO:0006935	GO:0019221			119	52	7	2.2525E-05	0.0021987
GO:0006919	GO:0050821			62	40	5	2.2591E-05	0.0022016
GO:0008016	GO:0030049			32	38	4	2.267E-05	0.0022057
GO:0030073	GO:0031018			22	116	5	2.2684E-05	0.0022035
GO:0009790	GO:0048286			111	23	5	2.3106E-05	0.0022408
GO:0010552	GO:0030501			117	22	5	2.3649E-05	0.0022898
GO:0010552	GO:0030308			117	95	9	2.387E-05	0.0023075
GO:0045768	GO:0051384			35	72	5	2.4055E-05	0.0023216
GO:0006816	GO:0050796			119	72	8	2.4311E-05	0.0023425
GO:0030902	GO:0048666			15	28	3	2.4329E-05	0.0023406
GO:0021915	GO:0030901			20	21	3	2.4732E-05	0.0023755
GO:0007565	GO:0043434			69	61	6	2.4853E-05	0.0023833
GO:0014070	GO:0051592			92	46	6	2.5009E-05	0.0023944
GO:0001822	GO:0031016			71	18	4	2.543E-05	0.0024309
GO:0032729	GO:0045429			17	25	3	2.5506E-05	0.0024343
GO:0007179	GO:0051789			62	41	5	2.5557E-05	0.0024352
GO:0001889	GO:0051384			59	72	6	2.6179E-05	0.0024906
GO:0009790	GO:0051781			111	39	6	2.7568E-05	0.0026186
GO:0048286	GO:0048839			23	19	3	2.7951E-05	0.0026508
GO:0001889	GO:0001890			59	22	4	2.831E-05	0.0026806
GO:0045669	GO:0051216			28	46	4	2.8356E-05	0.0026807
GO:0000236	GO:0031145			85	75	7	2.8515E-05	0.0026915
GO:0007219	GO:0030900			52	50	5	2.8807E-05	0.0027148
GO:0032496	GO:0045429			107	25	5	2.9796E-05	0.0028036
GO:0043123	GO:0050729			117	23	5	2.9822E-05	0.0028017
GO:0010552	GO:0032755			117	23	5	2.9822E-05	0.0027973
GO:0032355	GO:0051789			64	41	5	2.9858E-05	0.0027963
GO:0001525	GO:0048469			123	22	5	3.0132E-05	0.0028175
GO:0019722	GO:0045987			35	13	3	3.0488E-05	0.0028464
GO:0006730	GO:0006766			28	47	4	3.091E-05	0.0028813
GO:0010552	GO:0032735			117	12	4	3.1501E-05	0.0029319
GO:0032496	GO:0045086			107	13	4	3.1593E-05	0.0029358
GO:0009749	GO:0051897			58	23	4	3.1818E-05	0.0029521
GO:0001568	GO:0050880			39	12	3	3.2733E-05	0.0030324
GO:0006935	GO:0050930			119	12	4	3.3679E-05	0.0031153
GO:0015758	GO:0042593			56	48	5	3.3904E-05	0.0031312
GO:0007584	GO:0043434			73	61	6	3.4363E-05	0.0031687
GO:0001570	GO:0043010			45	30	4	3.4427E-05	0.0031697
GO:0006631	GO:0046320			77	18	4	3.5083E-05	0.0032252
GO:0009612	GO:0051602			40	12	3	3.5353E-05	0.0032451
GO:0009791	GO:0048538			57	24	4	3.5412E-05	0.0032455
GO:0032720	GO:0042742			16	88	4	3.6011E-05	0.0032954
GO:0019233	GO:0045907			28	17	3	3.6168E-05	0.0033048
GO:0007179	GO:0016049			62	44	5	3.6298E-05	0.0033116
GO:0035050	GO:0043010			16	30	3	3.691E-05	0.0033623
GO:0009790	GO:0060021			111	41	6	3.7039E-05	0.0033689
GO:0010552	GO:0051781			117	39	6	3.7173E-05	0.003376
GO:0001501	GO:0030501			129	22	5	3.792E-05	0.0034387
GO:0032967	GO:0051789			12	41	3	3.8108E-05	0.0034505
GO:0030900	GO:0060173			50	10	3	3.8271E-05	0.00346
GO:0000086	GO:0000087			98	93	8	3.8762E-05	0.0034992
GO:0034097	GO:0048384			51	10	3	4.0632E-05	0.0036625
GO:0006979	GO:0045454			104	65	7	4.1356E-05	0.0037221
GO:0001707	GO:0007179			23	62	4	4.1476E-05	0.0037274
GO:0000080	GO:0000086			29	98	5	4.1598E-05	0.0037327
GO:0001649	GO:0030336			33	43	4	4.2266E-05	0.003787
GO:0007565	GO:0051789			69	41	5	4.3087E-05	0.0038548
GO:0001822	GO:0030855			71	40	5	4.3798E-05	0.0039125
GO:0000087	GO:0007067			93	161	10	4.409E-05	0.0039327
GO:0030501	GO:0048286			22	23	3	4.4141E-05	0.0039315
GO:0002088	GO:0016055			17	87	4	4.4591E-05	0.0039657
GO:0010552	GO:0032728			117	13	4	4.4923E-05	0.0039894
GO:0032728	GO:0043123			13	117	4	4.4923E-05	0.0039835
GO:0032722	GO:0070374			14	37	3	4.5803E-05	0.0040554
GO:0030879	GO:0048839			27	19	3	4.5853E-05	0.0040539
GO:0045471	GO:0051789			70	41	5	4.6205E-05	0.004079
GO:0032729	GO:0042742			17	88	4	4.6646E-05	0.0041119
GO:0016567	GO:0051439			97	71	7	4.6992E-05	0.0041364
GO:0007507	GO:0060021			116	41	6	4.7516E-05	0.0041763
GO:0001889	GO:0007005			59	25	4	4.8054E-05	0.0042174
GO:0001525	GO:0001541			123	39	6	4.9304E-05	0.0043208
GO:0001974	GO:0007005			21	25	3	4.9424E-05	0.0043251
GO:0021766	GO:0045494			25	21	3	4.9424E-05	0.0043188
GO:0007519	GO:0030049			39	38	4	5.0478E-05	0.0044044
GO:0001570	GO:0050880			45	12	3	5.0534E-05	0.0044029
GO:0000087	GO:0031145			93	75	7	5.1164E-05	0.0044514
GO:0045740	GO:0048839			28	19	3	5.1268E-05	0.0044539
GO:0007507	GO:0007568			116	82	8	5.2447E-05	0.0045498
GO:0009790	GO:0030879			111	27	5	5.2735E-05	0.0045682
GO:0021983	GO:0045666			18	30	3	5.3477E-05	0.0046257
GO:0006605	GO:0048167			30	18	3	5.3477E-05	0.0046191
GO:0050731	GO:0050930			46	12	3	5.4008E-05	0.0046583
GO:0050999	GO:0051592			12	46	3	5.4008E-05	0.0046516
GO:0007050	GO:0050821			122	40	6	5.4624E-05	0.0046979
GO:0006979	GO:0014070			104	92	8	5.5042E-05	0.004727
GO:0000082	GO:0030308			130	95	9	5.5158E-05	0.0047303
GO:0008219	GO:0050885			133	23	5	5.5286E-05	0.0047345
GO:0001782	GO:0009791			10	57	3	5.6836E-05	0.0048603
GO:0001657	GO:0051496			37	15	3	5.7048E-05	0.0048714
GO:0001525	GO:0007229			123	58	7	5.7589E-05	0.0049107
GO:0007204	GO:0019221			94	52	6	5.766E-05	0.0049097
GO:0001503	GO:0045669			55	28	4	5.7833E-05	0.0049176
GO:0032496	GO:0051930			107	15	4	5.8924E-05	0.0050032
GO:0001822	GO:0030501			71	22	4	5.8979E-05	0.0050008
GO:0032729	GO:0042110			17	33	3	5.9791E-05	0.0050625
GO:0007179	GO:0007507			62	116	7	6.1248E-05	0.0051785
GO:0007219	GO:0045665			52	30	4	6.128E-05	0.005174
GO:0045766	GO:0051781			40	39	4	6.2004E-05	0.0052278
GO:0007519	GO:0009612			39	40	4	6.2004E-05	0.0052205
GO:0010552	GO:0032760			117	14	4	6.2094E-05	0.0052206
GO:0010552	GO:0032722			117	14	4	6.2094E-05	0.0052133
GO:0007005	GO:0030324			25	63	4	6.2298E-05	0.0052232
GO:0043029	GO:0051789			14	41	3	6.2546E-05	0.0052367
GO:0006814	GO:0015711			118	14	4	6.4199E-05	0.0053676
GO:0045768	GO:0051591			35	45	4	6.4271E-05	0.0053661
GO:0007565	GO:0051384			69	72	6	6.4301E-05	0.0053611
GO:0007507	GO:0030879			116	27	5	6.5141E-05	0.0054237
GO:0045429	GO:0050729			25	23	3	6.5507E-05	0.0054466
GO:0045429	GO:0051897			25	23	3	6.5507E-05	0.0054391
GO:0009791	GO:0030097			57	54	5	6.5831E-05	0.0054584
GO:0009791	GO:0045669			57	28	4	6.662E-05	0.0055162
GO:0045471	GO:0050729			70	23	4	6.7009E-05	0.0055408
GO:0030335	GO:0048286			70	23	4	6.7009E-05	0.0055332
GO:0001657	GO:0030336			37	43	4	6.7027E-05	0.005527
GO:0016567	GO:0031145			97	75	7	6.7081E-05	0.0055239
GO:0010552	GO:0030879			117	27	5	6.7872E-05	0.0055814
GO:0007605	GO:0048839			86	19	4	6.8109E-05	0.0055933
GO:0045086	GO:0050731			13	46	3	6.9891E-05	0.0057318
GO:0019915	GO:0042632			13	46	3	6.9891E-05	0.005724
GO:0030901	GO:0048666			21	28	3	6.9996E-05	0.0057247
GO:0045444	GO:0045494			28	21	3	6.9996E-05	0.0057169
GO:0009612	GO:0014823			40	15	3	7.2263E-05	0.0058941
GO:0007179	GO:0007568			62	82	6	7.3026E-05	0.0059482
GO:0002576	GO:0007179			82	62	6	7.3026E-05	0.0059401
GO:0030335	GO:0031175			70	45	5	7.306E-05	0.0059349
GO:0006469	GO:0048015			47	67	5	7.3162E-05	0.0059351
GO:0007565	GO:0032496			69	107	7	7.3275E-05	0.0059363
GO:0001525	GO:0042730			123	14	4	7.552E-05	0.0061099
GO:0000080	GO:0006363			29	21	3	7.7924E-05	0.0062959
GO:0007219	GO:0050880			52	12	3	7.8179E-05	0.006308
GO:0001570	GO:0001822			45	71	5	7.8226E-05	0.0063033
GO:0007507	GO:0048666			116	28	5	7.8272E-05	0.0062986
GO:0007162	GO:0030335			24	70	4	7.9814E-05	0.0064141
GO:0006413	GO:0006417			27	62	4	8.0078E-05	0.0064267
GO:0045471	GO:0051592			70	46	5	8.1346E-05	0.0065197
GO:0001934	GO:0045471			46	70	5	8.1346E-05	0.006511
GO:0010552	GO:0045669			117	28	5	8.1544E-05	0.0065182
GO:0048565	GO:0051781			16	39	3	8.206E-05	0.0065507
GO:0006749	GO:0045454			26	65	4	8.2714E-05	0.0065942
GO:0030879	GO:0045785			27	23	3	8.2955E-05	0.0066046
GO:0007229	GO:0050776			58	90	6	8.4334E-05	0.0067055
GO:0001822	GO:0048538			71	24	4	8.4388E-05	0.0067009
GO:0032729	GO:0070374			17	37	3	8.4646E-05	0.0067126
GO:0007154	GO:0048839			91	19	4	8.4995E-05	0.0067313
GO:0045739	GO:0045768			18	35	3	8.5526E-05	0.0067644
GO:0001501	GO:0060021			129	41	6	8.6183E-05	0.0068074
GO:0021987	GO:0045494			30	21	3	8.6417E-05	0.006817
GO:0030901	GO:0045165			21	30	3	8.6417E-05	0.006808
GO:0000084	GO:0000086			104	98	8	8.655E-05	0.0068095
GO:0031295	GO:0050731			71	46	5	8.7087E-05	0.0068428
GO:0006974	GO:0045768			94	35	5	8.73E-05	0.0068506
GO:0001934	GO:0070374			46	37	4	8.7644E-05	0.0068686
GO:0032722	GO:0050731			14	46	3	8.8549E-05	0.0069305
GO:0001570	GO:0042127			45	73	5	8.9399E-05	0.0069879
GO:0001503	GO:0050880			55	12	3	9.2541E-05	0.0072241
GO:0001934	GO:0007507			46	116	6	9.2609E-05	0.0072201
GO:0045740	GO:0048286			28	23	3	9.2713E-05	0.0072188
GO:0045444	GO:0051897			28	23	3	9.2713E-05	0.0072094
GO:0045740	GO:0051897			28	23	3	9.2713E-05	0.0072001
GO:0007179	GO:0045740			62	28	4	9.2815E-05	0.0071987
GO:0007179	GO:0045669			62	28	4	9.2815E-05	0.0071894
GO:0001934	GO:0051384			46	72	5	9.3136E-05	0.0072049
GO:0009749	GO:0042552			58	30	4	9.4357E-05	0.00729
GO:0048565	GO:0060021			16	41	3	9.5454E-05	0.0073653
GO:0007219	GO:0008624			52	103	6	9.6295E-05	0.0074206
GO:0001782	GO:0032715			10	11	2	9.7848E-05	0.0075307
GO:0030183	GO:0048536			33	20	3	9.9288E-05	0.0076317
GO:0045665	GO:0048469			30	22	3	9.9777E-05	0.0076595
GO:0042593	GO:0045471			48	70	5	0.00010007	0.0076725
GO:0032496	GO:0032729			107	17	4	0.00010037	0.0076856
GO:0032496	GO:0050715			107	17	4	0.00010037	0.0076759
GO:0010575	GO:0019221			13	52	3	0.00010111	0.0077221
GO:0001657	GO:0021983			37	18	3	0.00010121	0.0077202
GO:0007169	GO:0046777			70	77	6	0.00010185	0.0077592
GO:0006974	GO:0009790			94	111	8	0.0001021	0.0077683
GO:0001570	GO:0030878			45	15	3	0.00010313	0.0078366
GO:0007585	GO:0048286			29	23	3	0.00010319	0.0078315
GO:0014070	GO:0070374			92	37	5	0.00010362	0.0078543
GO:0007568	GO:0030501			82	22	4	0.00010381	0.0078588
GO:0045429	GO:0050796			25	72	4	0.00010532	0.0079627
GO:0045429	GO:0051384			25	72	4	0.00010532	0.0079527
GO:0001934	GO:0051781			46	39	4	0.00010812	0.008154
GO:0050731	GO:0051781			46	39	4	0.00010812	0.0081437
GO:0001541	GO:0050731			39	46	4	0.00010812	0.0081335
GO:0009749	GO:0032967			58	12	3	0.00010853	0.0081541
GO:0009749	GO:0045725			58	12	3	0.00010853	0.0081439
GO:0010552	GO:0032720			117	16	4	0.00011005	0.0082475
GO:0030878	GO:0051216			15	46	3	0.00011018	0.0082474
GO:0031295	GO:0046777			71	77	6	0.0001103	0.008246
GO:0031018	GO:0045666			116	30	5	0.00011057	0.0082557
GO:0001525	GO:0001570			123	45	6	0.00011306	0.0084312
GO:0019221	GO:0045768			52	35	4	0.00011395	0.0084872
GO:0010552	GO:0045165			117	30	5	0.00011516	0.0085668
GO:0010552	GO:0045666			117	30	5	0.00011516	0.0085562
GO:0009790	GO:0030900			111	50	6	0.00011675	0.0086636
GO:0007589	GO:0050880			10	12	2	0.00011733	0.0086956
GO:0000075	GO:0000080			122	29	5	0.00011861	0.0087797
GO:0006935	GO:0007265			119	67	7	0.00011895	0.0087943
GO:0006974	GO:0008156			94	20	4	0.00011939	0.0088153
GO:0001934	GO:0045766			46	40	4	0.00011957	0.0088177
GO:0001657	GO:0048839			37	19	3	0.00011976	0.008821
GO:0007005	GO:0048666			25	28	3	0.00011977	0.0088113
GO:0021766	GO:0045444			25	28	3	0.00011977	0.0088005
GO:0001501	GO:0007179			129	62	7	0.00012014	0.0088171
GO:0000236	GO:0007067			85	161	9	0.00012087	0.0088593
GO:0001570	GO:0060021			45	41	4	0.0001209	0.0088511
GO:0006417	GO:0042552			62	30	4	0.00012261	0.0089655
GO:0002576	GO:0048286			82	23	4	0.00012457	0.0090972
GO:0051092	GO:0060749			67	11	3	0.00012614	0.009201
GO:0043434	GO:0051602			61	12	3	0.00012622	0.0091959
GO:0051591	GO:0060395			45	16	3	0.00012636	0.0091949
GO:0007202	GO:0007611			55	34	4	0.00012655	0.009197
GO:0030324	GO:0045165			63	30	4	0.00013054	0.0094759
GO:0001657	GO:0043524			37	51	4	0.00013174	0.0095513
GO:0051592	GO:0051789			46	41	4	0.00013187	0.0095488
GO:0034097	GO:0045471			51	70	5	0.00013418	0.0097046
GO:0032720	GO:0050731			16	46	3	0.00013499	0.0097519
GO:0045429	GO:0046777			25	77	4	0.0001369	0.0098778
GO:0007517	GO:0030049			95	38	5	0.00013754	0.0099122
GO:0030539	GO:0060021			18	41	3	0.00013798	0.0099314
GO:0031016	GO:0060021			18	41	3	0.00013798	0.0099195
GO:0006469	GO:0007050			47	122	6	0.00013851	0.0099459
GO:0019048	GO:0019079			10	13	2	0.00013856	0.0099376
GO:0007179	GO:0014070			62	92	6	0.00013896	0.0099543
GO:0048839	GO:0051781			19	39	3	0.00014038	0.010044
GO:0007565	GO:0007595			69	28	4	0.00014113	0.010086
GO:0019221	GO:0070374			52	37	4	0.00014219	0.010149
GO:0032735	GO:0045078			12	11	2	0.00014327	0.010214
GO:0032715	GO:0032735			11	12	2	0.00014327	0.010202
GO:0009790	GO:0048167			111	18	4	0.0001471	0.010462
GO:0019221	GO:0045471			52	70	5	0.00014732	0.010466
GO:0007126	GO:0007286			59	33	4	0.00014791	0.010496
GO:0007595	GO:0045471			28	70	4	0.00014928	0.01058
GO:0014070	GO:0045766			92	40	5	0.0001517	0.010739
GO:0006800	GO:0022904			24	83	4	0.00015532	0.010982
GO:0006099	GO:0022904			24	83	4	0.00015532	0.01097
GO:0007568	GO:0051591			82	45	5	0.00015566	0.01098
GO:0010552	GO:0030900			117	50	6	0.00015619	0.011005
GO:0007420	GO:0007507			122	116	9	0.00015995	0.011256
GO:0031018	GO:0050796			116	72	7	0.00016034	0.011271
GO:0001501	GO:0035050			129	16	4	0.00016076	0.011288
GO:0007589	GO:0042730			10	14	2	0.00016153	0.011328
GO:0007519	GO:0043524			39	51	4	0.00016234	0.011371
GO:0048839	GO:0060021			19	41	3	0.00016319	0.011418
GO:0001657	GO:0030901			37	21	3	0.00016319	0.011405
GO:0042742	GO:0050729			88	23	4	0.00016395	0.011444
GO:0001568	GO:0021915			39	20	3	0.00016452	0.011471
GO:0007204	GO:0045766			94	40	5	0.00016794	0.011695
GO:0009791	GO:0043029			57	14	3	0.0001685	0.011721
GO:0032728	GO:0045078			13	11	2	0.00016917	0.011754
GO:0032715	GO:0032728			11	13	2	0.00016917	0.011741
GO:0007595	GO:0045444			28	28	3	0.00016925	0.011732
GO:0021983	GO:0030509			18	44	3	0.00017061	0.011813
GO:0006979	GO:0009636			104	57	6	0.00017072	0.011807
GO:0006310	GO:0006974			63	94	6	0.00017118	0.011825
GO:0010552	GO:0045892			117	96	8	0.00017128	0.011818
GO:0000086	GO:0007018			98	86	7	0.00017136	0.01181
GO:0009615	GO:0032729			123	17	4	0.00017245	0.011872
GO:0030509	GO:0051216			44	46	4	0.00017427	0.011983
GO:0001934	GO:0030509			46	44	4	0.00017427	0.01197
GO:0001889	GO:0032355			59	64	5	0.00017605	0.012078
GO:0030855	GO:0048536			40	20	3	0.00017754	0.012167
GO:0030097	GO:0048873			54	15	3	0.00017822	0.012199
GO:0007565	GO:0032967			69	12	3	0.00018236	0.012468
GO:0001570	GO:0030539			45	18	3	0.0001825	0.012464
GO:0034097	GO:0060395			51	16	3	0.00018392	0.012547
GO:0009790	GO:0048839			111	19	4	0.00018408	0.012543
GO:0010552	GO:0030183			117	33	5	0.00018437	0.012549
GO:0010552	GO:0030182			117	73	7	0.0001846	0.01255
GO:0007219	GO:0007507			52	116	6	0.00018585	0.01262
GO:0030902	GO:0048384			15	10	2	0.00018624	0.012633
GO:0006805	GO:0032496			135	107	9	0.00018652	0.012638
GO:0006413	GO:0042552			27	30	3	0.00018682	0.012644
GO:0007187	GO:0007586			39	53	4	0.00018872	0.012758
GO:0000236	GO:0051439			85	71	6	0.00019106	0.012902
GO:0006310	GO:0030183			63	33	4	0.00019107	0.012888
GO:0006816	GO:0048167			119	18	4	0.00019257	0.012974
GO:0019221	GO:0045766			52	40	4	0.00019358	0.013028
GO:0019221	GO:0043123			52	117	6	0.0001948	0.013095
GO:0007219	GO:0035050			52	16	3	0.00019491	0.013088
GO:0030335	GO:0045165			70	30	4	0.00019685	0.013203
GO:0007584	GO:0007586			73	53	5	0.00019698	0.013197
GO:0008217	GO:0045907			49	17	3	0.00019717	0.013195
GO:0032715	GO:0043029			11	14	2	0.0001972	0.013183
GO:0032760	GO:0045078			14	11	2	0.0001972	0.013168
GO:0030279	GO:0043029			11	14	2	0.0001972	0.013154
GO:0032715	GO:0032760			11	14	2	0.0001972	0.013139
GO:0001568	GO:0009952			39	100	5	0.00019882	0.013232
GO:0009749	GO:0048015			58	67	5	0.00020171	0.01341
GO:0032967	GO:0045987			12	13	2	0.0002028	0.013467
GO:0001541	GO:0030097			39	54	4	0.00020302	0.013467
GO:0006935	GO:0009615			119	123	9	0.00020677	0.013701
GO:0032967	GO:0051384			12	72	3	0.00020698	0.013699
GO:0051384	GO:0051602			72	12	3	0.00020698	0.013684
GO:0006469	GO:0048167			47	18	3	0.00020788	0.013729
GO:0021987	GO:0045444			30	28	3	0.00020864	0.013764
GO:0009952	GO:0016055			100	87	7	0.00020904	0.013775
GO:0043434	GO:0045768			61	35	4	0.00021285	0.01401
GO:0007584	GO:0009268			73	12	3	0.00021565	0.014179
GO:0001657	GO:0048286			37	23	3	0.00021575	0.01417
GO:0001657	GO:0001707			37	23	3	0.00021575	0.014155
GO:0030097	GO:0035050			54	16	3	0.00021816	0.014297
GO:0001568	GO:0060041			39	22	3	0.00022057	0.014439
GO:0009749	GO:0014823			58	15	3	0.00022057	0.014424
GO:0010552	GO:0048839			117	19	4	0.00022556	0.014734
GO:0007243	GO:0007265			93	67	6	0.00022724	0.014828
GO:0008360	GO:0008624			61	103	6	0.00023633	0.015404
GO:0045909	GO:0050880			14	12	2	0.00023638	0.01539
GO:0009612	GO:0030501			40	22	3	0.00023797	0.015477
GO:0006413	GO:0019083			27	82	4	0.00023835	0.015485
GO:0010575	GO:0045086			13	13	2	0.00023942	0.015538
GO:0019915	GO:0045086			13	13	2	0.00023942	0.015521
GO:0009790	GO:0009791			111	57	6	0.00024396	0.015798
GO:0042593	GO:0042632			48	46	4	0.0002451	0.015855
GO:0030335	GO:0045987			70	13	3	0.00024569	0.015876
GO:0007160	GO:0034329			72	88	6	0.00024976	0.016122
GO:0021983	GO:0030900			18	50	3	0.00025009	0.016126
GO:0030539	GO:0030900			18	50	3	0.00025009	0.016108
GO:0008584	GO:0030539			50	18	3	0.00025009	0.016091
GO:0007190	GO:0007204			24	94	4	0.00025141	0.016159
GO:0001541	GO:0048286			39	23	3	0.00025269	0.016224
GO:0001541	GO:0030218			39	23	3	0.00025269	0.016206
GO:0051781	GO:0051897			39	23	3	0.00025269	0.016189
GO:0001782	GO:0006974			10	94	3	0.0002533	0.016211
GO:0006112	GO:0006816			100	119	8	0.00025572	0.016348
GO:0030501	GO:0060021			22	41	3	0.00025624	0.016364
GO:0001501	GO:0031016			129	18	4	0.00026277	0.016763
GO:0006936	GO:0007517			95	95	7	0.00026283	0.01675
GO:0007507	GO:0021915			116	20	4	0.00026934	0.017146
GO:0009749	GO:0048565			58	16	3	0.0002699	0.017163
GO:0007597	GO:0051918			18	10	2	0.00027077	0.0172
GO:0021983	GO:0060173			18	10	2	0.00027077	0.017182
GO:0021549	GO:0030902			12	15	2	0.00027248	0.017273
GO:0014823	GO:0051602			15	12	2	0.00027248	0.017255
GO:0045766	GO:0050729			40	23	3	0.0002726	0.017244
GO:0030855	GO:0048286			40	23	3	0.0002726	0.017226
GO:0007566	GO:0014070			25	92	4	0.00027276	0.017218
GO:0006413	GO:0006415			27	85	4	0.00027378	0.017264
GO:0007568	GO:0019233			82	28	4	0.00027564	0.017363
GO:0002576	GO:0045740			82	28	4	0.00027564	0.017345
GO:0000910	GO:0016567			43	97	5	0.00027581	0.017337
GO:0006919	GO:0051092			62	67	5	0.00027669	0.017375
GO:0001649	GO:0045669			33	28	3	0.00027817	0.017449
GO:0045429	GO:0070374			25	37	3	0.00027818	0.017432
GO:0043029	GO:0045086			14	13	2	0.00027904	0.017467
GO:0010575	GO:0032722			13	14	2	0.00027904	0.017449
GO:0019915	GO:0043029			13	14	2	0.00027904	0.017431
GO:0006928	GO:0045785			101	23	4	0.00027913	0.017419
GO:0030324	GO:0030878			63	15	3	0.00028207	0.017584
GO:0030324	GO:0030902			63	15	3	0.00028207	0.017565
GO:0016337	GO:0050776			72	90	6	0.0002824	0.017568
GO:0007568	GO:0034097			82	51	5	0.00028348	0.017617
GO:0001889	GO:0060395			59	16	3	0.00028397	0.017629
GO:0001889	GO:0030325			59	16	3	0.00028397	0.01761
GO:0001889	GO:0035050			59	16	3	0.00028397	0.017592
GO:0007169	GO:0042110			70	33	4	0.00028744	0.017789
GO:0001649	GO:0030335			33	70	4	0.00028744	0.017771
GO:0007187	GO:0007190			39	24	3	0.00028769	0.017768
GO:0001570	GO:0001974			45	21	3	0.00029352	0.018109
GO:0032715	GO:0050715			11	17	2	0.00029397	0.018118
GO:0032715	GO:0032729			11	17	2	0.00029397	0.0181
GO:0007276	GO:0008585			17	11	2	0.00029397	0.018081
GO:0030879	GO:0045768			27	35	3	0.00029737	0.018272
GO:0007568	GO:0051602			82	12	3	0.00030442	0.018686
GO:0007565	GO:0007611			69	34	4	0.00030591	0.018758
GO:0007160	GO:0030198			72	59	5	0.00030708	0.018811
GO:0016337	GO:0030198			72	59	5	0.00030708	0.018791
GO:0032496	GO:0045766			107	40	5	0.00030827	0.018845
GO:0007507	GO:0009791			116	57	6	0.00030997	0.01893
GO:0032720	GO:0032735			16	12	2	0.00031112	0.01898
GO:0001501	GO:0007517			129	95	8	0.00031199	0.019014
GO:0000087	GO:0051439			93	71	6	0.00031269	0.019038
GO:0008624	GO:0030036			103	119	8	0.00031335	0.019058
GO:0043524	GO:0048839			51	19	3	0.00031344	0.019045
GO:0030509	GO:0060041			44	22	3	0.00031644	0.019208
GO:0007179	GO:0007565			62	69	5	0.0003177	0.019265
GO:0007584	GO:0008202			73	91	6	0.00032346	0.019594
GO:0006631	GO:0019915			77	13	3	0.00032589	0.019721
GO:0007420	GO:0021915			122	20	4	0.00032682	0.019758
GO:0001889	GO:0007584			59	73	5	0.00032758	0.019783
GO:0007204	GO:0008015			94	46	5	0.00032859	0.019824
GO:0001503	GO:0001892			55	18	3	0.0003321	0.020016
GO:0006800	GO:0051789			24	41	3	0.00033408	0.020116
GO:0019221	GO:0050731			52	46	4	0.00033462	0.020128
GO:0006520	GO:0009636			42	57	4	0.00033496	0.020128
GO:0009790	GO:0030501			111	22	4	0.00033505	0.020113
GO:0021915	GO:0060173			20	10	2	0.00033574	0.020135
GO:0001782	GO:0048536			10	20	2	0.00033574	0.020115
GO:0032722	GO:0051384			14	72	3	0.0003375	0.0202
GO:0045909	GO:0051384			14	72	3	0.0003375	0.02018
GO:0006112	GO:0007204			100	94	7	0.0003379	0.020184
GO:0001649	GO:0021987			33	30	3	0.00034256	0.020442
GO:0010212	GO:0030183			30	33	3	0.00034256	0.020421
GO:0007204	GO:0030279			94	11	3	0.00034494	0.020543
GO:0007204	GO:0019933			94	11	3	0.00034494	0.020523
GO:0030324	GO:0030325			63	16	3	0.00034497	0.020504
GO:0021915	GO:0030900			20	50	3	0.00034593	0.020541
GO:0001568	GO:0007179			39	62	4	0.00034697	0.020582
GO:0032880	GO:0045725			17	12	2	0.00035227	0.020876
GO:0006413	GO:0019058			27	91	4	0.00035578	0.021063
GO:0007204	GO:0050796			94	72	6	0.00035771	0.021156
GO:0030501	GO:0051216			22	46	3	0.00036124	0.021344
GO:0030324	GO:0045471			63	70	5	0.00036635	0.021625
GO:0001541	GO:0030324			39	63	4	0.00036904	0.021762
GO:0030324	GO:0051781			63	39	4	0.00036904	0.021741
GO:0001568	GO:0030324			39	63	4	0.00036904	0.021719
GO:0009791	GO:0031016			57	18	3	0.00036921	0.021708
GO:0006979	GO:0048538			104	24	4	0.0003706	0.021768
GO:0014070	GO:0030879			92	27	4	0.00037099	0.02177
GO:0030838	GO:0051496			14	15	2	0.00037478	0.021971
GO:0006006	GO:0051384			95	72	6	0.00037879	0.022184
GO:0006928	GO:0006936			101	95	7	0.00038329	0.022426
GO:0030335	GO:0051496			70	15	3	0.00038537	0.022526
GO:0030335	GO:0048873			70	15	3	0.00038537	0.022504
GO:0006413	GO:0006414			27	93	4	0.00038665	0.022557
GO:0007179	GO:0009790			62	111	6	0.0003879	0.022608
GO:0001657	GO:0045669			37	28	3	0.00039198	0.022823
GO:0032355	GO:0051781			64	39	4	0.00039209	0.022808
GO:0007568	GO:0045086			82	13	3	0.00039246	0.022807
GO:0032735	GO:0050776			12	90	3	0.00040076	0.023267
GO:0007218	GO:0007586			85	53	5	0.00040201	0.023317
GO:0001525	GO:0070374			123	37	5	0.00040503	0.023469
GO:0001525	GO:0001974			123	21	4	0.00041098	0.023791
GO:0001541	GO:0006413			39	27	3	0.00041104	0.023772
GO:0007519	GO:0030879			39	27	3	0.00041104	0.023749
GO:0050729	GO:0050731			23	46	3	0.00041354	0.023871
GO:0048286	GO:0050731			23	46	3	0.00041354	0.023848
GO:0001934	GO:0032755			46	23	3	0.00041354	0.023825
GO:0032720	GO:0051092			16	67	3	0.00041386	0.02382
GO:0008585	GO:0009952			11	100	3	0.00041399	0.023805
GO:0006112	GO:0019933			100	11	3	0.00041399	0.023782
GO:0008544	GO:0034329			79	88	6	0.00041459	0.023794
GO:0000086	GO:0051439			98	71	6	0.00041518	0.023805
GO:0045086	GO:0050715			13	17	2	0.00041573	0.023814
GO:0002088	GO:0030324			17	63	3	0.00041624	0.02382
GO:0032720	GO:0032722			16	14	2	0.00042784	0.02446
GO:0032760	GO:0050766			14	16	2	0.00042784	0.024437
GO:0014070	GO:0045740			92	28	4	0.00042855	0.024454
GO:0032355	GO:0045907			64	17	3	0.00043606	0.02486
GO:0006940	GO:0007218			13	85	3	0.00043631	0.02485
GO:0009636	GO:0051591			57	45	4	0.00043796	0.024921
GO:0032967	GO:0048839			12	19	2	0.00044209	0.025132
GO:0009612	GO:0030879			40	27	3	0.00044324	0.025173
GO:0007219	GO:0022008			52	21	3	0.00045108	0.025595
GO:0007565	GO:0048565			69	16	3	0.0004514	0.025588
GO:0007040	GO:0008219			20	133	4	0.00045435	0.025731
GO:0007187	GO:0019233			39	28	3	0.00045861	0.025948
GO:0008156	GO:0045216			20	55	3	0.00045889	0.025939
GO:0010552	GO:0030855			117	40	5	0.00046622	0.026329
GO:0042593	GO:0051897			48	23	3	0.0004692	0.026472
GO:0030308	GO:0050880			95	12	3	0.00046992	0.026488
GO:0030325	GO:0030335			16	70	3	0.00047096	0.026522
GO:0009790	GO:0048538			111	24	4	0.0004751	0.02673
GO:0030879	GO:0060021			27	41	3	0.00047702	0.026813
GO:0007568	GO:0009636			82	57	5	0.00047865	0.026879
GO:0001657	GO:0043010			37	30	3	0.00048231	0.027059
GO:0001657	GO:0045666			37	30	3	0.00048231	0.027034
GO:0001657	GO:0045165			37	30	3	0.00048231	0.027009
GO:0032729	GO:0032760			17	14	2	0.00048433	0.027097
GO:0032496	GO:0050728			107	25	4	0.00048613	0.027172
GO:0001782	GO:0048538			10	24	2	0.00048624	0.027153
GO:0007265	GO:0030335			67	70	5	0.00048825	0.02724
GO:0007169	GO:0007265			70	67	5	0.00048825	0.027215
GO:0010552	GO:0050729			117	23	4	0.00048968	0.027269
GO:0010552	GO:0051897			117	23	4	0.00048968	0.027244
GO:0010552	GO:0048286			117	23	4	0.00048968	0.027219
GO:0008156	GO:0032967			20	12	2	0.00049075	0.027253
GO:0001822	GO:0060395			71	16	3	0.00049106	0.027245
GO:0001889	GO:0007420			59	122	6	0.00049129	0.027232
GO:0030878	GO:0035050			15	16	2	0.00049301	0.027302
GO:0009612	GO:0019233			40	28	3	0.00049449	0.027359
GO:0030279	GO:0030501			11	22	2	0.00049721	0.027484
GO:0008585	GO:0030501			11	22	2	0.00049721	0.027459
GO:0032729	GO:0051092			17	67	3	0.00049916	0.027541
GO:0001889	GO:0051591			59	45	4	0.00049998	0.027561
GO:0006469	GO:0030819			47	24	3	0.00050144	0.027617
GO:0006469	GO:0007190			47	24	3	0.00050144	0.027591
GO:0007507	GO:0051789			116	41	5	0.00050378	0.027695
GO:0007154	GO:0007219			91	52	5	0.00050407	0.027685
GO:0032496	GO:0032715			107	11	3	0.00050515	0.027719
GO:0007179	GO:0030336			62	43	4	0.00050718	0.027805
GO:0001934	GO:0009749			46	58	4	0.00050972	0.027919
GO:0006749	GO:0006979			26	104	4	0.00050978	0.027897
GO:0009952	GO:0030879			100	27	4	0.00050991	0.027878
GO:0009791	GO:0048536			57	20	3	0.00050996	0.027856
GO:0001525	GO:0030198			123	59	6	0.00051318	0.028006
GO:0007179	GO:0010552			62	117	6	0.00051447	0.028051
GO:0001525	GO:0002576			123	82	7	0.0005164	0.028131
GO:0030539	GO:0032355			18	64	3	0.00051991	0.028296
GO:0014070	GO:0019221			92	52	5	0.0005301	0.028825
GO:0045669	GO:0060021			28	41	3	0.00053212	0.028908
GO:0001934	GO:0045429			46	25	3	0.00053221	0.028887
GO:0045429	GO:0050731			25	46	3	0.00053221	0.028861
GO:0030097	GO:0030900			54	50	4	0.00053429	0.028948
GO:0006112	GO:0042593			100	48	5	0.00053488	0.028953
GO:0001974	GO:0050930			21	12	2	0.0005419	0.029307
GO:0048286	GO:0060749			23	11	2	0.0005441	0.0294
GO:0032715	GO:0050729			11	23	2	0.0005441	0.029373
GO:0001889	GO:0001934			59	46	4	0.00054421	0.029353
GO:0007597	GO:0042730			18	14	2	0.00054426	0.029329
GO:0045454	GO:0055086			65	74	5	0.00054867	0.02954
GO:0010575	GO:0014070			13	92	3	0.00055063	0.029619
GO:0014070	GO:0045987			92	13	3	0.00055063	0.029593
GO:0014070	GO:0045086			92	13	3	0.00055063	0.029566
GO:0032880	GO:0048873			17	15	2	0.00055806	0.029938
GO:0050715	GO:0051930			17	15	2	0.00055806	0.029912
GO:0045907	GO:0051496			17	15	2	0.00055806	0.029885
GO:0000086	GO:0031145			98	75	6	0.00055838	0.029875
GO:0007179	GO:0048839			62	19	3	0.00055873	0.029867
GO:0043524	GO:0050885			51	23	3	0.00056136	0.029981
GO:0007507	GO:0048538			116	24	4	0.00056162	0.029969
GO:0001541	GO:0042552			39	30	3	0.00056406	0.030072
GO:0045471	GO:0045907			70	17	3	0.00056784	0.030247
GO:0042446	GO:0051591			61	45	4	0.00056801	0.030229
GO:0007243	GO:0035329			93	13	3	0.00056838	0.030222
GO:0006897	GO:0042632			106	46	5	0.00057253	0.030416
GO:0007050	GO:0051897			122	23	4	0.00057394	0.030463
GO:0007050	GO:0045785			122	23	4	0.00057394	0.030436
GO:0030097	GO:0048469			54	22	3	0.00058085	0.030776
GO:0001568	GO:0001822			39	71	4	0.00058326	0.030876
GO:0030324	GO:0048839			63	19	3	0.00058567	0.030976
GO:0007204	GO:0045987			94	13	3	0.00058649	0.030993
GO:0007204	GO:0010575			94	13	3	0.00058649	0.030966
GO:0030819	GO:0060135			24	11	2	0.00059306	0.031285
GO:0019933	GO:0030819			11	24	2	0.00059306	0.031257
GO:0006800	GO:0030279			24	11	2	0.00059306	0.03123
GO:0001501	GO:0048469			129	22	4	0.00059369	0.031236
GO:0001824	GO:0001890			12	22	2	0.00059553	0.031305
GO:0007169	GO:0030335			70	70	5	0.00059805	0.03141
GO:0009612	GO:0030335			40	70	4	0.00060943	0.03198
GO:0032722	GO:0042742			14	88	3	0.00060949	0.031955
GO:0000075	GO:0000236			122	85	7	0.00061162	0.032038
GO:0030501	GO:0045216			22	55	3	0.00061312	0.032089
GO:0007420	GO:0009790			122	111	8	0.00061482	0.03215
GO:0001568	GO:0007160			39	72	4	0.00061514	0.032139
GO:0006979	GO:0051384			104	72	6	0.00061553	0.032131
GO:0045907	GO:0051384			17	72	3	0.00061684	0.032171
GO:0007219	GO:0030097			52	54	4	0.00062104	0.032363
GO:0045216	GO:0050776			55	90	5	0.00062229	0.0324
GO:0007507	GO:0010552			116	117	8	0.00062418	0.03247
GO:0030878	GO:0031016			15	18	2	0.00062705	0.032591
GO:0030902	GO:0031016			15	18	2	0.00062705	0.032563
GO:0006821	GO:0008272			18	15	2	0.00062705	0.032535
GO:0021983	GO:0030902			18	15	2	0.00062705	0.032506
GO:0007507	GO:0030336			116	43	5	0.00063049	0.032657
GO:0014823	GO:0022904			15	83	3	0.00063623	0.032925
GO:0001649	GO:0001657			33	37	3	0.0006412	0.033154
GO:0007566	GO:0008217			25	49	3	0.00064146	0.033139
GO:0002088	GO:0030182			17	73	3	0.00064232	0.033155
GO:0001501	GO:0060173			129	10	3	0.00064342	0.033183
GO:0007566	GO:0060135			25	11	2	0.00064409	0.033189
GO:0032715	GO:0045429			11	25	2	0.00064409	0.033161
GO:0009952	GO:0030900			100	50	5	0.00064727	0.033296
GO:0001568	GO:0042127			39	73	4	0.00064823	0.033317
GO:0045725	GO:0051897			12	23	2	0.00065163	0.033463
GO:0032967	GO:0048286			12	23	2	0.00065163	0.033434
GO:0046677	GO:0051789			30	41	3	0.00065419	0.033537
GO:0043010	GO:0060021			30	41	3	0.00065419	0.033508
GO:0032715	GO:0043123			11	117	3	0.00065642	0.033594
GO:0043123	GO:0060749			117	11	3	0.00065642	0.033565
GO:0030097	GO:0030218			54	23	3	0.00066439	0.033944
GO:0032496	GO:0051602			107	12	3	0.00066616	0.034005
GO:0016525	GO:0045766			31	40	3	0.00067058	0.034202
GO:0001525	GO:0007179			123	62	6	0.00067115	0.034202
GO:0016042	GO:0070328			91	14	3	0.00067238	0.034236
GO:0006090	GO:0015711			20	14	2	0.00067436	0.034307
GO:0043029	GO:0048536			14	20	2	0.00067436	0.034278
GO:0010552	GO:0021766			117	25	4	0.00068196	0.034635
GO:0043123	GO:0045429			117	25	4	0.00068196	0.034606
GO:0006805	GO:0009636			135	57	6	0.00069784	0.035382
GO:0001934	GO:0030324			46	63	4	0.00069891	0.035406
GO:0030878	GO:0048839			15	19	2	0.00069996	0.03543
GO:0001503	GO:0051897			55	23	3	0.00070123	0.035464
GO:0001503	GO:0001707			55	23	3	0.00070123	0.035434
GO:0007018	GO:0007067			86	161	8	0.00070207	0.035447
GO:0008219	GO:0019048			133	10	3	0.00070354	0.035491
GO:0000910	GO:0030036			43	119	5	0.00070838	0.035705
GO:0030036	GO:0030336			119	43	5	0.00070838	0.035675
GO:0009791	GO:0043524			57	51	4	0.00070874	0.035663
GO:0006099	GO:0010510			24	12	2	0.0007102	0.035707
GO:0030325	GO:0030539			16	18	2	0.00071555	0.035946
GO:0021983	GO:0030325			18	16	2	0.00071555	0.035916
GO:0031016	GO:0035050			18	16	2	0.00071555	0.035886
GO:0001892	GO:0035050			18	16	2	0.00071555	0.035856
GO:0007229	GO:0034329			58	88	5	0.00071801	0.035949
GO:0007005	GO:0043524			25	51	3	0.00072168	0.036103
GO:0007202	GO:0007243			55	93	5	0.00072303	0.03614
GO:0007507	GO:0014070			116	92	7	0.00072878	0.036397
GO:0007417	GO:0042552			99	30	4	0.00074218	0.037036
GO:0001974	GO:0045909			21	14	2	0.0007445	0.037121
GO:0001974	GO:0007263			21	14	2	0.0007445	0.03709
GO:0001934	GO:0045444			46	28	3	0.0007478	0.037223
GO:0001934	GO:0045669			46	28	3	0.0007478	0.037192
GO:0007568	GO:0048565			82	16	3	0.00074943	0.037242
GO:0001889	GO:0048469			59	22	3	0.00075366	0.037422
GO:0030097	GO:0048538			54	24	3	0.00075522	0.037468
GO:0043010	GO:0060173			30	10	2	0.0007629	0.037818
GO:0032755	GO:0045086			23	13	2	0.00076859	0.038069
GO:0019915	GO:0050885			13	23	2	0.00076859	0.038037
GO:0019915	GO:0050729			13	23	2	0.00076859	0.038006
GO:0045086	GO:0050729			13	23	2	0.00076859	0.037975
GO:0007566	GO:0051602			25	12	2	0.00077124	0.038074
GO:0007005	GO:0051602			25	12	2	0.00077124	0.038043
GO:0021915	GO:0030902			20	15	2	0.00077679	0.038285
GO:0009791	GO:0048286			57	23	3	0.00077878	0.038352
GO:0009636	GO:0050729			57	23	3	0.00077878	0.038321
GO:0006338	GO:0009790			47	111	5	0.00078122	0.038409
GO:0030182	GO:0060021			73	41	4	0.00078583	0.038604
GO:0008217	GO:0042446			49	61	4	0.00078727	0.038643
GO:0030324	GO:0030901			63	21	3	0.00079373	0.038929
GO:0001525	GO:0032355			123	64	6	0.00079579	0.038998
GO:0048565	GO:0048839			16	19	2	0.00079868	0.039107
GO:0030336	GO:0045471			43	70	4	0.00080483	0.039376
GO:0048666	GO:0060135			28	11	2	0.00080949	0.039572
GO:0008585	GO:0045669			11	28	2	0.00080949	0.03954
GO:0007589	GO:0016525			10	31	2	0.0008149	0.039772
GO:0016525	GO:0051918			31	10	2	0.0008149	0.039739
GO:0001649	GO:0014070			33	92	4	0.00081509	0.039716
GO:0007517	GO:0008016			95	32	4	0.00081645	0.03975
GO:0030501	GO:0043029			22	14	2	0.00081803	0.039795
GO:0007204	GO:0007507			94	116	7	0.00082896	0.040294
GO:0031018	GO:0045725			116	12	3	0.00084336	0.040961
GO:0010575	GO:0032496			13	107	3	0.00085653	0.041567
GO:0014070	GO:0014823			92	15	3	0.00085967	0.041686
GO:0010552	GO:0032967			117	12	3	0.00086473	0.041897
GO:0006006	GO:0015758			95	56	5	0.00086561	0.041906
GO:0019048	GO:0019882			10	32	2	0.00086857	0.042015
GO:0009790	GO:0048666			111	28	4	0.00087239	0.042166
GO:0009968	GO:0032355			48	64	4	0.00087288	0.042156
GO:0032355	GO:0042593			64	48	4	0.00087288	0.042122
GO:0001934	GO:0051092			46	67	4	0.00088249	0.042551
GO:0050731	GO:0051092			46	67	4	0.00088249	0.042517
GO:0008156	GO:0048565			20	16	2	0.00088626	0.042665
GO:0006413	GO:0031018			27	116	4	0.00089314	0.042962
GO:0043029	GO:0050729			14	23	2	0.00089492	0.043013
GO:0032755	GO:0045909			23	14	2	0.00089492	0.042979
GO:0016337	GO:0030336			72	43	4	0.00089515	0.042955
GO:0010552	GO:0050731			117	46	5	0.0008977	0.043043
GO:0001657	GO:0070374			37	37	3	0.00090013	0.043125
GO:0008217	GO:0019233			49	28	3	0.00090044	0.043106
GO:0007568	GO:0045907			82	17	3	0.00090245	0.043168
GO:0007565	GO:0051591			69	45	4	0.00090684	0.043343
GO:0045429	GO:0045987			25	13	2	0.00090949	0.043435
GO:0007566	GO:0010575			25	13	2	0.00090949	0.0434
GO:0010575	GO:0045429			13	25	2	0.00090949	0.043366
GO:0032728	GO:0045429			13	25	2	0.00090949	0.043331
GO:0030539	GO:0031016			18	18	2	0.00090959	0.043302
GO:0021983	GO:0031016			18	18	2	0.00090959	0.043267
GO:0006928	GO:0030838			101	14	3	0.00091164	0.043331
GO:0030324	GO:0048469			63	22	3	0.00091326	0.043373
GO:0043434	GO:0043524			61	51	4	0.00091674	0.043504
GO:0045666	GO:0051216			30	46	3	0.00091839	0.043548
GO:0009790	GO:0042127			111	73	6	0.00093457	0.04428
GO:0008219	GO:0048538			133	24	4	0.00094019	0.044511
GO:0030073	GO:0030902			22	15	2	0.0009421	0.044567
GO:0007507	GO:0045471			116	70	6	0.00094265	0.044558
GO:0030308	GO:0051496			95	15	3	0.00094392	0.044582
GO:0001570	GO:0016525			45	31	3	0.00094897	0.044786
GO:0015758	GO:0045429			56	25	3	0.00094952	0.044777
GO:0008360	GO:0048286			61	23	3	0.00094984	0.044756
GO:0043434	GO:0050729			61	23	3	0.00094984	0.044721
GO:0030900	GO:0048666			50	28	3	0.00095539	0.044948
GO:0030501	GO:0032355			22	64	3	0.00095625	0.044953
GO:0009612	GO:0045768			40	35	3	0.00096127	0.045153
GO:0019233	GO:0051602			28	12	2	0.00096902	0.045482
GO:0032967	GO:0045740			12	28	2	0.00096902	0.045446
GO:0032967	GO:0045669			12	28	2	0.00096902	0.045411
GO:0001822	GO:0021915			71	20	3	0.00097134	0.045484
GO:0006800	GO:0043029			24	14	2	0.00097518	0.045628
GO:0006417	GO:0016070			62	88	5	0.00097535	0.045601
GO:0001974	GO:0035050			21	16	2	0.00097826	0.045701
GO:0007420	GO:0031175			122	45	5	0.00097965	0.04573
GO:0043123	GO:0045471			117	70	6	0.00098596	0.045989
GO:0032496	GO:0046677			107	30	4	0.00099384	0.046321
GO:0006919	GO:0032755			62	23	3	0.00099603	0.046387
GO:0002088	GO:0021915			17	20	2	0.0010027	0.046663
GO:0007568	GO:0051092			82	67	5	0.0010088	0.046909
GO:0016525	GO:0051216			31	46	3	0.0010122	0.04703
GO:0034097	GO:0045669			51	28	3	0.0010124	0.047005
GO:0006006	GO:0009749			95	58	5	0.0010167	0.047168
GO:0008104	GO:0016197			53	27	3	0.0010168	0.047137
GO:0001707	GO:0051496			23	15	2	0.0010306	0.047736
GO:0045785	GO:0051496			23	15	2	0.0010306	0.047699
GO:0030324	GO:0034097			63	51	4	0.0010354	0.047886
GO:0006885	GO:0007605			17	86	3	0.0010367	0.047909
GO:0030335	GO:0050731			70	46	4	0.0010408	0.048062
GO:0001707	GO:0030324			23	63	3	0.0010436	0.048155
GO:0014070	GO:0060395			92	16	3	0.0010481	0.048327
GO:0000075	GO:0000087			122	93	7	0.0010482	0.048294
GO:0001568	GO:0001657			39	37	3	0.0010512	0.048391
GO:0001541	GO:0001657			39	37	3	0.0010512	0.048354
GO:0021915	GO:0030182			20	73	3	0.0010532	0.048411
GO:0007588	GO:0050909			38	38	3	0.0010533	0.048381
GO:0045429	GO:0045909			25	14	2	0.0010588	0.048593
GO:0045453	GO:0050728			14	25	2	0.0010588	0.048556
GO:0010552	GO:0048666			117	28	4	0.0010625	0.048689
GO:0019221	GO:0045669			52	28	3	0.0010716	0.049068
GO:0060041	GO:0060395			22	16	2	0.0010747	0.049172
GO:0030501	GO:0048565			22	16	2	0.0010747	0.049134
GO:0001890	GO:0060395			22	16	2	0.0010747	0.049097
GO:0001503	GO:0030198			55	59	4	0.0010758	0.049112
GO:0032496	GO:0045909			107	14	3	0.0010782	0.049184
GO:0007548	GO:0042446			24	61	3	0.0010789	0.049178
GO:0006940	GO:0007507			13	116	3	0.0010833	0.049343
GO:0010552	GO:0042593			117	48	5	0.0010924	0.049717
GO:0032355	GO:0051897			64	23	3	0.0010926	0.049691
GO:0048484
GO:0042127
GO:0008624
GO:0007219
GO:0006006
GO:0031018
GO:0006730
GO:0008219
GO:0019079
GO:0042391
GO:0055086
GO:0006869
GO:0007179
GO:0042552
GO:0048538
GO:0048469
GO:0007162
GO:0007519
GO:0060135
GO:0006936
GO:0050930
GO:0032092
GO:0051592
GO:0030878
GO:0051602
GO:0051930
GO:0008584
GO:0007243
GO:0030335
GO:0007169
GO:0030902
GO:0006833
GO:0032312
GO:0016567
GO:0042730
GO:0043010
GO:0007589
GO:0070328
GO:0045987
GO:0007602
GO:0006631
GO:0043029
GO:0006749
GO:0006099
GO:0030521
GO:0007338
GO:0008104
GO:0007595
GO:0007218
GO:0006363
GO:0014070
GO:0051084
GO:0045444
GO:0019221
GO:0000084
GO:0043473
GO:0031295
GO:0016042
GO:0030308
GO:0031016
GO:0017157
GO:0001525
GO:0008202
GO:0050776
GO:0007154
GO:0006935
GO:0032091
GO:0006417
GO:0045429
GO:0021987
GO:0006974
GO:0008585
GO:0010575
GO:0030336
GO:0007269
GO:0048565
GO:0030901
GO:0032313
GO:0016055
GO:0030325
GO:0000216
GO:0007586
GO:0019083
GO:0034329
GO:0001568
GO:0007204
GO:0009653
GO:0042593
GO:0007194
GO:0051897
GO:0048384
GO:0008016
GO:0042110
GO:0009952
GO:0002088
GO:0000087
GO:0030183
GO:0006928
GO:0000075
GO:0006800
GO:0060749
GO:0006369
GO:0032880
GO:0045078
GO:0008156
GO:0000086
GO:0007422
GO:0051918
GO:0001974
GO:0045453
GO:0048839
GO:0007160
GO:0043123
GO:0006461
GO:0050728
GO:0042632
GO:0032729
GO:0006940
GO:0045909
GO:0007568
GO:0045785
GO:0030900
GO:0030324
GO:0021549
GO:0006338
GO:0030501
GO:0001816
GO:0007263
GO:0048286
GO:0015711
GO:0031145
GO:0002576
GO:0006333
GO:0021915
GO:0001934
GO:0007040
GO:0030198
GO:0006897
GO:0035329
GO:0015721
GO:0030182
GO:0045086
GO:0007517
GO:0030097
GO:0022904
GO:0045669
GO:0008217
GO:0006069
GO:0051439
GO:0001657
GO:0001892
GO:0035050
GO:0009615
GO:0032720
GO:0042157
GO:0051028
GO:0006865
GO:0045725
GO:0032715
GO:0030509
GO:0030049
GO:0019933
GO:0048873
GO:0060395
GO:0051384
GO:0006821
GO:0007566
GO:0050999
GO:0019722
GO:0007202
GO:0007067
GO:0006469
GO:0006921
GO:0007623
GO:0006486
GO:0045892
GO:0015758
GO:0019915
GO:0007265
GO:0032728
GO:0032755
GO:0043434
GO:0007126
GO:0007420
GO:0007229
GO:0045216
GO:0006919
GO:0007005
GO:0007286
GO:0050796
GO:0010212
GO:0006090
GO:0006979
GO:0051216
GO:0009790
GO:0050731
GO:0006814
GO:0050885
GO:0009268
GO:0008277
GO:0007565
GO:0048666
GO:0016998
GO:0022008
GO:0006885
GO:0009411
GO:0016070
GO:0007276
GO:0030838
GO:0007611
GO:0045666
GO:0007507
GO:0030073
GO:0016049
GO:0008015
GO:0007548
GO:0010552
GO:0009755
GO:0046320
GO:0035023
GO:0032735
GO:0009636
GO:0045907
GO:0045454
GO:0007588
GO:0032722
GO:0042254
GO:0016197
GO:0051789
GO:0060021
GO:0021983
GO:0051092
GO:0048536
GO:0070374
GO:0051496
GO:0007059
GO:0042742
GO:0007018
GO:0030218
GO:0006112
GO:0009791
GO:0001707
GO:0045768
GO:0009968
GO:0031175
GO:0006805
GO:0045494
GO:0006605
GO:0007190
GO:0000080
GO:0001503
GO:0006334
GO:0001822
GO:0007187
GO:0019882
GO:0048015
GO:0006892
GO:0001782
GO:0050821
GO:0006413
GO:0051591
GO:0051781
GO:0051693
GO:0006520
GO:0048167
GO:0010827
GO:0046777
GO:0007050
GO:0030036
GO:0050729
GO:0045471
GO:0019233
GO:0007417
GO:0006816
GO:0031640
GO:0006364
GO:0030318
GO:0045730
GO:0009749
GO:0000387
GO:0010510
GO:0032967
GO:0030279
GO:0001649
GO:0001890
GO:0045739
GO:0043524
GO:0009612
GO:0019058
GO:0006888
GO:0006414
GO:0060041
GO:0046928
GO:0006521
GO:0034097
GO:0045740
GO:0007026
GO:0007585
GO:0042446
GO:0030855
GO:0048485
GO:0000910
GO:0007416
GO:0050880
GO:0050715
GO:0001889
GO:0045766
GO:0007597
GO:0051928
GO:0030539
GO:0006766
GO:0032496
GO:0007605
GO:0021766
GO:0001541
GO:0030574
GO:0006879
GO:0050909
GO:0000082
GO:0001501
GO:0031424
GO:0001824
GO:0045665
GO:0014823
GO:0030819
GO:0032355
GO:0016525
GO:0019059
GO:0006310
GO:0006415
GO:0030879
GO:0046677
GO:0032760
GO:0000236
GO:0001570
GO:0016337
GO:0006959
GO:0060173
GO:0006914
GO:0008360
GO:0008544
GO:0050766
GO:0019048
GO:0045165
GO:0001659
GO:0008272
GO:0007584
