# Supplementary material for: Multi-Edge Gene Set Networks Reveal Novel Insights into Global Relationships between Biological Themes
Source: PLoS One. 2012 Sep 13;7(9):e45211. doi: 10.1371/journal.pone.0045211 (PMC3441533; doi:10.1371/journal.pone.0045211)
Supplement: File S2 — Archived GO co-membership gene set networks using an expected cardinality threshold of 100. A zip archive of tab-delimited text files containing co-membership gene set network nodes, edges, and associate p-values per GO namespace. (ZIP) [file pone.0045211.s007.zip › cellular_component_100_10_200.corrected.tab]

term1_id	term2_id	term1_name	term2_name	term1_members	term2_members	co_membership	p_value	benjamini_p_value
GO:0000786	GO:0005694			65	136	60	1.7641E-90	1.3453E-86
GO:0014069	GO:0045211			77	151	53	8.8414E-63	3.3712E-59
GO:0005777	GO:0005778			92	40	37	3.4862E-62	8.862E-59
GO:0005777	GO:0005782			92	31	28	7.6528E-46	1.459E-42
GO:0034361	GO:0042627			20	12	12	1.4706E-30	2.2429E-27
GO:0016323	GO:0016324			116	167	35	4.3418E-23	5.5184E-20
GO:0005778	GO:0005779			40	12	11	1.1544E-22	1.2576E-19
GO:0034707	GO:0045211			55	151	24	1.7867E-21	1.7032E-18
GO:0005643	GO:0031965			67	111	23	5.5332E-21	4.6885E-18
GO:0030496	GO:0032154			39	28	13	9.8565E-21	7.5166E-18
GO:0034361	GO:0034364			20	19	10	2.744E-20	1.9023E-17
GO:0005769	GO:0055037			104	28	16	9.5193E-20	6.0495E-17
GO:0005777	GO:0005779			92	12	11	2.6542E-18	1.557E-15
GO:0005764	GO:0005770			158	49	21	2.9454E-18	1.6044E-15
GO:0034361	GO:0034362			20	12	8	2.0848E-17	1.0599E-14
GO:0005769	GO:0005770			104	49	17	2.8311E-16	1.3494E-13
GO:0030426	GO:0043025			60	145	20	1.2107E-15	5.4311E-13
GO:0005635	GO:0031965			99	111	22	1.4623E-15	6.1954E-13
GO:0042734	GO:0045211			39	151	17	1.8933E-15	7.5991E-13
GO:0005635	GO:0005643			99	67	18	2.3934E-15	9.1261E-13
GO:0014069	GO:0019717			77	93	18	1.0928E-14	3.9685E-12
GO:0005819	GO:0030496			95	39	14	2.2698E-14	7.8681E-12
GO:0000922	GO:0005815			54	89	15	6.9975E-14	2.3201E-11
GO:0016324	GO:0031526			167	32	15	1.1192E-13	3.5563E-11
GO:0005765	GO:0005770			109	49	15	3.1624E-13	9.6464E-11
GO:0032587	GO:0042995			29	99	12	4.0643E-13	1.1921E-10
GO:0005788	GO:0005796			97	23	11	4.5103E-13	1.2739E-10
GO:0005765	GO:0010008			109	105	20	5.2258E-13	1.4233E-10
GO:0030288	GO:0045211			10	151	9	6.039E-13	1.5881E-10
GO:0005759	GO:0042645			187	32	15	6.0723E-13	1.5436E-10
GO:0034364	GO:0042627			19	12	6	2.7629E-12	6.7967E-10
GO:0043195	GO:0043204			26	32	8	5.0738E-12	1.2091E-09
GO:0005764	GO:0005765			158	109	22	2.3576E-11	5.4483E-09
GO:0030173	GO:0032580			45	65	11	2.5649E-11	5.753E-09
GO:0019717	GO:0045211			93	151	20	2.5975E-11	5.6597E-09
GO:0005604	GO:0031012			62	114	15	2.7753E-11	5.8789E-09
GO:0015030	GO:0016607			44	113	13	3.5704E-11	7.3588E-09
GO:0034362	GO:0042627			12	12	5	4.9959E-11	1.0026E-08
GO:0005793	GO:0033116			39	19	7	1.3031E-10	2.5481E-08
GO:0016529	GO:0033017			23	17	6	1.3472E-10	2.5685E-08
GO:0005778	GO:0005782			40	31	8	1.7586E-10	3.2711E-08
GO:0014069	GO:0043025			77	145	17	3.0411E-10	5.5217E-08
GO:0000777	GO:0005819			61	95	13	3.4211E-10	6.0672E-08
GO:0030426	GO:0042995			60	99	13	4.6617E-10	8.0796E-08
GO:0016324	GO:0031528			167	12	8	1.8511E-09	3.1371E-07
GO:0005815	GO:0005819			89	95	14	4.7043E-09	7.7989E-07
GO:0014069	GO:0030288			77	10	6	5.2649E-09	8.5426E-07
GO:0001725	GO:0005925			28	99	9	5.8807E-09	9.343E-07
GO:0001725	GO:0032154			28	28	6	1.4424E-08	2.2449E-06
GO:0001725	GO:0015629			28	152	10	1.6671E-08	2.5427E-06
GO:0030016	GO:0030017			16	26	5	2.2091E-08	3.3033E-06
GO:0016529	GO:0030315			23	19	5	2.9961E-08	4.3938E-06
GO:0005925	GO:0015629			99	152	17	3.7262E-08	5.3615E-06
GO:0016235	GO:0045111			15	31	5	3.9009E-08	5.509E-06
GO:0000777	GO:0000922			61	54	9	3.9753E-08	5.512E-06
GO:0005581	GO:0031012			22	114	8	4.3605E-08	5.9381E-06
GO:0043025	GO:0043198			145	18	8	4.4173E-08	5.9099E-06
GO:0009925	GO:0016324			22	167	9	5.0733E-08	6.6705E-06
GO:0019898	GO:0031225			32	113	9	7.1282E-08	9.2135E-06
GO:0014069	GO:0042734			77	39	8	2.802E-07	3.5613E-05
GO:0019717	GO:0030426			93	60	10	4.1181E-07	5.1483E-05
GO:0000777	GO:0030496			61	39	7	8.5721E-07	0.00010544
GO:0019717	GO:0030288			93	10	5	9.6651E-07	0.00011699
GO:0000775	GO:0000785			52	93	9	1.1654E-06	0.00013886
GO:0043025	GO:0043195			145	26	8	1.2544E-06	0.00014717
GO:0005819	GO:0032154			95	28	7	1.6296E-06	0.00018829
GO:0043195	GO:0045211			26	151	8	1.7094E-06	0.00019456
GO:0000777	GO:0032154			61	28	6	1.8383E-06	0.00020616
GO:0005791	GO:0043025			20	145	7	2.2497E-06	0.00024864
GO:0005925	GO:0032587			99	29	7	2.7913E-06	0.00030409
GO:0005765	GO:0030659			109	65	10	3.9099E-06	0.00041996
GO:0016323	GO:0016328			116	18	6	4.7299E-06	0.00050097
GO:0030018	GO:0042383			50	61	7	4.9303E-06	0.00051505
GO:0030018	GO:0031430			50	11	4	4.9619E-06	0.00051135
GO:0005769	GO:0010008			104	105	12	6.1247E-06	0.00062276
GO:0005925	GO:0043034			99	13	5	6.3923E-06	0.00064142
GO:0000775	GO:0000777			52	61	7	6.4595E-06	0.00063974
GO:0015629	GO:0030018			152	50	10	6.6875E-06	0.00065383
GO:0005923	GO:0016328			75	18	5	9.962E-06	0.00096165
GO:0015629	GO:0030863			152	16	6	1.0353E-05	0.00098694
GO:0030018	GO:0043034			50	13	4	1.0568E-05	0.00099499
GO:0005604	GO:0005605			62	11	4	1.1832E-05	0.0011003
GO:0005938	GO:0043198			82	18	5	1.5471E-05	0.0014215
GO:0034362	GO:0034364			12	19	3	1.5537E-05	0.0014105
GO:0009897	GO:0045121			129	110	13	1.8664E-05	0.0016745
GO:0005788	GO:0005793			97	39	7	1.9927E-05	0.0017671
GO:0016529	GO:0031674			23	11	3	2.1238E-05	0.0018616
GO:0042383	GO:0043034			61	13	4	2.3509E-05	0.0020372
GO:0005923	GO:0016323			75	116	10	2.5432E-05	0.0021792
GO:0043025	GO:0043209			145	12	5	2.619E-05	0.0022191
GO:0043025	GO:0043679			145	12	5	2.619E-05	0.0021948
GO:0000781	GO:0005657			25	11	3	2.7505E-05	0.0022799
GO:0043679	GO:0045211			12	151	5	3.1899E-05	0.0026157
GO:0000777	GO:0005643			61	67	7	3.5581E-05	0.0028866
GO:0005905	GO:0030659			44	65	6	4.1691E-05	0.0033467
GO:0001673	GO:0005694			14	136	5	4.6017E-05	0.0036555
GO:0031258	GO:0042995			10	99	4	4.9263E-05	0.003873
GO:0031965	GO:0033017			111	17	5	4.9766E-05	0.0038726
GO:0019717	GO:0043025			93	145	12	5.2584E-05	0.0040506
GO:0000781	GO:0001673			25	14	3	5.9983E-05	0.0045743
GO:0000777	GO:0005635			61	99	8	6.2402E-05	0.0047117
GO:0000785	GO:0016363			93	65	8	6.335E-05	0.0047363
GO:0005814	GO:0005815			35	89	6	6.5219E-05	0.0048287
GO:0001725	GO:0043034			28	13	3	6.7035E-05	0.0049155
GO:0000421	GO:0012505			13	80	4	6.9002E-05	0.0050115
GO:0042995	GO:0043204			99	32	6	7.0032E-05	0.0050384
GO:0042734	GO:0043195			39	26	4	7.387E-05	0.0052648
GO:0014069	GO:0043195			77	26	5	7.79E-05	0.0055006
GO:0016323	GO:0045177			116	41	7	8.9234E-05	0.0062431
GO:0009925	GO:0016328			22	18	3	8.9364E-05	0.0061954
GO:0030426	GO:0043198			60	18	4	8.9392E-05	0.0061414
GO:0000242	GO:0005814			12	35	3	0.00010234	0.0069682
GO:0000922	GO:0030496			54	39	5	0.00010597	0.0071516
GO:0005938	GO:0015629			82	152	11	0.00011672	0.0078081
GO:0000775	GO:0005819			52	95	7	0.00011961	0.0079316
GO:0001725	GO:0030863			28	16	3	0.00012956	0.0085171
GO:0005605	GO:0031012			11	114	4	0.00013218	0.0086151
GO:0031594	GO:0043198			25	18	3	0.00013242	0.0085582
GO:0043025	GO:0045211			145	151	15	0.0001346	0.0086254
GO:0031594	GO:0043025			25	145	6	0.00013553	0.0086132
GO:0016363	GO:0016605			65	55	6	0.00015041	0.0094798
GO:0005741	GO:0005778			90	40	6	0.00015108	0.0094437
GO:0019717	GO:0042734			93	39	6	0.00015673	0.0097173
GO:0031528	GO:0045177			12	41	3	0.00016512	0.010155
GO:0030018	GO:0031594			50	25	4	0.00016874	0.010295
GO:0031594	GO:0045211			25	151	6	0.00016963	0.010267
GO:0005938	GO:0030863			82	16	4	0.00018534	0.011129
GO:0000922	GO:0015630			54	69	6	0.00018938	0.011283
GO:0031012	GO:0031093			114	47	7	0.00019596	0.011585
GO:0016323	GO:0031528			116	12	4	0.00020779	0.01219
GO:0015629	GO:0030017			152	26	6	0.00022211	0.01293
GO:0005581	GO:0005604			22	62	4	0.00023293	0.013457
GO:0009925	GO:0016323			22	116	5	0.00023517	0.013484
GO:0043034	GO:0045121			13	110	4	0.00023942	0.013626
GO:0005770	GO:0055037			49	28	4	0.00024601	0.013897
GO:0005770	GO:0005802			49	53	5	0.00029213	0.016381
GO:0014069	GO:0042995			77	99	8	0.00032959	0.018346
GO:0030426	GO:0031594			60	25	4	0.0003436	0.018987
GO:0005793	GO:0005801			39	16	3	0.00035252	0.01934
GO:0015629	GO:0032587			152	29	6	0.00041986	0.02287
GO:0000775	GO:0000922			52	54	5	0.00042286	0.02287
GO:0000795	GO:0001673			10	14	2	0.00043348	0.02328
GO:0016324	GO:0016328			167	18	5	0.00046502	0.024799
GO:0001673	GO:0005657			14	11	2	0.00052883	0.028006
GO:0005764	GO:0005791			158	20	5	0.00061296	0.032238
GO:0005635	GO:0016363			99	65	7	0.00063348	0.033088
GO:0001673	GO:0016605			14	55	3	0.00064593	0.033509
GO:0005765	GO:0005905			109	44	6	0.00073139	0.037686
GO:0005938	GO:0030426			82	60	6	0.00086462	0.044252
GO:0005925	GO:0030018			99	50	6	0.00087978	0.044728
GO:0005788	GO:0034361			97	20	4	0.00088188	0.044538
GO:0030018	GO:0033017			50	17	3	0.00088815	0.04456
GO:0030315	GO:0031674			19	11	2	0.00098685	0.049188
GO:0043198
GO:0005795
GO:0031012
GO:0001917
GO:0045177
GO:0009925
GO:0019717
GO:0005782
GO:0012505
GO:0005778
GO:0070469
GO:0043209
GO:0000785
GO:0005802
GO:0034362
GO:0005764
GO:0000795
GO:0005657
GO:0055037
GO:0034364
GO:0010008
GO:0031252
GO:0030315
GO:0005815
GO:0032587
GO:0005758
GO:0031594
GO:0005741
GO:0043204
GO:0009897
GO:0030173
GO:0005791
GO:0005925
GO:0016607
GO:0033116
GO:0030017
GO:0031093
GO:0005635
GO:0008076
GO:0001725
GO:0030426
GO:0005777
GO:0060170
GO:0031526
GO:0005793
GO:0005923
GO:0016605
GO:0015030
GO:0043025
GO:0031430
GO:0030659
GO:0030288
GO:0031528
GO:0032154
GO:0005905
GO:0001673
GO:0045095
GO:0005740
GO:0001533
GO:0005604
GO:0034707
GO:0005801
GO:0005769
GO:0000502
GO:0033017
GO:0016023
GO:0032580
GO:0005779
GO:0009898
GO:0030176
GO:0034361
GO:0031674
GO:0042995
GO:0045121
GO:0031258
GO:0030018
GO:0016235
GO:0042734
GO:0005938
GO:0005814
GO:0005819
GO:0005796
GO:0005765
GO:0035085
GO:0030016
GO:0005581
GO:0016328
GO:0005759
GO:0045111
GO:0031225
GO:0005770
GO:0000786
GO:0016363
GO:0005643
GO:0043034
GO:0001772
GO:0005788
GO:0000421
GO:0005694
GO:0031965
GO:0042627
GO:0019898
GO:0015629
GO:0016324
GO:0030496
GO:0015630
GO:0030529
GO:0000922
GO:0000775
GO:0005605
GO:0000781
GO:0043679
GO:0000151
GO:0042383
GO:0042645
GO:0030863
GO:0016323
GO:0014069
GO:0005811
GO:0000242
GO:0016529
GO:0000777
GO:0045211
GO:0043195
