# Supplementary material for: Multi-Edge Gene Set Networks Reveal Novel Insights into Global Relationships between Biological Themes
Source: PLoS One. 2012 Sep 13;7(9):e45211. doi: 10.1371/journal.pone.0045211 (PMC3441533; doi:10.1371/journal.pone.0045211)
Supplement: File S2 — Archived GO co-membership gene set networks using an expected cardinality threshold of 100. A zip archive of tab-delimited text files containing co-membership gene set network nodes, edges, and associate p-values per GO namespace. (ZIP) [file pone.0045211.s007.zip › molecular_function_100_10_200.corrected.tab]

term1_id	term2_id	term1_name	term2_name	term1_members	term2_members	co_membership	p_value	benjamini_p_value
GO:0003705	GO:0008301			86	57	51	4.3026E-90	4.2467E-86
GO:0003704	GO:0008301			83	57	50	2.8277E-88	1.3955E-84
GO:0003690	GO:0008301			125	57	53	2.7653E-84	9.0977E-81
GO:0003704	GO:0003705			83	86	55	2.7715E-84	6.8387E-81
GO:0003705	GO:0010843			86	171	66	6.5201E-83	1.2871E-79
GO:0008301	GO:0016566			57	99	50	9.3243E-83	1.5338E-79
GO:0010843	GO:0016566			171	99	67	5.9976E-78	8.4567E-75
GO:0008301	GO:0010843			57	171	53	2.2905E-75	2.8259E-72
GO:0009055	GO:0020037			163	128	69	4.377E-72	4.8001E-69
GO:0003690	GO:0003704			125	83	55	1.1714E-71	1.1562E-68
GO:0003690	GO:0003705			125	86	55	2.5503E-70	2.2883E-67
GO:0003704	GO:0016566			83	99	51	2.7756E-70	2.283E-67
GO:0003705	GO:0016566			86	99	51	4.2094E-69	3.1959E-66
GO:0003704	GO:0010843			83	171	58	3.5857E-68	2.5279E-65
GO:0003690	GO:0016566			125	99	56	3.0181E-67	1.9859E-64
GO:0003690	GO:0010843			125	171	65	1.7165E-64	1.0589E-61
GO:0019825	GO:0020037			44	128	41	6.1042E-64	3.544E-61
GO:0031072	GO:0051082			62	122	42	5.1519E-55	2.8249E-52
GO:0009055	GO:0019825			163	44	28	2.8038E-31	1.4565E-28
GO:0042809	GO:0046966			16	26	13	6.2537E-29	3.0862E-26
GO:0050660	GO:0050661			71	33	19	1.1859E-27	5.574E-25
GO:0005344	GO:0019825			14	44	13	7.8162E-27	3.5066E-24
GO:0005230	GO:0005254			47	59	19	1.5034E-25	6.4516E-23
GO:0009055	GO:0050660			163	71	26	6.0958E-21	2.5069E-18
GO:0005344	GO:0020037			14	128	13	3.1343E-20	1.2374E-17
GO:0016829	GO:0030170			106	55	19	1.2818E-18	4.866E-16
GO:0003735	GO:0019843			156	23	15	1.2029E-17	4.3973E-15
GO:0008013	GO:0045295			46	11	8	6.8791E-15	2.4249E-12
GO:0015171	GO:0015293			35	112	14	1.1866E-14	4.0385E-12
GO:0003735	GO:0045182			156	16	11	1.3568E-13	4.4639E-11
GO:0003684	GO:0003697			51	52	11	3.2157E-12	1.0238E-09
GO:0051082	GO:0051087			122	31	12	4.7494E-12	1.4649E-09
GO:0008603	GO:0030552			16	17	6	6.3054E-12	1.8859E-09
GO:0003711	GO:0003746			10	30	6	7.9534E-12	2.3088E-09
GO:0008083	GO:0008201			162	113	22	1.4546E-11	4.1019E-09
GO:0030331	GO:0050681			21	30	7	2.1467E-11	5.8856E-09
GO:0005104	GO:0008083			11	162	8	2.4342E-10	6.4933E-08
GO:0003690	GO:0003697			125	52	13	4.4002E-10	1.1429E-07
GO:0008013	GO:0045296			46	21	7	5.4132E-10	1.3699E-07
GO:0030331	GO:0046966			21	26	6	7.678E-10	1.8945E-07
GO:0003684	GO:0003690			51	125	12	4.5786E-09	1.1022E-06
GO:0005319	GO:0008289			18	121	8	5.1834E-09	1.2181E-06
GO:0009055	GO:0051537			163	20	9	6.7381E-09	1.5466E-06
GO:0005160	GO:0008083			12	162	7	3.358E-08	7.5326E-06
GO:0003682	GO:0042393			171	48	12	7.694E-08	1.6875E-05
GO:0003682	GO:0010843			171	171	22	1.4057E-07	3.0161E-05
GO:0005154	GO:0008083			15	162	7	2.5002E-07	5.2504E-05
GO:0010843	GO:0070491			171	15	7	3.626E-07	7.4559E-05
GO:0003682	GO:0070491			171	15	7	3.626E-07	7.3037E-05
GO:0009055	GO:0051287			163	38	10	3.7201E-07	7.3434E-05
GO:0008083	GO:0042056			162	16	7	4.3173E-07	8.3552E-05
GO:0005249	GO:0015459			64	24	6	5.4136E-07	0.00010275
GO:0005160	GO:0046332			12	29	4	5.4789E-07	0.00010203
GO:0008201	GO:0042056			113	16	6	1.0795E-06	0.0001973
GO:0005161	GO:0008083			12	162	6	1.1541E-06	0.0002071
GO:0005070	GO:0017124			50	107	9	1.2906E-06	0.00022746
GO:0003725	GO:0003727			32	15	4	2.2459E-06	0.00038889
GO:0005104	GO:0008201			11	113	5	2.9503E-06	0.00050207
GO:0001968	GO:0008201			11	113	5	2.9503E-06	0.00049356
GO:0019901	GO:0051059			130	18	6	5.4695E-06	0.00089973
GO:0019901	GO:0045295			130	11	5	5.9073E-06	0.00095582
GO:0005201	GO:0005518			67	35	6	7.613E-06	0.0012119
GO:0003682	GO:0003690			171	125	16	8.573E-06	0.0013431
GO:0009055	GO:0050661			163	33	8	1.1234E-05	0.0017325
GO:0008009	GO:0008201			47	113	8	1.2063E-05	0.0018318
GO:0045295	GO:0045296			11	21	3	1.2207E-05	0.0018255
GO:0016922	GO:0030331			11	21	3	1.2207E-05	0.0017983
GO:0008009	GO:0042056			47	16	4	1.4337E-05	0.0020809
GO:0046966	GO:0050681			26	30	4	1.7924E-05	0.002564
GO:0016597	GO:0030170			15	55	4	2.0403E-05	0.0028768
GO:0016922	GO:0046966			11	26	3	2.3712E-05	0.0032963
GO:0015293	GO:0015297			112	38	7	2.3959E-05	0.0032844
GO:0043531	GO:0051015			19	45	4	2.508E-05	0.003391
GO:0005179	GO:0008083			86	162	12	2.9677E-05	0.0039583
GO:0008013	GO:0010843			46	171	9	2.9959E-05	0.0039426
GO:0016922	GO:0050681			11	30	3	3.6839E-05	0.0047842
GO:0002039	GO:0031625			26	74	5	4.1847E-05	0.005364
GO:0031072	GO:0051087			62	31	5	4.3176E-05	0.0054634
GO:0005516	GO:0051015			142	45	8	4.5942E-05	0.0057399
GO:0005249	GO:0030552			64	17	4	6.3849E-05	0.0078774
GO:0003682	GO:0030331			171	21	6	7.1023E-05	0.0086542
GO:0003682	GO:0050681			171	30	7	7.2347E-05	0.0087081
GO:0031625	GO:0046332			74	29	5	7.2831E-05	0.0086607
GO:0005159	GO:0005179			14	86	4	8.9125E-05	0.010472
GO:0003746	GO:0043022			30	15	3	9.9857E-05	0.011595
GO:0001948	GO:0043499			29	16	3	0.00011036	0.012666
GO:0003684	GO:0047485			51	77	6	0.00015474	0.017555
GO:0008201	GO:0050750			113	13	4	0.00018775	0.021058
GO:0003727	GO:0003729			15	37	3	0.00018857	0.020912
GO:0005516	GO:0043531			142	19	5	0.00018906	0.020734
GO:0003707	GO:0010843			46	171	8	0.00020095	0.021796
GO:0016566	GO:0070491			99	15	4	0.00020732	0.022242
GO:0005516	GO:0008307			142	42	7	0.00021337	0.022644
GO:0020037	GO:0050661			128	33	6	0.00021343	0.02241
GO:0008013	GO:0019901			46	130	7	0.00022214	0.023079
GO:0009055	GO:0051539			163	27	6	0.00024907	0.025608
GO:0003682	GO:0046966			171	26	6	0.00025914	0.026368
GO:0001968	GO:0043236			11	11	2	0.00026796	0.026988
GO:0003707	GO:0042562			46	14	3	0.00029168	0.029079
GO:0003707	GO:0003714			46	142	7	0.00038286	0.037789
GO:0003682	GO:0047485			171	77	10	0.00039768	0.038862
GO:0005200	GO:0008307			73	42	5	0.0004179	0.040438
GO:0003682	GO:0016922			171	11	4	0.00044782	0.042913
GO:0008201	GO:0043499			113	16	4	0.00045207	0.042903
GO:0005507	GO:0051087			57	31	4	0.00047	0.04418
GO:0008022	GO:0047485			144	77	9	0.00048732	0.045376
GO:0003743	GO:0043022			51	15	3	0.00049205	0.045388
GO:0005319
GO:0030971
GO:0005104
GO:0020037
GO:0005164
GO:0051539
GO:0003743
GO:0051287
GO:0005516
GO:0005484
GO:0031625
GO:0001540
GO:0008307
GO:0042562
GO:0002039
GO:0005262
GO:0003705
GO:0004222
GO:0004888
GO:0008565
GO:0048306
GO:0019825
GO:0008301
GO:0051087
GO:0005201
GO:0019003
GO:0015459
GO:0005179
GO:0042393
GO:0019843
GO:0046332
GO:0005254
GO:0003823
GO:0000287
GO:0070064
GO:0003746
GO:0047485
GO:0043531
GO:0003711
GO:0003709
GO:0005097
GO:0001968
GO:0051219
GO:0005161
GO:0051015
GO:0045295
GO:0005070
GO:0008009
GO:0043621
GO:0005085
GO:0019905
GO:0005344
GO:0043130
GO:0005230
GO:0031418
GO:0017124
GO:0005212
GO:0005507
GO:0030331
GO:0045182
GO:0019838
GO:0017025
GO:0000049
GO:0008168
GO:0003697
GO:0051537
GO:0015297
GO:0008601
GO:0004867
GO:0016922
GO:0030552
GO:0030742
GO:0005518
GO:0030170
GO:0003704
GO:0005487
GO:0030159
GO:0015293
GO:0043236
GO:0010843
GO:0008013
GO:0016829
GO:0042056
GO:0009055
GO:0008603
GO:0042162
GO:0050840
GO:0050681
GO:0008430
GO:0003684
GO:0003714
GO:0019901
GO:0016986
GO:0005159
GO:0042277
GO:0030169
GO:0043022
GO:0003682
GO:0005200
GO:0042288
GO:0050661
GO:0005246
GO:0015078
GO:0016853
GO:0015026
GO:0003729
GO:0031072
GO:0005154
GO:0008022
GO:0046983
GO:0046966
GO:0008144
GO:0008201
GO:0016566
GO:0051082
GO:0005160
GO:0043499
GO:0032403
GO:0070491
GO:0005249
GO:0008289
GO:0005057
GO:0003727
GO:0001530
GO:0051059
GO:0008083
GO:0008017
GO:0003707
GO:0001948
GO:0042301
GO:0042809
GO:0003690
GO:0015171
GO:0050660
GO:0003735
GO:0045296
GO:0016597
GO:0003725
GO:0043560
GO:0017147
GO:0050750
